# Supplementary material for: One-carbon metabolic enzymes are regulated during cell division and make distinct contributions to the metabolome and cell cycle progression in Saccharomyces cerevisiae
Source: G3 (Bethesda). 2023 Jan 11;13(3):jkad005. doi: 10.1093/g3journal/jkad005 (PMC9997564; doi:10.1093/g3journal/jkad005)
Supplement: jkad005_Supplementary_Data [file jkad005_supplementary_data.zip]

Archive with 12 entries (12 files):
- FIGURE S1.pdf
- FIGURE S2.pdf
- FIGURE S3.pdf
- FIGURE S4.pdf
- FIGURE S5.pdf
- FIGURE S6.pdf
- File S1.xlsx
- File S2.xlsx
- File S3.xlsx
- File S4.xlsx
- File S5.xlsx
- Reagent_Table.xlsx
