# Supplementary material for: One-carbon metabolic enzymes are regulated during cell division and make distinct contributions to the metabolome and cell cycle progression in Saccharomyces cerevisiae
Source: G3 (Bethesda). 2023 Jan 11;13(3):jkad005. doi: 10.1093/g3journal/jkad005 (PMC9997564; doi:10.1093/g3journal/jkad005)
Supplement: jkad005_Supplementary_Data [file jkad005_supplementary_data.zip › File S1.xlsx]

## Sheet: Sheet1_phenotypic matrix
phenotype	competitive fitness: decreased	resistance to chemicals: decreased	competitive fitness: increased	haploinsufficient	chemical compound accumulation: decreased	chemical compound accumulation: increased	resistance to chemicals: increased	vacuolar morphology: abnormal	chemical compound accumulation: abnormal	chromosome/plasmid maintenance: decreased	oxidative stress resistance: increased	toxin resistance: increased	vegetative growth: decreased rate	auxotrophy	chronological lifespan: decreased	nutrient utilization: decreased	protein/peptide distribution: abnormal	utilization of nitrogen source: decreased rate	protein/peptide accumulation: decreased	sporulation: abnormal	acid pH resistance: decreased	cell cycle progression in S phase: abnormal	chemical compound excretion: increased	chronological lifespan: increased	desiccation resistance: decreased	heat sensitivity: increased	hyperosmotic stress resistance: decreased	inviable	protein/peptide accumulation: increased	respiratory growth: absent	respiratory growth: decreased rate	size of nucleolus: decreased	stress resistance: decreased	utilization of carbon source: decreased rate	utilization of nitrogen source: absent	anaerobic growth: decreased	cell cycle progression in G1 phase: increased duration	cell cycle progression: arrested	cell death: decreased	cellular morphology: abnormal	chitin deposition: increased	endocytosis: decreased	endoplasmic reticulum morphology: abnormal	filamentous growth: increased	haploproficient	innate thermotolerance: decreased	killer toxin resistance: decreased	lipid particle morphology: abnormal	meiosis: arrested
ADE16	Y	N	Y	Y	N	N	Y	N	N	N	Y	N	N	N	N	N	Y	Y	N	Y	N	N	N	N	N	N	N	N	N	N	N	N	N	N	N	N	N	N	N	N	N	N	N	N	N	N	N	N	N
ADE17	Y	Y	N	Y	Y	Y	Y	N	Y	Y	N	N	N	N	N	N	N	N	N	N	N	N	N	N	N	N	N	N	Y	N	N	N	N	N	N	N	N	N	N	N	N	N	N	N	N	N	N	N	N
ADE3	Y	Y	N	N	N	N	N	Y	Y	N	Y	N	Y	Y	N	N	N	N	N	N	Y	N	Y	N	N	N	Y	N	N	N	N	N	N	N	Y	N	N	N	N	N	N	Y	N	N	N	N	N	N	N
ADE8	Y	Y	N	N	N	N	Y	N	N	N	Y	N	Y	N	Y	N	N	N	N	N	N	N	Y	N	N	N	Y	N	N	N	N	N	N	N	Y	N	N	N	N	N	N	N	N	N	N	Y	N	Y	N
CDC21	Y	Y	N	N	N	N	N	N	N	Y	N	N	N	N	N	N	Y	N	N	N	N	Y	N	N	N	Y	N	Y	N	N	N	Y	N	N	N	N	N	Y	N	Y	Y	N	N	N	Y	N	N	N	Y
DFR1	N	Y	Y	Y	N	N	N	N	N	Y	N	Y	N	Y	N	N	N	N	N	N	N	Y	N	N	N	N	N	Y	N	Y	N	Y	N	N	N	N	N	N	N	N	N	N	N	N	N	N	N	N	N
GCV1	N	N	Y	N	N	Y	N	Y	Y	N	N	N	N	N	N	N	N	Y	N	N	N	N	N	N	N	N	N	N	N	N	N	N	N	N	N	N	N	N	N	N	N	N	N	N	N	N	Y	N	N
GCV2	Y	Y	Y	Y	Y	Y	N	Y	Y	N	N	Y	Y	N	N	Y	Y	Y	N	N	N	N	N	N	N	N	N	N	Y	N	N	N	N	N	N	N	N	N	N	N	N	N	N	N	N	N	N	N	N
GCV3	Y	Y	N	N	Y	Y	N	N	Y	N	Y	Y	Y	N	Y	Y	Y	N	N	Y	Y	N	N	N	Y	Y	N	N	N	Y	Y	N	N	Y	N	N	N	N	N	N	N	N	Y	N	N	N	N	N	N
MET12	Y	Y	N	N	N	Y	Y	N	N	N	N	N	N	N	N	N	N	N	N	N	N	N	N	Y	N	N	N	N	N	N	N	N	N	N	N	N	N	N	N	N	N	N	N	N	N	N	N	N	N
MET13	Y	Y	Y	N	Y	Y	Y	Y	N	N	N	N	N	Y	N	Y	N	N	Y	Y	N	N	N	N	N	N	N	N	N	N	N	N	N	N	N	N	N	N	N	N	N	N	N	Y	N	N	N	N	N
MIS1	Y	Y	Y	N	N	N	N	Y	N	N	Y	Y	N	N	N	N	N	N	Y	N	N	N	N	N	Y	N	N	N	N	N	Y	N	N	Y	N	N	Y	N	N	N	N	N	N	N	N	N	N	N	N
MTD1	Y	Y	N	Y	N	N	N	N	N	N	N	N	N	Y	N	N	N	N	N	N	N	N	N	Y	N	N	N	N	N	N	N	N	N	N	N	Y	N	N	N	N	N	N	N	N	N	N	N	N	N
SHM1	Y	Y	Y	Y	Y	N	N	N	N	Y	N	N	N	N	Y	N	N	N	N	N	N	N	N	N	N	N	N	N	N	N	N	N	Y	N	N	N	N	N	N	N	N	N	N	N	N	N	N	N	N
SHM2	Y	Y	Y	Y	Y	N	Y	Y	N	Y	N	Y	Y	N	Y	Y	N	Y	Y	N	N	N	N	N	N	N	N	N	N	N	N	N	Y	N	N	N	N	N	Y	N	N	N	N	N	N	N	N	N	N
[truncated: 17 more columns]

## Sheet: Sheet2_MCA dimensions
	eigenvalue	percentage of variance	cumulative percentage of variance
dim 1	0.0320801	32.2098	32.2098
dim 2	0.0244868	24.5858	56.7956
dim 3	0.0113327	11.3786	68.1742
dim 4	0.0057571	5.78038	73.9546
dim 5	0.00527996	5.30132	79.2559
dim 6	0.0048393	4.85887	84.1148
dim 7	0.0041396	4.15635	88.2711
dim 8	0.00328162	3.29489	91.566
dim 9	0.00262613	2.63675	94.2028
dim 10	0.00172586	1.73284	95.9356
dim 11	0.00139484	1.40048	97.3361
dim 12	0.00129302	1.29825	98.6343
dim 13	0.000724664	0.727595	99.3619
dim 14	0.000635489	0.638059	100

## Sheet: Sheet3_phenotype contributions
	Dim 1	Dim 2	Dim 3
acid.pH.resistance..decreased_N	0.140383	0.486188	0.316804
acid.pH.resistance..decreased_Y	0.912491	3.16022	2.05923
anaerobic.growth..decreased_N	0.000418164	0.016149	0.00347776
anaerobic.growth..decreased_Y	0.0058543	0.226086	0.0486887
auxotrophy_N	0.000214778	0.107174	0.106561
auxotrophy_Y	0.000590638	0.29473	0.293042
cell.cycle.progression..arrested_N	0.455217	0.0728556	0.00197373
cell.cycle.progression..arrested_Y	6.37304	1.01998	0.0276323
cell.cycle.progression.in.G1.phase..increased.duration_N	0.0122368	0.00742688	0.00256255
cell.cycle.progression.in.G1.phase..increased.duration_Y	0.171316	0.103976	0.0358757
cell.cycle.progression.in.S.phase..abnormal_N	0.743127	0.0614363	0.0151601
cell.cycle.progression.in.S.phase..abnormal_Y	4.83033	0.399336	0.0985408
cell.death..decreased_N	0.00641161	0.0103259	0.0762424
cell.death..decreased_Y	0.0897626	0.144563	1.06739
cellular.morphology..abnormal_N	0.455217	0.0728556	0.00197373
cellular.morphology..abnormal_Y	6.37304	1.01998	0.0276323
chemical.compound.accumulation..abnormal_N	0.338937	0.242882	0.00943668
chemical.compound.accumulation..abnormal_Y	0.677874	0.485763	0.0188734
chemical.compound.accumulation..decreased_N	0.46176	0.0996244	1.63191
chemical.compound.accumulation..decreased_Y	0.69264	0.149437	2.44786
chemical.compound.accumulation..increased_N	0.379077	0.0851404	0.555411
chemical.compound.accumulation..increased_Y	0.568616	0.127711	0.833117
chemical.compound.excretion..increased_N	0.0216748	0.0160811	1.60205
chemical.compound.excretion..increased_Y	0.140886	0.104527	10.4133
chitin.deposition..increased_N	0.455217	0.0728556	0.00197373
chitin.deposition..increased_Y	6.37304	1.01998	0.0276323
chromosome.plasmid.maintenance..decreased_N	0.764021	0.0110556	0.641271
chromosome.plasmid.maintenance..decreased_Y	1.52804	0.0221112	1.28254
chronological.lifespan..decreased_N	0.225626	0.200751	0.0328655
chronological.lifespan..decreased_Y	0.620473	0.552066	0.09038
chronological.lifespan..increased_N	0.000513162	0.0679231	0.0198245
chronological.lifespan..increased_Y	0.00333556	0.4415	0.128859
competitive.fitness..decreased_N	0.113286	0.162182	0.490213
competitive.fitness..decreased_Y	0.0174286	0.0249511	0.0754174
competitive.fitness..increased_N	0.135681	0.507282	3.17863
competitive.fitness..increased_Y	0.118721	0.443872	2.7813
desiccation.resistance..decreased_N	0.165013	0.680392	0.00744422
desiccation.resistance..decreased_Y	1.07259	4.42255	0.0483875
endocytosis..decreased_N	0.00643632	0.00135177	0.330509
endocytosis..decreased_Y	0.0901085	0.0189248	4.62713
endoplasmic.reticulum.morphology..abnormal_N	0.0788608	0.502219	0.00105754
endoplasmic.reticulum.morphology..abnormal_Y	1.10405	7.03107	0.0148055
filamentous.growth..increased_N	0.00692632	0.00907662	0.0329215
filamentous.growth..increased_Y	0.0969685	0.127073	0.460901
haploinsufficient_N	0.00165641	0.634411	1.66246
haploinsufficient_Y	0.00189304	0.725042	1.89996
haploproficient_N	0.455217	0.0728556	0.00197373
haploproficient_Y	6.37304	1.01998	0.0276323
heat.sensitivity..increased_N	0.167072	1.03131	0.000152681
heat.sensitivity..increased_Y	1.08597	6.7035	0.000992424
hyperosmotic.stress.resistance..decreased_N	0.0216748	0.0160811	1.60205
hyperosmotic.stress.resistance..decreased_Y	0.140886	0.104527	10.4133
innate.thermotolerance..decreased_N	0.00379967	0.00729864	0.415741
innate.thermotolerance..decreased_Y	0.0531954	0.102181	5.82037
inviable_N	0.743127	0.0614363	0.0151601
inviable_Y	4.83033	0.399336	0.0985408
killer.toxin.resistance..decreased_N	0.000828152	0.0146756	0.0103141
killer.toxin.resistance..decreased_Y	0.0115941	0.205458	0.144397
lipid.particle.morphology..abnormal_N	0.00379967	0.00729864	0.415741
lipid.particle.morphology..abnormal_Y	0.0531954	0.102181	5.82037
meiosis..arrested_N	0.455217	0.0728556	0.00197373
meiosis..arrested_Y	6.37304	1.01998	0.0276323
mitochondrial.morphology..abnormal_N	0.0243337	0.000965373	0.0265932
mitochondrial.morphology..abnormal_Y	0.340672	0.0135152	0.372305
nutrient.utilization..decreased_N	0.361503	0.292216	0.701136
nutrient.utilization..decreased_Y	0.994134	0.803595	1.92812
oxidative.stress.resistance..decreased_N	0.00069791	0.00699138	0.00363377
oxidative.stress.resistance..decreased_Y	0.00977074	0.0978794	0.0508728
oxidative.stress.resistance..increased_N	0.438614	0.485756	1.62166
oxidative.stress.resistance..increased_Y	0.877227	0.971513	3.24332
petite_N	0.455217	0.0728556	0.00197373
petite_Y	6.37304	1.01998	0.0276323
protein.peptide.accumulation..decreased_N	0.0875358	0.0142991	0.301294
protein.peptide.accumulation..decreased_Y	0.350143	0.0571965	1.20517
protein.peptide.accumulation..increased_N	0.0112502	0.0194087	0.138579
protein.peptide.accumulation..increased_Y	0.0731261	0.126157	0.900764
protein.peptide.distribution..abnormal_N	0.0988039	0.946473	0.114937
protein.peptide.distribution..abnormal_Y	0.271711	2.6028	0.316077
protein.peptide.modification..absent_N	0.0788608	0.502219	0.00105754
protein.peptide.modification..absent_Y	1.10405	7.03107	0.0148055
protein.secretion..increased_N	1.90441e-06	0.0153913	0.00588367
protein.secretion..increased_Y	2.66617e-05	0.215478	0.0823714
replicative.lifespan..decreased_N	1.90441e-06	0.0153913	0.00588367
replicative.lifespan..decreased_Y	2.66617e-05	0.215478	0.0823714
resistance.to.chemicals..decreased_N	0.0213259	0.293479	0.183343
resistance.to.chemicals..decreased_Y	0.00328091	0.0451506	0.0282067
resistance.to.chemicals..increased_N	0.107884	0.544469	0.0146539
resistance.to.chemicals..increased_Y	0.161826	0.816704	0.0219808
respiratory.growth..absent_N	0.0167809	0.494466	0.0411999
respiratory.growth..absent_Y	0.109076	3.21403	0.267799
respiratory.growth..decreased_N	0.0122368	0.00742688	0.00256255
respiratory.growth..decreased_Y	0.171316	0.103976	0.0358757
respiratory.growth..decreased.rate_N	0.165013	0.680392	0.00744422
respiratory.growth..decreased.rate_Y	1.07259	4.42255	0.0483875
respiratory.metabolism..absent_N	2.22556e-06	0.0154926	0.0307808
respiratory.metabolism..absent_Y	3.11578e-05	0.216897	0.430931
RNA.accumulation..increased_N	0.0788608	0.502219	0.00105754
RNA.accumulation..increased_Y	1.10405	7.03107	0.0148055
silencing..decreased_N	0.00017889	0.0103277	0.0113598
silencing..decreased_Y	0.00250446	0.144588	0.159037
size.of.nucleolus..decreased_N	0.743127	0.0614363	0.0151601
size.of.nucleolus..decreased_Y	4.83033	0.399336	0.0985408
sporulation..abnormal_N	0.177873	0.327455	0.0877443
sporulation..abnormal_Y	0.71149	1.30982	0.350977
sporulation..absent_N	0.455217	0.0728556	0.00197373
sporulation..absent_Y	6.37304	1.01998	0.0276323
sporulation..decreased_N	0.00692632	0.00907662	0.0329215
sporulation..decreased_Y	0.0969685	0.127073	0.460901
starvation.resistance..decreased_N	0.00789141	0.00106419	0.0635738
starvation.resistance..decreased_Y	0.11048	0.0148987	0.890033
stress.resistance..decreased_N	0.00664993	0.0550468	0.219596
stress.resistance..decreased_Y	0.0432245	0.357804	1.42738
stress.resistance..increased_N	0.0788608	0.502219	0.00105754
stress.resistance..increased_Y	1.10405	7.03107	0.0148055
telomere.length..decreased_N	0.0788608	0.502219	0.00105754
telomere.length..decreased_Y	1.10405	7.03107	0.0148055
toxin.resistance..decreased_N	0.455217	0.0728556	0.00197373
toxin.resistance..decreased_Y	6.37304	1.01998	0.0276323
toxin.resistance..increased_N	0.228905	0.554857	0.839735
toxin.resistance..increased_Y	0.457809	1.10971	1.67947
transposable.element.transposition..decreased_N	2.22556e-06	0.0154926	0.0307808
transposable.element.transposition..decreased_Y	3.11578e-05	0.216897	0.430931
utilization.of.carbon.source..decreased.rate_N	0.165013	0.680392	0.00744422
utilization.of.carbon.source..decreased.rate_Y	1.07259	4.42255	0.0483875
utilization.of.nitrogen.source..absent_N	0.0216748	0.0160811	1.60205
utilization.of.nitrogen.source..absent_Y	0.140886	0.104527	10.4133
utilization.of.nitrogen.source..decreased.rate_N	0.0639184	0.14626	0.606117
utilization.of.nitrogen.source..decreased.rate_Y	0.175776	0.402214	1.66682
vacuolar.morphology..abnormal_N	0.346194	0.14116	0.128114
vacuolar.morphology..abnormal_Y	0.51929	0.211739	0.192171
vegetative.growth..decreased.rate_N	0.48998	0.286326	0.607809
vegetative.growth..decreased.rate_Y	0.97996	0.572652	1.21562

## Sheet: Sheet4_gene contributions
	Dim 1	Dim 2	Dim 3
ADE16	0.115502	1.01088	0.357435
ADE17	0.0296057	1.49328	1.1174
ADE3	1.06519	0.195453	32.5105
ADE8	0.628834	1.05531	40.8942
CDC21	75.337	10.5342	0.194146
DFR1	4.02715	0.139583	2.61584
GCV1	0.137057	2.12194	1.01454
GCV2	1.306	0.153871	6.25342
GCV3	13.0512	72.6158	0.104024
MET12	0.000315173	2.22542	0.578746
MET13	1.14628	1.31239	3.23831
MIS1	2.02516	1.07385	0.252064
MTD1	0.0692048	2.33498	0.342089
SHM1	0.000368322	2.24007	3.02774
SHM2	1.0611	1.49303	7.49957
