# Supplementary material for: One-carbon metabolic enzymes are regulated during cell division and make distinct contributions to the metabolome and cell cycle progression in Saccharomyces cerevisiae
Source: G3 (Bethesda). 2023 Jan 11;13(3):jkad005. doi: 10.1093/g3journal/jkad005 (PMC9997564; doi:10.1093/g3journal/jkad005)
Supplement: jkad005_Supplementary_Data [file jkad005_supplementary_data.zip › File S2.xlsx]

## Sheet: Sheet1_Figure3
log2(expressed ratio)	cell size (fL)	protein	strain
-0.182235	23.16	Cho2p-TAP	CHO2-TAP
-1.12443	24.85	Cho2p-TAP	CHO2-TAP
-0.829711	27.33	Cho2p-TAP	CHO2-TAP
-1.01955	31.06	Cho2p-TAP	CHO2-TAP
-0.549574	35.65	Cho2p-TAP	CHO2-TAP
-0.217114	40.86	Cho2p-TAP	CHO2-TAP
0.245259	44.83	Cho2p-TAP	CHO2-TAP
0.944075	48.78	Cho2p-TAP	CHO2-TAP
0.50043	53.83	Cho2p-TAP	CHO2-TAP
0.619803	58.91	Cho2p-TAP	CHO2-TAP
-0.273597	23.16	Pgk1p	CHO2-TAP
-0.495303	24.85	Pgk1p	CHO2-TAP
-0.841833	27.33	Pgk1p	CHO2-TAP
-0.411536	31.06	Pgk1p	CHO2-TAP
0.029906	35.65	Pgk1p	CHO2-TAP
0.37676	40.86	Pgk1p	CHO2-TAP
0.514606	44.83	Pgk1p	CHO2-TAP
0.174607	48.78	Pgk1p	CHO2-TAP
-0.182606	53.83	Pgk1p	CHO2-TAP
0.48113	58.91	Pgk1p	CHO2-TAP
-1.87759	21.45	Cho2p-TAP	CHO2-TAP
-1.36959	22.96	Cho2p-TAP	CHO2-TAP
-0.645853	24.33	Cho2p-TAP	CHO2-TAP
-0.697335	27.1	Cho2p-TAP	CHO2-TAP
-0.714963	29.67	Cho2p-TAP	CHO2-TAP
-0.483968	33.17	Cho2p-TAP	CHO2-TAP
-0.0659875	36.58	Cho2p-TAP	CHO2-TAP
0.767875	39.9	Cho2p-TAP	CHO2-TAP
1.03868	42.2	Cho2p-TAP	CHO2-TAP
1.03451	47.77	Cho2p-TAP	CHO2-TAP
-0.626088	21.45	Pgk1p	CHO2-TAP
-0.742241	22.96	Pgk1p	CHO2-TAP
-1.01024	24.33	Pgk1p	CHO2-TAP
-0.352152	27.1	Pgk1p	CHO2-TAP
-0.0530794	29.67	Pgk1p	CHO2-TAP
0.231581	33.17	Pgk1p	CHO2-TAP
0.308291	36.58	Pgk1p	CHO2-TAP
0.567905	39.9	Pgk1p	CHO2-TAP
0.584532	42.2	Pgk1p	CHO2-TAP
0.158623	47.77	Pgk1p	CHO2-TAP
-2.38601	24.62	Cho2p-TAP	CHO2-TAP
-1.29707	27.2	Cho2p-TAP	CHO2-TAP
-1.23829	30.32	Cho2p-TAP	CHO2-TAP
-1.48047	33.84	Cho2p-TAP	CHO2-TAP
-0.0838845	38.28	Cho2p-TAP	CHO2-TAP
0.0582504	41.19	Cho2p-TAP	CHO2-TAP
0.859869	44.91	Cho2p-TAP	CHO2-TAP
0.92281	50.17	Cho2p-TAP	CHO2-TAP
0.944183	53.11	Cho2p-TAP	CHO2-TAP
-0.181829	24.62	Pgk1p	CHO2-TAP
0.0535259	27.2	Pgk1p	CHO2-TAP
-0.0517772	30.32	Pgk1p	CHO2-TAP
0.00476965	33.84	Pgk1p	CHO2-TAP
0.205792	38.28	Pgk1p	CHO2-TAP
0.0702092	41.19	Pgk1p	CHO2-TAP
-0.158623	44.91	Pgk1p	CHO2-TAP
0.114004	50.17	Pgk1p	CHO2-TAP
-0.102741	53.11	Pgk1p	CHO2-TAP
-3.74326	20.83	Ade17p-TAP	ADE17-TAP
-1.40012	21.89	Ade17p-TAP	ADE17-TAP
-1.49541	24.12	Ade17p-TAP	ADE17-TAP
-0.932455	26.27	Ade17p-TAP	ADE17-TAP
-0.0717542	28.74	Ade17p-TAP	ADE17-TAP
0.0979069	32.47	Ade17p-TAP	ADE17-TAP
0.241823	35.45	Ade17p-TAP	ADE17-TAP
0.193889	36.88	Ade17p-TAP	ADE17-TAP
0.412244	39.45	Ade17p-TAP	ADE17-TAP
0.0325025	41.43	Ade17p-TAP	ADE17-TAP
0.240892	43.92	Ade17p-TAP	ADE17-TAP
-0.328884	20.83	Pgk1p	ADE17-TAP
-0.121502	21.89	Pgk1p	ADE17-TAP
-0.159412	24.12	Pgk1p	ADE17-TAP
-0.174237	26.27	Pgk1p	ADE17-TAP
-0.0259497	28.74	Pgk1p	ADE17-TAP
-0.023024	32.47	Pgk1p	ADE17-TAP
0.0127633	35.45	Pgk1p	ADE17-TAP
0.123532	36.88	Pgk1p	ADE17-TAP
0.160844	39.45	Pgk1p	ADE17-TAP
0.082022	41.43	Pgk1p	ADE17-TAP
0.17825	43.92	Pgk1p	ADE17-TAP
-3.57503	24.76	Ade17p-TAP	ADE17-TAP
-3.57503	25.9	Ade17p-TAP	ADE17-TAP
-0.475483	28.11	Ade17p-TAP	ADE17-TAP
-3.57503	30.18	Ade17p-TAP	ADE17-TAP
-3.57503	32.83	Ade17p-TAP	ADE17-TAP
-3.57503	35.08	Ade17p-TAP	ADE17-TAP
-0.494138	37.63	Ade17p-TAP	ADE17-TAP
0.670139	39.79	Ade17p-TAP	ADE17-TAP
0.215656	41.77	Ade17p-TAP	ADE17-TAP
-0.304149	43.76	Ade17p-TAP	ADE17-TAP
0.264692	43.79	Ade17p-TAP	ADE17-TAP
0.429065	44.53	Ade17p-TAP	ADE17-TAP
-0.0168048	24.76	Pgk1p	ADE17-TAP
-0.0868542	25.9	Pgk1p	ADE17-TAP
-0.184361	28.11	Pgk1p	ADE17-TAP
-0.0207612	30.18	Pgk1p	ADE17-TAP
-0.00883541	32.83	Pgk1p	ADE17-TAP
0.0650971	35.08	Pgk1p	ADE17-TAP
0.132085	37.63	Pgk1p	ADE17-TAP
0.0335389	39.79	Pgk1p	ADE17-TAP
-0.0576258	41.77	Pgk1p	ADE17-TAP
-0.0159036	43.76	Pgk1p	ADE17-TAP
0.0747732	43.79	Pgk1p	ADE17-TAP
0.0029565	44.53	Pgk1p	ADE17-TAP
-0.787754	24.93	Ade17p-TAP	ADE17-TAP
-0.417147	28.42	Ade17p-TAP	ADE17-TAP
-0.116421	30.34	Ade17p-TAP	ADE17-TAP
-0.208594	32.9	Ade17p-TAP	ADE17-TAP
0.011884	36.18	Ade17p-TAP	ADE17-TAP
0.044786	38.62	Ade17p-TAP	ADE17-TAP
0.0738176	41.83	Ade17p-TAP	ADE17-TAP
0.447529	44.03	Ade17p-TAP	ADE17-TAP
-0.0237409	47.99	Ade17p-TAP	ADE17-TAP
-0.595541	24.93	Pgk1p	ADE17-TAP
-0.431042	28.42	Pgk1p	ADE17-TAP
-0.127207	30.34	Pgk1p	ADE17-TAP
-0.170569	32.9	Pgk1p	ADE17-TAP
0.104655	36.18	Pgk1p	ADE17-TAP
0.0932505	38.62	Pgk1p	ADE17-TAP
0.0953125	41.83	Pgk1p	ADE17-TAP
0.330089	44.03	Pgk1p	ADE17-TAP
0.0246789	47.99	Pgk1p	ADE17-TAP
0.0372391	23.46	Shm2p-TAP	SHM2-TAP
0.0661781	26.5	Shm2p-TAP	SHM2-TAP
-0.249724	29.17	Shm2p-TAP	SHM2-TAP
-0.127036	32.89	Shm2p-TAP	SHM2-TAP
0.195512	37.79	Shm2p-TAP	SHM2-TAP
0.250988	41.28	Shm2p-TAP	SHM2-TAP
0.125203	45.74	Shm2p-TAP	SHM2-TAP
0.102946	51.12	Shm2p-TAP	SHM2-TAP
-0.576979	54.88	Shm2p-TAP	SHM2-TAP
-0.562348	23.46	Pgk1p	SHM2-TAP
-0.356925	26.5	Pgk1p	SHM2-TAP
-0.304675	29.17	Pgk1p	SHM2-TAP
-0.165674	32.89	Pgk1p	SHM2-TAP
-0.0422043	37.79	Pgk1p	SHM2-TAP
0.124375	41.28	Pgk1p	SHM2-TAP
0.134807	45.74	Pgk1p	SHM2-TAP
0.308339	51.12	Pgk1p	SHM2-TAP
0.529476	54.88	Pgk1p	SHM2-TAP
0.431507	21.9	Shm2p-TAP	SHM2-TAP
0.39529	23.37	Shm2p-TAP	SHM2-TAP
0.356816	25.35	Shm2p-TAP	SHM2-TAP
0.206023	28.02	Shm2p-TAP	SHM2-TAP
-0.195835	30.87	Shm2p-TAP	SHM2-TAP
-0.178053	35.29	Shm2p-TAP	SHM2-TAP
-0.392193	38.02	Shm2p-TAP	SHM2-TAP
-0.323198	41.07	Shm2p-TAP	SHM2-TAP
-0.247239	45.56	Shm2p-TAP	SHM2-TAP
-0.431839	48.01	Shm2p-TAP	SHM2-TAP
-0.386731	21.9	Pgk1p	SHM2-TAP
-0.329967	23.37	Pgk1p	SHM2-TAP
-0.357054	25.35	Pgk1p	SHM2-TAP
-0.252062	28.02	Pgk1p	SHM2-TAP
-0.136586	30.87	Pgk1p	SHM2-TAP
0.0241705	35.29	Pgk1p	SHM2-TAP
-0.113907	38.02	Pgk1p	SHM2-TAP
0.0990982	41.07	Pgk1p	SHM2-TAP
0.375591	45.56	Pgk1p	SHM2-TAP
0.678082	48.01	Pgk1p	SHM2-TAP
0.123292	22.26	Shm2p-TAP	SHM2-TAP
-0.183846	24.09	Shm2p-TAP	SHM2-TAP
-0.371715	25.87	Shm2p-TAP	SHM2-TAP
-0.542724	28.88	Shm2p-TAP	SHM2-TAP
0.251336	32.74	Shm2p-TAP	SHM2-TAP
0.430178	36.72	Shm2p-TAP	SHM2-TAP
0.549786	40.27	Shm2p-TAP	SHM2-TAP
0.513713	43.38	Shm2p-TAP	SHM2-TAP
-0.123665	47.5	Shm2p-TAP	SHM2-TAP
-2.1588	51.4	Shm2p-TAP	SHM2-TAP
-0.520056	22.26	Pgk1p	SHM2-TAP
-0.703361	24.09	Pgk1p	SHM2-TAP
-0.699386	25.87	Pgk1p	SHM2-TAP
-0.392003	28.88	Pgk1p	SHM2-TAP
-0.00487825	32.74	Pgk1p	SHM2-TAP
0.158221	36.72	Pgk1p	SHM2-TAP
0.281372	40.27	Pgk1p	SHM2-TAP
0.254005	43.38	Pgk1p	SHM2-TAP
0.419854	47.5	Pgk1p	SHM2-TAP
0.538458	51.4	Pgk1p	SHM2-TAP
0.121309	25.3	Shm2p-TAP	SHM2-TAP
-0.204754	27.43	Shm2p-TAP	SHM2-TAP
-0.0762261	30.5	Shm2p-TAP	SHM2-TAP
0.0346142	33.85	Shm2p-TAP	SHM2-TAP
-0.139556	38.04	Shm2p-TAP	SHM2-TAP
0.219868	41.29	Shm2p-TAP	SHM2-TAP
0.197106	45.76	Shm2p-TAP	SHM2-TAP
-0.118489	49.23	Shm2p-TAP	SHM2-TAP
-0.101908	51.71	Shm2p-TAP	SHM2-TAP
-0.338602	25.3	Pgk1p	SHM2-TAP
-0.0823046	27.43	Pgk1p	SHM2-TAP
0.0120838	30.5	Pgk1p	SHM2-TAP
-0.0274482	33.85	Pgk1p	SHM2-TAP
-0.502591	38.04	Pgk1p	SHM2-TAP
0.133129	41.29	Pgk1p	SHM2-TAP
0.261828	45.76	Pgk1p	SHM2-TAP
0.13569	49.23	Pgk1p	SHM2-TAP
0.232609	51.71	Pgk1p	SHM2-TAP
0.303659	23.58	Shm2p-TAP	SHM2-TAP
0.134806	26.41	Shm2p-TAP	SHM2-TAP
-0.0342703	29.21	Shm2p-TAP	SHM2-TAP
-0.101852	32.53	Shm2p-TAP	SHM2-TAP
0.372402	36.24	Shm2p-TAP	SHM2-TAP
-0.206169	40.18	Shm2p-TAP	SHM2-TAP
-0.381018	44.86	Shm2p-TAP	SHM2-TAP
-0.197034	48.83	Shm2p-TAP	SHM2-TAP
-0.0621401	53.72	Shm2p-TAP	SHM2-TAP
-0.565776	23.58	Pgk1p	SHM2-TAP
-0.689416	26.41	Pgk1p	SHM2-TAP
-0.279944	29.21	Pgk1p	SHM2-TAP
-0.0741952	32.53	Pgk1p	SHM2-TAP
0.116158	36.24	Pgk1p	SHM2-TAP
-0.00181357	40.18	Pgk1p	SHM2-TAP
0.202507	44.86	Pgk1p	SHM2-TAP
0.330398	48.83	Pgk1p	SHM2-TAP
0.526233	53.72	Pgk1p	SHM2-TAP
-7.74222	20.75	Ade17p-TAP	ADE17-TAP
-2.48248	21.8	Ade17p-TAP	ADE17-TAP
-3.1927	23.88	Ade17p-TAP	ADE17-TAP
-2.06215	26.21	Ade17p-TAP	ADE17-TAP
-1.48941	29.11	Ade17p-TAP	ADE17-TAP
-1.19	31.52	Ade17p-TAP	ADE17-TAP
0.475843	34.43	Ade17p-TAP	ADE17-TAP
0.26925	37.85	Ade17p-TAP	ADE17-TAP
0.427874	40.75	Ade17p-TAP	ADE17-TAP
1.15581	43.24	Ade17p-TAP	ADE17-TAP
1.06172	44.19	Ade17p-TAP	ADE17-TAP
1.27288	45.42	Ade17p-TAP	ADE17-TAP
-0.606267	20.75	Pgk1p	ADE17-TAP
-0.187696	21.8	Pgk1p	ADE17-TAP
-0.203558	23.88	Pgk1p	ADE17-TAP
-0.298824	26.21	Pgk1p	ADE17-TAP
-0.111022	29.11	Pgk1p	ADE17-TAP
-0.217628	31.52	Pgk1p	ADE17-TAP
-0.0419784	34.43	Pgk1p	ADE17-TAP
0.00650846	37.85	Pgk1p	ADE17-TAP
0.243418	40.75	Pgk1p	ADE17-TAP
0.296242	43.24	Pgk1p	ADE17-TAP
0.389138	44.19	Pgk1p	ADE17-TAP
0.379264	45.42	Pgk1p	ADE17-TAP

## Sheet: Sheet2_Figure4
strain	birth	mean	critical	k	media
ade17	34.52	76.09	70.21	0.276	YPD
ade17	36.3	77.06	72.96	0.272	YPD
ade17	40.77	81.59	72.86	0.319	YPD
ade17	39.41	79.27			YPD
ade17	36.67	78.37			YPD
ade17	37.68	78.43			YPD
ade17	41.8	79.39			YPD
ade17	37.21	76.83			YPD
ade17	40.68	80.38			YPD
ade17	41.25	80.3			YPD
ade17	41.8	79.12			YPD
ade17	41.97	80.17			YPD
by4743	41.83	71.11	65.16	0.243	YPD
by4743	44.05	77.72	65.79	0.243	YPD
by4743	45.02	75.26	63.23	0.229	YPD
by4743	44.09	76.22	61.3	0.27255	YPD
by4743	35.77	78.82	60.91	0.27045	YPD
by4743	40.46	79.51	62.41	0.2978	YPD
by4743	38.95	80.51	61.48	0.28695	YPD
by4743	36.5	75.26			YPD
by4743	37.02	76.01			YPD
by4743	41.76	77.61			YPD
by4743	42.77	76.96			YPD
by4743	45.82	75.92			YPD
shm2	36.31	79.57	66.53	0.238	YPD
shm2	38.2	79.72	65.9	0.196	YPD
shm2	39.67	81.39	65.6	0.189	YPD
shm2	35.93	79.07			YPD
shm2	38.85	82.5			YPD
shm2	38.845	82.585			YPD
shm2	43.17	82.3			YPD
shm2	42.91	82.13			YPD
shm2	42.36	82.83			YPD
shm2	41.84	81.88			YPD
shm2	44.32	81.13			YPD
shm2	42.81	82.52			YPD

## Sheet: Sheet3_Figure5
strain	birth	mean	critical	k	media
cho2	17.64	42.44	44.2	0.139	SMM
cho2	17.03	43.82	44.78	0.157	SMM
cho2	18.05	44.22	45.26	0.179	SMM
cho2	18.5	43.3			SMM
cho2	18.56	43.71			SMM
cho2	18.1	43.78			SMM
cho2	17.41	43.52			SMM
cho2	17.51	43.53			SMM
cho2	17.98	44.21			SMM
cho2	18.79	44.16			SMM
by4741	18.27	42.69	41.02	0.184	SMM
by4741	16.33	43.82	40.11	0.177	SMM
by4741	18.13	42.22	39.77	0.211	SMM
by4741	17.25	41.8			SMM
by4741	17.61	41.82			SMM
by4741	17.36	42.07			SMM
by4741	16.77	41.37			SMM
by4741	17.42	41.24			SMM
by4741	16.83	40.91			SMM
by4741	17.57	41.35			SMM
by4741	16.81	41.04			SMM
by4741	17.08	40.8			SMM
cho2	16.79	50.145	44.51	0.152	SMM_choline
cho2	17.085	50.84	45.35	0.174	SMM_choline
cho2	17.06	48.015	45.29	0.184	SMM_choline
cho2	17.055	47.93			SMM_choline
cho2	17.65	49.65			SMM_choline
cho2	17.06	48.44			SMM_choline
cho2	18.77	50.92			SMM_choline
cho2	18.03	51.41			SMM_choline
cho2	17.34	49.39			SMM_choline
cho2	17.54	48.5			SMM_choline
cho2	18.21	50.64			SMM_choline
by4741	14.98	39.29	39.72	0.18	SMM_choline
by4741	16.82	41.6	40.7	0.178	SMM_choline
by4741	16.43	41.65	40.68	0.205	SMM_choline
by4741	15.87	40.1			SMM_choline
by4741	16.49	42.25			SMM_choline
by4741	16.5	40.03			SMM_choline
by4741	18.25	42			SMM_choline
by4741	17.74	42.79			SMM_choline
by4741	16.88	40.9			SMM_choline
by4741	18.42	41.81			SMM_choline
by4741	16.86	41.36			SMM_choline
by4741	17.27	41.55			SMM_choline
cho2	22.88	50.58	40.94	0.229	YPD
cho2	21.82	51.05	39.49	0.219	YPD
cho2	23.15	53.61	42.35	0.233	YPD
cho2	22.23	51.91			YPD
cho2	23.01	53.34			YPD
cho2	23.17	52.32			YPD
cho2	21.67	53.2			YPD
cho2	23.91	54.11			YPD
cho2	22.12	53.44			YPD
cho2	22.91	52.9			YPD
cho2	22.62	52.69			YPD
cho2	21.36	52.87			YPD
by4741	20.74	46.79	42.91	0.334	YPD
by4741	21.525	52.87	44.26	0.33	YPD
by4741	21.45	50.68	40.3	0.274	YPD
by4741	22.2	50.15	41.235	0.2697	YPD
by4741	20.28	51.08			YPD
by4741	21.53	51.78			YPD
by4741	22.54	52.37			YPD
by4741	21.41	49.82			YPD
by4741	21.85	52.88			YPD
by4741	21.2	48.69			YPD
by4741	21.94	49.1			YPD
by4741	21.64	50.04			YPD

## Sheet: Sheet4_Figure6
ratio	size	budding	strain	medium
1.14524	35.01	12	cho2	choline
1.46255	35.01	12	cho2	choline
1.10303	35.01	12	cho2	choline
1.34699	35.01	12	cho2	choline
1.06049	35.01	12	cho2	choline
1.03739	35.01	12	cho2	choline
1.01915	35.01	12	cho2	choline
1.00489	35.01	12	cho2	choline
1.16124	35.01	12	cho2	choline
1.29939	35.01	12	cho2	choline
1.02696	35.01	12	cho2	choline
1.37535	35.01	12	cho2	choline
1.05679	35.01	12	cho2	choline
1.23805	35.01	12	cho2	choline
1	35.01	12	cho2	choline
1.22449	35.01	12	cho2	choline
1.01724	35.01	12	cho2	choline
1.00125	35.01	12	cho2	choline
1.29007	35.01	12	cho2	choline
1.08294	35.01	12	cho2	choline
1.07625	35.01	12	cho2	choline
1.01542	35.01	12	cho2	choline
1.21607	35.01	12	cho2	choline
1.06868	35.01	12	cho2	choline
1.04588	35.01	12	cho2	choline
1.04596	35.01	12	cho2	choline
1.24932	35.01	12	cho2	choline
1.24034	35.01	12	cho2	choline
1.39174	35.01	12	cho2	choline
1.25318	35.01	12	cho2	choline
1.21749	35.01	12	cho2	choline
1.082	35.01	12	cho2	choline
1.00238	35.01	12	cho2	choline
1.04694	35.01	12	cho2	choline
1.3314	35.01	12	cho2	choline
1.35521	35.01	12	cho2	choline
1.29319	35.01	12	cho2	choline
1.23037	35.01	12	cho2	choline
1.22286	35.01	12	cho2	choline
1.00819	35.01	12	cho2	choline
1.24148	35.01	12	cho2	choline
1.12148	35.01	12	cho2	choline
1.16703	35.01	12	cho2	choline
1.32113	35.01	12	cho2	choline
1.30339	35.01	12	cho2	choline
1.06061	35.01	12	cho2	choline
1.28341	35.01	12	cho2	choline
1.45592	35.01	12	cho2	choline
1.13636	35.01	12	cho2	choline
1.31161	35.01	12	cho2	choline
1.09328	35.01	12	cho2	choline
1.44404	35.01	12	cho2	choline
1.8	35.01	12	cho2	choline
1.26512	35.01	12	cho2	choline
1.11765	35.01	12	cho2	choline
1.39313	35.01	12	cho2	choline
1.09467	35.01	12	cho2	choline
1.13569	35.01	12	cho2	choline
1.32066	35.01	12	cho2	choline
1.04145	35.01	12	cho2	choline
1.2049	35.01	12	cho2	choline
1.8315	35.01	12	cho2	choline
1.12355	35.01	12	cho2	choline
1.08732	35.01	12	cho2	choline
1.05868	35.01	12	cho2	choline
1.04182	35.01	12	cho2	choline
1	35.01	12	cho2	choline
1.00491	35.01	12	cho2	choline
1.04198	35.01	12	cho2	choline
1.02889	35.01	12	cho2	choline
1.03434	35.01	12	cho2	choline
1.06546	35.01	12	cho2	choline
1.2282	35.01	12	cho2	choline
1.18293	35.01	12	cho2	choline
1.04105	35.01	12	cho2	choline
1.10993	35.01	12	cho2	choline
1.0218	35.01	12	cho2	choline
1.01171	35.01	12	cho2	choline
1.13655	35.01	12	cho2	choline
1.58057	35.01	12	cho2	choline
1.0445	35.01	12	cho2	choline
1.35784	35.01	12	cho2	choline
1	35.01	12	cho2	choline
1.18708	35.01	12	cho2	choline
1.52524	35.01	12	cho2	choline
1.27745	35.01	12	cho2	choline
1.34696	35.01	12	cho2	choline
1.3032	35.01	12	cho2	choline
1.14343	35.01	12	cho2	choline
1.0517	35.01	12	cho2	choline
1.04656	35.01	12	cho2	choline
1.06463	35.01	12	cho2	choline
1.49971	35.01	12	cho2	choline
1.37202	35.01	12	cho2	choline
1.21281	35.01	12	cho2	choline
1.4627	35.01	12	cho2	choline
1.13245	35.01	12	cho2	choline
1.00708	35.01	12	cho2	choline
1.26478	35.01	12	cho2	choline
1.26224	35.01	12	cho2	choline
1.02616	35.01	12	cho2	choline
1.2533	35.01	12	cho2	choline
1.29359	35.01	12	cho2	choline
1.12	35.01	12	cho2	choline
1.27042	35.01	12	cho2	choline
1.13683	35.01	12	cho2	choline
1.09642	35.01	12	cho2	choline
1.08235	35.01	12	cho2	choline
1.29202	35.01	12	cho2	choline
1.23555	35.01	12	cho2	choline
1.24656	35.01	12	cho2	choline
1.14998	35.01	12	cho2	choline
1.11348	35.01	12	cho2	choline
1.05224	35.01	12	cho2	choline
1.30249	35.01	12	cho2	choline
1.15936	35.01	12	cho2	choline
1.05223	35.01	12	cho2	choline
1.163	35.01	12	cho2	choline
1.3971	35.01	12	cho2	choline
1.22729	35.01	12	cho2	choline
1.11156	35.01	12	cho2	choline
1.19401	42.37	43	cho2	choline
1.21463	42.37	43	cho2	choline
1.55788	42.37	43	cho2	choline
1.12608	42.37	43	cho2	choline
1.21779	42.37	43	cho2	choline
1.5845	42.37	43	cho2	choline
1.22227	42.37	43	cho2	choline
1.28466	42.37	43	cho2	choline
1.43563	42.37	43	cho2	choline
1.21615	42.37	43	cho2	choline
1.08933	42.37	43	cho2	choline
1.48502	42.37	43	cho2	choline
1.09802	42.37	43	cho2	choline
2.03091	42.37	43	cho2	choline
1.60974	42.37	43	cho2	choline
1.1604	42.37	43	cho2	choline
1.33233	42.37	43	cho2	choline
1.49221	42.37	43	cho2	choline
1.20269	42.37	43	cho2	choline
1.59625	42.37	43	cho2	choline
1.08524	42.37	43	cho2	choline
1.28933	42.37	43	cho2	choline
1.18507	42.37	43	cho2	choline
1.17122	42.37	43	cho2	choline
1.13591	42.37	43	cho2	choline
1.50172	42.37	43	cho2	choline
1.55445	42.37	43	cho2	choline
1.58121	42.37	43	cho2	choline
1.09854	42.37	43	cho2	choline
1.16735	42.37	43	cho2	choline
1.47741	42.37	43	cho2	choline
1.60319	42.37	43	cho2	choline
1.01183	42.37	43	cho2	choline
1.39843	42.37	43	cho2	choline
1.37347	42.37	43	cho2	choline
1.43939	42.37	43	cho2	choline
1.17274	42.37	43	cho2	choline
1.11312	42.37	43	cho2	choline
1.26311	42.37	43	cho2	choline
1.23234	42.37	43	cho2	choline
1.24989	42.37	43	cho2	choline
1.03013	42.37	43	cho2	choline
1.23933	42.37	43	cho2	choline
1.19081	42.37	43	cho2	choline
1.22596	42.37	43	cho2	choline
1.60259	42.37	43	cho2	choline
1.45925	42.37	43	cho2	choline
1.40234	42.37	43	cho2	choline
1.37708	42.37	43	cho2	choline
1.35616	42.37	43	cho2	choline
1.7903	42.37	43	cho2	choline
1.12208	42.37	43	cho2	choline
1.03976	42.37	43	cho2	choline
1.5484	42.37	43	cho2	choline
1.22924	42.37	43	cho2	choline
1.34804	42.37	43	cho2	choline
1.33214	42.37	43	cho2	choline
1.61419	42.37	43	cho2	choline
1.68184	42.37	43	cho2	choline
1.53126	42.37	43	cho2	choline
1.60952	42.37	43	cho2	choline
1.45971	42.37	43	cho2	choline
1.14097	42.37	43	cho2	choline
1.39114	42.37	43	cho2	choline
1.09804	42.37	43	cho2	choline
1.17593	42.37	43	cho2	choline
1.5289	42.37	43	cho2	choline
1.89858	42.37	43	cho2	choline
1.5124	42.37	43	cho2	choline
1.24161	42.37	43	cho2	choline
1.52439	42.37	43	cho2	choline
1.34493	42.37	43	cho2	choline
1.49642	42.37	43	cho2	choline
1.19945	42.37	43	cho2	choline
1.29779	42.37	43	cho2	choline
1.68541	42.37	43	cho2	choline
1.14613	42.37	43	cho2	choline
1.19098	42.37	43	cho2	choline
1.23487	42.37	43	cho2	choline
1.05291	42.37	43	cho2	choline
1.0785	42.37	43	cho2	choline
1.20714	42.37	43	cho2	choline
1.26139	42.37	43	cho2	choline
1.12531	42.37	43	cho2	choline
1.15537	42.37	43	cho2	choline
1.40498	42.37	43	cho2	choline
1.70278	42.37	43	cho2	choline
1.15072	42.37	43	cho2	choline
1.15255	42.37	43	cho2	choline
1.71134	42.37	43	cho2	choline
1.05541	42.37	43	cho2	choline
1.52174	42.37	43	cho2	choline
1.28709	42.37	43	cho2	choline
1.60707	42.37	43	cho2	choline
1.36657	42.37	43	cho2	choline
1.09552	42.37	43	cho2	choline
1.05759	42.37	43	cho2	choline
1.01712	42.37	43	cho2	choline
1.13755	42.37	43	cho2	choline
1.13973	42.37	43	cho2	choline
1.00091	42.37	43	cho2	choline
1.2964	42.37	43	cho2	choline
1.07469	42.37	43	cho2	choline
1.28175	42.37	43	cho2	choline
1.20189	42.37	43	cho2	choline
1.2	42.37	43	cho2	choline
1.16951	42.37	43	cho2	choline
1.19776	42.37	43	cho2	choline
1.00685	42.37	43	cho2	choline
1.01428	42.37	43	cho2	choline
1.5053	42.37	43	cho2	choline
1.2334	42.37	43	cho2	choline
1.07126	42.37	43	cho2	choline
1.28896	42.37	43	cho2	choline
1.22065	42.37	43	cho2	choline
1.44192	42.37	43	cho2	choline
1.14636	42.37	43	cho2	choline
1.14855	42.37	43	cho2	choline
1.02688	42.37	43	cho2	choline
1.59161	42.37	43	cho2	choline
1.24408	42.37	43	cho2	choline
1.27907	42.37	43	cho2	choline
1.25466	42.37	43	cho2	choline
1.24761	42.37	43	cho2	choline
1.44154	42.37	43	cho2	choline
1.16101	42.37	43	cho2	choline
1.2839	42.37	43	cho2	choline
1.0124	47.83	67	cho2	choline
1.14286	47.83	67	cho2	choline
1.3418	47.83	67	cho2	choline
1.08361	47.83	67	cho2	choline
1.62702	47.83	67	cho2	choline
1.12075	47.83	67	cho2	choline
1.46583	47.83	67	cho2	choline
1.15544	47.83	67	cho2	choline
1.01591	47.83	67	cho2	choline
1.64575	47.83	67	cho2	choline
1.28293	47.83	67	cho2	choline
1.12073	47.83	67	cho2	choline
1.65676	47.83	67	cho2	choline
1.38675	47.83	67	cho2	choline
1.29633	47.83	67	cho2	choline
1.18388	47.83	67	cho2	choline
1.02173	47.83	67	cho2	choline
1.52688	47.83	67	cho2	choline
1.61517	47.83	67	cho2	choline
1.26834	47.83	67	cho2	choline
1.33581	47.83	67	cho2	choline
1.08863	47.83	67	cho2	choline
1.21451	47.83	67	cho2	choline
1.01691	47.83	67	cho2	choline
1.15319	47.83	67	cho2	choline
1.11928	47.83	67	cho2	choline
1.40756	47.83	67	cho2	choline
1.1368	47.83	67	cho2	choline
1.15843	47.83	67	cho2	choline
1.92122	47.83	67	cho2	choline
1.27524	47.83	67	cho2	choline
1.26376	47.83	67	cho2	choline
1.05083	47.83	67	cho2	choline
1.11545	47.83	67	cho2	choline
1.47576	47.83	67	cho2	choline
1.10909	47.83	67	cho2	choline
2.7691	47.83	67	cho2	choline
1.24018	47.83	67	cho2	choline
1.43688	47.83	67	cho2	choline
1.01832	47.83	67	cho2	choline
1.59702	47.83	67	cho2	choline
1.35684	47.83	67	cho2	choline
1.77561	47.83	67	cho2	choline
1.14326	47.83	67	cho2	choline
1.73365	47.83	67	cho2	choline
1.03497	47.83	67	cho2	choline
1.15131	47.83	67	cho2	choline
1.8404	47.83	67	cho2	choline
1.6687	47.83	67	cho2	choline
1.02797	47.83	67	cho2	choline
1.43143	47.83	67	cho2	choline
1.1394	47.83	67	cho2	choline
1.25454	47.83	67	cho2	choline
1.201	47.83	67	cho2	choline
1.21922	47.83	67	cho2	choline
1.37296	47.83	67	cho2	choline
1.4143	47.83	67	cho2	choline
1.05062	47.83	67	cho2	choline
1.41384	47.83	67	cho2	choline
1.39891	47.83	67	cho2	choline
1.445	47.83	67	cho2	choline
1.30934	47.83	67	cho2	choline
1.18052	47.83	67	cho2	choline
1.12626	47.83	67	cho2	choline
1.06146	47.83	67	cho2	choline
1.14291	47.83	67	cho2	choline
1.03337	47.83	67	cho2	choline
1.04922	47.83	67	cho2	choline
1.50781	47.83	67	cho2	choline
1.2526	47.83	67	cho2	choline
1.2821	47.83	67	cho2	choline
1.33013	47.83	67	cho2	choline
1.19135	47.83	67	cho2	choline
1.36239	47.83	67	cho2	choline
1.25772	47.83	67	cho2	choline
1.084	47.83	67	cho2	choline
1.11377	47.83	67	cho2	choline
1.43989	47.83	67	cho2	choline
1.25137	47.83	67	cho2	choline
1.74809	47.83	67	cho2	choline
1.36423	47.83	67	cho2	choline
1.24407	47.83	67	cho2	choline
1.47799	47.83	67	cho2	choline
1.00369	47.83	67	cho2	choline
1.33182	47.83	67	cho2	choline
1.69339	47.83	67	cho2	choline
1.12846	47.83	67	cho2	choline
2.33601	47.83	67	cho2	choline
1.24412	47.83	67	cho2	choline
2.48121	47.83	67	cho2	choline
1.13405	47.83	67	cho2	choline
1.02798	47.83	67	cho2	choline
1.60232	47.83	67	cho2	choline
1.25598	47.83	67	cho2	choline
1.12209	47.83	67	cho2	choline
1.17734	47.83	67	cho2	choline
1.094	47.83	67	cho2	choline
1.26048	47.83	67	cho2	choline
4.34921	47.83	67	cho2	choline
1.02574	47.83	67	cho2	choline
1.49378	47.83	67	cho2	choline
1.05389	47.83	67	cho2	choline
1.42698	47.83	67	cho2	choline
1.2792	47.83	67	cho2	choline
1.2276	47.83	67	cho2	choline
1.49538	47.83	67	cho2	choline
1.551	47.83	67	cho2	choline
2.58643	47.83	67	cho2	choline
1.11734	47.83	67	cho2	choline
1.07627	47.83	67	cho2	choline
1.45903	47.83	67	cho2	choline
1.03011	47.83	67	cho2	choline
1.55299	47.83	67	cho2	choline
2.09524	47.83	67	cho2	choline
1.02952	47.83	67	cho2	choline
1.27048	47.83	67	cho2	choline
1.34275	47.83	67	cho2	choline
1.19119	47.83	67	cho2	choline
1.27559	47.83	67	cho2	choline
1.1408	47.83	67	cho2	choline
1.08623	47.83	67	cho2	choline
1.19509	47.83	67	cho2	choline
1.49394	47.83	67	cho2	choline
1.11946	47.83	67	cho2	choline
1.00553	47.83	67	cho2	choline
1.17477	47.83	67	cho2	choline
1.145	47.83	67	cho2	choline
1.39623	47.83	67	cho2	choline
3.46069	47.83	67	cho2	choline
1.83325	47.83	67	cho2	choline
1.14382	47.83	67	cho2	choline
1.02265	47.83	67	cho2	choline
1.56903	47.83	67	cho2	choline
1.05936	47.83	67	cho2	choline
1.04608	47.83	67	cho2	choline
2.35551	47.83	67	cho2	choline
1.02439	47.83	67	cho2	choline
1.08846	47.83	67	cho2	choline
2.24881	47.83	67	cho2	choline
1.33427	47.83	67	cho2	choline
1.125	47.83	67	cho2	choline
1.25685	47.83	67	cho2	choline
1.19338	47.83	67	cho2	choline
1.16881	47.83	67	cho2	choline
1.11937	47.83	67	cho2	choline
1.17784	47.83	67	cho2	choline
1.60067	47.83	67	cho2	choline
1.44036	47.83	67	cho2	choline
1.15919	47.83	67	cho2	choline
1.04623	47.83	67	cho2	choline
1.53962	47.83	67	cho2	choline
1.31592	47.83	67	cho2	choline
1.04427	47.83	67	cho2	choline
1.04596	47.83	67	cho2	choline
1.48874	47.83	67	cho2	choline
1.54474	47.83	67	cho2	choline
1.35557	47.83	67	cho2	choline
1.19833	47.83	67	cho2	choline
1.82981	47.83	67	cho2	choline
1.29119	47.83	67	cho2	choline
1.20919	47.83	67	cho2	choline
1.04176	47.83	67	cho2	choline
1.0047	47.83	67	cho2	choline
1.07193	47.83	67	cho2	choline
1.27069	47.83	67	cho2	choline
1.19154	47.83	67	cho2	choline
1.17194	47.83	67	cho2	choline
1.12782	47.83	67	cho2	choline
4.26852	47.83	67	cho2	choline
1.4639	47.83	67	cho2	choline
1.36549	47.83	67	cho2	choline
1.09963	47.83	67	cho2	choline
1.78571	47.83	67	cho2	choline
1.46708	47.83	67	cho2	choline
1.42827	47.83	67	cho2	choline
1.07212	47.83	67	cho2	choline
1.259	47.83	67	cho2	choline
1.05333	47.83	67	cho2	choline
1.35329	47.83	67	cho2	choline
1.05812	47.83	67	cho2	choline
1.17265	47.83	67	cho2	choline
1.31434	47.83	67	cho2	choline
1.16232	47.83	67	cho2	choline
1.04976	47.83	67	cho2	choline
1.33503	47.83	67	cho2	choline
1.00214	47.83	67	cho2	choline
1.55049	47.83	67	cho2	choline
1.0359	47.83	67	cho2	choline
1.35367	47.83	67	cho2	choline
2.8102	47.83	67	cho2	choline
1.42783	47.83	67	cho2	choline
1.33969	47.83	67	cho2	choline
1.15686	47.83	67	cho2	choline
1.05521	47.83	67	cho2	choline
1.10663	47.83	67	cho2	choline
1.67347	47.83	67	cho2	choline
1.13191	47.83	67	cho2	choline
3.81504	47.83	67	cho2	choline
1.14965	47.83	67	cho2	choline
1.03222	47.83	67	cho2	choline
1.05363	47.83	67	cho2	choline
1.08252	47.83	67	cho2	choline
1.02026	47.83	67	cho2	choline
1.49306	47.83	67	cho2	choline
1.21221	47.83	67	cho2	choline
1.04219	47.83	67	cho2	choline
1.16897	47.83	67	cho2	choline
1.22527	47.83	67	cho2	choline
1.21902	47.83	67	cho2	choline
2.78046	47.83	67	cho2	choline
1.32569	47.83	67	cho2	choline
1.00236	47.83	67	cho2	choline
1.15335	47.83	67	cho2	choline
1.04	47.83	67	cho2	choline
1.21627	51	76	cho2	choline
1.0495	51	76	cho2	choline
1.06901	51	76	cho2	choline
1.27788	51	76	cho2	choline
1.18303	51	76	cho2	choline
1.19853	51	76	cho2	choline
1.28671	51	76	cho2	choline
1.5151	51	76	cho2	choline
1.61342	51	76	cho2	choline
1.14007	51	76	cho2	choline
1.58284	51	76	cho2	choline
1.05567	51	76	cho2	choline
1.20248	51	76	cho2	choline
1.14768	51	76	cho2	choline
1.20224	51	76	cho2	choline
1.20037	51	76	cho2	choline
1.0478	51	76	cho2	choline
1.04182	51	76	cho2	choline
1.1238	51	76	cho2	choline
1.95255	51	76	cho2	choline
1.51616	51	76	cho2	choline
1.49691	51	76	cho2	choline
1.33132	51	76	cho2	choline
1.29238	51	76	cho2	choline
1.24834	51	76	cho2	choline
1.27157	51	76	cho2	choline
1.31927	51	76	cho2	choline
1.10686	51	76	cho2	choline
1.42574	51	76	cho2	choline
1.49729	51	76	cho2	choline
1.058	51	76	cho2	choline
1.41293	51	76	cho2	choline
1.2224	51	76	cho2	choline
2.13934	51	76	cho2	choline
1.1125	51	76	cho2	choline
1.01976	51	76	cho2	choline
1.27336	51	76	cho2	choline
1.16912	51	76	cho2	choline
1.20873	51	76	cho2	choline
1.16242	51	76	cho2	choline
1.09541	51	76	cho2	choline
1.39325	51	76	cho2	choline
1.02507	51	76	cho2	choline
1.5272	51	76	cho2	choline
1.56152	51	76	cho2	choline
1.07905	51	76	cho2	choline
1.3687	51	76	cho2	choline
1.13798	51	76	cho2	choline
3.82403	51	76	cho2	choline
1.03596	51	76	cho2	choline
1.37802	51	76	cho2	choline
1.06522	51	76	cho2	choline
2.20091	51	76	cho2	choline
1.2113	51	76	cho2	choline
1.24441	51	76	cho2	choline
1.24333	51	76	cho2	choline
1.28466	51	76	cho2	choline
1.18272	51	76	cho2	choline
1.24523	51	76	cho2	choline
1.03162	51	76	cho2	choline
2.58838	51	76	cho2	choline
1.43505	51	76	cho2	choline
1.53975	51	76	cho2	choline
1.26581	51	76	cho2	choline
1.69843	51	76	cho2	choline
1.07035	51	76	cho2	choline
1.30191	51	76	cho2	choline
1.04402	51	76	cho2	choline
1.02044	51	76	cho2	choline
1.3293	51	76	cho2	choline
1.31357	51	76	cho2	choline
1.11442	51	76	cho2	choline
1.26726	51	76	cho2	choline
1.24118	51	76	cho2	choline
1.31462	51	76	cho2	choline
1.24324	51	76	cho2	choline
1.34951	51	76	cho2	choline
2.78595	51	76	cho2	choline
1.30647	51	76	cho2	choline
1.09714	51	76	cho2	choline
1.11734	51	76	cho2	choline
1.26973	51	76	cho2	choline
1.10535	51	76	cho2	choline
1.53305	51	76	cho2	choline
1.0619	51	76	cho2	choline
1.72261	51	76	cho2	choline
1.86	51	76	cho2	choline
1.03171	51	76	cho2	choline
1.55182	51	76	cho2	choline
1.07732	51	76	cho2	choline
1.01331	51	76	cho2	choline
1.23229	51	76	cho2	choline
1.55463	51	76	cho2	choline
1.02265	51	76	cho2	choline
1.05606	51	76	cho2	choline
2.524	51	76	cho2	choline
2.05042	51	76	cho2	choline
1.09384	51	76	cho2	choline
1.36429	51	76	cho2	choline
1.19154	51	76	cho2	choline
1.77302	51	76	cho2	choline
1.22792	51	76	cho2	choline
1.04642	51	76	cho2	choline
1.76956	51	76	cho2	choline
1.0175	51	76	cho2	choline
1.35521	51	76	cho2	choline
1.6906	51	76	cho2	choline
1.67795	51	76	cho2	choline
1.29314	51	76	cho2	choline
1.04552	51	76	cho2	choline
1.50273	51	76	cho2	choline
1.14974	51	76	cho2	choline
1.18262	51	76	cho2	choline
1.06911	51	76	cho2	choline
1.26787	51	76	cho2	choline
1.50374	51	76	cho2	choline
1.44015	51	76	cho2	choline
1.15547	51	76	cho2	choline
1.10452	51	76	cho2	choline
2.18474	51	76	cho2	choline
4.4875	51	76	cho2	choline
1.49146	51	76	cho2	choline
1.12143	51	76	cho2	choline
1.00582	51	76	cho2	choline
1.35346	51	76	cho2	choline
1.08045	51	76	cho2	choline
1.09739	51	76	cho2	choline
1.33693	51	76	cho2	choline
1.09855	51	76	cho2	choline
1.14802	51	76	cho2	choline
1.02404	51	76	cho2	choline
1.40943	51	76	cho2	choline
2.05838	51	76	cho2	choline
1.36336	51	76	cho2	choline
1.54668	51	76	cho2	choline
1.24	51	76	cho2	choline
1.25902	51	76	cho2	choline
1.63515	51	76	cho2	choline
1.71438	51	76	cho2	choline
1.56968	51	76	cho2	choline
1.4508	51	76	cho2	choline
1.05831	51	76	cho2	choline
1.12908	51	76	cho2	choline
1.70077	51	76	cho2	choline
1.65064	51	76	cho2	choline
0.998049	51	76	cho2	choline
1.10088	51	76	cho2	choline
1.26051	51	76	cho2	choline
1.36532	51	76	cho2	choline
1.95074	51	76	cho2	choline
1.10687	51	76	cho2	choline
1.12573	51	76	cho2	choline
1.03057	51	76	cho2	choline
1.12649	51	76	cho2	choline
1.30875	51	76	cho2	choline
1.24918	51	76	cho2	choline
1.42392	51	76	cho2	choline
1.09949	51	76	cho2	choline
1.35005	51	76	cho2	choline
1.24123	51	76	cho2	choline
1.06006	51	76	cho2	choline
1.5772	51	76	cho2	choline
1.26494	51	76	cho2	choline
1.55144	51	76	cho2	choline
1.50665	51	76	cho2	choline
1.99962	51	76	cho2	choline
1.3104	51	76	cho2	choline
1.72098	51	76	cho2	choline
1.02558	51	76	cho2	choline
1.24214	51	76	cho2	choline
1.01822	51	76	cho2	choline
1.06296	51	76	cho2	choline
1.22527	51	76	cho2	choline
1.31281	51	76	cho2	choline
1.92963	51	76	cho2	choline
1.30014	51	76	cho2	choline
1.61021	51	76	cho2	choline
1.08885	51	76	cho2	choline
1.09822	51	76	cho2	choline
1.04873	51	76	cho2	choline
1.19042	51	76	cho2	choline
1.20259	51	76	cho2	choline
1.50794	51	76	cho2	choline
2.25881	51	76	cho2	choline
1.00909	51	76	cho2	choline
1.15421	51	76	cho2	choline
1.04322	51	76	cho2	choline
1.22307	51	76	cho2	choline
1.26067	51	76	cho2	choline
1.15765	51	76	cho2	choline
1.03795	51	76	cho2	choline
1.732	51	76	cho2	choline
1.34119	51	76	cho2	choline
1.72598	51	76	cho2	choline
1.27801	51	76	cho2	choline
1.28636	51	76	cho2	choline
1.00612	51	76	cho2	choline
1.00238	51	76	cho2	choline
2.75633	51	76	cho2	choline
1.68438	51	76	cho2	choline
1.07189	51	76	cho2	choline
1.22535	51	76	cho2	choline
1.91807	51	76	cho2	choline
1.24527	51	76	cho2	choline
1.13786	51	76	cho2	choline
1.28814	51	76	cho2	choline
1.84705	51	76	cho2	choline
1.23913	51	76	cho2	choline
1.2899	51	76	cho2	choline
1.63265	51	76	cho2	choline
1.46902	51	76	cho2	choline
1.16467	51	76	cho2	choline
1.1526	51	76	cho2	choline
1.09067	51	76	cho2	choline
1.03799	51	76	cho2	choline
1.42889	51	76	cho2	choline
1.26279	51	76	cho2	choline
1.82706	51	76	cho2	choline
1.43464	51	76	cho2	choline
1.02186	51	76	cho2	choline
1.52875	51	76	cho2	choline
1.36238	51	76	cho2	choline
1.04304	51	76	cho2	choline
1.17509	51	76	cho2	choline
1.65171	51	76	cho2	choline
1.21974	51	76	cho2	choline
1.1576	51	76	cho2	choline
1.16736	51	76	cho2	choline
1.29503	51	76	cho2	choline
1.77669	51	76	cho2	choline
1.03255	24.91	0	cho2	choline
1.25369	24.91	0	cho2	choline
1.49379	24.91	0	cho2	choline
1.0919	24.91	0	cho2	choline
1.1043	24.91	0	cho2	choline
1.09294	24.91	0	cho2	choline
1.22222	24.91	0	cho2	choline
1.57104	24.91	0	cho2	choline
1.06667	24.91	0	cho2	choline
1.00226	24.91	0	cho2	choline
1.24094	24.91	0	cho2	choline
1.39054	24.91	0	cho2	choline
1.02392	24.91	0	cho2	choline
1.6	24.91	0	cho2	choline
1.50595	24.91	0	cho2	choline
1.08354	24.91	0	cho2	choline
1.04594	24.91	0	cho2	choline
1.12649	24.91	0	cho2	choline
1.1508	24.91	0	cho2	choline
1.46425	24.91	0	cho2	choline
1.00808	24.91	0	cho2	choline
1.26736	24.91	0	cho2	choline
1.24532	24.91	0	cho2	choline
1.02676	24.91	0	cho2	choline
1.01083	24.91	0	cho2	choline
1.0734	24.91	0	cho2	choline
1.36555	24.91	0	cho2	choline
1.10294	24.91	0	cho2	choline
1.09848	24.91	0	cho2	choline
1.23348	24.91	0	cho2	choline
1.18238	24.91	0	cho2	choline
1.12268	24.91	0	cho2	choline
1.45335	24.91	0	cho2	choline
1.29565	24.91	0	cho2	choline
1.09356	24.91	0	cho2	choline
1.21371	24.91	0	cho2	choline
1.17593	24.91	0	cho2	choline
1.26843	24.91	0	cho2	choline
1.4742	24.91	0	cho2	choline
1.08471	24.91	0	cho2	choline
1.10462	24.91	0	cho2	choline
1.14712	24.91	0	cho2	choline
1.66391	24.91	0	cho2	choline
1.10993	24.91	0	cho2	choline
1.06057	24.91	0	cho2	choline
1.54688	24.91	0	cho2	choline
1.28265	24.91	0	cho2	choline
1.17287	24.91	0	cho2	choline
1.05168	24.91	0	cho2	choline
1.10335	24.91	0	cho2	choline
1.55327	24.91	0	cho2	choline
1.0072	24.91	0	cho2	choline
1.19502	24.91	0	cho2	choline
1.43584	24.91	0	cho2	choline
1.05392	24.91	0	cho2	choline
1.02263	24.91	0	cho2	choline
1.03807	24.91	0	cho2	choline
1.05405	24.91	0	cho2	choline
1.23229	24.91	0	cho2	choline
1.19143	24.91	0	cho2	choline
1.34343	24.91	0	cho2	choline
1.54521	24.91	0	cho2	choline
1.17596	24.91	0	cho2	choline
1.01102	24.91	0	cho2	choline
1.01935	24.91	0	cho2	choline
1.14676	24.91	0	cho2	choline
1	24.91	0	cho2	choline
1.09937	24.91	0	cho2	choline
1.07965	24.91	0	cho2	choline
1.20588	24.91	0	cho2	choline
1.28113	24.91	0	cho2	choline
1.42367	24.91	0	cho2	choline
1.36236	24.91	0	cho2	choline
1.04641	24.91	0	cho2	choline
1.13298	24.91	0	cho2	choline
1.12419	24.91	0	cho2	choline
1.24312	24.91	0	cho2	choline
1.01736	24.91	0	cho2	choline
1.135	24.91	0	cho2	choline
1.26263	24.91	0	cho2	choline
1.25952	24.91	0	cho2	choline
1.41593	24.91	0	cho2	choline
1.35811	24.91	0	cho2	choline
1.03819	24.91	0	cho2	choline
1.31561	24.91	0	cho2	choline
1.15245	24.91	0	cho2	choline
1.81142	24.91	0	cho2	choline
1.71952	24.91	0	cho2	choline
1.1233	24.91	0	cho2	choline
1.40197	24.91	0	cho2	choline
1.06563	24.91	0	cho2	choline
1.075	24.91	0	cho2	choline
1.10049	24.91	0	cho2	choline
1.03667	24.91	0	cho2	choline
2.16019	24.91	0	cho2	choline
1.34204	24.91	0	cho2	choline
1.12562	24.91	0	cho2	choline
1.13532	24.91	0	cho2	choline
1.03997	24.91	0	cho2	choline
1.29864	24.91	0	cho2	choline
1.03911	24.91	0	cho2	choline
1.19529	24.91	0	cho2	choline
1.10773	24.91	0	cho2	choline
1.38322	24.91	0	cho2	choline
1.05229	24.91	0	cho2	choline
1.26354	24.91	0	cho2	choline
1.33823	24.91	0	cho2	choline
1.15878	24.91	0	cho2	choline
1.29886	24.91	0	cho2	choline
1.42917	24.91	0	cho2	choline
1.17568	24.91	0	cho2	choline
1.48	24.91	0	cho2	choline
1.22056	24.91	0	cho2	choline
1.21919	24.91	0	cho2	choline
1.16126	24.91	0	cho2	choline
1.01357	24.91	0	cho2	choline
1.25348	24.91	0	cho2	choline
1.19004	24.91	0	cho2	choline
1.03759	24.91	0	cho2	choline
1.1261	24.91	0	cho2	choline
1.4398	24.91	0	cho2	choline
1.59811	24.91	0	cho2	choline
1.14065	24.91	0	cho2	choline
1.26489	24.91	0	cho2	choline
1.09383	24.91	0	cho2	choline
1.03482	24.91	0	cho2	choline
1.19102	24.91	0	cho2	choline
1.00749	24.91	0	cho2	choline
1.04364	24.91	0	cho2	choline
1.81733	24.91	0	cho2	choline
1.24013	24.91	0	cho2	choline
1.69016	24.91	0	cho2	choline
1.12111	24.91	0	cho2	choline
1.05633	24.91	0	cho2	choline
1.09923	24.91	0	cho2	choline
1.3285	24.91	0	cho2	choline
1.28238	35.06	7	cho2	choline
1.21113	35.06	7	cho2	choline
1.21855	35.06	7	cho2	choline
1.07497	35.06	7	cho2	choline
1.13112	35.06	7	cho2	choline
1.01646	35.06	7	cho2	choline
1.13179	35.06	7	cho2	choline
1.38091	35.06	7	cho2	choline
1.14965	35.06	7	cho2	choline
1.5433	35.06	7	cho2	choline
1.1089	35.06	7	cho2	choline
1.03664	35.06	7	cho2	choline
1.00246	35.06	7	cho2	choline
1.05536	35.06	7	cho2	choline
1.37727	35.06	7	cho2	choline
1.00616	35.06	7	cho2	choline
1.5469	35.06	7	cho2	choline
1.63987	35.06	7	cho2	choline
1.13103	35.06	7	cho2	choline
1.07574	35.06	7	cho2	choline
1.05046	35.06	7	cho2	choline
1.51639	35.06	7	cho2	choline
1.18543	35.06	7	cho2	choline
1.14575	35.06	7	cho2	choline
1.28046	35.06	7	cho2	choline
1.04688	35.06	7	cho2	choline
1.25433	35.06	7	cho2	choline
1.10528	35.06	7	cho2	choline
1.7006	35.06	7	cho2	choline
1.31514	35.06	7	cho2	choline
1.30391	35.06	7	cho2	choline
1.41681	35.06	7	cho2	choline
1.60958	35.06	7	cho2	choline
1.38005	35.06	7	cho2	choline
1.29677	35.06	7	cho2	choline
1.22869	35.06	7	cho2	choline
1.31294	35.06	7	cho2	choline
1.07279	35.06	7	cho2	choline
1.07961	35.06	7	cho2	choline
1.0528	35.06	7	cho2	choline
1.19869	35.06	7	cho2	choline
1.33618	35.06	7	cho2	choline
1.13608	35.06	7	cho2	choline
1.37706	35.06	7	cho2	choline
1.20162	35.06	7	cho2	choline
1.26532	35.06	7	cho2	choline
1.08834	35.06	7	cho2	choline
1.13569	35.06	7	cho2	choline
1.32566	35.06	7	cho2	choline
1.16283	35.06	7	cho2	choline
1.35781	35.06	7	cho2	choline
1.6035	35.06	7	cho2	choline
1.5619	35.06	7	cho2	choline
1.03208	35.06	7	cho2	choline
1.09808	35.06	7	cho2	choline
1.51131	35.06	7	cho2	choline
1.41186	35.06	7	cho2	choline
1.2899	35.06	7	cho2	choline
1.58885	35.06	7	cho2	choline
1.02637	35.06	7	cho2	choline
1.35202	35.06	7	cho2	choline
1.2652	35.06	7	cho2	choline
1.16706	35.06	7	cho2	choline
1.47744	35.06	7	cho2	choline
1.12048	35.06	7	cho2	choline
1.1207	35.06	7	cho2	choline
1.20512	35.06	7	cho2	choline
1.03181	35.06	7	cho2	choline
1.11043	35.06	7	cho2	choline
1.07285	35.06	7	cho2	choline
1.43941	35.06	7	cho2	choline
1.68251	35.06	7	cho2	choline
1.06444	35.06	7	cho2	choline
1.17849	35.06	7	cho2	choline
1.32651	35.06	7	cho2	choline
1.14246	35.06	7	cho2	choline
1.55135	35.06	7	cho2	choline
1.23814	35.06	7	cho2	choline
1.40335	35.06	7	cho2	choline
1.04211	35.06	7	cho2	choline
1.106	35.06	7	cho2	choline
1.29372	35.06	7	cho2	choline
1.17435	35.06	7	cho2	choline
1.14384	35.06	7	cho2	choline
1.17086	35.06	7	cho2	choline
1.57188	35.06	7	cho2	choline
1.19548	35.06	7	cho2	choline
1.04415	35.06	7	cho2	choline
1.15379	35.06	7	cho2	choline
1.62096	35.06	7	cho2	choline
1.14572	35.06	7	cho2	choline
1.13647	35.06	7	cho2	choline
1.16296	35.06	7	cho2	choline
1.35266	35.06	7	cho2	choline
1.04696	35.06	7	cho2	choline
1.20175	35.06	7	cho2	choline
1.3928	35.06	7	cho2	choline
1.262	35.06	7	cho2	choline
1.36156	35.06	7	cho2	choline
1.5466	35.06	7	cho2	choline
1.22843	35.06	7	cho2	choline
1.13467	35.06	7	cho2	choline
1.09992	35.06	7	cho2	choline
1.12451	35.06	7	cho2	choline
1.16835	35.06	7	cho2	choline
1.27685	35.06	7	cho2	choline
1.0464	35.06	7	cho2	choline
1.57932	35.06	7	cho2	choline
1.02977	35.06	7	cho2	choline
1.0824	35.06	7	cho2	choline
1.37652	35.06	7	cho2	choline
1.13103	35.06	7	cho2	choline
1.04743	35.06	7	cho2	choline
1.31095	35.06	7	cho2	choline
1.1707	35.06	7	cho2	choline
1.61583	35.06	7	cho2	choline
1.00817	35.06	7	cho2	choline
1.44007	35.06	7	cho2	choline
1.05981	35.06	7	cho2	choline
1.27919	35.06	7	cho2	choline
1.34392	35.06	7	cho2	choline
1.43307	35.06	7	cho2	choline
1.41031	35.06	7	cho2	choline
1.0849	35.06	7	cho2	choline
1.25926	35.06	7	cho2	choline
1.40033	35.06	7	cho2	choline
1.5	35.06	7	cho2	choline
1.85273	35.06	7	cho2	choline
1.1444	35.06	7	cho2	choline
1.38118	35.06	7	cho2	choline
1.21673	35.06	7	cho2	choline
1.28323	35.06	7	cho2	choline
1.5346	35.06	7	cho2	choline
1.30012	35.06	7	cho2	choline
1.59628	35.06	7	cho2	choline
1.51761	35.06	7	cho2	choline
1.22682	35.06	7	cho2	choline
1.08108	35.06	7	cho2	choline
1.53471	35.06	7	cho2	choline
1.30776	35.06	7	cho2	choline
1.0336	35.06	7	cho2	choline
1.28772	35.06	7	cho2	choline
1.66643	35.06	7	cho2	choline
1.10106	35.06	7	cho2	choline
1.42481	35.06	7	cho2	choline
1.03598	35.06	7	cho2	choline
1.10748	35.06	7	cho2	choline
1.07642	35.06	7	cho2	choline
1.07637	35.06	7	cho2	choline
1.42806	35.06	7	cho2	choline
1.4913	35.06	7	cho2	choline
1.63058	35.06	7	cho2	choline
1.37751	35.06	7	cho2	choline
1.03232	35.06	7	cho2	choline
1.12194	35.06	7	cho2	choline
1.19113	35.06	7	cho2	choline
1.36518	35.06	7	cho2	choline
0.947906	35.06	7	cho2	choline
1.17553	35.06	7	cho2	choline
1.01828	35.06	7	cho2	choline
1.1882	35.06	7	cho2	choline
1.03422	35.06	7	cho2	choline
1.01918	35.06	7	cho2	choline
1.35649	35.06	7	cho2	choline
1.01483	35.06	7	cho2	choline
1.1843	35.06	7	cho2	choline
1.22378	35.06	7	cho2	choline
1.26226	35.06	7	cho2	choline
1.18088	35.06	7	cho2	choline
1.22488	35.06	7	cho2	choline
1.26244	35.06	7	cho2	choline
1.06543	35.06	7	cho2	choline
1.16835	35.06	7	cho2	choline
1.22549	43.04	42	cho2	choline
1.39419	43.04	42	cho2	choline
1.29791	43.04	42	cho2	choline
2.15179	43.04	42	cho2	choline
1.07715	43.04	42	cho2	choline
1.02019	43.04	42	cho2	choline
1.17596	43.04	42	cho2	choline
1.02989	43.04	42	cho2	choline
1.17042	43.04	42	cho2	choline
1.22472	43.04	42	cho2	choline
1.37952	43.04	42	cho2	choline
1.37088	43.04	42	cho2	choline
1.1027	43.04	42	cho2	choline
1.17361	43.04	42	cho2	choline
1.03006	43.04	42	cho2	choline
1.09883	43.04	42	cho2	choline
1.11274	43.04	42	cho2	choline
1.38738	43.04	42	cho2	choline
1.42662	43.04	42	cho2	choline
1.95749	43.04	42	cho2	choline
1.3749	43.04	42	cho2	choline
1.23213	43.04	42	cho2	choline
1.06879	43.04	42	cho2	choline
1.15583	43.04	42	cho2	choline
1.30654	43.04	42	cho2	choline
1.62246	43.04	42	cho2	choline
1.02078	43.04	42	cho2	choline
1.3258	43.04	42	cho2	choline
2.65907	43.04	42	cho2	choline
1.05814	43.04	42	cho2	choline
1.64217	43.04	42	cho2	choline
1.01966	43.04	42	cho2	choline
1.00671	43.04	42	cho2	choline
2.00323	43.04	42	cho2	choline
1.22041	43.04	42	cho2	choline
1.31932	43.04	42	cho2	choline
1.26493	43.04	42	cho2	choline
1.44875	43.04	42	cho2	choline
1.73424	43.04	42	cho2	choline
1.8822	43.04	42	cho2	choline
1.18794	43.04	42	cho2	choline
1.34111	43.04	42	cho2	choline
1.0271	43.04	42	cho2	choline
1.0318	43.04	42	cho2	choline
1.24929	43.04	42	cho2	choline
1.52057	43.04	42	cho2	choline
2.20763	43.04	42	cho2	choline
1.43129	43.04	42	cho2	choline
1.54146	43.04	42	cho2	choline
1.5469	43.04	42	cho2	choline
2.48084	43.04	42	cho2	choline
2.76728	43.04	42	cho2	choline
1.29183	43.04	42	cho2	choline
1.40717	43.04	42	cho2	choline
1.45002	43.04	42	cho2	choline
1.13255	43.04	42	cho2	choline
1.13638	43.04	42	cho2	choline
1.15726	43.04	42	cho2	choline
1.51177	43.04	42	cho2	choline
1.19198	43.04	42	cho2	choline
1.51353	43.04	42	cho2	choline
1.16518	43.04	42	cho2	choline
1.06573	43.04	42	cho2	choline
1.70298	43.04	42	cho2	choline
1.00212	43.04	42	cho2	choline
1.1349	43.04	42	cho2	choline
1.07719	43.04	42	cho2	choline
1.50489	43.04	42	cho2	choline
1.34988	43.04	42	cho2	choline
1.23902	43.04	42	cho2	choline
1.12682	43.04	42	cho2	choline
1.46791	43.04	42	cho2	choline
1.09017	43.04	42	cho2	choline
1.41562	43.04	42	cho2	choline
1.23469	43.04	42	cho2	choline
1.11808	43.04	42	cho2	choline
1.29585	43.04	42	cho2	choline
1.18374	43.04	42	cho2	choline
1.01584	43.04	42	cho2	choline
1.22196	43.04	42	cho2	choline
1.18462	43.04	42	cho2	choline
1.04041	43.04	42	cho2	choline
1.12411	43.04	42	cho2	choline
1.3134	43.04	42	cho2	choline
1.0752	43.04	42	cho2	choline
1.05846	43.04	42	cho2	choline
1.41693	43.04	42	cho2	choline
1.02544	43.04	42	cho2	choline
1.14667	43.04	42	cho2	choline
1.31911	43.04	42	cho2	choline
1.09465	43.04	42	cho2	choline
1.05123	43.04	42	cho2	choline
1.36345	43.04	42	cho2	choline
1.08088	43.04	42	cho2	choline
1.36026	43.04	42	cho2	choline
1.49069	43.04	42	cho2	choline
1.27828	43.04	42	cho2	choline
1.72987	43.04	42	cho2	choline
1.42735	43.04	42	cho2	choline
1.52959	43.04	42	cho2	choline
1.51603	43.04	42	cho2	choline
1.24395	43.04	42	cho2	choline
1.16294	43.04	42	cho2	choline
1.09129	43.04	42	cho2	choline
2.94862	43.04	42	cho2	choline
1.34863	43.04	42	cho2	choline
1.50156	43.04	42	cho2	choline
1.0501	43.04	42	cho2	choline
1.33304	43.04	42	cho2	choline
1.76249	43.04	42	cho2	choline
1.95345	43.04	42	cho2	choline
1.36386	43.04	42	cho2	choline
1.0442	43.04	42	cho2	choline
1.28889	43.04	42	cho2	choline
2.19436	43.04	42	cho2	choline
1.20354	43.04	42	cho2	choline
1.41445	43.04	42	cho2	choline
1.26861	43.04	42	cho2	choline
1.31534	43.04	42	cho2	choline
1.11704	43.04	42	cho2	choline
1.27374	43.04	42	cho2	choline
1.20392	43.04	42	cho2	choline
1.06742	43.04	42	cho2	choline
1.21575	43.04	42	cho2	choline
1.17321	43.04	42	cho2	choline
1.18121	43.04	42	cho2	choline
1.34022	43.04	42	cho2	choline
1.0416	43.04	42	cho2	choline
1.10643	43.04	42	cho2	choline
1.07549	43.04	42	cho2	choline
2.30894	43.04	42	cho2	choline
1.15883	43.04	42	cho2	choline
1.45402	43.04	42	cho2	choline
1.25091	43.04	42	cho2	choline
1.00547	43.04	42	cho2	choline
1.71394	43.04	42	cho2	choline
1.63513	43.04	42	cho2	choline
1.08614	43.04	42	cho2	choline
1.35874	43.04	42	cho2	choline
1.03117	43.04	42	cho2	choline
1.09503	43.04	42	cho2	choline
1.16052	43.04	42	cho2	choline
1.11221	43.04	42	cho2	choline
1.67565	43.04	42	cho2	choline
1.51372	43.04	42	cho2	choline
5.04991	43.04	42	cho2	choline
1.11715	43.04	42	cho2	choline
1.12616	43.04	42	cho2	choline
1.37794	43.04	42	cho2	choline
1.06684	43.04	42	cho2	choline
1.39593	43.04	42	cho2	choline
1.2504	43.04	42	cho2	choline
1	43.04	42	cho2	choline
1.11914	43.04	42	cho2	choline
1.21432	43.04	42	cho2	choline
1.11765	43.04	42	cho2	choline
1.28495	43.04	42	cho2	choline
1.0337	43.04	42	cho2	choline
1.04655	43.04	42	cho2	choline
1.28142	43.04	42	cho2	choline
1.21463	43.04	42	cho2	choline
1.40995	43.04	42	cho2	choline
1.50917	43.04	42	cho2	choline
1.00894	43.04	42	cho2	choline
1.32552	43.04	42	cho2	choline
1.3129	43.04	42	cho2	choline
1.04421	43.04	42	cho2	choline
1.13113	43.04	42	cho2	choline
1.35872	43.04	42	cho2	choline
1.2087	43.04	42	cho2	choline
1.10037	43.04	42	cho2	choline
1.42303	43.04	42	cho2	choline
1.26375	43.04	42	cho2	choline
1.4726	43.04	42	cho2	choline
1.06815	43.04	42	cho2	choline
1.27838	43.04	42	cho2	choline
1.06945	43.04	42	cho2	choline
1.08015	43.04	42	cho2	choline
1.25211	43.04	42	cho2	choline
1.26013	43.04	42	cho2	choline
1.02159	43.04	42	cho2	choline
2.31843	43.04	42	cho2	choline
1.0693	43.04	42	cho2	choline
1.07493	43.04	42	cho2	choline
1.42039	43.04	42	cho2	choline
1.18799	43.04	42	cho2	choline
1.75597	43.04	42	cho2	choline
1.36572	43.04	42	cho2	choline
1.81623	43.04	42	cho2	choline
1.24505	43.04	42	cho2	choline
1.2239	43.04	42	cho2	choline
1.03321	43.04	42	cho2	choline
1.2517	43.04	42	cho2	choline
1.03823	49.86	72	cho2	choline
4.26155	49.86	72	cho2	choline
3.80218	49.86	72	cho2	choline
1.36309	49.86	72	cho2	choline
1.07481	49.86	72	cho2	choline
1.50358	49.86	72	cho2	choline
1.42546	49.86	72	cho2	choline
1.33942	49.86	72	cho2	choline
1.15269	49.86	72	cho2	choline
1.09606	49.86	72	cho2	choline
1.45613	49.86	72	cho2	choline
1.51713	49.86	72	cho2	choline
1.03979	49.86	72	cho2	choline
1.36069	49.86	72	cho2	choline
1.01806	49.86	72	cho2	choline
1.67258	49.86	72	cho2	choline
1.14679	49.86	72	cho2	choline
1.063	49.86	72	cho2	choline
1.07519	49.86	72	cho2	choline
1.65169	49.86	72	cho2	choline
1.15966	49.86	72	cho2	choline
1.77699	49.86	72	cho2	choline
1.59305	49.86	72	cho2	choline
1.21445	49.86	72	cho2	choline
1.87489	49.86	72	cho2	choline
1.27334	49.86	72	cho2	choline
1.0795	49.86	72	cho2	choline
1.31145	49.86	72	cho2	choline
1.15743	49.86	72	cho2	choline
1.01834	49.86	72	cho2	choline
2.47679	49.86	72	cho2	choline
1.35381	49.86	72	cho2	choline
1.31527	49.86	72	cho2	choline
2.22689	49.86	72	cho2	choline
0.838907	49.86	72	cho2	choline
1.09434	49.86	72	cho2	choline
1.42542	49.86	72	cho2	choline
1.04925	49.86	72	cho2	choline
4.26913	49.86	72	cho2	choline
1.02714	49.86	72	cho2	choline
1.23253	49.86	72	cho2	choline
2.28606	49.86	72	cho2	choline
1.28857	49.86	72	cho2	choline
2.66062	49.86	72	cho2	choline
1.11879	49.86	72	cho2	choline
1.49321	49.86	72	cho2	choline
2.18103	49.86	72	cho2	choline
1.7822	49.86	72	cho2	choline
2.38694	49.86	72	cho2	choline
1.42791	49.86	72	cho2	choline
1.38285	49.86	72	cho2	choline
1.07018	49.86	72	cho2	choline
1.09023	49.86	72	cho2	choline
1.06027	49.86	72	cho2	choline
1.37467	49.86	72	cho2	choline
1.54272	49.86	72	cho2	choline
1.22259	49.86	72	cho2	choline
2.63864	49.86	72	cho2	choline
1.03257	49.86	72	cho2	choline
1.09387	49.86	72	cho2	choline
1.20538	49.86	72	cho2	choline
1.43364	49.86	72	cho2	choline
2.10874	49.86	72	cho2	choline
1.05037	49.86	72	cho2	choline
1.19678	49.86	72	cho2	choline
2.18853	49.86	72	cho2	choline
1.86043	49.86	72	cho2	choline
1.01381	49.86	72	cho2	choline
1.02187	49.86	72	cho2	choline
2.19639	49.86	72	cho2	choline
1.48299	49.86	72	cho2	choline
1.26193	49.86	72	cho2	choline
1.05756	49.86	72	cho2	choline
1.16328	49.86	72	cho2	choline
1.20153	49.86	72	cho2	choline
1.08879	49.86	72	cho2	choline
1.54833	49.86	72	cho2	choline
1.39161	49.86	72	cho2	choline
1.05291	49.86	72	cho2	choline
1.16702	49.86	72	cho2	choline
1.23987	49.86	72	cho2	choline
1.38167	49.86	72	cho2	choline
1.0951	49.86	72	cho2	choline
3.13715	49.86	72	cho2	choline
1.08219	49.86	72	cho2	choline
1.77886	49.86	72	cho2	choline
1.12017	49.86	72	cho2	choline
1.27003	49.86	72	cho2	choline
1.29461	49.86	72	cho2	choline
1.19231	49.86	72	cho2	choline
3.2457	49.86	72	cho2	choline
1.07742	49.86	72	cho2	choline
1.05952	49.86	72	cho2	choline
1.52936	49.86	72	cho2	choline
1.55971	49.86	72	cho2	choline
1.02746	49.86	72	cho2	choline
1.03475	49.86	72	cho2	choline
1.40205	49.86	72	cho2	choline
1.08418	49.86	72	cho2	choline
1.08522	49.86	72	cho2	choline
1.24769	49.86	72	cho2	choline
1.24845	49.86	72	cho2	choline
1.06879	49.86	72	cho2	choline
1.27516	49.86	72	cho2	choline
1.10846	49.86	72	cho2	choline
1.04267	49.86	72	cho2	choline
1.30804	49.86	72	cho2	choline
1.16961	49.86	72	cho2	choline
1.10579	49.86	72	cho2	choline
1.23872	49.86	72	cho2	choline
1.19004	49.86	72	cho2	choline
1.13977	49.86	72	cho2	choline
1.20669	49.86	72	cho2	choline
2.94118	49.86	72	cho2	choline
1.14705	49.86	72	cho2	choline
1.82255	49.86	72	cho2	choline
1.29145	49.86	72	cho2	choline
1.4147	49.86	72	cho2	choline
1.1999	49.86	72	cho2	choline
1.42576	49.86	72	cho2	choline
1.02011	49.86	72	cho2	choline
1.01411	49.86	72	cho2	choline
1.8951	49.86	72	cho2	choline
1.29968	49.86	72	cho2	choline
1.38504	49.86	72	cho2	choline
1.17699	49.86	72	cho2	choline
1.33447	49.86	72	cho2	choline
1.49684	49.86	72	cho2	choline
1.38112	49.86	72	cho2	choline
3.26585	49.86	72	cho2	choline
1.42635	49.86	72	cho2	choline
4.72293	49.86	72	cho2	choline
3.10682	49.86	72	cho2	choline
1.04153	49.86	72	cho2	choline
1.11575	49.86	72	cho2	choline
1.18685	49.86	72	cho2	choline
1.58431	49.86	72	cho2	choline
1.31678	49.86	72	cho2	choline
1.50447	49.86	72	cho2	choline
1.81182	49.86	72	cho2	choline
1.14781	49.86	72	cho2	choline
1.18591	49.86	72	cho2	choline
1.07567	49.86	72	cho2	choline
2.11862	49.86	72	cho2	choline
1.28299	49.86	72	cho2	choline
1.61552	49.86	72	cho2	choline
1.29762	49.86	72	cho2	choline
1.20076	49.86	72	cho2	choline
1.00202	49.86	72	cho2	choline
1.10365	49.86	72	cho2	choline
1.83251	49.86	72	cho2	choline
1.7853	49.86	72	cho2	choline
1.44372	49.86	72	cho2	choline
1.54049	49.86	72	cho2	choline
1.08437	49.86	72	cho2	choline
1.73434	49.86	72	cho2	choline
1.02805	49.86	72	cho2	choline
1.07465	49.86	72	cho2	choline
1.17179	49.86	72	cho2	choline
1.27425	49.86	72	cho2	choline
1.30664	49.86	72	cho2	choline
1.62041	49.86	72	cho2	choline
1.018	49.86	72	cho2	choline
1.51388	49.86	72	cho2	choline
1.26932	49.86	72	cho2	choline
1.18798	49.86	72	cho2	choline
1.44692	49.86	72	cho2	choline
1.07067	49.86	72	cho2	choline
1.36445	49.86	72	cho2	choline
2.98971	49.86	72	cho2	choline
1.23819	49.86	72	cho2	choline
1.05305	49.86	72	cho2	choline
1.23316	49.86	72	cho2	choline
1.20388	49.86	72	cho2	choline
1.56753	49.86	72	cho2	choline
1.15184	49.86	72	cho2	choline
2.12947	49.86	72	cho2	choline
1.34804	49.86	72	cho2	choline
1.76488	49.86	72	cho2	choline
1.31962	49.86	72	cho2	choline
3.99437	49.86	72	cho2	choline
1.17108	49.86	72	cho2	choline
1.01973	49.86	72	cho2	choline
2.05888	49.86	72	cho2	choline
1.13043	49.86	72	cho2	choline
1.46702	49.86	72	cho2	choline
1.04227	49.86	72	cho2	choline
1.1291	49.86	72	cho2	choline
1.37369	49.86	72	cho2	choline
1.13003	49.86	72	cho2	choline
1.32946	49.86	72	cho2	choline
2.51042	49.86	72	cho2	choline
2.30377	49.86	72	cho2	choline
1.10926	49.86	72	cho2	choline
1.95527	49.86	72	cho2	choline
1.0495	49.86	72	cho2	choline
1.3698	49.86	72	cho2	choline
1.11849	49.86	72	cho2	choline
1.18135	49.86	72	cho2	choline
1.29464	49.86	72	cho2	choline
1.09923	49.86	72	cho2	choline
4.56679	50.14	74.5	cho2	choline
1.38925	50.14	74.5	cho2	choline
1.19752	50.14	74.5	cho2	choline
1.24232	50.14	74.5	cho2	choline
1.06418	50.14	74.5	cho2	choline
1.04949	50.14	74.5	cho2	choline
1.1204	50.14	74.5	cho2	choline
1.13078	50.14	74.5	cho2	choline
1.81903	50.14	74.5	cho2	choline
1.45738	50.14	74.5	cho2	choline
1.25183	50.14	74.5	cho2	choline
1.083	50.14	74.5	cho2	choline
1.12609	50.14	74.5	cho2	choline
1.19458	50.14	74.5	cho2	choline
1.28399	50.14	74.5	cho2	choline
1.0193	50.14	74.5	cho2	choline
1.96058	50.14	74.5	cho2	choline
1.12327	50.14	74.5	cho2	choline
1.00883	50.14	74.5	cho2	choline
1.11989	50.14	74.5	cho2	choline
1.08514	50.14	74.5	cho2	choline
1.27902	50.14	74.5	cho2	choline
1.03605	50.14	74.5	cho2	choline
1.20478	50.14	74.5	cho2	choline
1.03548	50.14	74.5	cho2	choline
1.25134	50.14	74.5	cho2	choline
1.37326	50.14	74.5	cho2	choline
1.35419	50.14	74.5	cho2	choline
5.44815	50.14	74.5	cho2	choline
1.39298	50.14	74.5	cho2	choline
4.71525	50.14	74.5	cho2	choline
1.06697	50.14	74.5	cho2	choline
1.0785	50.14	74.5	cho2	choline
1.06303	50.14	74.5	cho2	choline
1.28373	50.14	74.5	cho2	choline
2.68676	50.14	74.5	cho2	choline
1.40468	50.14	74.5	cho2	choline
1.03077	50.14	74.5	cho2	choline
1.18795	50.14	74.5	cho2	choline
4.64335	50.14	74.5	cho2	choline
3.01284	50.14	74.5	cho2	choline
1.80018	50.14	74.5	cho2	choline
1.35978	50.14	74.5	cho2	choline
1.90936	50.14	74.5	cho2	choline
1.8935	50.14	74.5	cho2	choline
1.05709	50.14	74.5	cho2	choline
1.62626	50.14	74.5	cho2	choline
1.22817	50.14	74.5	cho2	choline
1.57721	50.14	74.5	cho2	choline
1.01516	50.14	74.5	cho2	choline
1.38353	50.14	74.5	cho2	choline
1.54297	50.14	74.5	cho2	choline
1.05016	50.14	74.5	cho2	choline
1	50.14	74.5	cho2	choline
1.66423	50.14	74.5	cho2	choline
1.1811	50.14	74.5	cho2	choline
1.25306	50.14	74.5	cho2	choline
3.33731	50.14	74.5	cho2	choline
1.27128	50.14	74.5	cho2	choline
1.16559	50.14	74.5	cho2	choline
1.05179	50.14	74.5	cho2	choline
1.70152	50.14	74.5	cho2	choline
2.06588	50.14	74.5	cho2	choline
1.05581	50.14	74.5	cho2	choline
1.44	50.14	74.5	cho2	choline
1.0562	50.14	74.5	cho2	choline
1.1046	50.14	74.5	cho2	choline
1.12992	50.14	74.5	cho2	choline
1.3451	50.14	74.5	cho2	choline
1.45808	50.14	74.5	cho2	choline
1.24158	50.14	74.5	cho2	choline
3.1997	50.14	74.5	cho2	choline
1.15271	50.14	74.5	cho2	choline
2.5416	50.14	74.5	cho2	choline
1.33954	50.14	74.5	cho2	choline
1.17568	50.14	74.5	cho2	choline
1.13655	50.14	74.5	cho2	choline
2.84588	50.14	74.5	cho2	choline
1.14641	50.14	74.5	cho2	choline
1.00763	50.14	74.5	cho2	choline
1.11083	50.14	74.5	cho2	choline
1.10177	50.14	74.5	cho2	choline
1.7505	50.14	74.5	cho2	choline
1.97787	50.14	74.5	cho2	choline
1.05691	50.14	74.5	cho2	choline
1.36187	50.14	74.5	cho2	choline
1.89347	50.14	74.5	cho2	choline
2.47909	50.14	74.5	cho2	choline
1.0718	50.14	74.5	cho2	choline
1.14526	50.14	74.5	cho2	choline
4.7	50.14	74.5	cho2	choline
1.12334	50.14	74.5	cho2	choline
1.14014	50.14	74.5	cho2	choline
1.09921	50.14	74.5	cho2	choline
2.31173	50.14	74.5	cho2	choline
1.08063	50.14	74.5	cho2	choline
0.961357	50.14	74.5	cho2	choline
1.01641	50.14	74.5	cho2	choline
1.11543	50.14	74.5	cho2	choline
1.08983	50.14	74.5	cho2	choline
1.50591	50.14	74.5	cho2	choline
1.15367	50.14	74.5	cho2	choline
4.2445	50.14	74.5	cho2	choline
1.402	50.14	74.5	cho2	choline
1.16723	50.14	74.5	cho2	choline
1.12375	50.14	74.5	cho2	choline
1.86975	50.14	74.5	cho2	choline
1.31259	50.14	74.5	cho2	choline
2.2393	50.14	74.5	cho2	choline
1.10015	50.14	74.5	cho2	choline
1.61983	50.14	74.5	cho2	choline
1.29349	50.14	74.5	cho2	choline
1.6675	50.14	74.5	cho2	choline
1.02239	50.14	74.5	cho2	choline
1.78869	50.14	74.5	cho2	choline
1.33963	50.14	74.5	cho2	choline
2.92398	50.14	74.5	cho2	choline
1.37173	50.14	74.5	cho2	choline
3.01208	50.14	74.5	cho2	choline
1.11053	50.14	74.5	cho2	choline
1.191	50.14	74.5	cho2	choline
1.0211	50.14	74.5	cho2	choline
1.63137	50.14	74.5	cho2	choline
1.06805	50.14	74.5	cho2	choline
1.68302	50.14	74.5	cho2	choline
1.05208	50.14	74.5	cho2	choline
1.43827	50.14	74.5	cho2	choline
2.20989	50.14	74.5	cho2	choline
1.7456	50.14	74.5	cho2	choline
1.38229	50.14	74.5	cho2	choline
2.7956	50.14	74.5	cho2	choline
1.31833	50.14	74.5	cho2	choline
1.59644	50.14	74.5	cho2	choline
1.41221	50.14	74.5	cho2	choline
1.18096	50.14	74.5	cho2	choline
1.71566	50.14	74.5	cho2	choline
2.65097	50.14	74.5	cho2	choline
1.38668	50.14	74.5	cho2	choline
1.945	50.14	74.5	cho2	choline
1.47741	50.14	74.5	cho2	choline
1.0451	50.14	74.5	cho2	choline
1.25548	50.14	74.5	cho2	choline
1.41721	50.14	74.5	cho2	choline
1.90487	50.14	74.5	cho2	choline
1.23763	50.14	74.5	cho2	choline
1.12809	50.14	74.5	cho2	choline
1.03329	50.14	74.5	cho2	choline
1.26172	50.14	74.5	cho2	choline
1.1839	50.14	74.5	cho2	choline
1.13581	50.14	74.5	cho2	choline
1.10566	50.14	74.5	cho2	choline
1.14199	50.14	74.5	cho2	choline
1.09179	50.14	74.5	cho2	choline
1.14049	50.14	74.5	cho2	choline
1.20848	50.14	74.5	cho2	choline
1.31618	50.14	74.5	cho2	choline
1.00231	50.14	74.5	cho2	choline
1.17562	50.14	74.5	cho2	choline
1.05553	50.14	74.5	cho2	choline
1.02824	50.14	74.5	cho2	choline
4.31354	50.14	74.5	cho2	choline
1.12659	50.14	74.5	cho2	choline
2.25672	50.14	74.5	cho2	choline
1.09945	50.14	74.5	cho2	choline
1.76915	50.14	74.5	cho2	choline
1.0424	50.14	74.5	cho2	choline
1.38314	50.14	74.5	cho2	choline
2.5233	50.14	74.5	cho2	choline
1.18858	50.14	74.5	cho2	choline
3.19725	50.14	74.5	cho2	choline
3.13397	50.14	74.5	cho2	choline
1.69688	50.14	74.5	cho2	choline
4.29129	50.14	74.5	cho2	choline
1.39075	50.14	74.5	cho2	choline
1.34983	50.14	74.5	cho2	choline
1.16689	50.14	74.5	cho2	choline
4.03846	50.14	74.5	cho2	choline
1.16279	50.14	74.5	cho2	choline
1.87689	50.14	74.5	cho2	choline
1	50.14	74.5	cho2	choline
1.41407	50.14	74.5	cho2	choline
1.15854	50.14	74.5	cho2	choline
1.14084	50.14	74.5	cho2	choline
4.83577	50.14	74.5	cho2	choline
1.18737	50.14	74.5	cho2	choline
2.14853	50.14	74.5	cho2	choline
1.61279	50.14	74.5	cho2	choline
1.01538	50.14	74.5	cho2	choline
3.51632	50.14	74.5	cho2	choline
2.07394	50.14	74.5	cho2	choline
1.24755	50.14	74.5	cho2	choline
1.08241	50.14	74.5	cho2	choline
1.27938	50.14	74.5	cho2	choline
1.18467	50.14	74.5	cho2	choline
1.14035	50.14	74.5	cho2	choline
1.04017	50.14	74.5	cho2	choline
1.22475	50.14	74.5	cho2	choline
1.29628	50.14	74.5	cho2	choline
3.16211	50.14	74.5	cho2	choline
2.90211	50.14	74.5	cho2	choline
1.36322	50.14	74.5	cho2	choline
3.35277	50.14	74.5	cho2	choline
1.29095	50.14	74.5	cho2	choline
1.05987	30.15	6	cho2	choline
1.1875	30.15	6	cho2	choline
0.96387	30.15	6	cho2	choline
1.22129	30.15	6	cho2	choline
1.7792	30.15	6	cho2	choline
1.00964	30.15	6	cho2	choline
1.50854	30.15	6	cho2	choline
1.12306	30.15	6	cho2	choline
1.30419	30.15	6	cho2	choline
1.20358	30.15	6	cho2	choline
1.23257	30.15	6	cho2	choline
1.11708	30.15	6	cho2	choline
1.07584	30.15	6	cho2	choline
1.44585	30.15	6	cho2	choline
1.38861	30.15	6	cho2	choline
1.37488	30.15	6	cho2	choline
1.49263	30.15	6	cho2	choline
1.16833	30.15	6	cho2	choline
1.09013	30.15	6	cho2	choline
1.00759	30.15	6	cho2	choline
1.13169	30.15	6	cho2	choline
1	30.15	6	cho2	choline
1.67093	30.15	6	cho2	choline
1.3398	30.15	6	cho2	choline
1.27994	30.15	6	cho2	choline
1.27335	30.15	6	cho2	choline
1.28522	30.15	6	cho2	choline
1.11598	30.15	6	cho2	choline
1.52359	30.15	6	cho2	choline
1.39697	30.15	6	cho2	choline
1.18395	30.15	6	cho2	choline
1.30973	30.15	6	cho2	choline
1.29808	30.15	6	cho2	choline
1.0963	30.15	6	cho2	choline
1.15957	30.15	6	cho2	choline
1.32081	30.15	6	cho2	choline
1.03707	30.15	6	cho2	choline
1.41439	30.15	6	cho2	choline
1.28578	30.15	6	cho2	choline
1.0987	30.15	6	cho2	choline
1.37297	30.15	6	cho2	choline
1.17753	30.15	6	cho2	choline
1.44962	30.15	6	cho2	choline
1.04122	30.15	6	cho2	choline
1.11641	30.15	6	cho2	choline
1.13204	30.15	6	cho2	choline
1.17087	30.15	6	cho2	choline
1.10394	30.15	6	cho2	choline
1.19003	30.15	6	cho2	choline
1.45551	30.15	6	cho2	choline
1.24947	30.15	6	cho2	choline
1.47246	30.15	6	cho2	choline
1.05059	30.15	6	cho2	choline
1.01538	30.15	6	cho2	choline
1.07961	30.15	6	cho2	choline
1.69129	30.15	6	cho2	choline
1.44566	30.15	6	cho2	choline
1.13158	30.15	6	cho2	choline
1.09864	30.15	6	cho2	choline
1.70588	30.15	6	cho2	choline
1.02773	30.15	6	cho2	choline
1.24848	30.15	6	cho2	choline
1.29814	30.15	6	cho2	choline
1.09772	30.15	6	cho2	choline
1.2619	30.15	6	cho2	choline
1.3056	30.15	6	cho2	choline
1.27565	30.15	6	cho2	choline
1.10468	30.15	6	cho2	choline
1.04237	30.15	6	cho2	choline
1.33086	30.15	6	cho2	choline
1.70435	30.15	6	cho2	choline
1.43155	30.15	6	cho2	choline
1.30171	30.15	6	cho2	choline
1.1958	30.15	6	cho2	choline
1.41716	30.15	6	cho2	choline
1.21926	30.15	6	cho2	choline
1.3725	30.15	6	cho2	choline
1.00706	30.15	6	cho2	choline
1.30286	30.15	6	cho2	choline
1.31845	30.15	6	cho2	choline
1.16164	30.15	6	cho2	choline
1.29471	30.15	6	cho2	choline
1.00259	30.15	6	cho2	choline
1.07513	30.15	6	cho2	choline
1.39817	30.15	6	cho2	choline
1.2691	30.15	6	cho2	choline
1.5865	30.15	6	cho2	choline
1.37817	30.15	6	cho2	choline
1.34117	30.15	6	cho2	choline
0.941492	30.15	6	cho2	choline
1.02998	30.15	6	cho2	choline
1.01475	30.15	6	cho2	choline
1.10901	30.15	6	cho2	choline
1.11864	30.15	6	cho2	choline
1.13717	30.15	6	cho2	choline
1.08816	30.15	6	cho2	choline
1.2768	30.15	6	cho2	choline
1.22583	30.15	6	cho2	choline
1.03265	30.15	6	cho2	choline
0.841664	30.15	6	cho2	choline
1.12143	30.15	6	cho2	choline
1.417	37.41	14	cho2	choline
1.14128	37.41	14	cho2	choline
1.46181	37.41	14	cho2	choline
1.00351	37.41	14	cho2	choline
1.37865	37.41	14	cho2	choline
1.02128	37.41	14	cho2	choline
1.52424	37.41	14	cho2	choline
1.06435	37.41	14	cho2	choline
1.12649	37.41	14	cho2	choline
1.13652	37.41	14	cho2	choline
1.13498	37.41	14	cho2	choline
1.29335	37.41	14	cho2	choline
1.13537	37.41	14	cho2	choline
1.23322	37.41	14	cho2	choline
1.20231	37.41	14	cho2	choline
1.43387	37.41	14	cho2	choline
1.3204	37.41	14	cho2	choline
1.00083	37.41	14	cho2	choline
1.02884	37.41	14	cho2	choline
1.12824	37.41	14	cho2	choline
1.18855	37.41	14	cho2	choline
1.06178	37.41	14	cho2	choline
1.09329	37.41	14	cho2	choline
1.51749	37.41	14	cho2	choline
1.51594	37.41	14	cho2	choline
1.09556	37.41	14	cho2	choline
1.17345	37.41	14	cho2	choline
1.09722	37.41	14	cho2	choline
1.48511	37.41	14	cho2	choline
1.44568	37.41	14	cho2	choline
1.20464	37.41	14	cho2	choline
1.01626	37.41	14	cho2	choline
1.05141	37.41	14	cho2	choline
1.12135	37.41	14	cho2	choline
1	37.41	14	cho2	choline
1.05103	37.41	14	cho2	choline
1.01337	37.41	14	cho2	choline
1.40335	37.41	14	cho2	choline
1.39804	37.41	14	cho2	choline
1.42214	37.41	14	cho2	choline
1.30994	37.41	14	cho2	choline
1.1062	37.41	14	cho2	choline
1.19471	37.41	14	cho2	choline
1.22328	37.41	14	cho2	choline
1.42747	37.41	14	cho2	choline
1.20214	37.41	14	cho2	choline
1.09961	37.41	14	cho2	choline
1.03228	37.41	14	cho2	choline
1.08029	37.41	14	cho2	choline
1.01392	37.41	14	cho2	choline
1.10029	37.41	14	cho2	choline
1.17605	37.41	14	cho2	choline
1.03937	37.41	14	cho2	choline
1.19615	37.41	14	cho2	choline
1.08845	37.41	14	cho2	choline
1.20962	37.41	14	cho2	choline
1.09783	37.41	14	cho2	choline
1.31564	37.41	14	cho2	choline
1.09961	37.41	14	cho2	choline
1.15444	37.41	14	cho2	choline
1.42872	37.41	14	cho2	choline
1.23913	37.41	14	cho2	choline
1.33673	37.41	14	cho2	choline
1.12093	37.41	14	cho2	choline
1.6891	37.41	14	cho2	choline
1.22305	37.41	14	cho2	choline
1.09028	37.41	14	cho2	choline
1.35867	37.41	14	cho2	choline
1.29802	37.41	14	cho2	choline
1.03925	37.41	14	cho2	choline
1.0396	37.41	14	cho2	choline
1.09146	37.41	14	cho2	choline
1.10807	37.41	14	cho2	choline
1.54496	37.41	14	cho2	choline
1.23348	37.41	14	cho2	choline
1.4892	37.41	14	cho2	choline
1.17609	37.41	14	cho2	choline
1.28126	37.41	14	cho2	choline
1.24182	37.41	14	cho2	choline
1.51242	37.41	14	cho2	choline
1.05934	37.41	14	cho2	choline
1.03903	37.41	14	cho2	choline
1.51187	37.41	14	cho2	choline
1.21627	37.41	14	cho2	choline
1.89762	37.41	14	cho2	choline
1.24887	37.41	14	cho2	choline
1.18022	37.41	14	cho2	choline
1.2973	37.41	14	cho2	choline
1.19888	37.41	14	cho2	choline
1.14569	37.41	14	cho2	choline
1.23216	37.41	14	cho2	choline
1.02106	37.41	14	cho2	choline
1.28418	37.41	14	cho2	choline
1.08412	37.41	14	cho2	choline
1.22266	37.41	14	cho2	choline
1.14153	37.41	14	cho2	choline
1.23232	37.41	14	cho2	choline
1.38657	37.41	14	cho2	choline
1.4413	37.41	14	cho2	choline
1.26229	37.41	14	cho2	choline
1.33627	37.41	14	cho2	choline
1.08301	37.41	14	cho2	choline
1.46549	37.41	14	cho2	choline
1.46084	37.41	14	cho2	choline
1.13867	37.41	14	cho2	choline
1	37.41	14	cho2	choline
1.0678	37.41	14	cho2	choline
1.16298	37.41	14	cho2	choline
1.39342	37.41	14	cho2	choline
1.25481	37.41	14	cho2	choline
1.1032	37.41	14	cho2	choline
1.40322	37.41	14	cho2	choline
1.50339	37.41	14	cho2	choline
1.35933	37.41	14	cho2	choline
1.03848	37.41	14	cho2	choline
1.01677	37.41	14	cho2	choline
1.02193	37.41	14	cho2	choline
1.07527	37.41	14	cho2	choline
1.05351	37.41	14	cho2	choline
1.6748	37.41	14	cho2	choline
1.51738	37.41	14	cho2	choline
1.14314	37.41	14	cho2	choline
1.49078	37.41	14	cho2	choline
1.1	37.41	14	cho2	choline
1.3822	37.41	14	cho2	choline
1.04998	37.41	14	cho2	choline
1.05816	37.41	14	cho2	choline
1.07276	37.41	14	cho2	choline
1.23294	37.41	14	cho2	choline
1.34706	37.41	14	cho2	choline
1.35343	37.41	14	cho2	choline
1.24296	37.41	14	cho2	choline
1.03489	37.41	14	cho2	choline
1.07914	37.41	14	cho2	choline
1.06022	37.41	14	cho2	choline
1.13343	37.41	14	cho2	choline
1.04435	37.41	14	cho2	choline
1.79779	37.41	14	cho2	choline
1.02806	37.41	14	cho2	choline
1.01874	37.41	14	cho2	choline
1.42878	37.41	14	cho2	choline
1.1602	37.41	14	cho2	choline
1.10325	37.41	14	cho2	choline
1.48111	37.41	14	cho2	choline
1.06242	37.41	14	cho2	choline
1.13739	37.41	14	cho2	choline
1.15725	45.43	47.5	cho2	choline
1.15357	45.43	47.5	cho2	choline
1.10906	45.43	47.5	cho2	choline
1.00209	45.43	47.5	cho2	choline
1.07914	45.43	47.5	cho2	choline
1.17971	45.43	47.5	cho2	choline
1.21481	45.43	47.5	cho2	choline
1.16449	45.43	47.5	cho2	choline
1.29988	45.43	47.5	cho2	choline
1.30129	45.43	47.5	cho2	choline
1.29031	45.43	47.5	cho2	choline
1.23413	45.43	47.5	cho2	choline
1.23002	45.43	47.5	cho2	choline
1.1777	45.43	47.5	cho2	choline
1.0125	45.43	47.5	cho2	choline
1.29702	45.43	47.5	cho2	choline
1.22688	45.43	47.5	cho2	choline
1.19526	45.43	47.5	cho2	choline
1.25196	45.43	47.5	cho2	choline
1.15912	45.43	47.5	cho2	choline
1.20256	45.43	47.5	cho2	choline
1.32807	45.43	47.5	cho2	choline
1.08255	45.43	47.5	cho2	choline
1.31928	45.43	47.5	cho2	choline
1.36509	45.43	47.5	cho2	choline
1.78423	45.43	47.5	cho2	choline
1.21683	45.43	47.5	cho2	choline
1.22526	45.43	47.5	cho2	choline
1.28378	45.43	47.5	cho2	choline
1.16774	45.43	47.5	cho2	choline
1.25199	45.43	47.5	cho2	choline
1.05415	45.43	47.5	cho2	choline
1.1178	45.43	47.5	cho2	choline
1.10654	45.43	47.5	cho2	choline
1.221	45.43	47.5	cho2	choline
1.26909	45.43	47.5	cho2	choline
1.25988	45.43	47.5	cho2	choline
1.06377	45.43	47.5	cho2	choline
1.30499	45.43	47.5	cho2	choline
1.14547	45.43	47.5	cho2	choline
1.00731	45.43	47.5	cho2	choline
1.49037	45.43	47.5	cho2	choline
1.16504	45.43	47.5	cho2	choline
2.10714	45.43	47.5	cho2	choline
1.28042	45.43	47.5	cho2	choline
1.23189	45.43	47.5	cho2	choline
1.22783	45.43	47.5	cho2	choline
1.1697	45.43	47.5	cho2	choline
1.31001	45.43	47.5	cho2	choline
1.18182	45.43	47.5	cho2	choline
1.47815	45.43	47.5	cho2	choline
1.08672	45.43	47.5	cho2	choline
1.22865	45.43	47.5	cho2	choline
1.1583	45.43	47.5	cho2	choline
1.09625	45.43	47.5	cho2	choline
1.21828	45.43	47.5	cho2	choline
1.24976	45.43	47.5	cho2	choline
1.0141	45.43	47.5	cho2	choline
1.33449	45.43	47.5	cho2	choline
1.62928	45.43	47.5	cho2	choline
1.19085	45.43	47.5	cho2	choline
1.32096	45.43	47.5	cho2	choline
1.22243	45.43	47.5	cho2	choline
1.45438	45.43	47.5	cho2	choline
1.80315	45.43	47.5	cho2	choline
1.68226	45.43	47.5	cho2	choline
1.4743	45.43	47.5	cho2	choline
1.0954	45.43	47.5	cho2	choline
1.13741	45.43	47.5	cho2	choline
1.10551	45.43	47.5	cho2	choline
1.03337	45.43	47.5	cho2	choline
1.14898	45.43	47.5	cho2	choline
1.52621	45.43	47.5	cho2	choline
1.12016	45.43	47.5	cho2	choline
1.38466	45.43	47.5	cho2	choline
1.37636	45.43	47.5	cho2	choline
1.96248	45.43	47.5	cho2	choline
1.19657	45.43	47.5	cho2	choline
1.61813	45.43	47.5	cho2	choline
1.25354	45.43	47.5	cho2	choline
1.06909	45.43	47.5	cho2	choline
1.11765	45.43	47.5	cho2	choline
1.29181	45.43	47.5	cho2	choline
1.08157	45.43	47.5	cho2	choline
1.2965	45.43	47.5	cho2	choline
1.07542	45.43	47.5	cho2	choline
1.56261	45.43	47.5	cho2	choline
1.19411	45.43	47.5	cho2	choline
1.30266	45.43	47.5	cho2	choline
1.12734	45.43	47.5	cho2	choline
1.38458	45.43	47.5	cho2	choline
1.09824	45.43	47.5	cho2	choline
4.62538	45.43	47.5	cho2	choline
1.5394	45.43	47.5	cho2	choline
1.91176	45.43	47.5	cho2	choline
1.11484	45.43	47.5	cho2	choline
1.04987	45.43	47.5	cho2	choline
1.00334	45.43	47.5	cho2	choline
1.10754	45.43	47.5	cho2	choline
2.43401	45.43	47.5	cho2	choline
1.02762	45.43	47.5	cho2	choline
1.1884	45.43	47.5	cho2	choline
1.4317	45.43	47.5	cho2	choline
1.08475	45.43	47.5	cho2	choline
1.02265	45.43	47.5	cho2	choline
1.70377	45.43	47.5	cho2	choline
1.10609	45.43	47.5	cho2	choline
1.01942	45.43	47.5	cho2	choline
1.02057	45.43	47.5	cho2	choline
1.20202	45.43	47.5	cho2	choline
1.00326	45.43	47.5	cho2	choline
1.4545	45.43	47.5	cho2	choline
1.01061	45.43	47.5	cho2	choline
1.00349	45.43	47.5	cho2	choline
1.1825	45.43	47.5	cho2	choline
1.51938	45.43	47.5	cho2	choline
1.20491	45.43	47.5	cho2	choline
1.78526	45.43	47.5	cho2	choline
1.47991	45.43	47.5	cho2	choline
1.17412	45.43	47.5	cho2	choline
1.77697	45.43	47.5	cho2	choline
1.1746	45.43	47.5	cho2	choline
1.32044	45.43	47.5	cho2	choline
1.42494	45.43	47.5	cho2	choline
1.25908	45.43	47.5	cho2	choline
3.2131	45.43	47.5	cho2	choline
1.09082	45.43	47.5	cho2	choline
1.21961	45.43	47.5	cho2	choline
1.14098	45.43	47.5	cho2	choline
1.3624	45.43	47.5	cho2	choline
1.22663	45.43	47.5	cho2	choline
1.11595	45.43	47.5	cho2	choline
1.47285	45.43	47.5	cho2	choline
1.3572	45.43	47.5	cho2	choline
1.03917	45.43	47.5	cho2	choline
1.01629	45.43	47.5	cho2	choline
1.13888	45.43	47.5	cho2	choline
1.06456	45.43	47.5	cho2	choline
1.56017	45.43	47.5	cho2	choline
1.3251	45.43	47.5	cho2	choline
1.43365	45.43	47.5	cho2	choline
1.10068	45.43	47.5	cho2	choline
1.29986	45.43	47.5	cho2	choline
1.01396	45.43	47.5	cho2	choline
1.08408	45.43	47.5	cho2	choline
1.30911	45.43	47.5	cho2	choline
1.40505	45.43	47.5	cho2	choline
1.07976	45.43	47.5	cho2	choline
1.30009	45.43	47.5	cho2	choline
1.15172	45.43	47.5	cho2	choline
1.67756	45.43	47.5	cho2	choline
1.17225	45.43	47.5	cho2	choline
1.28289	45.43	47.5	cho2	choline
1.20818	45.43	47.5	cho2	choline
[truncated: 11,005 more rows]

## Sheet: Sheet5_FigureS3
H3K4me3/H3	strain	media
0.894647	by4741	YPD
0.496765	by4741	YPD
1.08636	by4741	YPD
1.14551	by4741	YPD
0.664489	by4741	YPD
0.991707	by4741	YPD
0.0615613	by4741	SMM
0.279499	by4741	SMM
0.923727	by4741	SMM
0.38009	by4741	SMM
0.257279	by4741	SMM
0.360677	by4741	SMM
1.57216	by4741	SMM
0.573527	by4741	SMM
0.579974	by4741	SMM
0.225464	by4741	SMM
0.135742	by4741	SMM
0.186324	by4741	SMM
0.339365	by4741	SMM
1.38961	by4741	SMM
2.37897	by4741	SMM
0.147189	by4741	SMM+choline
0.305803	by4741	SMM+choline
0.589939	by4741	SMM+choline
0.169108	by4741	SMM+choline
0.213727	by4741	SMM+choline
0.124454	by4741	SMM+choline
0.294222	by4741	SMM+choline
0.577701	by4741	SMM+choline
2.43471	by4741	SMM+choline
1.57648	by4741	SMM+choline
2.69847	by4741	SMM+choline
2.11645	by4741	SMM+choline
2.66235	by4741	SMM+choline
3.6415	by4741	SMM+choline
0.572717	by4741	SMM+choline
0.393427	cho2	YPD
0.317861	cho2	YPD
1.43612	cho2	YPD
0.501776	cho2	YPD
0.390052	cho2	YPD
0.256994	cho2	SMM
0.690919	cho2	SMM
1.1297	cho2	SMM
0.991612	cho2	SMM
1.40478	cho2	SMM
1.46051	cho2	SMM
1.00014	cho2	SMM+choline
1.06883	cho2	SMM+choline
0.991858	cho2	SMM+choline
1.83497	cho2	SMM+choline
1.49602	cho2	SMM+choline
1.21692	cho2	SMM+choline
0.685819	cho2	SMM+choline
0.774168	cho2	SMM+choline
0.651292	cho2	SMM+choline
1.14181	by4743	YPD
0.176322	by4743	YPD
2.02714	by4743	YPD
1.65358	by4743	YPD
0.782636	by4743	YPD
1.17471	by4743	YPD
1.09922	ade17	YPD
0.426355	ade17	YPD
2.29566	ade17	YPD
0.716773	ade17	YPD
0.894659	ade17	YPD
0.863298	ade17	YPD
1.0445	shm2	YPD
0.467179	shm2	YPD
1.45447	shm2	YPD
1.17439	shm2	YPD
0.968219	shm2	YPD
0.927838	shm2	YPD

## Sheet: Sheet6_Figure7A_S5A
metabolite	p_value	log10p	log2FC	comparison
urea	0.0001	4	0.733015	wt_ypd:smm
serine	0.130435	0.884607	1.25431	wt_ypd:smm
myo-inositol	0.112084	0.950456	-0.268326	wt_ypd:smm
isocitric acid	0.0104712	1.98	-1.81925	wt_ypd:smm
heptadecanoic acid	0.0001	4	1.83763	wt_ypd:smm
glucose	0.00173913	2.75967	-0.970024	wt_ypd:smm
citric acid	0.0001	4	1.23006	wt_ypd:smm
asparagine	0.0001	4	2.14625	wt_ypd:smm
2-isopropylmalic acid	0.00695652	2.15761	-1.10818	wt_ypd:smm
1-monopalmitin	0.0001	4	1.36271	wt_ypd:smm
1-deoxyerythritol	0.126786	0.89693	1.2278	wt_ypd:smm
uracil	0.0105634	1.9762	-2.31971	wt_ypd:smm
glycine	0.492933	0.307212	0.239189	wt_ypd:smm
pelargonic acid	0.0001	4	-0.879245	wt_ypd:smm
squalene	0.0069808	2.15609	-1.34035	wt_ypd:smm
trehalose	0.0069808	2.15609	-0.901799	wt_ypd:smm
uridine	0.0174825	1.7574	-0.789422	wt_ypd:smm
1-monostearin	0.00695652	2.15761	-1.91798	wt_ypd:smm
nicotinamide	0.0001	4	-1.99964	wt_ypd:smm
lactic acid	0.00346021	2.4609	-1.52416	wt_ypd:smm
glycerol-alpha-phosphate	0.0001	4	1.44989	wt_ypd:smm
2,3-bisphosphoglyceric acid	0.0001	4	-1.00407	wt_ypd:smm
oleic acid	0.0342466	1.46538	-1.10193	wt_ypd:smm
glucose-1-phosphate	0.0141844	1.84819	-0.415296	wt_ypd:smm
pentadecanoic acid	0.0001	4	-1.28744	wt_ypd:smm
homoserine	0.871304	0.0598301	-0.255381	wt_ypd:smm
fructose-6-phosphate	0.0034662	2.46015	0.594639	wt_ypd:smm
stearic acid	0.323374	0.490294	0.75554	wt_ypd:smm
orotic acid	0.143847	0.842098	0.72653	wt_ypd:smm
sorbitol	0.185383	0.73193	-1.13757	wt_ypd:smm
ribitol	0.0683012	1.16557	0.0235439	wt_ypd:smm
ethanolamine	0.0001	4	2.27727	wt_ypd:smm
phosphate	0.0017762	2.75051	-1.88981	wt_ypd:smm
methionine	0.131119	0.882335	-1.22028	wt_ypd:smm
hypoxanthine	0.187391	0.727252	1.72393	wt_ypd:smm
fumaric acid	0.00695652	2.15761	-3.43695	wt_ypd:smm
glyceric acid	0.0001	4	-1.57402	wt_ypd:smm
arabitol	0.272251	0.56503	0.464004	wt_ypd:smm
mevalonic acid	0.0001	4	-1.43069	wt_ypd:smm
cytidine-5-monophosphate	0.0001	4	-1.98993	wt_ypd:smm
lignoceric acid	0.0001	4	-3.88388	wt_ypd:smm
2,5-dihydroxypyrazine	0.75784	0.120423	-0.113172	wt_ypd:smm
succinic acid	0.0506993	1.295	-1.50632	wt_ypd:smm
alanine	0.175532	0.755644	1.76239	wt_ypd:smm
malic acid	0.2	0.69897	-0.317329	wt_ypd:smm
beta-alanine	0.770463	0.113248	1.73	wt_ypd:smm
methionine sulfoxide	0.0001	4	0.499179	wt_ypd:smm
shikimic acid	0.163478	0.78654	-0.850589	wt_ypd:smm
lyxitol	0.0001	4	1.81355	wt_ypd:smm
6-deoxyglucose	0.0001	4	1.17368	wt_ypd:smm
ergosterol	0.026455	1.57749	-1.4988	wt_ypd:smm
fructose-1-phosphate	0.0001	4	-3.61671	wt_ypd:smm
alpha-aminoadipic acid	0.0157343	1.80315	-0.987876	wt_ypd:smm
nicotinic acid	0.0156522	1.80543	1.72765	wt_ypd:smm
palmitic acid	0.0001	4	-1.3886	wt_ypd:smm
glutathione	0.0124113	1.90618	0.557514	wt_ypd:smm
alpha-ketoglutarate	0.00176056	2.75435	-1.14042	wt_ypd:smm
tagatose	0.00179211	2.74663	-0.54077	wt_ypd:smm
triethanolamine	0.45679	0.340283	-0.483613	wt_ypd:smm
UDP-N-acetylglucosamine	0.00176991	2.75205	-1.93344	wt_ypd:smm
N-carbamoylaspartate	0.0001	4	2.27421	wt_ypd:smm
lauric acid	0.631579	0.199572	0.151961	wt_ypd:smm
glycyl-proline	0.0001	4	-1.18787	wt_ypd:smm
erythronic acid	0.210339	0.677081	0.462122	wt_ypd:smm
palmitoleic acid	0.0001	4	1.98694	wt_ypd:smm
maltose	0.106762	0.971585	-0.755507	wt_ypd:smm
glutamic acid	0.618881	0.208393	-0.267673	wt_ypd:smm
9-myristoleate	0.042328	1.37337	-0.712702	wt_ypd:smm
glucose-6-phosphate	0.0001	4	-1.64311	wt_ypd:smm
aconitic acid	0.0123894	1.90695	0.764169	wt_ypd:smm
adenosine	0.478648	0.319984	-0.183028	wt_ypd:smm
erythritol	0.40255	0.39518	0.0945201	wt_ypd:smm
3-phosphoglycerate	0.0103627	1.98453	-0.440092	wt_ypd:smm
suberic acid	0.0001	4	1.43845	wt_ypd:smm
pyrophosphate	0.0175439	1.75587	-3.69436	wt_ypd:smm
xanthine	0.0001	4	-1.78012	wt_ypd:smm
N-alpha-acetyllysine	0.0001	4	-0.798118	wt_ypd:smm
dehydroabietic acid	0.0161002	1.79317	1.44322	wt_ypd:smm
aspartic acid	0.0001	4	-2.14347	wt_ypd:smm
lysine	0.0145985	1.83569	-2.41336	wt_ypd:smm
glycerol-3-galactoside	0.441536	0.355034	-0.12984	wt_ypd:smm
3-Amino-2-piperidone	0.0909091	1.04139	0.652104	wt_ypd:smm
guanine	0.0244755	1.61127	-2.02743	wt_ypd:smm
inosine	0.0001	4	-1.50278	wt_ypd:smm
ornithine	0.0351494	1.45408	-1.10221	wt_ypd:smm
phytosphingosine	0.0642361	1.19222	-1.14566	wt_ypd:smm
saccharopine	0.152632	0.816356	-0.150502	wt_ypd:smm
5'-deoxy-5'-methylthioadenosine	0.0001	4	-5.20871	wt_ypd:smm
alloxanoic acid	0.0352734	1.45255	-0.766365	wt_ypd:smm
proline	0.059754	1.22363	0.869925	wt_ypd:smm
adipic acid	0.626316	0.203207	-0.743384	wt_ypd:smm
phenylalanine	0.0105448	1.97696	-0.212215	wt_ypd:smm
glycolic acid	0.0141343	1.84973	-0.567421	wt_ypd:smm
arachidic acid	0.218531	0.660486	-0.037637	wt_ypd:smm
citrulline	0.0842105	1.07463	-1.09647	wt_ypd:smm
dodecanol	0.00352734	2.45255	-1.7928	wt_ypd:smm
N-acetylornithine	0.153571	0.81369	-0.958754	wt_ypd:smm
benzoic acid	0.0106007	1.97467	-0.950483	wt_ypd:smm
ribose	0.240283	0.619278	-1.36036	wt_ypd:smm
5-hydroxymethyl-2-furoic acid	0.00880282	2.05538	-4.24217	wt_ypd:smm
glutaric acid	0.0808436	1.09235	1.15228	wt_ypd:smm
glutamine	0.0786713	1.10418	-0.221754	wt_ypd:smm
4-aminobutyric acid	0.0001	4	5.4431	wt_ypd:smm
fucose	0.00174216	2.75891	-2.41074	wt_ypd:smm
glycerol	0.0001	4	-2.61629	wt_ypd:smm
pseudo-uridine	0.271157	0.566779	-1.35034	wt_ypd:smm
threonine	0.171986	0.764507	-1.82662	wt_ypd:smm
phosphoethanolamine	0.0160142	1.79549	-0.363894	wt_ypd:smm
fructose	0.0001	4	1.08405	wt_ypd:smm
2-hydroxyglutaric acid	0.0001	4	1.55512	wt_ypd:smm
tyrosine	0.0001	4	-0.413628	wt_ypd:smm
5-aminovaleric acid	0.0402802	1.39491	-1.22486	wt_ypd:smm
homocysteine	0.366483	0.435947	0.129922	wt_ypd:smm
N-methyl-UMP	0.00880282	2.05538	-3.26573	wt_ypd:smm
valine	0.201413	0.695912	-1.06399	wt_ypd:smm
spermidine	0.0140845	1.85126	0.896017	wt_ypd:smm
adenosine-5-monophosphate	0.00705467	2.15152	-1.00241	wt_ypd:smm
guanosine	0.0493827	1.30643	-0.667807	wt_ypd:smm
tryptophan	0.0795848	1.09917	0.669512	wt_ypd:smm
beta-gentiobiose	0.0001	4	-3.2894	wt_ypd:smm
galactinol	0.010772	1.9677	1.01892	wt_ypd:smm
oxoproline	0.0001	4	-1.52902	wt_ypd:smm
cystathionine	0.0537262	1.26981	-0.178442	wt_ypd:smm
cyanoalanine	0.0001	4	1.29591	wt_ypd:smm
butyrolactam	0.0001	4	-2.46775	wt_ypd:smm
histidine	0.0001	4	-2.22031	wt_ypd:smm
cysteine	0.00884956	2.05308	-2.4951	wt_ypd:smm
pantothenic acid	0.275676	0.559602	-0.375335	wt_ypd:smm
salicylic acid	0.629174	0.201229	-0.086968	wt_ypd:smm
isoleucine	0.0138889	1.85733	0.423909	wt_ypd:smm
leucine	0.503521	0.297982	-0.116976	wt_ypd:smm
beta-glycerolphosphate	0.040493	1.39262	-1.03908	wt_ypd:smm
inositol-4-monophosphate	0.00722022	2.14145	-1.07853	wt_ypd:smm
oleamide	0.0001	4	-1.27693	wt_ypd:smm
sucrose	0.0001	4	-1.25002	wt_ypd:smm
adenine	0.00522648	2.28179	-0.54524	wt_ypd:smm
urea	0.0001	4	0.0902723	wt_smm:smmc
serine	0.130435	0.884607	-0.0438267	wt_smm:smmc
myo-inositol	0.112084	0.950456	0.319355	wt_smm:smmc
isocitric acid	0.0104712	1.98	0.337823	wt_smm:smmc
heptadecanoic acid	0.0001	4	0.0893712	wt_smm:smmc
glucose	0.00173913	2.75967	0.116662	wt_smm:smmc
citric acid	0.0001	4	0.092965	wt_smm:smmc
asparagine	0.0001	4	0.19645	wt_smm:smmc
2-isopropylmalic acid	0.00695652	2.15761	0.326106	wt_smm:smmc
1-monopalmitin	0.0001	4	0.144079	wt_smm:smmc
1-deoxyerythritol	0.126786	0.89693	-0.31055	wt_smm:smmc
uracil	0.0105634	1.9762	0.210493	wt_smm:smmc
glycine	0.492933	0.307212	0.456952	wt_smm:smmc
pelargonic acid	0.0001	4	0.231211	wt_smm:smmc
squalene	0.0069808	2.15609	0.0432508	wt_smm:smmc
trehalose	0.0069808	2.15609	0.0855933	wt_smm:smmc
uridine	0.0174825	1.7574	-0.53358	wt_smm:smmc
1-monostearin	0.00695652	2.15761	0.481175	wt_smm:smmc
nicotinamide	0.0001	4	0.124598	wt_smm:smmc
lactic acid	0.00346021	2.4609	-0.165083	wt_smm:smmc
glycerol-alpha-phosphate	0.0001	4	-0.093536	wt_smm:smmc
2,3-bisphosphoglyceric acid	0.0001	4	-0.122121	wt_smm:smmc
oleic acid	0.0342466	1.46538	-0.0713082	wt_smm:smmc
glucose-1-phosphate	0.0141844	1.84819	0.309006	wt_smm:smmc
pentadecanoic acid	0.0001	4	0.121094	wt_smm:smmc
homoserine	0.871304	0.0598301	0.0381356	wt_smm:smmc
fructose-6-phosphate	0.0034662	2.46015	-0.0863464	wt_smm:smmc
stearic acid	0.323374	0.490294	-0.27261	wt_smm:smmc
orotic acid	0.143847	0.842098	-0.105385	wt_smm:smmc
sorbitol	0.185383	0.73193	0.0988032	wt_smm:smmc
ribitol	0.0683012	1.16557	0.516124	wt_smm:smmc
ethanolamine	0.0001	4	0.138766	wt_smm:smmc
phosphate	0.0017762	2.75051	-0.162779	wt_smm:smmc
methionine	0.131119	0.882335	0.69177	wt_smm:smmc
hypoxanthine	0.187391	0.727252	-0.0959691	wt_smm:smmc
fumaric acid	0.00695652	2.15761	0.405868	wt_smm:smmc
glyceric acid	0.0001	4	0.153124	wt_smm:smmc
arabitol	0.272251	0.56503	-0.207128	wt_smm:smmc
mevalonic acid	0.0001	4	0.243929	wt_smm:smmc
cytidine-5-monophosphate	0.0001	4	-0.0454702	wt_smm:smmc
lignoceric acid	0.0001	4	0.435724	wt_smm:smmc
2,5-dihydroxypyrazine	0.75784	0.120423	0.138529	wt_smm:smmc
succinic acid	0.0506993	1.295	-0.873355	wt_smm:smmc
alanine	0.175532	0.755644	0.0442102	wt_smm:smmc
malic acid	0.2	0.69897	-0.188759	wt_smm:smmc
beta-alanine	0.770463	0.113248	0.0841419	wt_smm:smmc
methionine sulfoxide	0.0001	4	0.247609	wt_smm:smmc
shikimic acid	0.163478	0.78654	0.287941	wt_smm:smmc
lyxitol	0.0001	4	0.450026	wt_smm:smmc
6-deoxyglucose	0.0001	4	-0.094296	wt_smm:smmc
ergosterol	0.026455	1.57749	-0.315979	wt_smm:smmc
fructose-1-phosphate	0.0001	4	-0.1331	wt_smm:smmc
alpha-aminoadipic acid	0.0157343	1.80315	0.0997531	wt_smm:smmc
nicotinic acid	0.0156522	1.80543	-0.263247	wt_smm:smmc
palmitic acid	0.0001	4	0.316712	wt_smm:smmc
glutathione	0.0124113	1.90618	0.373876	wt_smm:smmc
alpha-ketoglutarate	0.00176056	2.75435	-0.162472	wt_smm:smmc
tagatose	0.00179211	2.74663	-0.313941	wt_smm:smmc
triethanolamine	0.45679	0.340283	0.627674	wt_smm:smmc
UDP-N-acetylglucosamine	0.00176991	2.75205	0.348647	wt_smm:smmc
N-carbamoylaspartate	0.0001	4	0.0795844	wt_smm:smmc
lauric acid	0.631579	0.199572	0.202013	wt_smm:smmc
glycyl-proline	0.0001	4	0.0880343	wt_smm:smmc
erythronic acid	0.210339	0.677081	-0.214614	wt_smm:smmc
palmitoleic acid	0.0001	4	-0.338201	wt_smm:smmc
maltose	0.106762	0.971585	-0.121938	wt_smm:smmc
glutamic acid	0.618881	0.208393	0.0252651	wt_smm:smmc
9-myristoleate	0.042328	1.37337	0.187984	wt_smm:smmc
glucose-6-phosphate	0.0001	4	0.121953	wt_smm:smmc
aconitic acid	0.0123894	1.90695	0.09674	wt_smm:smmc
adenosine	0.478648	0.319984	-0.125964	wt_smm:smmc
erythritol	0.40255	0.39518	0.112405	wt_smm:smmc
3-phosphoglycerate	0.0103627	1.98453	0.361536	wt_smm:smmc
suberic acid	0.0001	4	0.305147	wt_smm:smmc
pyrophosphate	0.0175439	1.75587	-0.597945	wt_smm:smmc
xanthine	0.0001	4	0.300011	wt_smm:smmc
N-alpha-acetyllysine	0.0001	4	0.168009	wt_smm:smmc
dehydroabietic acid	0.0161002	1.79317	0.169111	wt_smm:smmc
aspartic acid	0.0001	4	1.31588	wt_smm:smmc
lysine	0.0145985	1.83569	0.319201	wt_smm:smmc
glycerol-3-galactoside	0.441536	0.355034	-0.0911592	wt_smm:smmc
3-Amino-2-piperidone	0.0909091	1.04139	-0.251616	wt_smm:smmc
guanine	0.0244755	1.61127	0.234249	wt_smm:smmc
inosine	0.0001	4	-0.0982324	wt_smm:smmc
ornithine	0.0351494	1.45408	1.59294	wt_smm:smmc
phytosphingosine	0.0642361	1.19222	0.0264126	wt_smm:smmc
saccharopine	0.152632	0.816356	-0.31789	wt_smm:smmc
5'-deoxy-5'-methylthioadenosine	0.0001	4	0.0488446	wt_smm:smmc
alloxanoic acid	0.0352734	1.45255	0.0969173	wt_smm:smmc
proline	0.059754	1.22363	0.0716183	wt_smm:smmc
adipic acid	0.626316	0.203207	0.869591	wt_smm:smmc
phenylalanine	0.0105448	1.97696	-0.0153394	wt_smm:smmc
glycolic acid	0.0141343	1.84973	0.0581672	wt_smm:smmc
arachidic acid	0.218531	0.660486	0.611645	wt_smm:smmc
citrulline	0.0842105	1.07463	0.385411	wt_smm:smmc
dodecanol	0.00352734	2.45255	1.26172	wt_smm:smmc
N-acetylornithine	0.153571	0.81369	-0.237322	wt_smm:smmc
benzoic acid	0.0106007	1.97467	0.0731026	wt_smm:smmc
ribose	0.240283	0.619278	-0.033125	wt_smm:smmc
5-hydroxymethyl-2-furoic acid	0.00880282	2.05538	2.06926	wt_smm:smmc
glutaric acid	0.0808436	1.09235	-0.441728	wt_smm:smmc
glutamine	0.0786713	1.10418	-0.254314	wt_smm:smmc
4-aminobutyric acid	0.0001	4	-0.380443	wt_smm:smmc
fucose	0.00174216	2.75891	-0.00829032	wt_smm:smmc
glycerol	0.0001	4	-0.602189	wt_smm:smmc
pseudo-uridine	0.271157	0.566779	0.37407	wt_smm:smmc
threonine	0.171986	0.764507	0.242065	wt_smm:smmc
phosphoethanolamine	0.0160142	1.79549	0.344265	wt_smm:smmc
fructose	0.0001	4	-0.18083	wt_smm:smmc
2-hydroxyglutaric acid	0.0001	4	-0.132984	wt_smm:smmc
tyrosine	0.0001	4	0.0950563	wt_smm:smmc
5-aminovaleric acid	0.0402802	1.39491	0.295983	wt_smm:smmc
homocysteine	0.366483	0.435947	-0.0688404	wt_smm:smmc
N-methyl-UMP	0.00880282	2.05538	0.651942	wt_smm:smmc
valine	0.201413	0.695912	0.0591716	wt_smm:smmc
spermidine	0.0140845	1.85126	0.0237883	wt_smm:smmc
adenosine-5-monophosphate	0.00705467	2.15152	-0.0331038	wt_smm:smmc
guanosine	0.0493827	1.30643	0.0410564	wt_smm:smmc
tryptophan	0.0795848	1.09917	0.0773426	wt_smm:smmc
beta-gentiobiose	0.0001	4	0.308721	wt_smm:smmc
galactinol	0.010772	1.9677	-0.43696	wt_smm:smmc
oxoproline	0.0001	4	0.238528	wt_smm:smmc
cystathionine	0.0537262	1.26981	-0.285524	wt_smm:smmc
cyanoalanine	0.0001	4	-0.461105	wt_smm:smmc
butyrolactam	0.0001	4	0.325273	wt_smm:smmc
histidine	0.0001	4	0.349931	wt_smm:smmc
cysteine	0.00884956	2.05308	0.284016	wt_smm:smmc
pantothenic acid	0.275676	0.559602	-0.12781	wt_smm:smmc
salicylic acid	0.629174	0.201229	-0.421438	wt_smm:smmc
isoleucine	0.0138889	1.85733	-0.187144	wt_smm:smmc
leucine	0.503521	0.297982	-0.0494788	wt_smm:smmc
beta-glycerolphosphate	0.040493	1.39262	-0.38209	wt_smm:smmc
inositol-4-monophosphate	0.00722022	2.14145	3.41317	wt_smm:smmc
oleamide	0.0001	4	0.072593	wt_smm:smmc
sucrose	0.0001	4	0.262886	wt_smm:smmc
adenine	0.00522648	2.28179	-0.401769	wt_smm:smmc
urea	0.0001	4	0.774959	ypd_wt:cho2
serine	0.62565	0.203669	-0.0337863	ypd_wt:cho2
myo-inositol	0.0259965	1.58508	0.503743	ypd_wt:cho2
isocitric acid	0.810526	0.0912329	0.0899189	ypd_wt:cho2
heptadecanoic acid	0.0001	4	0.665668	ypd_wt:cho2
glucose	0.474227	0.324014	0.000608668	ypd_wt:cho2
citric acid	0.0103627	1.98453	0.0267072	ypd_wt:cho2
asparagine	0.0034904	2.45712	0.117364	ypd_wt:cho2
2-isopropylmalic acid	0.126496	0.897924	0.171346	ypd_wt:cho2
1-monopalmitin	0.140411	0.852599	0.342575	ypd_wt:cho2
1-deoxyerythritol	0.227586	0.642854	-0.14485	ypd_wt:cho2
uracil	0.168403	0.773651	-0.294362	ypd_wt:cho2
glycine	0.603478	0.219338	3.05527	ypd_wt:cho2
pelargonic acid	0.00695652	2.15761	0.733736	ypd_wt:cho2
squalene	0.0570934	1.24341	-0.700546	ypd_wt:cho2
trehalose	0.0548885	1.26052	-0.528515	ypd_wt:cho2
uridine	0.0034662	2.46015	-0.63598	ypd_wt:cho2
1-monostearin	0.0001	4	-1.42117	ypd_wt:cho2
nicotinamide	0.236111	0.626884	0.474738	ypd_wt:cho2
lactic acid	0.287197	0.54182	-0.118231	ypd_wt:cho2
glycerol-alpha-phosphate	0.0017094	2.76716	0.431266	ypd_wt:cho2
2,3-bisphosphoglyceric acid	0.015411	1.81217	-0.715362	ypd_wt:cho2
oleic acid	0.147569	0.831004	-0.341895	ypd_wt:cho2
glucose-1-phosphate	0.158813	0.799113	0.304692	ypd_wt:cho2
pentadecanoic acid	0.0225694	1.64648	0.444174	ypd_wt:cho2
homoserine	0.32879	0.483081	-0.432145	ypd_wt:cho2
fructose-6-phosphate	0.00506757	2.2952	-0.497568	ypd_wt:cho2
stearic acid	0.7487	0.125692	0.118408	ypd_wt:cho2
orotic acid	0.0278261	1.55555	1.75095	ypd_wt:cho2
sorbitol	0.25734	0.589492	-0.445071	ypd_wt:cho2
ribitol	0.00857633	2.0667	0.670447	ypd_wt:cho2
ethanolamine	0.0433276	1.36324	0.300424	ypd_wt:cho2
phosphate	0.121993	0.913665	-0.884396	ypd_wt:cho2
methionine	0.00342466	2.46538	-1.25355	ypd_wt:cho2
hypoxanthine	0.395869	0.402448	0.472926	ypd_wt:cho2
fumaric acid	0.0243902	1.61278	-0.767882	ypd_wt:cho2
glyceric acid	0.00174825	2.7574	-0.643099	ypd_wt:cho2
arabitol	0.322917	0.49091	-0.194037	ypd_wt:cho2
mevalonic acid	0.213793	0.670006	0.282744	ypd_wt:cho2
cytidine-5-monophosphate	0.977663	0.00981072	0.0480868	ypd_wt:cho2
lignoceric acid	0.0173611	1.76042	-1.0091	ypd_wt:cho2
2,5-dihydroxypyrazine	0.217014	0.663512	-0.746911	ypd_wt:cho2
succinic acid	0.637138	0.195766	-0.0808161	ypd_wt:cho2
alanine	0.835334	0.0781396	0.445945	ypd_wt:cho2
malic acid	0.0783972	1.1057	0.526455	ypd_wt:cho2
beta-alanine	0.84083	0.0752916	-0.140184	ypd_wt:cho2
methionine sulfoxide	0.0325342	1.48766	-0.342232	ypd_wt:cho2
shikimic acid	0.237931	0.623549	1.15316	ypd_wt:cho2
lyxitol	0.029361	1.53223	0.402046	ypd_wt:cho2
6-deoxyglucose	0.101476	0.993637	0.404703	ypd_wt:cho2
ergosterol	0.0479452	1.31925	-0.929642	ypd_wt:cho2
fructose-1-phosphate	0.0259067	1.58659	0.258458	ypd_wt:cho2
alpha-aminoadipic acid	0.406574	0.39086	0.286157	ypd_wt:cho2
nicotinic acid	0.891938	0.0496652	-0.0078794	ypd_wt:cho2
palmitic acid	0.00515464	2.2878	0.726524	ypd_wt:cho2
glutathione	0.0122378	1.9123	-0.348543	ypd_wt:cho2
alpha-ketoglutarate	0.00688468	2.16212	-0.797281	ypd_wt:cho2
tagatose	0.754296	0.122458	0.0748628	ypd_wt:cho2
triethanolamine	0.177281	0.751339	-1.16865	ypd_wt:cho2
UDP-N-acetylglucosamine	0.147513	0.83117	-0.536794	ypd_wt:cho2
N-carbamoylaspartate	0.121739	0.91457	0.105704	ypd_wt:cho2
lauric acid	0.0223368	1.65098	-0.945465	ypd_wt:cho2
glycyl-proline	0.0568966	1.24491	0.532463	ypd_wt:cho2
erythronic acid	0.0245184	1.61051	-0.638493	ypd_wt:cho2
palmitoleic acid	0.00176991	2.75205	0.539274	ypd_wt:cho2
maltose	0.422261	0.374419	-0.165943	ypd_wt:cho2
glutamic acid	0.0971039	1.01276	0.535887	ypd_wt:cho2
9-myristoleate	0.0813559	1.08961	-0.222642	ypd_wt:cho2
glucose-6-phosphate	0.120069	0.920571	-0.388018	ypd_wt:cho2
aconitic acid	0.447323	0.349379	0.00628431	ypd_wt:cho2
adenosine	0.428571	0.367977	-0.231143	ypd_wt:cho2
erythritol	0.165505	0.781188	-0.48648	ypd_wt:cho2
3-phosphoglycerate	0.0752137	1.1237	-0.185828	ypd_wt:cho2
suberic acid	0.0277778	1.5563	0.212458	ypd_wt:cho2
pyrophosphate	0.00171821	2.76492	-1.08458	ypd_wt:cho2
xanthine	0.112903	0.947294	0.107495	ypd_wt:cho2
N-alpha-acetyllysine	0.0001	4	-1.07465	ypd_wt:cho2
dehydroabietic acid	0.0342466	1.46538	0.675961	ypd_wt:cho2
aspartic acid	0.17301	0.761928	1.4349	ypd_wt:cho2
lysine	0.0289855	1.53782	-0.572232	ypd_wt:cho2
glycerol-3-galactoside	0.221453	0.654718	0.081948	ypd_wt:cho2
3-Amino-2-piperidone	0.0658579	1.18139	0.241294	ypd_wt:cho2
guanine	0.0777202	1.10947	-1.23994	ypd_wt:cho2
inosine	0.0344828	1.4624	-0.652498	ypd_wt:cho2
ornithine	0.135593	0.867762	-0.00862183	ypd_wt:cho2
phytosphingosine	0.0962199	1.01673	0.420015	ypd_wt:cho2
saccharopine	0.311304	0.506815	-0.510263	ypd_wt:cho2
5'-deoxy-5'-methylthioadenosine	0.0137457	1.86183	-0.427007	ypd_wt:cho2
alloxanoic acid	0.013913	1.85658	-0.391384	ypd_wt:cho2
proline	0.0916955	1.03765	-0.0792844	ypd_wt:cho2
adipic acid	0.652397	0.185488	0.499645	ypd_wt:cho2
phenylalanine	0.616838	0.209829	0.158591	ypd_wt:cho2
glycolic acid	0.531142	0.274789	0.335264	ypd_wt:cho2
arachidic acid	0.157534	0.802625	-0.256612	ypd_wt:cho2
citrulline	0.0449827	1.34695	0.955844	ypd_wt:cho2
dodecanol	0.0001	4	-1.07041	ypd_wt:cho2
N-acetylornithine	0.139456	0.855563	-1.08346	ypd_wt:cho2
benzoic acid	0.0853659	1.06872	0.383766	ypd_wt:cho2
ribose	0.892734	0.0492781	0.169866	ypd_wt:cho2
5-hydroxymethyl-2-furoic acid	0.0223368	1.65098	1.25666	ypd_wt:cho2
glutaric acid	0.587826	0.230751	-0.0793021	ypd_wt:cho2
glutamine	0.0917108	1.03758	-0.274161	ypd_wt:cho2
4-aminobutyric acid	0.00344234	2.46315	-0.784946	ypd_wt:cho2
fucose	0.0943396	1.02531	-0.591665	ypd_wt:cho2
glycerol	0.00171233	2.76641	-0.818406	ypd_wt:cho2
pseudo-uridine	0.410256	0.386945	0.661136	ypd_wt:cho2
threonine	0.774744	0.110842	-0.120876	ypd_wt:cho2
phosphoethanolamine	0.0736842	1.13263	-0.546843	ypd_wt:cho2
fructose	0.0001	4	0.434269	ypd_wt:cho2
2-hydroxyglutaric acid	0.306897	0.513008	0.249071	ypd_wt:cho2
tyrosine	0.0206897	1.68425	-0.127314	ypd_wt:cho2
5-aminovaleric acid	0.0188356	1.72502	0.255093	ypd_wt:cho2
homocysteine	0.0944742	1.02469	-0.409432	ypd_wt:cho2
N-methyl-UMP	0.571924	0.242662	0.102982	ypd_wt:cho2
valine	0.00174825	2.7574	-0.771516	ypd_wt:cho2
spermidine	0.291379	0.535541	0.233355	ypd_wt:cho2
adenosine-5-monophosphate	0.157168	0.803637	-0.363538	ypd_wt:cho2
guanosine	0.0430293	1.36624	0.444112	ypd_wt:cho2
tryptophan	0.0397924	1.4002	1.31899	ypd_wt:cho2
beta-gentiobiose	0.025729	1.58958	-0.818451	ypd_wt:cho2
galactinol	0.017301	1.76193	-0.628164	ypd_wt:cho2
oxoproline	0.0558464	1.253	-0.49952	ypd_wt:cho2
cystathionine	0.00172117	2.76418	0.714851	ypd_wt:cho2
cyanoalanine	0.837607	0.0769598	0.047014	ypd_wt:cho2
butyrolactam	0.0001	4	-1.04331	ypd_wt:cho2
histidine	0.696028	0.157374	0.0438274	ypd_wt:cho2
cysteine	0.629693	0.200871	0.216904	ypd_wt:cho2
pantothenic acid	0.464348	0.333157	0.0943979	ypd_wt:cho2
salicylic acid	0.829604	0.0811291	-0.04991	ypd_wt:cho2
isoleucine	0.701906	0.153721	0.171891	ypd_wt:cho2
leucine	0.752595	0.123439	-0.0759489	ypd_wt:cho2
beta-glycerolphosphate	0.0517241	1.28631	0.684589	ypd_wt:cho2
inositol-4-monophosphate	0.589347	0.229629	1.50144	ypd_wt:cho2
oleamide	0.103448	0.985277	-0.377056	ypd_wt:cho2
sucrose	0.0154639	1.81068	-0.33582	ypd_wt:cho2
adenine	0.0204778	1.68872	-0.755227	ypd_wt:cho2
urea	0.536332	0.270566	0.295675	smm_wt:cho2
serine	0.986159	0.00605298	-0.0156114	smm_wt:cho2
myo-inositol	0.210069	0.677637	0.147116	smm_wt:cho2
isocitric acid	0.408304	0.389016	0.479831	smm_wt:cho2
heptadecanoic acid	0.0294627	1.53073	-0.48482	smm_wt:cho2
glucose	0.213058	0.671501	-0.0146044	smm_wt:cho2
citric acid	0.222414	0.652838	0.242142	smm_wt:cho2
asparagine	0.0120275	1.91982	0.869842	smm_wt:cho2
2-isopropylmalic acid	0.522648	0.281791	0.0230175	smm_wt:cho2
1-monopalmitin	0.0001	4	-2.72482	smm_wt:cho2
1-deoxyerythritol	0.240484	0.618913	0.292894	smm_wt:cho2
uracil	0.0137694	1.86109	1.04199	smm_wt:cho2
glycine	0.0522648	1.28179	1.92315	smm_wt:cho2
pelargonic acid	0.0259067	1.58659	-0.215713	smm_wt:cho2
squalene	0.202422	0.693742	-0.261121	smm_wt:cho2
trehalose	0.25	0.60206	-0.248288	smm_wt:cho2
uridine	0.05026	1.29878	-0.832081	smm_wt:cho2
1-monostearin	0.0153846	1.81291	1.83257	smm_wt:cho2
nicotinamide	0.00342466	2.46538	-0.612028	smm_wt:cho2
lactic acid	0.736207	0.133	-0.213246	smm_wt:cho2
glycerol-alpha-phosphate	0.147569	0.831004	-0.137262	smm_wt:cho2
2,3-bisphosphoglyceric acid	0.00345423	2.46165	-0.507856	smm_wt:cho2
oleic acid	0.657487	0.182113	0.120391	smm_wt:cho2
glucose-1-phosphate	0.0001	4	0.507432	smm_wt:cho2
pentadecanoic acid	0.0171233	1.76641	-0.362207	smm_wt:cho2
homoserine	0.151463	0.819693	-0.972363	smm_wt:cho2
fructose-6-phosphate	0.124567	0.904595	1.17629	smm_wt:cho2
stearic acid	0.323993	0.489464	0.701592	smm_wt:cho2
orotic acid	0.492201	0.307857	-0.358515	smm_wt:cho2
sorbitol	0.424658	0.371961	-0.276003	smm_wt:cho2
ribitol	0.0017331	2.76118	0.466898	smm_wt:cho2
ethanolamine	0.902609	0.0445005	-0.041499	smm_wt:cho2
phosphate	0.0629371	1.20109	0.0815436	smm_wt:cho2
methionine	0.66958	0.174197	-0.170032	smm_wt:cho2
hypoxanthine	0.192042	0.716605	-0.34565	smm_wt:cho2
fumaric acid	0.0296167	1.52846	0.646299	smm_wt:cho2
glyceric acid	0.679795	0.167622	0.0479389	smm_wt:cho2
arabitol	0.375652	0.425214	-0.284312	smm_wt:cho2
mevalonic acid	0.00518135	2.28556	-0.916098	smm_wt:cho2
cytidine-5-monophosphate	0.00174216	2.75891	1.02245	smm_wt:cho2
lignoceric acid	0.00519031	2.28481	0.95082	smm_wt:cho2
2,5-dihydroxypyrazine	0.678694	0.168326	0.219377	smm_wt:cho2
succinic acid	0.122203	0.912918	1.11392	smm_wt:cho2
alanine	0.0001	4	-0.543287	smm_wt:cho2
malic acid	0.0662021	1.17913	0.349723	smm_wt:cho2
beta-alanine	0.0121528	1.91532	-1.97827	smm_wt:cho2
methionine sulfoxide	0.0259516	1.58584	1.23696	smm_wt:cho2
shikimic acid	0.0001	4	0.779541	smm_wt:cho2
lyxitol	0.0001	4	-3.36116	smm_wt:cho2
6-deoxyglucose	0.186411	0.729528	-0.148944	smm_wt:cho2
ergosterol	0.0885417	1.05285	0.873826	smm_wt:cho2
fructose-1-phosphate	0.0548885	1.26052	0.290488	smm_wt:cho2
alpha-aminoadipic acid	0.268041	0.571798	-0.342478	smm_wt:cho2
nicotinic acid	0.0001	4	-1.61663	smm_wt:cho2
palmitic acid	0.00346021	2.4609	0.700518	smm_wt:cho2
glutathione	0.0189003	1.72353	1.57793	smm_wt:cho2
alpha-ketoglutarate	0.169811	0.770033	-1.36961	smm_wt:cho2
tagatose	0.0700855	1.15437	-0.308716	smm_wt:cho2
triethanolamine	0.61512	0.21104	0.260457	smm_wt:cho2
UDP-N-acetylglucosamine	0.0363322	1.43971	0.675195	smm_wt:cho2
N-carbamoylaspartate	0.025641	1.59106	0.081489	smm_wt:cho2
lauric acid	0.11324	0.945999	-1.96608	smm_wt:cho2
glycyl-proline	0.423208	0.373446	0.173092	smm_wt:cho2
erythronic acid	0.0348432	1.45788	-0.736441	smm_wt:cho2
palmitoleic acid	0.303085	0.518435	-0.773288	smm_wt:cho2
maltose	0.0001	4	-1.12069	smm_wt:cho2
glutamic acid	0.00346021	2.4609	1.16786	smm_wt:cho2
9-myristoleate	0.0259965	1.58508	1.89978	smm_wt:cho2
glucose-6-phosphate	0.267826	0.572147	0.038043	smm_wt:cho2
aconitic acid	0.762653	0.117673	0.127988	smm_wt:cho2
adenosine	0.186964	0.728242	0.74	smm_wt:cho2
erythritol	0.216312	0.664919	0.205161	smm_wt:cho2
3-phosphoglycerate	0.421416	0.375289	-0.382526	smm_wt:cho2
suberic acid	0.0001	4	0.800446	smm_wt:cho2
pyrophosphate	0.0137221	1.86258	0.87886	smm_wt:cho2
xanthine	0.0207254	1.6835	0.381217	smm_wt:cho2
N-alpha-acetyllysine	0.82872	0.0815923	-0.0248094	smm_wt:cho2
dehydroabietic acid	0.137153	0.862795	-1.09979	smm_wt:cho2
aspartic acid	0.0001	4	2.78414	smm_wt:cho2
lysine	0.0918544	1.0369	0.939965	smm_wt:cho2
glycerol-3-galactoside	0.450435	0.346368	-0.612024	smm_wt:cho2
3-Amino-2-piperidone	0.0137221	1.86258	-0.48848	smm_wt:cho2
guanine	0.963605	0.016101	0.15313	smm_wt:cho2
inosine	0.0121317	1.91608	0.559452	smm_wt:cho2
ornithine	0.403114	0.394572	-0.709486	smm_wt:cho2
phytosphingosine	0.0929432	1.03178	1.05559	smm_wt:cho2
saccharopine	0.0259516	1.58584	-0.753533	smm_wt:cho2
5'-deoxy-5'-methylthioadenosine	0.893103	0.0490982	-0.0134385	smm_wt:cho2
alloxanoic acid	0.718696	0.143455	-0.0445645	smm_wt:cho2
proline	0.00519931	2.28405	-0.871604	smm_wt:cho2
adipic acid	0.273973	0.562293	0.759462	smm_wt:cho2
phenylalanine	0.0001	4	-1.41787	smm_wt:cho2
glycolic acid	0.351119	0.454546	0.129576	smm_wt:cho2
arachidic acid	0.0155979	1.80693	-0.617429	smm_wt:cho2
citrulline	0.190311	0.720535	0.63695	smm_wt:cho2
dodecanol	0.199656	0.699718	-0.502131	smm_wt:cho2
N-acetylornithine	0.145548	0.836994	-0.674308	smm_wt:cho2
benzoic acid	0.538328	0.268953	0.122835	smm_wt:cho2
ribose	0.234991	0.628948	2.11413	smm_wt:cho2
5-hydroxymethyl-2-furoic acid	0.0102215	1.99049	4.96413	smm_wt:cho2
glutaric acid	0.103986	0.983025	-1.29001	smm_wt:cho2
glutamine	0.201724	0.695242	0.494316	smm_wt:cho2
4-aminobutyric acid	0.0001	4	-7.18968	smm_wt:cho2
fucose	0.00172414	2.76343	-1.02401	smm_wt:cho2
glycerol	0.025641	1.59106	0.838431	smm_wt:cho2
pseudo-uridine	0.277296	0.557056	1.19574	smm_wt:cho2
threonine	0.207679	0.682608	0.883498	smm_wt:cho2
phosphoethanolamine	0.965636	0.0151867	-0.0214099	smm_wt:cho2
fructose	0.010274	1.98826	0.257462	smm_wt:cho2
2-hydroxyglutaric acid	0.214777	0.668013	-0.305132	smm_wt:cho2
tyrosine	0.61658	0.21001	0.103665	smm_wt:cho2
5-aminovaleric acid	0.187285	0.727496	-0.294606	smm_wt:cho2
homocysteine	0.0190641	1.71978	-0.437035	smm_wt:cho2
N-methyl-UMP	0.0272572	1.56452	2.78375	smm_wt:cho2
valine	0.585198	0.232697	-0.279444	smm_wt:cho2
spermidine	0.477002	0.32148	-0.114955	smm_wt:cho2
adenosine-5-monophosphate	0.522414	0.281985	-0.719525	smm_wt:cho2
guanosine	0.00172712	2.76268	1.93693	smm_wt:cho2
tryptophan	0.0763889	1.11697	0.678909	smm_wt:cho2
beta-gentiobiose	0.0102916	1.98752	-2.68186	smm_wt:cho2
galactinol	0.0001	4	-3.87142	smm_wt:cho2
oxoproline	0.841187	0.0751076	-0.0805172	smm_wt:cho2
cystathionine	0.00344234	2.46315	-1.23032	smm_wt:cho2
cyanoalanine	0.00690846	2.16062	-1.7917	smm_wt:cho2
butyrolactam	0.0272572	1.56452	-2.46447	smm_wt:cho2
histidine	0.0001	4	2.15263	smm_wt:cho2
cysteine	0.00862069	2.06446	-0.909648	smm_wt:cho2
pantothenic acid	0.0138169	1.85959	-1.05451	smm_wt:cho2
salicylic acid	0.310881	0.507406	1.11156	smm_wt:cho2
isoleucine	0.0001	4	0.986543	smm_wt:cho2
leucine	0.173469	0.760777	-0.308019	smm_wt:cho2
beta-glycerolphosphate	0.366667	0.435729	1.3342	smm_wt:cho2
inositol-4-monophosphate	0.243478	0.61354	2.64406	smm_wt:cho2
oleamide	0.321799	0.492415	-0.240279	smm_wt:cho2
sucrose	0.155979	0.806933	0.508642	smm_wt:cho2
adenine	0.159593	0.796987	-0.622327	smm_wt:cho2
urea	0.0801394	1.09615	0.612478	smmc_wt:cho2
serine	0.0309811	1.5089	-0.303622	smmc_wt:cho2
myo-inositol	0.0708117	1.14989	-0.424501	smmc_wt:cho2
isocitric acid	0.00859107	2.06595	2.3118	smmc_wt:cho2
heptadecanoic acid	0.0220183	1.65722	1.18353	smmc_wt:cho2
glucose	0.017301	1.76193	0.430814	smmc_wt:cho2
citric acid	0.0001	4	-0.463047	smmc_wt:cho2
asparagine	0.00696864	2.15685	-0.511938	smmc_wt:cho2
2-isopropylmalic acid	0.0103093	1.98677	1.11572	smmc_wt:cho2
1-monopalmitin	0.0224525	1.64874	1.76761	smmc_wt:cho2
1-deoxyerythritol	0.250432	0.601311	-0.176956	smmc_wt:cho2
uracil	0.208333	0.681241	0.650794	smmc_wt:cho2
glycine	0.0430293	1.36624	1.87598	smmc_wt:cho2
pelargonic acid	0.0154374	1.81143	-0.35613	smmc_wt:cho2
squalene	0.0259067	1.58659	1.29157	smmc_wt:cho2
trehalose	0.0017094	2.76716	1.42531	smmc_wt:cho2
uridine	0.319516	0.495507	0.223407	smmc_wt:cho2
1-monostearin	0.0363951	1.43896	0.895227	smmc_wt:cho2
nicotinamide	0.084048	1.07547	0.416381	smmc_wt:cho2
lactic acid	0.388985	0.410068	0.564046	smmc_wt:cho2
glycerol-alpha-phosphate	0.115517	0.937353	0.147441	smmc_wt:cho2
2,3-bisphosphoglyceric acid	0.0360825	1.4427	1.12232	smmc_wt:cho2
oleic acid	0.0324786	1.4884	1.24496	smmc_wt:cho2
glucose-1-phosphate	0.141869	0.848114	0.147712	smmc_wt:cho2
pentadecanoic acid	0.778351	0.108825	-0.0351617	smmc_wt:cho2
homoserine	0.247423	0.60656	0.852851	smmc_wt:cho2
fructose-6-phosphate	0.394828	0.403593	0.109512	smmc_wt:cho2
stearic acid	0.600352	0.221594	0.261035	smmc_wt:cho2
orotic acid	0.0233813	1.63113	1.22295	smmc_wt:cho2
sorbitol	0.328179	0.48389	-0.124394	smmc_wt:cho2
ribitol	0.148718	0.827637	-0.155454	smmc_wt:cho2
ethanolamine	0.020654	1.68499	-0.471244	smmc_wt:cho2
phosphate	0.0850694	1.07023	1.85949	smmc_wt:cho2
methionine	0.0243902	1.61278	1.04813	smmc_wt:cho2
hypoxanthine	0.00175131	2.75664	1.05582	smmc_wt:cho2
fumaric acid	0.0191638	1.71752	0.749404	smmc_wt:cho2
glyceric acid	0.0001	4	1.11148	smmc_wt:cho2
arabitol	0.187713	0.726505	0.677445	smmc_wt:cho2
mevalonic acid	0.0526316	1.27875	-0.30297	smmc_wt:cho2
cytidine-5-monophosphate	0.153043	0.815185	0.110139	smmc_wt:cho2
lignoceric acid	0.0051458	2.28855	1.62063	smmc_wt:cho2
2,5-dihydroxypyrazine	0.0275862	1.55931	1.44609	smmc_wt:cho2
succinic acid	0.0259965	1.58508	-0.97868	smmc_wt:cho2
alanine	0.0936968	1.02828	0.632162	smmc_wt:cho2
malic acid	0.196213	0.707271	0.429965	smmc_wt:cho2
beta-alanine	0.196246	0.7072	-0.666911	smmc_wt:cho2
methionine sulfoxide	0.0171821	1.76492	0.712989	smmc_wt:cho2
shikimic acid	0.0001	4	-0.993779	smmc_wt:cho2
lyxitol	0.029361	1.53223	1.1671	smmc_wt:cho2
6-deoxyglucose	0.00366972	2.43537	1.20854	smmc_wt:cho2
ergosterol	0.377816	0.422719	0.382506	smmc_wt:cho2
fructose-1-phosphate	0.00859107	2.06595	-0.446735	smmc_wt:cho2
alpha-aminoadipic acid	0.00174216	2.75891	1.06107	smmc_wt:cho2
nicotinic acid	0.0001	4	0.886529	smmc_wt:cho2
palmitic acid	0.00516351	2.28705	0.794177	smmc_wt:cho2
glutathione	0.0138169	1.85959	1.30993	smmc_wt:cho2
alpha-ketoglutarate	0.0001	4	0.279229	smmc_wt:cho2
tagatose	0.0001	4	-0.473119	smmc_wt:cho2
triethanolamine	0.0172414	1.76343	0.975218	smmc_wt:cho2
UDP-N-acetylglucosamine	0.0496575	1.30401	2.37493	smmc_wt:cho2
N-carbamoylaspartate	0.00865052	2.06296	-0.400231	smmc_wt:cho2
lauric acid	0.878004	0.0565037	0.336065	smmc_wt:cho2
glycyl-proline	0.0001	4	1.07666	smmc_wt:cho2
erythronic acid	0.566724	0.246628	0.161756	smmc_wt:cho2
palmitoleic acid	0.0690846	1.16062	-0.10289	smmc_wt:cho2
maltose	0.00706714	2.15076	-0.914382	smmc_wt:cho2
glutamic acid	0.104991	0.978846	0.726716	smmc_wt:cho2
9-myristoleate	0.745267	0.127688	0.155299	smmc_wt:cho2
glucose-6-phosphate	0.0601375	1.22085	1.83441	smmc_wt:cho2
aconitic acid	0.00347222	2.45939	1.61746	smmc_wt:cho2
adenosine	0.00862069	2.06446	1.39664	smmc_wt:cho2
erythritol	0.00516351	2.28705	-0.762956	smmc_wt:cho2
3-phosphoglycerate	0.0017094	2.76716	1.46418	smmc_wt:cho2
suberic acid	0.0224525	1.64874	0.210133	smmc_wt:cho2
pyrophosphate	0.151568	0.819393	0.323781	smmc_wt:cho2
xanthine	0.0171821	1.76492	0.37781	smmc_wt:cho2
N-alpha-acetyllysine	0.00511945	2.29078	1.09551	smmc_wt:cho2
dehydroabietic acid	0.0171821	1.76492	0.50831	smmc_wt:cho2
aspartic acid	0.00172117	2.76418	1.52856	smmc_wt:cho2
lysine	0.19211	0.716451	0.709636	smmc_wt:cho2
glycerol-3-galactoside	0.307292	0.512449	-0.326276	smmc_wt:cho2
3-Amino-2-piperidone	0.00173611	2.76042	-0.75498	smmc_wt:cho2
guanine	0.700516	0.154582	0.0645044	smmc_wt:cho2
inosine	0.938038	0.0277796	-0.112941	smmc_wt:cho2
ornithine	0.0461538	1.33579	0.452549	smmc_wt:cho2
phytosphingosine	0.146805	0.83326	0.418492	smmc_wt:cho2
saccharopine	0.0017331	2.76118	0.793336	smmc_wt:cho2
5'-deoxy-5'-methylthioadenosine	0.0001	4	0.423484	smmc_wt:cho2
alloxanoic acid	0.411765	0.385351	0.287471	smmc_wt:cho2
proline	0.0001	4	0.197726	smmc_wt:cho2
adipic acid	0.0671256	1.17311	0.443452	smmc_wt:cho2
phenylalanine	0.00172117	2.76418	-0.733897	smmc_wt:cho2
glycolic acid	0.0528109	1.27728	0.465869	smmc_wt:cho2
arachidic acid	0.0622837	1.20563	-0.431781	smmc_wt:cho2
citrulline	0.147826	0.830249	0.947846	smmc_wt:cho2
dodecanol	0.0107914	1.96692	1.10785	smmc_wt:cho2
N-acetylornithine	0.170475	0.768341	1.09662	smmc_wt:cho2
benzoic acid	0.228916	0.640324	0.391367	smmc_wt:cho2
ribose	0.312178	0.505597	0.924633	smmc_wt:cho2
5-hydroxymethyl-2-furoic acid	0.0001	4	3.57575	smmc_wt:cho2
glutaric acid	0.397548	0.40061	0.264349	smmc_wt:cho2
glutamine	0.00686106	2.16361	0.697332	smmc_wt:cho2
4-aminobutyric acid	0.0001	4	-2.26969	smmc_wt:cho2
fucose	0.00350877	2.45484	-1.38939	smmc_wt:cho2
glycerol	0.0001	4	0.847733	smmc_wt:cho2
pseudo-uridine	0.440208	0.356342	0.96155	smmc_wt:cho2
threonine	0.418564	0.378238	0.615809	smmc_wt:cho2
phosphoethanolamine	0.00172712	2.76268	1.11775	smmc_wt:cho2
fructose	0.0001	4	0.533723	smmc_wt:cho2
2-hydroxyglutaric acid	0.00522648	2.28179	-0.780495	smmc_wt:cho2
tyrosine	0.0001	4	1.36742	smmc_wt:cho2
5-aminovaleric acid	0.925477	0.0336346	-0.00374456	smmc_wt:cho2
homocysteine	0.0001	4	1.54644	smmc_wt:cho2
N-methyl-UMP	0.00519931	2.28405	0.889224	smmc_wt:cho2
valine	0.196181	0.707344	2.20592	smmc_wt:cho2
spermidine	0.0221843	1.65395	-0.448469	smmc_wt:cho2
adenosine-5-monophosphate	0.00886525	2.05231	1.48373	smmc_wt:cho2
guanosine	0.0586207	1.23195	0.632616	smmc_wt:cho2
tryptophan	0.0189983	1.72129	0.756997	smmc_wt:cho2
beta-gentiobiose	0.0001	4	-2.22322	smmc_wt:cho2
galactinol	0.738754	0.1315	-0.0830872	smmc_wt:cho2
oxoproline	0.032646	1.48617	0.587364	smmc_wt:cho2
cystathionine	0.0001	4	-1.84048	smmc_wt:cho2
cyanoalanine	0.0001	4	1.76208	smmc_wt:cho2
butyrolactam	0.00171233	2.76641	-2.12557	smmc_wt:cho2
histidine	0.0823117	1.08454	0.246815	smmc_wt:cho2
cysteine	0.0001	4	-2.10272	smmc_wt:cho2
pantothenic acid	0.00874126	2.05843	-0.735934	smmc_wt:cho2
salicylic acid	0.642123	0.192382	0.508832	smmc_wt:cho2
isoleucine	0.00519031	2.28481	1.09347	smmc_wt:cho2
leucine	0.0508772	1.29348	0.534187	smmc_wt:cho2
beta-glycerolphosphate	0.0839041	1.07622	1.25562	smmc_wt:cho2
inositol-4-monophosphate	0.341593	0.466491	1.58199	smmc_wt:cho2
oleamide	0.0001	4	1.42583	smmc_wt:cho2
sucrose	0.0696429	1.15712	1.66044	smmc_wt:cho2
adenine	0.0138889	1.85733	0.237076	smmc_wt:cho2
urea	0.0001	4	-1.0644	ypd_wt:ade17
serine	0.0001	4	0.150307	ypd_wt:ade17
myo-inositol	0.0001	4	0.136924	ypd_wt:ade17
isocitric acid	0.0001	4	-0.78957	ypd_wt:ade17
heptadecanoic acid	0.0001	4	-0.45717	ypd_wt:ade17
glucose	0.0001	4	-1.85295	ypd_wt:ade17
citric acid	0.0001	4	-0.363368	ypd_wt:ade17
asparagine	0.0001	4	-0.426132	ypd_wt:ade17
2-isopropylmalic acid	0.0001	4	0.520756	ypd_wt:ade17
1-monopalmitin	0.0001	4	-0.376948	ypd_wt:ade17
1-deoxyerythritol	0.0001	4	-0.406202	ypd_wt:ade17
uracil	0.00174825	2.7574	0.246146	ypd_wt:ade17
glycine	0.00176367	2.75358	0.210969	ypd_wt:ade17
pelargonic acid	0.00350263	2.45561	-0.632313	ypd_wt:ade17
squalene	0.00530035	2.2757	-0.753461	ypd_wt:ade17
trehalose	0.00530973	2.27493	-1.01904	ypd_wt:ade17
uridine	0.00699301	2.15534	0.584927	ypd_wt:ade17
1-monostearin	0.00702988	2.15305	-0.728606	ypd_wt:ade17
nicotinamide	0.00869565	2.0607	0.300279	ypd_wt:ade17
lactic acid	0.00877193	2.0569	-2.03657	ypd_wt:ade17
glycerol-alpha-phosphate	0.00877193	2.0569	-0.166613	ypd_wt:ade17
2,3-bisphosphoglyceric acid	0.00896057	2.04766	-1.71168	ypd_wt:ade17
oleic acid	0.0104712	1.98	-0.598716	ypd_wt:ade17
glucose-1-phosphate	0.0105263	1.97772	-0.698658	ypd_wt:ade17
pentadecanoic acid	0.0140351	1.85278	-0.821632	ypd_wt:ade17
homoserine	0.0141593	1.84896	-0.17701	ypd_wt:ade17
fructose-6-phosphate	0.0145191	1.83806	-0.556141	ypd_wt:ade17
stearic acid	0.015544	1.80844	-0.465781	ypd_wt:ade17
orotic acid	0.0157895	1.80163	0.782477	ypd_wt:ade17
sorbitol	0.0158451	1.80011	-1.13071	ypd_wt:ade17
ribitol	0.0159292	1.79781	0.255731	ypd_wt:ade17
ethanolamine	0.0176991	1.75205	0.746137	ypd_wt:ade17
phosphate	0.0193662	1.71296	0.344404	ypd_wt:ade17
methionine	0.0208333	1.68124	0.190905	ypd_wt:ade17
hypoxanthine	0.020979	1.67821	1.10352	ypd_wt:ade17
fumaric acid	0.0212389	1.67287	-0.559478	ypd_wt:ade17
glyceric acid	0.0232143	1.63424	1.01873	ypd_wt:ade17
arabitol	0.0350877	1.45484	0.0899459	ypd_wt:ade17
mevalonic acid	0.0367776	1.43442	0.389112	ypd_wt:ade17
cytidine-5-monophosphate	0.0388007	1.41116	0.381545	ypd_wt:ade17
lignoceric acid	0.0404218	1.39338	-0.168916	ypd_wt:ade17
2,5-dihydroxypyrazine	0.0404218	1.39338	0.439809	ypd_wt:ade17
succinic acid	0.0420475	1.37626	0.267381	ypd_wt:ade17
alanine	0.0462633	1.33476	-0.273873	ypd_wt:ade17
malic acid	0.048951	1.31024	-0.0240975	ypd_wt:ade17
beta-alanine	0.0495575	1.30489	-0.538214	ypd_wt:ade17
methionine sulfoxide	0.0583039	1.2343	-1.19936	ypd_wt:ade17
shikimic acid	0.0619621	1.20787	-0.225848	ypd_wt:ade17
lyxitol	0.0636042	1.19651	0.262987	ypd_wt:ade17
6-deoxyglucose	0.0681818	1.16633	0.319271	ypd_wt:ade17
ergosterol	0.0687831	1.16252	0.360432	ypd_wt:ade17
fructose-1-phosphate	0.0695652	1.15761	-0.535883	ypd_wt:ade17
alpha-aminoadipic acid	0.0725664	1.13926	0.743703	ypd_wt:ade17
nicotinic acid	0.0734266	1.13415	0.378332	ypd_wt:ade17
palmitic acid	0.0762411	1.11781	-0.436165	ypd_wt:ade17
glutathione	0.0765125	1.11627	0.593746	ypd_wt:ade17
alpha-ketoglutarate	0.0876565	1.05722	-0.122799	ypd_wt:ade17
tagatose	0.092081	1.03583	-0.658753	ypd_wt:ade17
triethanolamine	0.0961538	1.01703	-0.959707	ypd_wt:ade17
UDP-N-acetylglucosamine	0.0981067	1.0083	0.119475	ypd_wt:ade17
N-carbamoylaspartate	0.099115	1.00386	2.02836	ypd_wt:ade17
lauric acid	0.104895	0.979245	-1.08223	ypd_wt:ade17
glycyl-proline	0.120141	0.920308	-0.304039	ypd_wt:ade17
erythronic acid	0.129825	0.886643	0.402246	ypd_wt:ade17
palmitoleic acid	0.138053	0.859954	-0.454728	ypd_wt:ade17
maltose	0.15019	0.823359	-0.364875	ypd_wt:ade17
glutamic acid	0.151142	0.820614	0.345432	ypd_wt:ade17
9-myristoleate	0.15937	0.797595	-0.349923	ypd_wt:ade17
glucose-6-phosphate	0.16263	0.7888	-0.349226	ypd_wt:ade17
aconitic acid	0.170909	0.767235	-0.384484	ypd_wt:ade17
adenosine	0.225177	0.647475	1.52566	ypd_wt:ade17
erythritol	0.239859	0.620044	-0.0640326	ypd_wt:ade17
3-phosphoglycerate	0.241993	0.616197	0.809769	ypd_wt:ade17
suberic acid	0.249123	0.603587	-0.614064	ypd_wt:ade17
pyrophosphate	0.26087	0.583577	-0.23435	ypd_wt:ade17
xanthine	0.281915	0.549882	1.01833	ypd_wt:ade17
N-alpha-acetyllysine	0.293194	0.532845	-0.180869	ypd_wt:ade17
dehydroabietic acid	0.318739	0.496565	-0.63535	ypd_wt:ade17
aspartic acid	0.335652	0.474111	0.0285646	ypd_wt:ade17
lysine	0.351399	0.4542	-0.372374	ypd_wt:ade17
glycerol-3-galactoside	0.364602	0.438181	0.0780025	ypd_wt:ade17
3-Amino-2-piperidone	0.369069	0.432893	0.140028	ypd_wt:ade17
guanine	0.372378	0.429016	0.723027	ypd_wt:ade17
inosine	0.376991	0.423669	0.718767	ypd_wt:ade17
ornithine	0.383392	0.416357	-0.197392	ypd_wt:ade17
phytosphingosine	0.387611	0.411604	-0.519346	ypd_wt:ade17
saccharopine	0.401408	0.396413	0.140703	ypd_wt:ade17
5'-deoxy-5'-methylthioadenosine	0.402154	0.395607	-0.446332	ypd_wt:ade17
alloxanoic acid	0.416667	0.380211	-0.447509	ypd_wt:ade17
proline	0.427336	0.369231	0.0929055	ypd_wt:ade17
adipic acid	0.434859	0.361651	-0.661006	ypd_wt:ade17
phenylalanine	0.440708	0.355849	-0.0391883	ypd_wt:ade17
glycolic acid	0.443281	0.353321	-0.406899	ypd_wt:ade17
arachidic acid	0.447552	0.349156	-0.260065	ypd_wt:ade17
citrulline	0.451499	0.345343	-0.130446	ypd_wt:ade17
dodecanol	0.457093	0.339996	-2.08377	ypd_wt:ade17
N-acetylornithine	0.457597	0.339517	-0.612438	ypd_wt:ade17
benzoic acid	0.457895	0.339234	-0.371338	ypd_wt:ade17
ribose	0.460733	0.336551	0.329532	ypd_wt:ade17
5-hydroxymethyl-2-furoic acid	0.469027	0.328803	-0.013926	ypd_wt:ade17
glutaric acid	0.474517	0.323749	-0.412298	ypd_wt:ade17
glutamine	0.484429	0.31477	0.212129	ypd_wt:ade17
4-aminobutyric acid	0.5	0.30103	-0.382895	ypd_wt:ade17
fucose	0.502636	0.298746	0.13568	ypd_wt:ade17
glycerol	0.503521	0.297982	0.111046	ypd_wt:ade17
pseudo-uridine	0.51049	0.292013	0.192348	ypd_wt:ade17
threonine	0.511226	0.291387	0.169581	ypd_wt:ade17
phosphoethanolamine	0.522124	0.282226	0.190111	ypd_wt:ade17
fructose	0.522124	0.282226	-1.37095	ypd_wt:ade17
2-hydroxyglutaric acid	0.52356	0.281033	-0.293351	ypd_wt:ade17
tyrosine	0.524306	0.280416	0.100218	ypd_wt:ade17
5-aminovaleric acid	0.525952	0.279054	0.113657	ypd_wt:ade17
homocysteine	0.556351	0.254651	0.184916	ypd_wt:ade17
N-methyl-UMP	0.568696	0.24512	-0.113797	ypd_wt:ade17
valine	0.586995	0.231366	-0.0850426	ypd_wt:ade17
spermidine	0.61082	0.214087	-0.284365	ypd_wt:ade17
adenosine-5-monophosphate	0.614711	0.211329	0.125654	ypd_wt:ade17
guanosine	0.623675	0.205042	0.425364	ypd_wt:ade17
tryptophan	0.626316	0.203207	0.186077	ypd_wt:ade17
beta-gentiobiose	0.638938	0.194541	0.747164	ypd_wt:ade17
galactinol	0.652098	0.185687	-0.140961	ypd_wt:ade17
oxoproline	0.691489	0.160214	-0.0857511	ypd_wt:ade17
cystathionine	0.705779	0.151331	-0.594519	ypd_wt:ade17
cyanoalanine	0.706195	0.151076	-0.0197235	ypd_wt:ade17
butyrolactam	0.765217	0.116215	0.143076	ypd_wt:ade17
histidine	0.766904	0.115259	0.247659	ypd_wt:ade17
cysteine	0.778169	0.108926	0.291752	ypd_wt:ade17
pantothenic acid	0.79823	0.0978719	-0.109415	ypd_wt:ade17
salicylic acid	0.834783	0.0784266	-0.558673	ypd_wt:ade17
isoleucine	0.839286	0.0760902	-0.0175527	ypd_wt:ade17
leucine	0.85913	0.0659409	-0.0261898	ypd_wt:ade17
beta-glycerolphosphate	0.864675	0.0631472	-0.0317512	ypd_wt:ade17
inositol-4-monophosphate	0.916955	0.037652	0.135433	ypd_wt:ade17
oleamide	0.955595	0.0197261	-0.000257005	ypd_wt:ade17
sucrose	0.987741	0.005357	0.147164	ypd_wt:ade17
adenine	0.994709	0.00230395	-0.014072	ypd_wt:ade17
urea	0.0001	4	-0.420258	ypd_wt:shm2
serine	0.0001	4	-0.251782	ypd_wt:shm2
myo-inositol	0.0001	4	-0.314465	ypd_wt:shm2
isocitric acid	0.0001	4	-0.430421	ypd_wt:shm2
heptadecanoic acid	0.0001	4	-0.384271	ypd_wt:shm2
glucose	0.0001	4	-0.726027	ypd_wt:shm2
citric acid	0.0001	4	-0.553438	ypd_wt:shm2
asparagine	0.0001	4	-0.592933	ypd_wt:shm2
2-isopropylmalic acid	0.0001	4	0.193702	ypd_wt:shm2
1-monopalmitin	0.0001	4	-0.111784	ypd_wt:shm2
1-deoxyerythritol	0.0001	4	0.0910902	ypd_wt:shm2
uracil	0.00174825	2.7574	0.498648	ypd_wt:shm2
glycine	0.00176367	2.75358	0.471947	ypd_wt:shm2
pelargonic acid	0.00350263	2.45561	-0.771076	ypd_wt:shm2
squalene	0.00530035	2.2757	-0.787045	ypd_wt:shm2
trehalose	0.00530973	2.27493	-0.3769	ypd_wt:shm2
uridine	0.00699301	2.15534	0.516071	ypd_wt:shm2
1-monostearin	0.00702988	2.15305	-0.322105	ypd_wt:shm2
nicotinamide	0.00869565	2.0607	0.290212	ypd_wt:shm2
lactic acid	0.00877193	2.0569	-1.32857	ypd_wt:shm2
glycerol-alpha-phosphate	0.00877193	2.0569	-0.354793	ypd_wt:shm2
2,3-bisphosphoglyceric acid	0.00896057	2.04766	-1.53073	ypd_wt:shm2
oleic acid	0.0104712	1.98	-0.359449	ypd_wt:shm2
glucose-1-phosphate	0.0105263	1.97772	-1.25312	ypd_wt:shm2
pentadecanoic acid	0.0140351	1.85278	-0.849477	ypd_wt:shm2
homoserine	0.0141593	1.84896	-0.450145	ypd_wt:shm2
fructose-6-phosphate	0.0145191	1.83806	-0.409847	ypd_wt:shm2
stearic acid	0.015544	1.80844	-0.0843647	ypd_wt:shm2
orotic acid	0.0157895	1.80163	0.210319	ypd_wt:shm2
sorbitol	0.0158451	1.80011	-1.05633	ypd_wt:shm2
ribitol	0.0159292	1.79781	0.189482	ypd_wt:shm2
ethanolamine	0.0176991	1.75205	0.478841	ypd_wt:shm2
phosphate	0.0193662	1.71296	0.234074	ypd_wt:shm2
methionine	0.0208333	1.68124	0.211575	ypd_wt:shm2
hypoxanthine	0.020979	1.67821	0.243211	ypd_wt:shm2
fumaric acid	0.0212389	1.67287	0.102808	ypd_wt:shm2
glyceric acid	0.0232143	1.63424	0.850056	ypd_wt:shm2
arabitol	0.0350877	1.45484	-0.281007	ypd_wt:shm2
mevalonic acid	0.0367776	1.43442	0.659272	ypd_wt:shm2
cytidine-5-monophosphate	0.0388007	1.41116	0.137794	ypd_wt:shm2
lignoceric acid	0.0404218	1.39338	0.498319	ypd_wt:shm2
2,5-dihydroxypyrazine	0.0404218	1.39338	0.12706	ypd_wt:shm2
succinic acid	0.0420475	1.37626	0.26289	ypd_wt:shm2
alanine	0.0462633	1.33476	-0.381906	ypd_wt:shm2
malic acid	0.048951	1.31024	0.484347	ypd_wt:shm2
beta-alanine	0.0495575	1.30489	-0.187933	ypd_wt:shm2
methionine sulfoxide	0.0583039	1.2343	-0.365485	ypd_wt:shm2
shikimic acid	0.0619621	1.20787	-0.278716	ypd_wt:shm2
lyxitol	0.0636042	1.19651	-0.133653	ypd_wt:shm2
6-deoxyglucose	0.0681818	1.16633	0.569012	ypd_wt:shm2
ergosterol	0.0687831	1.16252	0.00939258	ypd_wt:shm2
fructose-1-phosphate	0.0695652	1.15761	-0.286962	ypd_wt:shm2
alpha-aminoadipic acid	0.0725664	1.13926	0.081061	ypd_wt:shm2
nicotinic acid	0.0734266	1.13415	0.0810468	ypd_wt:shm2
palmitic acid	0.0762411	1.11781	-0.137719	ypd_wt:shm2
glutathione	0.0765125	1.11627	-0.351716	ypd_wt:shm2
alpha-ketoglutarate	0.0876565	1.05722	0.267008	ypd_wt:shm2
tagatose	0.092081	1.03583	-0.337823	ypd_wt:shm2
triethanolamine	0.0961538	1.01703	-0.799035	ypd_wt:shm2
UDP-N-acetylglucosamine	0.0981067	1.0083	-0.0233195	ypd_wt:shm2
N-carbamoylaspartate	0.099115	1.00386	1.73928	ypd_wt:shm2
lauric acid	0.104895	0.979245	-0.803562	ypd_wt:shm2
glycyl-proline	0.120141	0.920308	0.203061	ypd_wt:shm2
erythronic acid	0.129825	0.886643	0.175819	ypd_wt:shm2
palmitoleic acid	0.138053	0.859954	-0.271514	ypd_wt:shm2
maltose	0.15019	0.823359	-0.171078	ypd_wt:shm2
glutamic acid	0.151142	0.820614	0.224852	ypd_wt:shm2
9-myristoleate	0.15937	0.797595	-0.126231	ypd_wt:shm2
glucose-6-phosphate	0.16263	0.7888	-0.0925092	ypd_wt:shm2
aconitic acid	0.170909	0.767235	-0.070953	ypd_wt:shm2
adenosine	0.225177	0.647475	1.19033	ypd_wt:shm2
erythritol	0.239859	0.620044	0.123132	ypd_wt:shm2
3-phosphoglycerate	0.241993	0.616197	0.765149	ypd_wt:shm2
suberic acid	0.249123	0.603587	-0.264729	ypd_wt:shm2
pyrophosphate	0.26087	0.583577	-0.497874	ypd_wt:shm2
xanthine	0.281915	0.549882	0.73818	ypd_wt:shm2
N-alpha-acetyllysine	0.293194	0.532845	-0.0596199	ypd_wt:shm2
dehydroabietic acid	0.318739	0.496565	0.0815148	ypd_wt:shm2
aspartic acid	0.335652	0.474111	0.0702368	ypd_wt:shm2
lysine	0.351399	0.4542	-0.0620707	ypd_wt:shm2
glycerol-3-galactoside	0.364602	0.438181	0.05606	ypd_wt:shm2
3-Amino-2-piperidone	0.369069	0.432893	0.829475	ypd_wt:shm2
guanine	0.372378	0.429016	0.359046	ypd_wt:shm2
inosine	0.376991	0.423669	0.019268	ypd_wt:shm2
ornithine	0.383392	0.416357	0.235257	ypd_wt:shm2
phytosphingosine	0.387611	0.411604	-0.277011	ypd_wt:shm2
saccharopine	0.401408	0.396413	0.54469	ypd_wt:shm2
5'-deoxy-5'-methylthioadenosine	0.402154	0.395607	-0.44936	ypd_wt:shm2
alloxanoic acid	0.416667	0.380211	-0.37512	ypd_wt:shm2
proline	0.427336	0.369231	0.472665	ypd_wt:shm2
adipic acid	0.434859	0.361651	-0.328568	ypd_wt:shm2
phenylalanine	0.440708	0.355849	-0.122173	ypd_wt:shm2
glycolic acid	0.443281	0.353321	-0.149924	ypd_wt:shm2
arachidic acid	0.447552	0.349156	-0.150374	ypd_wt:shm2
citrulline	0.451499	0.345343	0.175658	ypd_wt:shm2
dodecanol	0.457093	0.339996	0.368323	ypd_wt:shm2
N-acetylornithine	0.457597	0.339517	0.301063	ypd_wt:shm2
benzoic acid	0.457895	0.339234	-0.194732	ypd_wt:shm2
ribose	0.460733	0.336551	0.164702	ypd_wt:shm2
5-hydroxymethyl-2-furoic acid	0.469027	0.328803	-0.155648	ypd_wt:shm2
glutaric acid	0.474517	0.323749	-0.173084	ypd_wt:shm2
glutamine	0.484429	0.31477	-0.24649	ypd_wt:shm2
4-aminobutyric acid	0.5	0.30103	-0.00084259	ypd_wt:shm2
fucose	0.502636	0.298746	0.415395	ypd_wt:shm2
glycerol	0.503521	0.297982	0.368991	ypd_wt:shm2
pseudo-uridine	0.51049	0.292013	-0.162414	ypd_wt:shm2
threonine	0.511226	0.291387	0.242812	ypd_wt:shm2
phosphoethanolamine	0.522124	0.282226	-0.163203	ypd_wt:shm2
fructose	0.522124	0.282226	0.719899	ypd_wt:shm2
2-hydroxyglutaric acid	0.52356	0.281033	0.0330997	ypd_wt:shm2
tyrosine	0.524306	0.280416	0.00840543	ypd_wt:shm2
5-aminovaleric acid	0.525952	0.279054	0.211912	ypd_wt:shm2
homocysteine	0.556351	0.254651	-0.347266	ypd_wt:shm2
N-methyl-UMP	0.568696	0.24512	-0.159524	ypd_wt:shm2
valine	0.586995	0.231366	0.0802542	ypd_wt:shm2
spermidine	0.61082	0.214087	-0.0999941	ypd_wt:shm2
adenosine-5-monophosphate	0.614711	0.211329	-0.230112	ypd_wt:shm2
guanosine	0.623675	0.205042	0.437772	ypd_wt:shm2
tryptophan	0.626316	0.203207	-0.0652285	ypd_wt:shm2
beta-gentiobiose	0.638938	0.194541	-0.0248621	ypd_wt:shm2
galactinol	0.652098	0.185687	-0.0523497	ypd_wt:shm2
oxoproline	0.691489	0.160214	0.0403891	ypd_wt:shm2
cystathionine	0.705779	0.151331	-0.262778	ypd_wt:shm2
cyanoalanine	0.706195	0.151076	-0.157279	ypd_wt:shm2
butyrolactam	0.765217	0.116215	0.117658	ypd_wt:shm2
histidine	0.766904	0.115259	0.104269	ypd_wt:shm2
cysteine	0.778169	0.108926	0.291248	ypd_wt:shm2
pantothenic acid	0.79823	0.0978719	-0.183813	ypd_wt:shm2
salicylic acid	0.834783	0.0784266	-0.325328	ypd_wt:shm2
isoleucine	0.839286	0.0760902	-0.00093455	ypd_wt:shm2
leucine	0.85913	0.0659409	-0.0376923	ypd_wt:shm2
beta-glycerolphosphate	0.864675	0.0631472	-0.00582516	ypd_wt:shm2
inositol-4-monophosphate	0.916955	0.037652	0.12716	ypd_wt:shm2
oleamide	0.955595	0.0197261	0.0926126	ypd_wt:shm2
sucrose	0.987741	0.005357	0.199755	ypd_wt:shm2
adenine	0.994709	0.00230395	-0.0288387	ypd_wt:shm2
(R)-Pantetheine	0.0248668	1.60438	2.83778	wt_ypd:smm
1-Aminocyclopropane-1-carboxylic acid	0.127434	0.894716	0.530361	wt_ypd:smm
1-Decanoyl-2-hydroxy-sn-glycero-3-phosphocholine	0.0034965	2.45637	0.325594	wt_ypd:smm
1-Methyladenosine	0.189046	0.723433	0.215473	wt_ypd:smm
1-Methylguanosine	0.408056	0.38928	-0.0608865	wt_ypd:smm
1-Methylnicotinamide	0.040636	1.39109	0.0331408	wt_ypd:smm
2-(1H-Benzimidazol-2-ylthio)-N,N-dimethylethanamine	0.00874126	2.05843	0.829207	wt_ypd:smm
2-Amino-1-phenylethanol	0.0001	4	2.38123	wt_ypd:smm
2-Aminonicotinic acid	0.305263	0.515326	0.0430355	wt_ypd:smm
2-Aminopimelic acid	0.0001	4	-1.29744	wt_ypd:smm
2-Ethylglutamic acid	0.0001	4	-0.889816	wt_ypd:smm
2-Hydroxy-4-methylpentanoic acid	0.00175439	2.75587	0.480204	wt_ypd:smm
2-Hydroxyacetophenone	0.17331	0.761176	-0.141051	wt_ypd:smm
2-Isopropylmalic acid	0.0001	4	1.51642	wt_ypd:smm
2-Propanamidoacetic acid	0.0001	4	3.22968	wt_ypd:smm
2'-Deoxyguanosine 3'-monophosphate	0.0177305	1.75128	-0.417853	wt_ypd:smm
2'-Deoxyguanosine 5'-monophosphate	0.0350877	1.45484	0.481807	wt_ypd:smm
3-Aminoadipic acid	0.0176056	1.75435	0.263088	wt_ypd:smm
3-Aminotyrosine	0.396194	0.402092	2.98563	wt_ypd:smm
3-Deoxyuridine	0.0001	4	1.91511	wt_ypd:smm
3-Hydroxy-3-methylglutaric acid	0.0297203	1.52695	0.352964	wt_ypd:smm
3-Hydroxybutyric acid	0.0001	4	-2.18096	wt_ypd:smm
3-Hydroxyphenylalanine	0.347368	0.45921	-2.22567	wt_ypd:smm
3-Methylhistidine	0.0001	4	3.38105	wt_ypd:smm
3-Methyluridine	0.247331	0.606722	0.0601948	wt_ypd:smm
3-Phenyllactic acid	0.0123023	1.91001	3.8629	wt_ypd:smm
3-Phosphonopropionic acid	0.0001	4	-1.05143	wt_ypd:smm
4-Acetamidobutyric acid	0.0277296	1.55706	-1.01043	wt_ypd:smm
4-Amino-2-methyl-5-pyrimidinemethanol	0.0017331	2.76118	0.720515	wt_ypd:smm
4-Guanidinobutyric acid	0.0001	4	0.913325	wt_ypd:smm
4-Hydroxymandelonitrile	0.00701754	2.15381	0.581755	wt_ypd:smm
4-Isopropylbenzoic acid	0.173684	0.76024	-0.449461	wt_ypd:smm
4-Methyl-5-thiazoleethanol	0.0176056	1.75435	0.93756	wt_ypd:smm
4-Thiouridine	0.0105634	1.9762	-0.538647	wt_ypd:smm
4-Trimethylammoniobutanoic acid	0.0001	4	6.25889	wt_ypd:smm
5-(2-Hydroxyethyl)-4-methylthiazole	0.0211268	1.67517	0.0740361	wt_ypd:smm
5-Hydroxymethyluridine	0.106087	0.974338	4.13963	wt_ypd:smm
5'-Methylthioadenosine	0.0174216	1.75891	-1.79772	wt_ypd:smm
Abietic acid	0.647266	0.188917	-2.47282	wt_ypd:smm
Acetylcarnitine	0.0001	4	11.6653	wt_ypd:smm
Acetylisatin	0.00705467	2.15152	-4.01374	wt_ypd:smm
Adenine	0.0105634	1.9762	-0.346972	wt_ypd:smm
Adenosine	0.0001	4	2.60915	wt_ypd:smm
Adenosine 5'-monophosphate	0.189716	0.721895	0.262677	wt_ypd:smm
Ala-Ala	0.197208	0.705076	0.10332	wt_ypd:smm
Ala-Glu	0.00177305	2.75128	1.16096	wt_ypd:smm
Ala-His	0.0477032	1.32145	-0.436714	wt_ypd:smm
Ala-Thr	0.00524476	2.28027	-0.602063	wt_ypd:smm
Ala-Val	0.818828	0.0868075	0.21995	wt_ypd:smm
Alanine	0.0001	4	1.53673	wt_ypd:smm
Aleuritic acid	0.0471204	1.32679	-0.816818	wt_ypd:smm
Androstenedione	0.25614	0.591522	-1.86597	wt_ypd:smm
Arg-Ala	0.0123457	1.90849	-0.27883	wt_ypd:smm
Arg-Asp	0.048474	1.31449	-0.822982	wt_ypd:smm
Arg-Glu	0.114783	0.940124	-0.0497596	wt_ypd:smm
Arg-Pro	0.0157895	1.80163	0.438963	wt_ypd:smm
Arginine	0.896194	0.0475981	-0.0237503	wt_ypd:smm
Arginine	0.681261	0.166687	0.0822552	wt_ypd:smm
Argininosuccinic acid	0.0001	4	2.17104	wt_ypd:smm
Asn-Ala	0.0001	4	-1.31282	wt_ypd:smm
Asn-Arg	0.0001	4	-1.51525	wt_ypd:smm
Asn-Asp	0.00176991	2.75205	-1.3721	wt_ypd:smm
Asn-Glu	0.16955	0.770702	-0.234127	wt_ypd:smm
Asn-Gly	0.0157618	1.80239	-0.595501	wt_ypd:smm
Asn-His	0.242958	0.614469	-0.100928	wt_ypd:smm
Asn-Lys	0.1	1	-0.424543	wt_ypd:smm
Asn-Met	0.0418848	1.37794	0.359292	wt_ypd:smm
Asn-Thr	0.0001	4	-1.16279	wt_ypd:smm
Asn-Val	0.0001	4	-1.23179	wt_ypd:smm
Asp-Asp	0.0261324	1.58282	-0.926234	wt_ypd:smm
Asp-Gln	0.0145455	1.83727	1.39952	wt_ypd:smm
Asp-Met	0.534799	0.27181	-0.205691	wt_ypd:smm
Asp-Thr	0.0001	4	2.03719	wt_ypd:smm
Asp-Val	0.0001	4	2.88508	wt_ypd:smm
Aspartic acid	0.0001	4	1.5781	wt_ypd:smm
beta-Alanine	0.0387324	1.41193	1.51248	wt_ypd:smm
Betaine	0.0001	4	1.86537	wt_ypd:smm
Biocytin	0.0001	4	5.51836	wt_ypd:smm
Carnitine	0.0001	4	5.41333	wt_ypd:smm
Chitintetraose	0.0121528	1.91532	0.925979	wt_ypd:smm
Choline	0.013986	1.85431	0.407445	wt_ypd:smm
Citric acid	0.0001	4	2.23644	wt_ypd:smm
Citrulline	0.0001	4	-2.62419	wt_ypd:smm
Creatine	0.22242	0.652826	-0.302849	wt_ypd:smm
Cyclic adenosine diphosphate ribose	0.00713013	2.1469	0.832314	wt_ypd:smm
Cycloheximide	0.107394	0.969019	0.530676	wt_ypd:smm
Cystathionine	0.0001	4	-3.35059	wt_ypd:smm
Cytidine	0.0556522	1.25452	2.0965	wt_ypd:smm
Cytidine 5'-diphosphocholine	0.0001	4	1.34494	wt_ypd:smm
Cytidine-5'-monophosphate	0.00174825	2.7574	1.52503	wt_ypd:smm
dAMP	0.507018	0.294977	0.0503242	wt_ypd:smm
Dehydroisoandrosterone sulfate	0.427083	0.369487	0.465058	wt_ypd:smm
DG 16:0_18:1	0.0001	4	1.56166	wt_ypd:smm
Epigallocatechin	0.186411	0.729528	-0.0950208	wt_ypd:smm
Erucamide	0.503509	0.297993	0.264442	wt_ypd:smm
Ferulic acid	0.897033	0.0471915	0.157572	wt_ypd:smm
Flavin adenine dinucleotide	0.00701754	2.15381	0.475877	wt_ypd:smm
Fructose 1,6-bisphosphate	0.465849	0.331754	-3.96358	wt_ypd:smm
Galactosamine	0.0001	4	-0.657677	wt_ypd:smm
Galactosamine-1-phosphate	0.0105448	1.97696	1.34569	wt_ypd:smm
gamma-Glutamyl-cysteine	0.008726	2.05918	-1.29457	wt_ypd:smm
gamma-Glutamylglutamine	0.0121951	1.91381	0.668114	wt_ypd:smm
gamma-Glutamylleucine	0.0527241	1.27799	-0.379308	wt_ypd:smm
gamma-Glutamylmethionine	0.0001	4	-2.45164	wt_ypd:smm
Gentiobiose	0.0862676	1.06415	-0.291414	wt_ypd:smm
Gln-Glu	0.00530035	2.2757	2.37745	wt_ypd:smm
Gln-Phe	0.0933099	1.03007	-0.97582	wt_ypd:smm
Glu-Glu	0.0110906	1.95505	2.15325	wt_ypd:smm
Glu-Gly	0.0001	4	2.2074	wt_ypd:smm
Glu-His	0.00173913	2.75967	-1.59033	wt_ypd:smm
Glucosamine-6-phosphate	0.0001	4	-0.986309	wt_ypd:smm
Glucose	0.549296	0.260194	-0.770041	wt_ypd:smm
Glucose-1-phosphate	0.328098	0.483997	-4.06595	wt_ypd:smm
Glucose-6-phosphate	0.190972	0.71903	-3.78143	wt_ypd:smm
Glutamic acid	0.0001	4	1.18326	wt_ypd:smm
Glutamine	0.0177305	1.75128	0.306116	wt_ypd:smm
Glutaric acid	0.0001	4	-3.18282	wt_ypd:smm
Glutathione (oxidized)	0.263914	0.578538	-0.0700804	wt_ypd:smm
Glutathione (reduced)	0.18087	0.742635	-0.178888	wt_ypd:smm
Gly-Ala	0.0105263	1.97772	0.804369	wt_ypd:smm
Gly-Arg	0.00173611	2.76042	0.880551	wt_ypd:smm
Gly-Asp	0.221034	0.655541	-0.199964	wt_ypd:smm
Gly-Gln	0.0001	4	-0.527199	wt_ypd:smm
Gly-Glu	0.691228	0.160379	0.0427253	wt_ypd:smm
Gly-Gly	0.0001	4	0.726229	wt_ypd:smm
Gly-His	0.00520833	2.2833	0.393314	wt_ypd:smm
Gly-Ile	0.0001	4	-0.737459	wt_ypd:smm
Gly-Met	0.0001	4	-1.16334	wt_ypd:smm
Gly-Pro	0.0001	4	0.55968	wt_ypd:smm
Gly-Ser	0.0034904	2.45712	-0.925331	wt_ypd:smm
Gly-Thr	0.00521739	2.28255	0.309513	wt_ypd:smm
Gly-Tyr	0.507092	0.294913	0.268096	wt_ypd:smm
Glyceraldehyde	0.439791	0.356754	-0.662828	wt_ypd:smm
Glyceric acid	0.0105263	1.97772	4.28439	wt_ypd:smm
Glycerophosphocholine	0.0001	4	-0.0229793	wt_ypd:smm
Glycine	0.0001	4	1.9664	wt_ypd:smm
Guanine	0.0001	4	0.991641	wt_ypd:smm
Guanosine	0.0001	4	1.8804	wt_ypd:smm
Guanosine 5'-diphospho-.alpha.-D-mannose	0.447227	0.349472	-1.60957	wt_ypd:smm
Guanosine-5'-monophosphate	0.039356	1.40499	0.259142	wt_ypd:smm
His-Ala	0.0001	4	-0.275104	wt_ypd:smm
His-Asp	0.0001	4	-1.32432	wt_ypd:smm
His-Gln	0.135802	0.867092	-0.28972	wt_ypd:smm
His-Glu	0.142857	0.845098	-0.322626	wt_ypd:smm
His-Gly	0.0001	4	1.1964	wt_ypd:smm
His-His	0.0247788	1.60592	1.34946	wt_ypd:smm
His-Ile	0.118794	0.925204	0.236635	wt_ypd:smm
His-Phe	0.0017762	2.75051	-0.628245	wt_ypd:smm
His-Pro	0.00537634	2.26951	3.17947	wt_ypd:smm
His-Ser	0.0265018	1.57673	-0.832349	wt_ypd:smm
His-Thr	0.0001	4	0.850131	wt_ypd:smm
His-Trp	0.00177305	2.75128	-0.882544	wt_ypd:smm
His-Tyr	0.0001	4	-1.6557	wt_ypd:smm
His-Val	0.00352734	2.45255	0.709954	wt_ypd:smm
Histamine	0.365724	0.436846	0.328756	wt_ypd:smm
Histidine	0.0001	4	-0.652957	wt_ypd:smm
Hypoxanthine	0.0001	4	2.19795	wt_ypd:smm
Ile-Ala	0.0819964	1.08621	-0.715645	wt_ypd:smm
Ile-Arg	0.0418118	1.3787	-0.762233	wt_ypd:smm
Ile-Asp	0.0194004	1.71219	0.14346	wt_ypd:smm
Ile-Glu	0.240838	0.618276	0.034494	wt_ypd:smm
Ile-His	0.0718039	1.14385	-0.0751028	wt_ypd:smm
Ile-Lys	0.0001	4	-0.760929	wt_ypd:smm
Ile-Ser	0.00705467	2.15152	-0.603068	wt_ypd:smm
Ile-Thr	0.127434	0.894716	-0.676129	wt_ypd:smm
Indarubicin	0.587108	0.231282	-2.37026	wt_ypd:smm
Indole-3-carboxaldehyde	0.33913	0.469633	-0.14799	wt_ypd:smm
Inosine	0.0001	4	1.63763	wt_ypd:smm
Inosine-5'-monophosphate	0.140105	0.853546	0.56325	wt_ypd:smm
Inositol	0.0001	4	2.58892	wt_ypd:smm
Isoleucine	0.0001	4	1.40971	wt_ypd:smm
Kirenol	0.235602	0.627821	-2.93216	wt_ypd:smm
Lactitol	0.00176367	2.75358	-2.0255	wt_ypd:smm
Lactose	0.223801	0.650138	-0.921531	wt_ypd:smm
Leucine	0.0001	4	-0.854236	wt_ypd:smm
Linoleic acid	0.56261	0.249792	1.69229	wt_ypd:smm
LPC 14:0	0.0001	4	0.829415	wt_ypd:smm
LPC 16:0	0.0017452	2.75815	-0.879868	wt_ypd:smm
LPC 18:1	0.00174825	2.7574	-0.642894	wt_ypd:smm
LPE 16:0	0.738899	0.131415	0.261948	wt_ypd:smm
LPE 18:1	0.00356506	2.44793	-0.335305	wt_ypd:smm
Lys-Ala	0.197552	0.704318	-0.0582464	wt_ypd:smm
Lys-Gln	0.0561404	1.25072	-0.470331	wt_ypd:smm
Lys-Glu	0.0001	4	-0.760461	wt_ypd:smm
Lys-Gly	0.106618	0.972171	0.255053	wt_ypd:smm
Lys-Thr	0.0001	4	0.852808	wt_ypd:smm
Lysine	0.0103986	1.98302	1.498	wt_ypd:smm
Malioxamycin	0.119929	0.921074	0.0854456	wt_ypd:smm
Malonic acid	0.00539568	2.26795	0.913967	wt_ypd:smm
Maltose	0.262697	0.580545	-0.406586	wt_ypd:smm
Mannitol	0.0001	4	-1.78493	wt_ypd:smm
Mannobiose	0.00175747	2.75511	-0.338196	wt_ypd:smm
Met-Gln	0.0001	4	-0.888277	wt_ypd:smm
Met-Met	0.104505	0.980865	-3.83041	wt_ypd:smm
Methacholine	0.0001	4	6.56443	wt_ypd:smm
Methionine	0.0001	4	-2.93484	wt_ypd:smm
Methioninesulfoxide	0.0034965	2.45637	-2.33292	wt_ypd:smm
N-(2-Furoyl)glycine	0.0001	4	3.51654	wt_ypd:smm
N-(tert-Butoxycarbonyl) histidine	0.224739	0.648322	-0.273608	wt_ypd:smm
N-Acetyl-arginine	0.0001	4	2.22353	wt_ypd:smm
N-Acetyl-ornithine	0.0527241	1.27799	-0.626307	wt_ypd:smm
N-Acetylglucosamine	0.00176367	2.75358	1.51559	wt_ypd:smm
N-Acetylglucosamine	0.00707965	2.14999	1.53936	wt_ypd:smm
N-Acetylglycine	0.0001	4	2.24932	wt_ypd:smm
N-Acetylhistidine	0.00175747	2.75511	0.40522	wt_ypd:smm
N-Acetylleucine	0.235501	0.628007	0.196617	wt_ypd:smm
N-Acetylmannosamine	0.0001	4	1.60936	wt_ypd:smm
N-Acetylmethionine	0.0230089	1.63811	-2.86065	wt_ypd:smm
N-Acetylneuraminic acid	0.144128	0.841251	0.86683	wt_ypd:smm
N-Acetylphenylalanine	0.0001	4	3.35988	wt_ypd:smm
N-epsilon-Acetyllysine	0.0001	4	2.46293	wt_ypd:smm
N-Formylmethionine	0.29877	0.524663	-0.93868	wt_ypd:smm
N-Isovalerylglycine	0.126957	0.896345	0.249733	wt_ypd:smm
N-Methylalanine	0.0001	4	-3.78882	wt_ypd:smm
N-Methylglutamic acid	0.0001	4	-3.48952	wt_ypd:smm
N-Methylserine	0.00177305	2.75128	1.6292	wt_ypd:smm
N-Methylvaline	0.00348432	2.45788	-0.961167	wt_ypd:smm
N,N-Dimethylarginine	0.0001	4	2.73875	wt_ypd:smm
N,N',N''-Triacetylchitotriose	0.00176056	2.75435	-0.304185	wt_ypd:smm
N.epsilon.-Dimethyl-lysine	0.0001	4	2.49681	wt_ypd:smm
N8-Acetylspermidine	0.111702	0.951939	-0.846828	wt_ypd:smm
Nicotinamide	0.0176056	1.75435	3.18477	wt_ypd:smm
Nicotinamide adenine dinucleotide	0.0001	4	0.833986	wt_ypd:smm
Nicotinamide mononucleotide	0.0690265	1.16098	0.272257	wt_ypd:smm
Nicotinamide riboside	0.00520833	2.2833	1.09627	wt_ypd:smm
Nicotinic acid	0.0001	4	1.50307	wt_ypd:smm
Nicotinoylglycine	0.0001	4	-1.35771	wt_ypd:smm
O-Acetylsalicylic acid	0.361404	0.442008	-0.739845	wt_ypd:smm
Ornithine	0.678508	0.168445	0.0685672	wt_ypd:smm
Orotic acid	0.0001	4	-0.45565	wt_ypd:smm
Oxypurinol	0.0001	4	0.739768	wt_ypd:smm
Pantothenic acid	0.0001	4	4.3982	wt_ypd:smm
Pantothenic acid	0.0001	4	4.5369	wt_ypd:smm
Phe-Asn	0.119005	0.924434	0.246723	wt_ypd:smm
Phe-Gly	0.0137457	1.86183	0.985021	wt_ypd:smm
Phenylacetaldehyde	0.0001	4	7.12974	wt_ypd:smm
Phenylalanine	0.0001	4	2.26618	wt_ypd:smm
Phlorobenzophenone	0.0246479	1.60822	-1.19113	wt_ypd:smm
Phosphoenolpyruvic acid	0.0001	4	1.95517	wt_ypd:smm
Phosphotyrosine	0.264599	0.577413	-3.93897	wt_ypd:smm
Phthalic acid	0.567663	0.24591	-1.10122	wt_ypd:smm
PI 16:0_18:1	0.0141593	1.84896	1.17771	wt_ypd:smm
Pro-Asn	0.00716846	2.14457	-0.774933	wt_ypd:smm
Pro-Asp	0.536542	0.270396	0.13516	wt_ypd:smm
Pro-Gln	0.0001	4	0.811549	wt_ypd:smm
Pro-Glu	0.0001	4	0.66643	wt_ypd:smm
Pro-His	0.0001	4	-0.906387	wt_ypd:smm
Pro-Ile	0.0157343	1.80315	-0.436506	wt_ypd:smm
Pro-Lys	0.6777	0.168962	-0.0460994	wt_ypd:smm
Pro-Met	0.0001	4	-1.61962	wt_ypd:smm
Pro-Pro	0.548043	0.261186	-0.0577915	wt_ypd:smm
Pro-Ser	0.0052356	2.28103	0.55597	wt_ypd:smm
Pro-Thr	0.00348432	2.45788	1.78517	wt_ypd:smm
Pro-Val	0.00521739	2.28255	0.47646	wt_ypd:smm
Proline	0.0001	4	0.808367	wt_ypd:smm
Propionylcarnitine	0.0001	4	8.19305	wt_ypd:smm
PS 16:0_18:1	0.0105079	1.97848	1.09686	wt_ypd:smm
Pseudouridine	0.0001	4	1.04033	wt_ypd:smm
Psicose	0.00181818	2.74036	-0.811934	wt_ypd:smm
Pyridoxamine	0.00528169	2.27723	2.21539	wt_ypd:smm
Pyroglutamic acid	0.0001	4	1.2192	wt_ypd:smm
Pyruvic acid	0.179756	0.745317	0.834352	wt_ypd:smm
Riboflavin	0.0247788	1.60592	0.780751	wt_ypd:smm
Ribose-5-phosphate	0.384886	0.414668	0.184219	wt_ypd:smm
S-Adenosyl-homocysteine	0.0001	4	-1.02016	wt_ypd:smm
S-Adenosyl-methionine	0.00518135	2.28556	-1.94047	wt_ypd:smm
S-Adenosyl-methionine	0.817699	0.0874065	2.30042	wt_ypd:smm
Saccharopine	0.0001	4	-0.306193	wt_ypd:smm
Ser-Ala	0.0001	4	-0.0687775	wt_ypd:smm
Ser-Arg	0.0352113	1.45332	-0.860693	wt_ypd:smm
Ser-Asn	0.0001	4	-1.68643	wt_ypd:smm
Ser-Asp	0.0549645	1.25992	-0.512682	wt_ypd:smm
Ser-His	0.0001	4	-1.50491	wt_ypd:smm
Ser-Ser	0.0001	4	-1.06875	wt_ypd:smm
Ser-Thr	0.0001	4	-1.16783	wt_ypd:smm
Ser-Trp	0.0172712	1.76268	-2.25475	wt_ypd:smm
Serine	0.0001	4	1.49977	wt_ypd:smm
Sinapine	0.026178	1.58206	0.463515	wt_ypd:smm
Sorbose	0.284452	0.545991	-2.18857	wt_ypd:smm
Sucrose	0.117544	0.9298	0.539448	wt_ypd:smm
Taurocholic acid	0.538869	0.268517	0.0386206	wt_ypd:smm
TES	0.0414508	1.38247	0.361608	wt_ypd:smm
Testosterone	0.215652	0.666246	-2.15914	wt_ypd:smm
Thiamine	0.0224138	1.64948	0.0461289	wt_ypd:smm
Thr-Arg	0.147513	0.83117	-0.210875	wt_ypd:smm
Thr-Asp	0.187611	0.726743	-0.825965	wt_ypd:smm
Thr-Gln	0.0017762	2.75051	-0.756773	wt_ypd:smm
Thr-His	0.285464	0.544449	-0.313644	wt_ypd:smm
Thr-Lys	0.226148	0.645606	0.0730597	wt_ypd:smm
Thr-Thr	0.00690846	2.16062	-2.10341	wt_ypd:smm
Threonine	0.0001	4	1.42094	wt_ypd:smm
Thymidine	0.00524476	2.28027	1.4361	wt_ypd:smm
Trehalose	0.185639	0.73133	0.442117	wt_ypd:smm
Trichloroacetic acid	0.961404	0.0170943	-0.0430687	wt_ypd:smm
Tryptophan	0.0001	4	2.08116	wt_ypd:smm
Tryptophan	0.0001	4	2.08074	wt_ypd:smm
Turanose	0.111111	0.954243	-0.204412	wt_ypd:smm
Tyr-Arg	0.281195	0.550992	-0.0857025	wt_ypd:smm
Tyr-His	0.0138169	1.85959	-0.595498	wt_ypd:smm
Tyr-Thr	0.0502693	1.2987	-0.346999	wt_ypd:smm
Tyrosine	0.00364964	2.43775	1.49944	wt_ypd:smm
Uracil	0.0001	4	2.14115	wt_ypd:smm
Uridine	0.0001	4	1.26419	wt_ypd:smm
Uridine 5'-monophosphate	0.00701754	2.15381	0.913449	wt_ypd:smm
Uridine diphosphate galactose	0.0343643	1.46389	-1.37313	wt_ypd:smm
Uridine-5-diphosphoacetylglucosamine	0.0364583	1.4382	0.343399	wt_ypd:smm
Urocanic acid	0.164286	0.7844	0.251762	wt_ypd:smm
Vaccenic acid	0.492174	0.307881	0.358578	wt_ypd:smm
Val-Arg	0.0284698	1.54562	-0.786052	wt_ypd:smm
Val-Asn	0.208696	0.680487	0.669027	wt_ypd:smm
Val-Gly	0.0001	4	-0.480094	wt_ypd:smm
Val-His	0.00178253	2.74896	-1.31396	wt_ypd:smm
Val-Lys	0.00700525	2.15458	-1.08274	wt_ypd:smm
Val-Pro	0.0001	4	3.34145	wt_ypd:smm
Val-Ser	0.0210896	1.67593	7.03877	wt_ypd:smm
Valine	0.0001	4	1.51993	wt_ypd:smm
Xanthosine	0.0017762	2.75051	1.03961	wt_ypd:smm
Xylitol	0.0723104	1.1408	-0.274576	wt_ypd:smm
(R)-Pantetheine	0.0248668	1.60438	0.169907	wt_smm:smmc
1-Aminocyclopropane-1-carboxylic acid	0.127434	0.894716	0.0768936	wt_smm:smmc
1-Decanoyl-2-hydroxy-sn-glycero-3-phosphocholine	0.0034965	2.45637	-0.483554	wt_smm:smmc
1-Methyladenosine	0.189046	0.723433	-0.0758016	wt_smm:smmc
1-Methylguanosine	0.408056	0.38928	0.08368	wt_smm:smmc
1-Methylnicotinamide	0.040636	1.39109	0.532263	wt_smm:smmc
2-(1H-Benzimidazol-2-ylthio)-N,N-dimethylethanamine	0.00874126	2.05843	-0.490662	wt_smm:smmc
2-Amino-1-phenylethanol	0.0001	4	-0.0865072	wt_smm:smmc
2-Aminonicotinic acid	0.305263	0.515326	-0.456255	wt_smm:smmc
2-Aminopimelic acid	0.0001	4	-0.0881928	wt_smm:smmc
2-Ethylglutamic acid	0.0001	4	-0.188979	wt_smm:smmc
2-Hydroxy-4-methylpentanoic acid	0.00175439	2.75587	-0.409286	wt_smm:smmc
2-Hydroxyacetophenone	0.17331	0.761176	-0.148523	wt_smm:smmc
2-Isopropylmalic acid	0.0001	4	-0.282152	wt_smm:smmc
2-Propanamidoacetic acid	0.0001	4	-0.0247969	wt_smm:smmc
2'-Deoxyguanosine 3'-monophosphate	0.0177305	1.75128	-0.262074	wt_smm:smmc
2'-Deoxyguanosine 5'-monophosphate	0.0350877	1.45484	-0.250022	wt_smm:smmc
3-Aminoadipic acid	0.0176056	1.75435	-0.0773188	wt_smm:smmc
3-Aminotyrosine	0.396194	0.402092	-0.387243	wt_smm:smmc
3-Deoxyuridine	0.0001	4	-0.0842955	wt_smm:smmc
3-Hydroxy-3-methylglutaric acid	0.0297203	1.52695	-0.139456	wt_smm:smmc
3-Hydroxybutyric acid	0.0001	4	-0.158947	wt_smm:smmc
3-Hydroxyphenylalanine	0.347368	0.45921	0.463929	wt_smm:smmc
3-Methylhistidine	0.0001	4	-0.0731854	wt_smm:smmc
3-Methyluridine	0.247331	0.606722	-0.0912738	wt_smm:smmc
3-Phenyllactic acid	0.0123023	1.91001	0.0933505	wt_smm:smmc
3-Phosphonopropionic acid	0.0001	4	-0.316867	wt_smm:smmc
4-Acetamidobutyric acid	0.0277296	1.55706	-0.0224525	wt_smm:smmc
4-Amino-2-methyl-5-pyrimidinemethanol	0.0017331	2.76118	-0.0938607	wt_smm:smmc
4-Guanidinobutyric acid	0.0001	4	0.214976	wt_smm:smmc
4-Hydroxymandelonitrile	0.00701754	2.15381	-0.0242978	wt_smm:smmc
4-Isopropylbenzoic acid	0.173684	0.76024	-0.0139392	wt_smm:smmc
4-Methyl-5-thiazoleethanol	0.0176056	1.75435	-0.288797	wt_smm:smmc
4-Thiouridine	0.0105634	1.9762	0.283057	wt_smm:smmc
4-Trimethylammoniobutanoic acid	0.0001	4	0.0999131	wt_smm:smmc
5-(2-Hydroxyethyl)-4-methylthiazole	0.0211268	1.67517	-0.256401	wt_smm:smmc
5-Hydroxymethyluridine	0.106087	0.974338	-0.344063	wt_smm:smmc
5'-Methylthioadenosine	0.0174216	1.75891	0.321428	wt_smm:smmc
Abietic acid	0.647266	0.188917	1.64655	wt_smm:smmc
Acetylcarnitine	0.0001	4	-0.387425	wt_smm:smmc
Acetylisatin	0.00705467	2.15152	1.24366	wt_smm:smmc
Adenine	0.0105634	1.9762	0.034529	wt_smm:smmc
Adenosine	0.0001	4	0.788693	wt_smm:smmc
Adenosine 5'-monophosphate	0.189716	0.721895	-0.133438	wt_smm:smmc
Ala-Ala	0.197208	0.705076	0.422755	wt_smm:smmc
Ala-Glu	0.00177305	2.75128	0.152003	wt_smm:smmc
Ala-His	0.0477032	1.32145	0.277312	wt_smm:smmc
Ala-Thr	0.00524476	2.28027	0.619624	wt_smm:smmc
Ala-Val	0.818828	0.0868075	-0.0831935	wt_smm:smmc
Alanine	0.0001	4	-0.122961	wt_smm:smmc
Aleuritic acid	0.0471204	1.32679	-0.0256758	wt_smm:smmc
Androstenedione	0.25614	0.591522	0.572128	wt_smm:smmc
Arg-Ala	0.0123457	1.90849	0.298911	wt_smm:smmc
Arg-Asp	0.048474	1.31449	0.56682	wt_smm:smmc
Arg-Glu	0.114783	0.940124	0.502527	wt_smm:smmc
Arg-Pro	0.0157895	1.80163	0.357194	wt_smm:smmc
Arginine	0.896194	0.0475981	-0.0211835	wt_smm:smmc
Arginine	0.681261	0.166687	-0.123913	wt_smm:smmc
Argininosuccinic acid	0.0001	4	-0.478145	wt_smm:smmc
Asn-Ala	0.0001	4	-0.135155	wt_smm:smmc
Asn-Arg	0.0001	4	0.453883	wt_smm:smmc
Asn-Asp	0.00176991	2.75205	0.0517731	wt_smm:smmc
Asn-Glu	0.16955	0.770702	0.192809	wt_smm:smmc
Asn-Gly	0.0157618	1.80239	-0.0126946	wt_smm:smmc
Asn-His	0.242958	0.614469	0.308307	wt_smm:smmc
Asn-Lys	0.1	1	0.344771	wt_smm:smmc
Asn-Met	0.0418848	1.37794	-0.364537	wt_smm:smmc
Asn-Thr	0.0001	4	-0.0693638	wt_smm:smmc
Asn-Val	0.0001	4	0.279056	wt_smm:smmc
Asp-Asp	0.0261324	1.58282	0.510869	wt_smm:smmc
Asp-Gln	0.0145455	1.83727	0.390755	wt_smm:smmc
Asp-Met	0.534799	0.27181	0.0917925	wt_smm:smmc
Asp-Thr	0.0001	4	0.14883	wt_smm:smmc
Asp-Val	0.0001	4	-0.200117	wt_smm:smmc
Aspartic acid	0.0001	4	-0.242674	wt_smm:smmc
beta-Alanine	0.0387324	1.41193	-0.0155721	wt_smm:smmc
Betaine	0.0001	4	-0.888019	wt_smm:smmc
Biocytin	0.0001	4	-0.0161519	wt_smm:smmc
Carnitine	0.0001	4	-0.0120618	wt_smm:smmc
Chitintetraose	0.0121528	1.91532	0.0219107	wt_smm:smmc
Choline	0.013986	1.85431	-0.0789135	wt_smm:smmc
Citric acid	0.0001	4	-1.09897	wt_smm:smmc
Citrulline	0.0001	4	-0.0602277	wt_smm:smmc
Creatine	0.22242	0.652826	0.0734595	wt_smm:smmc
Cyclic adenosine diphosphate ribose	0.00713013	2.1469	-0.276257	wt_smm:smmc
Cycloheximide	0.107394	0.969019	0.291337	wt_smm:smmc
Cystathionine	0.0001	4	1.95533	wt_smm:smmc
Cytidine	0.0556522	1.25452	0.271084	wt_smm:smmc
Cytidine 5'-diphosphocholine	0.0001	4	-0.504933	wt_smm:smmc
Cytidine-5'-monophosphate	0.00174825	2.7574	-0.160139	wt_smm:smmc
dAMP	0.507018	0.294977	-0.00241891	wt_smm:smmc
Dehydroisoandrosterone sulfate	0.427083	0.369487	-0.44204	wt_smm:smmc
DG 16:0_18:1	0.0001	4	-0.0251936	wt_smm:smmc
Epigallocatechin	0.186411	0.729528	0.318298	wt_smm:smmc
Erucamide	0.503509	0.297993	0.29552	wt_smm:smmc
Ferulic acid	0.897033	0.0471915	-0.0759034	wt_smm:smmc
Flavin adenine dinucleotide	0.00701754	2.15381	-0.0121209	wt_smm:smmc
Fructose 1,6-bisphosphate	0.465849	0.331754	2.37319	wt_smm:smmc
Galactosamine	0.0001	4	-4.35898	wt_smm:smmc
Galactosamine-1-phosphate	0.0105448	1.97696	-0.0320886	wt_smm:smmc
gamma-Glutamyl-cysteine	0.008726	2.05918	0.172512	wt_smm:smmc
gamma-Glutamylglutamine	0.0121951	1.91381	0.165435	wt_smm:smmc
gamma-Glutamylleucine	0.0527241	1.27799	0.131524	wt_smm:smmc
gamma-Glutamylmethionine	0.0001	4	-0.21719	wt_smm:smmc
Gentiobiose	0.0862676	1.06415	-0.0583997	wt_smm:smmc
Gln-Glu	0.00530035	2.2757	-0.358717	wt_smm:smmc
Gln-Phe	0.0933099	1.03007	2.77819	wt_smm:smmc
Glu-Glu	0.0110906	1.95505	-0.365582	wt_smm:smmc
Glu-Gly	0.0001	4	-0.185383	wt_smm:smmc
Glu-His	0.00173913	2.75967	0.583521	wt_smm:smmc
Glucosamine-6-phosphate	0.0001	4	-0.223471	wt_smm:smmc
Glucose	0.549296	0.260194	1.1207	wt_smm:smmc
Glucose-1-phosphate	0.328098	0.483997	3.42034	wt_smm:smmc
Glucose-6-phosphate	0.190972	0.71903	2.4957	wt_smm:smmc
Glutamic acid	0.0001	4	-0.131387	wt_smm:smmc
Glutamine	0.0177305	1.75128	-0.216784	wt_smm:smmc
Glutaric acid	0.0001	4	0.254943	wt_smm:smmc
Glutathione (oxidized)	0.263914	0.578538	0.393524	wt_smm:smmc
Glutathione (reduced)	0.18087	0.742635	-0.172201	wt_smm:smmc
Gly-Ala	0.0105263	1.97772	-0.0167249	wt_smm:smmc
Gly-Arg	0.00173611	2.76042	0.378316	wt_smm:smmc
Gly-Asp	0.221034	0.655541	0.0608362	wt_smm:smmc
Gly-Gln	0.0001	4	-0.107278	wt_smm:smmc
Gly-Glu	0.691228	0.160379	-0.0013545	wt_smm:smmc
Gly-Gly	0.0001	4	0.017702	wt_smm:smmc
Gly-His	0.00520833	2.2833	0.247957	wt_smm:smmc
Gly-Ile	0.0001	4	0.285824	wt_smm:smmc
Gly-Met	0.0001	4	0.103896	wt_smm:smmc
Gly-Pro	0.0001	4	0.0840761	wt_smm:smmc
Gly-Ser	0.0034904	2.45712	0.0358847	wt_smm:smmc
Gly-Thr	0.00521739	2.28255	-0.0126472	wt_smm:smmc
Gly-Tyr	0.507092	0.294913	-0.0383555	wt_smm:smmc
Glyceraldehyde	0.439791	0.356754	0.800213	wt_smm:smmc
Glyceric acid	0.0105263	1.97772	0.163136	wt_smm:smmc
Glycerophosphocholine	0.0001	4	-1.37287	wt_smm:smmc
Glycine	0.0001	4	0.340105	wt_smm:smmc
Guanine	0.0001	4	-0.0850639	wt_smm:smmc
Guanosine	0.0001	4	0.314943	wt_smm:smmc
Guanosine 5'-diphospho-.alpha.-D-mannose	0.447227	0.349472	1.09258	wt_smm:smmc
Guanosine-5'-monophosphate	0.039356	1.40499	-0.27913	wt_smm:smmc
His-Ala	0.0001	4	-0.0845893	wt_smm:smmc
His-Asp	0.0001	4	0.346007	wt_smm:smmc
His-Gln	0.135802	0.867092	0.19413	wt_smm:smmc
His-Glu	0.142857	0.845098	0.246758	wt_smm:smmc
His-Gly	0.0001	4	0.1608	wt_smm:smmc
His-His	0.0247788	1.60592	-0.160087	wt_smm:smmc
His-Ile	0.118794	0.925204	-0.00425322	wt_smm:smmc
His-Phe	0.0017762	2.75051	-0.147427	wt_smm:smmc
His-Pro	0.00537634	2.26951	0.156823	wt_smm:smmc
His-Ser	0.0265018	1.57673	0.224482	wt_smm:smmc
His-Thr	0.0001	4	0.0659512	wt_smm:smmc
His-Trp	0.00177305	2.75128	0.154649	wt_smm:smmc
His-Tyr	0.0001	4	0.443658	wt_smm:smmc
His-Val	0.00352734	2.45255	0.27391	wt_smm:smmc
Histamine	0.365724	0.436846	-0.703899	wt_smm:smmc
Histidine	0.0001	4	0.0571895	wt_smm:smmc
Hypoxanthine	0.0001	4	-0.477593	wt_smm:smmc
Ile-Ala	0.0819964	1.08621	0.430634	wt_smm:smmc
Ile-Arg	0.0418118	1.3787	0.556254	wt_smm:smmc
Ile-Asp	0.0194004	1.71219	-0.0315931	wt_smm:smmc
Ile-Glu	0.240838	0.618276	-0.209511	wt_smm:smmc
Ile-His	0.0718039	1.14385	0.482014	wt_smm:smmc
Ile-Lys	0.0001	4	0.251464	wt_smm:smmc
Ile-Ser	0.00705467	2.15152	0.352504	wt_smm:smmc
Ile-Thr	0.127434	0.894716	0.598752	wt_smm:smmc
Indarubicin	0.587108	0.231282	2.2533	wt_smm:smmc
Indole-3-carboxaldehyde	0.33913	0.469633	0.142808	wt_smm:smmc
Inosine	0.0001	4	-0.308579	wt_smm:smmc
Inosine-5'-monophosphate	0.140105	0.853546	-0.244769	wt_smm:smmc
Inositol	0.0001	4	1.15148	wt_smm:smmc
Isoleucine	0.0001	4	0.367584	wt_smm:smmc
Kirenol	0.235602	0.627821	0.473098	wt_smm:smmc
Lactitol	0.00176367	2.75358	0.413882	wt_smm:smmc
Lactose	0.223801	0.650138	0.436683	wt_smm:smmc
Leucine	0.0001	4	0.527844	wt_smm:smmc
Linoleic acid	0.56261	0.249792	-0.74902	wt_smm:smmc
LPC 14:0	0.0001	4	-0.402171	wt_smm:smmc
LPC 16:0	0.0017452	2.75815	-0.561405	wt_smm:smmc
LPC 18:1	0.00174825	2.7574	-0.354176	wt_smm:smmc
LPE 16:0	0.738899	0.131415	0.00632275	wt_smm:smmc
LPE 18:1	0.00356506	2.44793	-0.385074	wt_smm:smmc
Lys-Ala	0.197552	0.704318	0.248582	wt_smm:smmc
Lys-Gln	0.0561404	1.25072	0.518573	wt_smm:smmc
Lys-Glu	0.0001	4	0.481155	wt_smm:smmc
Lys-Gly	0.106618	0.972171	0.075014	wt_smm:smmc
Lys-Thr	0.0001	4	0.312442	wt_smm:smmc
Lysine	0.0103986	1.98302	0.190892	wt_smm:smmc
Malioxamycin	0.119929	0.921074	-0.26281	wt_smm:smmc
Malonic acid	0.00539568	2.26795	0.241008	wt_smm:smmc
Maltose	0.262697	0.580545	0.263374	wt_smm:smmc
Mannitol	0.0001	4	-0.0373574	wt_smm:smmc
Mannobiose	0.00175747	2.75511	-0.0644713	wt_smm:smmc
Met-Gln	0.0001	4	-0.0665447	wt_smm:smmc
Met-Met	0.104505	0.980865	-0.216734	wt_smm:smmc
Methacholine	0.0001	4	0.117604	wt_smm:smmc
Methionine	0.0001	4	-0.269578	wt_smm:smmc
Methioninesulfoxide	0.0034965	2.45637	-0.0290574	wt_smm:smmc
N-(2-Furoyl)glycine	0.0001	4	-2.52562	wt_smm:smmc
N-(tert-Butoxycarbonyl) histidine	0.224739	0.648322	0.0737827	wt_smm:smmc
N-Acetyl-arginine	0.0001	4	-0.46339	wt_smm:smmc
N-Acetyl-ornithine	0.0527241	1.27799	0.191157	wt_smm:smmc
N-Acetylglucosamine	0.00176367	2.75358	-0.141879	wt_smm:smmc
N-Acetylglucosamine	0.00707965	2.14999	-0.181151	wt_smm:smmc
N-Acetylglycine	0.0001	4	-0.0207102	wt_smm:smmc
N-Acetylhistidine	0.00175747	2.75511	-0.0933449	wt_smm:smmc
N-Acetylleucine	0.235501	0.628007	-0.0527883	wt_smm:smmc
N-Acetylmannosamine	0.0001	4	-0.118188	wt_smm:smmc
N-Acetylmethionine	0.0230089	1.63811	0.556107	wt_smm:smmc
N-Acetylneuraminic acid	0.144128	0.841251	1.97912	wt_smm:smmc
N-Acetylphenylalanine	0.0001	4	-0.0370338	wt_smm:smmc
N-epsilon-Acetyllysine	0.0001	4	-0.242785	wt_smm:smmc
N-Formylmethionine	0.29877	0.524663	-0.389147	wt_smm:smmc
N-Isovalerylglycine	0.126957	0.896345	0.623393	wt_smm:smmc
N-Methylalanine	0.0001	4	-0.186031	wt_smm:smmc
N-Methylglutamic acid	0.0001	4	0.787136	wt_smm:smmc
N-Methylserine	0.00177305	2.75128	-0.222732	wt_smm:smmc
N-Methylvaline	0.00348432	2.45788	0.598572	wt_smm:smmc
N,N-Dimethylarginine	0.0001	4	-0.16926	wt_smm:smmc
N,N',N''-Triacetylchitotriose	0.00176056	2.75435	-0.103906	wt_smm:smmc
N.epsilon.-Dimethyl-lysine	0.0001	4	-0.0479077	wt_smm:smmc
N8-Acetylspermidine	0.111702	0.951939	-0.199047	wt_smm:smmc
Nicotinamide	0.0176056	1.75435	-0.50621	wt_smm:smmc
Nicotinamide adenine dinucleotide	0.0001	4	-0.218684	wt_smm:smmc
Nicotinamide mononucleotide	0.0690265	1.16098	0.148125	wt_smm:smmc
Nicotinamide riboside	0.00520833	2.2833	1.22623	wt_smm:smmc
Nicotinic acid	0.0001	4	0.327963	wt_smm:smmc
Nicotinoylglycine	0.0001	4	0.0691554	wt_smm:smmc
O-Acetylsalicylic acid	0.361404	0.442008	0.575285	wt_smm:smmc
Ornithine	0.678508	0.168445	-0.12313	wt_smm:smmc
Orotic acid	0.0001	4	0.0411322	wt_smm:smmc
Oxypurinol	0.0001	4	-0.211468	wt_smm:smmc
Pantothenic acid	0.0001	4	0.0586044	wt_smm:smmc
Pantothenic acid	0.0001	4	-0.0203244	wt_smm:smmc
Phe-Asn	0.119005	0.924434	2.53496	wt_smm:smmc
Phe-Gly	0.0137457	1.86183	-0.172988	wt_smm:smmc
Phenylacetaldehyde	0.0001	4	1.02759	wt_smm:smmc
Phenylalanine	0.0001	4	-0.142528	wt_smm:smmc
Phlorobenzophenone	0.0246479	1.60822	0.807798	wt_smm:smmc
Phosphoenolpyruvic acid	0.0001	4	0.309939	wt_smm:smmc
Phosphotyrosine	0.264599	0.577413	3.28733	wt_smm:smmc
Phthalic acid	0.567663	0.24591	0.976035	wt_smm:smmc
PI 16:0_18:1	0.0141593	1.84896	-0.125912	wt_smm:smmc
Pro-Asn	0.00716846	2.14457	0.373551	wt_smm:smmc
Pro-Asp	0.536542	0.270396	-0.00266262	wt_smm:smmc
Pro-Gln	0.0001	4	2.03474	wt_smm:smmc
Pro-Glu	0.0001	4	-0.127631	wt_smm:smmc
Pro-His	0.0001	4	0.126997	wt_smm:smmc
Pro-Ile	0.0157343	1.80315	0.333009	wt_smm:smmc
Pro-Lys	0.6777	0.168962	0.121246	wt_smm:smmc
Pro-Met	0.0001	4	-0.00569673	wt_smm:smmc
Pro-Pro	0.548043	0.261186	0.00206145	wt_smm:smmc
Pro-Ser	0.0052356	2.28103	0.156881	wt_smm:smmc
Pro-Thr	0.00348432	2.45788	-0.202488	wt_smm:smmc
Pro-Val	0.00521739	2.28255	0.272308	wt_smm:smmc
Proline	0.0001	4	-0.0762408	wt_smm:smmc
Propionylcarnitine	0.0001	4	0.0936238	wt_smm:smmc
PS 16:0_18:1	0.0105079	1.97848	-0.118332	wt_smm:smmc
Pseudouridine	0.0001	4	0.00607488	wt_smm:smmc
Psicose	0.00181818	2.74036	0.0838243	wt_smm:smmc
Pyridoxamine	0.00528169	2.27723	-0.163764	wt_smm:smmc
Pyroglutamic acid	0.0001	4	-0.12904	wt_smm:smmc
Pyruvic acid	0.179756	0.745317	-0.200774	wt_smm:smmc
Riboflavin	0.0247788	1.60592	0.13862	wt_smm:smmc
Ribose-5-phosphate	0.384886	0.414668	-0.0832315	wt_smm:smmc
S-Adenosyl-homocysteine	0.0001	4	0.86323	wt_smm:smmc
S-Adenosyl-methionine	0.00518135	2.28556	0.576983	wt_smm:smmc
S-Adenosyl-methionine	0.817699	0.0874065	-0.677805	wt_smm:smmc
Saccharopine	0.0001	4	-0.202255	wt_smm:smmc
Ser-Ala	0.0001	4	1.0191	wt_smm:smmc
Ser-Arg	0.0352113	1.45332	0.625494	wt_smm:smmc
Ser-Asn	0.0001	4	0.472028	wt_smm:smmc
Ser-Asp	0.0549645	1.25992	0.0247268	wt_smm:smmc
Ser-His	0.0001	4	0.383558	wt_smm:smmc
Ser-Ser	0.0001	4	0.413091	wt_smm:smmc
Ser-Thr	0.0001	4	0.287076	wt_smm:smmc
Ser-Trp	0.0172712	1.76268	-0.119573	wt_smm:smmc
Serine	0.0001	4	-0.103598	wt_smm:smmc
Sinapine	0.026178	1.58206	-1.29844	wt_smm:smmc
Sorbose	0.284452	0.545991	0.436895	wt_smm:smmc
Sucrose	0.117544	0.9298	-3.59116	wt_smm:smmc
Taurocholic acid	0.538869	0.268517	-0.0767451	wt_smm:smmc
TES	0.0414508	1.38247	-0.254967	wt_smm:smmc
Testosterone	0.215652	0.666246	0.284319	wt_smm:smmc
Thiamine	0.0224138	1.64948	-0.228238	wt_smm:smmc
Thr-Arg	0.147513	0.83117	0.519126	wt_smm:smmc
Thr-Asp	0.187611	0.726743	0.396987	wt_smm:smmc
Thr-Gln	0.0017762	2.75051	0.218442	wt_smm:smmc
Thr-His	0.285464	0.544449	0.172391	wt_smm:smmc
Thr-Lys	0.226148	0.645606	0.126933	wt_smm:smmc
Thr-Thr	0.00690846	2.16062	0.515293	wt_smm:smmc
Threonine	0.0001	4	-0.217691	wt_smm:smmc
Thymidine	0.00524476	2.28027	-0.0758578	wt_smm:smmc
Trehalose	0.185639	0.73133	-3.75937	wt_smm:smmc
Trichloroacetic acid	0.961404	0.0170943	0.110183	wt_smm:smmc
Tryptophan	0.0001	4	0.0872744	wt_smm:smmc
Tryptophan	0.0001	4	0.0346715	wt_smm:smmc
Turanose	0.111111	0.954243	-4.73757	wt_smm:smmc
Tyr-Arg	0.281195	0.550992	0.145308	wt_smm:smmc
Tyr-His	0.0138169	1.85959	0.110263	wt_smm:smmc
Tyr-Thr	0.0502693	1.2987	-0.139351	wt_smm:smmc
Tyrosine	0.00364964	2.43775	-0.101696	wt_smm:smmc
Uracil	0.0001	4	-0.233183	wt_smm:smmc
Uridine	0.0001	4	-0.0765539	wt_smm:smmc
Uridine 5'-monophosphate	0.00701754	2.15381	-0.542211	wt_smm:smmc
Uridine diphosphate galactose	0.0343643	1.46389	0.69645	wt_smm:smmc
Uridine-5-diphosphoacetylglucosamine	0.0364583	1.4382	-0.103501	wt_smm:smmc
Urocanic acid	0.164286	0.7844	-0.558004	wt_smm:smmc
Vaccenic acid	0.492174	0.307881	-0.516443	wt_smm:smmc
Val-Arg	0.0284698	1.54562	0.358514	wt_smm:smmc
Val-Asn	0.208696	0.680487	0.0831412	wt_smm:smmc
Val-Gly	0.0001	4	0.375341	wt_smm:smmc
Val-His	0.00178253	2.74896	0.237859	wt_smm:smmc
Val-Lys	0.00700525	2.15458	0.439545	wt_smm:smmc
Val-Pro	0.0001	4	0.293817	wt_smm:smmc
Val-Ser	0.0210896	1.67593	-0.211666	wt_smm:smmc
Valine	0.0001	4	-0.126678	wt_smm:smmc
Xanthosine	0.0017762	2.75051	-0.0172902	wt_smm:smmc
Xylitol	0.0723104	1.1408	-0.50419	wt_smm:smmc
(R)-Pantetheine	0.925606	0.0335741	0.227316	ypd_wt:ade17
1-Aminocyclopropane-1-carboxylic acid	0.0122592	1.91154	-0.360761	ypd_wt:ade17
1-Decanoyl-2-hydroxy-sn-glycero-3-phosphocholine	0.0034965	2.45637	1.00433	ypd_wt:ade17
1-Methyladenosine	0.236234	0.626657	0.0528279	ypd_wt:ade17
1-Methylguanosine	0.0751748	1.12393	0.465627	ypd_wt:ade17
1-Methylnicotinamide	0.0157068	1.80391	0.532311	ypd_wt:ade17
2-(1H-Benzimidazol-2-ylthio)-N,N-dimethylethanamine	0.0392157	1.40654	0.501596	ypd_wt:ade17
2-Amino-1-phenylethanol	0.0487805	1.31175	0.381722	ypd_wt:ade17
2-Aminonicotinic acid	0.14032	0.852881	0.126609	ypd_wt:ade17
2-Aminopimelic acid	0.0001	4	1.09574	ypd_wt:ade17
2-Ethylglutamic acid	0.0001	4	0.9608	ypd_wt:ade17
2-Hydroxy-4-methylpentanoic acid	0.430335	0.366193	0.108729	ypd_wt:ade17
2-Hydroxyacetophenone	0.31338	0.503928	0.135689	ypd_wt:ade17
2-Isopropylmalic acid	0.0192644	1.71524	0.823329	ypd_wt:ade17
2-Propanamidoacetic acid	0.00530974	2.27493	0.386835	ypd_wt:ade17
2'-Deoxyguanosine 3'-monophosphate	0.130053	0.885881	0.49922	ypd_wt:ade17
2'-Deoxyguanosine 5'-monophosphate	0.124113	0.906181	-0.44659	ypd_wt:ade17
3-Aminoadipic acid	0.210801	0.676127	0.257917	ypd_wt:ade17
3-Aminotyrosine	0.533451	0.272906	-0.239577	ypd_wt:ade17
3-Deoxyuridine	0.00175439	2.75587	0.757949	ypd_wt:ade17
3-Hydroxy-3-methylglutaric acid	0.159292	0.797806	0.27295	ypd_wt:ade17
3-Hydroxybutyric acid	0.00184162	2.7348	0.372592	ypd_wt:ade17
3-Hydroxyphenylalanine	0.516696	0.286765	0.476461	ypd_wt:ade17
3-Methylhistidine	0.008726	2.05918	0.55445	ypd_wt:ade17
3-Methyluridine	0.0573913	1.24115	0.575754	ypd_wt:ade17
3-Phenyllactic acid	0.0804196	1.09464	0.105531	ypd_wt:ade17
3-Phosphonopropionic acid	0.0142603	1.84587	0.593947	ypd_wt:ade17
4-Acetamidobutyric acid	0.557836	0.253494	0.0225174	ypd_wt:ade17
4-Amino-2-methyl-5-pyrimidinemethanol	0.0001	4	0.407714	ypd_wt:ade17
4-Guanidinobutyric acid	0.0177305	1.75128	0.269324	ypd_wt:ade17
4-Hydroxymandelonitrile	0.0315236	1.50136	0.820224	ypd_wt:ade17
4-Isopropylbenzoic acid	0.273684	0.56275	-1.27707	ypd_wt:ade17
4-Methyl-5-thiazoleethanol	0.375661	0.425203	0.521413	ypd_wt:ade17
4-Thiouridine	0.168224	0.774111	-1.21676	ypd_wt:ade17
4-Trimethylammoniobutanoic acid	0.0001	4	0.509575	ypd_wt:ade17
5-(2-Hydroxyethyl)-4-methylthiazole	0.0472028	1.32603	0.612666	ypd_wt:ade17
5-Hydroxymethyluridine	0.00557621	2.25366	0.344398	ypd_wt:ade17
5'-Methylthioadenosine	0.259325	0.586156	-0.57995	ypd_wt:ade17
Abietic acid	0.442446	0.35414	-1.05263	ypd_wt:ade17
Acetylcarnitine	0.0631579	1.19957	0.166821	ypd_wt:ade17
Acetylisatin	0.248227	0.605151	-0.333294	ypd_wt:ade17
Adenine	0.0192644	1.71524	0.195822	ypd_wt:ade17
Adenosine	0.0243902	1.61278	0.733149	ypd_wt:ade17
Adenosine 5'-monophosphate	0.205674	0.686821	-0.316087	ypd_wt:ade17
Ala-Ala	0.854895	0.0680872	0.20069	ypd_wt:ade17
Ala-Glu	0.0034662	2.46015	0.312585	ypd_wt:ade17
Ala-His	0.304577	0.516302	0.141294	ypd_wt:ade17
Ala-Thr	0.183422	0.73655	-0.363725	ypd_wt:ade17
Ala-Val	0.768551	0.114327	-0.153984	ypd_wt:ade17
Alanine	0.00522648	2.28179	-0.181551	ypd_wt:ade17
Aleuritic acid	0.0915493	1.03834	0.501515	ypd_wt:ade17
Androstenedione	0.719723	0.142835	-0.38045	ypd_wt:ade17
Arg-Ala	0.290265	0.537205	-0.409351	ypd_wt:ade17
Arg-Asp	0.253054	0.596787	0.00352439	ypd_wt:ade17
Arg-Glu	0.207746	0.682466	0.119297	ypd_wt:ade17
Arg-Pro	0.0001	4	-1.71772	ypd_wt:ade17
Arginine	0.447183	0.349515	-0.358959	ypd_wt:ade17
Arginine	0.503484	0.298014	-0.26856	ypd_wt:ade17
Argininosuccinic acid	0.0385289	1.41421	1.29451	ypd_wt:ade17
Asn-Ala	0.342199	0.465722	0.0874628	ypd_wt:ade17
Asn-Arg	0.322807	0.491057	0.252281	ypd_wt:ade17
Asn-Asp	0.485062	0.314203	0.229158	ypd_wt:ade17
Asn-Glu	0.294737	0.530566	-0.180305	ypd_wt:ade17
Asn-Gly	0.028021	1.55252	0.712065	ypd_wt:ade17
Asn-His	0.458781	0.338394	-0.088114	ypd_wt:ade17
Asn-Lys	0.240418	0.619033	0.0580621	ypd_wt:ade17
Asn-Met	0.649737	0.187262	0.120794	ypd_wt:ade17
Asn-Thr	0.0226087	1.64572	0.0443766	ypd_wt:ade17
Asn-Val	0.130037	0.885934	-0.0440627	ypd_wt:ade17
Asp-Asp	0.310526	0.507902	-0.569579	ypd_wt:ade17
Asp-Gln	0.231449	0.635545	-0.22549	ypd_wt:ade17
Asp-Met	0.660839	0.179904	-0.0319568	ypd_wt:ade17
Asp-Thr	0.389474	0.409522	0.145256	ypd_wt:ade17
Asp-Val	0.178571	0.748188	0.481753	ypd_wt:ade17
Aspartic acid	0.0918544	1.0369	-0.0296939	ypd_wt:ade17
beta-Alanine	0.0001	4	0.0691658	ypd_wt:ade17
Betaine	0.252174	0.5983	0.541035	ypd_wt:ade17
Biocytin	0.0001	4	1.1973	ypd_wt:ade17
Carnitine	0.0001	4	0.716827	ypd_wt:ade17
Chitintetraose	0.209262	0.679309	-0.0414329	ypd_wt:ade17
Choline	0.0275862	1.55931	0.103574	ypd_wt:ade17
Citric acid	0.277876	0.556149	-1.39051	ypd_wt:ade17
Citrulline	0.0641711	1.19266	0.564254	ypd_wt:ade17
Creatine	0.0299296	1.5239	1.32032	ypd_wt:ade17
Cyclic adenosine diphosphate ribose	0.8669	0.0620309	0.082792	ypd_wt:ade17
Cycloheximide	0.0554593	1.25603	-1.33185	ypd_wt:ade17
Cystathionine	0.024735	1.60669	-0.144725	ypd_wt:ade17
Cytidine	0.033101	1.48016	-0.867556	ypd_wt:ade17
Cytidine 5'-diphosphocholine	0.122164	0.913057	0.221467	ypd_wt:ade17
Cytidine-5'-monophosphate	0.0035461	2.45025	-0.194168	ypd_wt:ade17
dAMP	0.690435	0.160877	0.133435	ypd_wt:ade17
Dehydroisoandrosterone sulfate	0.975524	0.0107618	0.26783	ypd_wt:ade17
DG 16:0_18:1	0.0367133	1.43518	0.81204	ypd_wt:ade17
Epigallocatechin	0.0315236	1.50136	0.485667	ypd_wt:ade17
Erucamide	0.526957	0.278225	1.01605	ypd_wt:ade17
Ferulic acid	0.460069	0.337177	-0.735125	ypd_wt:ade17
Flavin adenine dinucleotide	0.691228	0.160379	-0.112193	ypd_wt:ade17
Fructose 1,6-bisphosphate	0.742908	0.129065	0.467027	ypd_wt:ade17
Galactosamine	0.498246	0.302557	0.254622	ypd_wt:ade17
Galactosamine-1-phosphate	0.00176991	2.75205	1.49204	ypd_wt:ade17
gamma-Glutamyl-cysteine	0.799296	0.0972925	0.568007	ypd_wt:ade17
gamma-Glutamylglutamine	0.716287	0.144913	-0.138715	ypd_wt:ade17
gamma-Glutamylleucine	0.0695652	1.15761	0.254234	ypd_wt:ade17
gamma-Glutamylmethionine	0.0479574	1.31914	0.251375	ypd_wt:ade17
Gentiobiose	0.466667	0.330993	-0.167366	ypd_wt:ade17
Gln-Glu	0.0121528	1.91532	-0.356753	ypd_wt:ade17
Gln-Phe	0.103203	0.986308	-0.272158	ypd_wt:ade17
Glu-Glu	0.44714	0.349556	0.353854	ypd_wt:ade17
Glu-Gly	0.0933099	1.03007	0.50417	ypd_wt:ade17
Glu-His	0.0706714	1.15076	-0.472389	ypd_wt:ade17
Glucosamine-6-phosphate	0.0654867	1.18385	0.37499	ypd_wt:ade17
Glucose	0.353251	0.451916	-0.00457683	ypd_wt:ade17
Glucose-1-phosphate	0.0332168	1.47864	-0.906711	ypd_wt:ade17
Glucose-6-phosphate	0.0740741	1.13033	-0.954877	ypd_wt:ade17
Glutamic acid	0.15371	0.813297	0.230572	ypd_wt:ade17
Glutamine	0.026455	1.57749	0.000219478	ypd_wt:ade17
Glutaric acid	0.5	0.30103	-0.00767642	ypd_wt:ade17
Glutathione (oxidized)	0.154246	0.811786	0.244838	ypd_wt:ade17
Glutathione (reduced)	0.940246	0.0267585	0.122214	ypd_wt:ade17
Gly-Ala	0.0619469	1.20798	0.00822668	ypd_wt:ade17
Gly-Arg	0.0106195	1.9739	-0.786752	ypd_wt:ade17
Gly-Asp	0.382609	0.417245	0.13634	ypd_wt:ade17
Gly-Gln	0.403169	0.394513	0.0746188	ypd_wt:ade17
Gly-Glu	0.0683012	1.16557	-0.0607171	ypd_wt:ade17
Gly-Gly	0.165736	0.780584	0.116445	ypd_wt:ade17
Gly-His	0.0001	4	-1.53925	ypd_wt:ade17
Gly-Ile	0.0633803	1.19805	0.0122598	ypd_wt:ade17
Gly-Met	0.531842	0.274218	-0.219885	ypd_wt:ade17
Gly-Pro	0.224417	0.648945	-0.271769	ypd_wt:ade17
Gly-Ser	0.170175	0.769103	0.141921	ypd_wt:ade17
Gly-Thr	0.392226	0.406463	0.18676	ypd_wt:ade17
Gly-Tyr	0.200737	0.697373	0.0202052	ypd_wt:ade17
Glyceraldehyde	0.411661	0.385461	-0.130594	ypd_wt:ade17
Glyceric acid	0.0175439	1.75587	0.989817	ypd_wt:ade17
Glycerophosphocholine	0.00347826	2.45864	0.416335	ypd_wt:ade17
Glycine	0.00178571	2.74819	0.412218	ypd_wt:ade17
Guanine	0.0001	4	-0.328534	ypd_wt:ade17
Guanosine	0.0300885	1.5216	-1.21273	ypd_wt:ade17
Guanosine 5'-diphospho-.alpha.-D-mannose	0.0833333	1.07918	-4.75057	ypd_wt:ade17
Guanosine-5'-monophosphate	0.044405	1.35257	-1.19621	ypd_wt:ade17
His-Ala	0.216028	0.66549	-0.159254	ypd_wt:ade17
His-Asp	0.0212014	1.67364	-0.578202	ypd_wt:ade17
His-Gln	0.557118	0.254053	-0.238053	ypd_wt:ade17
His-Glu	0.295139	0.529974	0.0707658	ypd_wt:ade17
His-Gly	0.00176678	2.75282	-0.824546	ypd_wt:ade17
His-His	0.096831	1.01399	0.00644172	ypd_wt:ade17
His-Ile	0.0105263	1.97772	0.379813	ypd_wt:ade17
His-Phe	0.301394	0.520866	-0.0668269	ypd_wt:ade17
His-Pro	0.00189036	2.72346	0.299386	ypd_wt:ade17
His-Ser	0.234266	0.630291	-0.356755	ypd_wt:ade17
His-Thr	0.0001	4	-0.679605	ypd_wt:ade17
His-Trp	0.123264	0.909164	0.332575	ypd_wt:ade17
His-Tyr	0.184071	0.735015	-0.255342	ypd_wt:ade17
His-Val	0.124343	0.905378	-0.504064	ypd_wt:ade17
Histamine	0.0106572	1.97236	0.507679	ypd_wt:ade17
Histidine	0.854671	0.0682009	0.0536785	ypd_wt:ade17
Hypoxanthine	0.0001	4	1.24014	ypd_wt:ade17
Ile-Ala	0.644128	0.191028	0.108524	ypd_wt:ade17
Ile-Arg	0.299465	0.523654	-0.331073	ypd_wt:ade17
Ile-Asp	0.0592334	1.22743	0.0775659	ypd_wt:ade17
Ile-Glu	0.181818	0.740363	-0.00823391	ypd_wt:ade17
Ile-His	0.0385965	1.41345	0.130895	ypd_wt:ade17
Ile-Lys	0.592593	0.227244	-0.147944	ypd_wt:ade17
Ile-Ser	0.340989	0.467259	-0.585261	ypd_wt:ade17
Ile-Thr	0.0404218	1.39338	-0.768541	ypd_wt:ade17
Indarubicin	0.183888	0.735447	2.71211	ypd_wt:ade17
Indole-3-carboxaldehyde	0.745201	0.127727	0.101972	ypd_wt:ade17
Inosine	0.0246046	1.60898	0.378024	ypd_wt:ade17
Inosine-5'-monophosphate	0.125874	0.900064	-0.22421	ypd_wt:ade17
Inositol	0.292683	0.533603	0.0192094	ypd_wt:ade17
Isoleucine	0.0001	4	0.427129	ypd_wt:ade17
Kirenol	0.658494	0.181448	-0.51899	ypd_wt:ade17
Lactitol	0.960924	0.0173111	-0.0378874	ypd_wt:ade17
Lactose	0.153169	0.814829	0.00228818	ypd_wt:ade17
Leucine	0.00176991	2.75205	0.371254	ypd_wt:ade17
Linoleic acid	0.348432	0.457882	1.01659	ypd_wt:ade17
LPC 14:0	0.0001	4	0.656188	ypd_wt:ade17
LPC 16:0	0.00346021	2.4609	0.828583	ypd_wt:ade17
LPC 18:1	0.0142603	1.84587	0.623861	ypd_wt:ade17
LPE 16:0	0.0001	4	0.764111	ypd_wt:ade17
LPE 18:1	0.00174825	2.7574	0.547576	ypd_wt:ade17
Lys-Ala	0.169014	0.772077	-0.388278	ypd_wt:ade17
Lys-Gln	0.459507	0.337708	0.109052	ypd_wt:ade17
Lys-Glu	0.303509	0.517829	-0.472488	ypd_wt:ade17
Lys-Gly	0.0754386	1.12241	-0.676676	ypd_wt:ade17
Lys-Thr	0.535902	0.270915	0.0123297	ypd_wt:ade17
Lysine	0.802448	0.0955833	0.00282365	ypd_wt:ade17
Malioxamycin	0.120438	0.919237	0.709824	ypd_wt:ade17
Malonic acid	0.0583039	1.2343	0.874958	ypd_wt:ade17
Maltose	0.790409	0.102148	0.188024	ypd_wt:ade17
Mannitol	0.294627	0.530727	0.316508	ypd_wt:ade17
Mannobiose	0.333913	0.476367	-0.00467489	ypd_wt:ade17
Met-Gln	0.0299296	1.5239	0.0276862	ypd_wt:ade17
Met-Met	0.0877193	1.0569	0.224473	ypd_wt:ade17
Methacholine	0.0001	4	0.515971	ypd_wt:ade17
Methionine	0.0034904	2.45712	0.499942	ypd_wt:ade17
Methioninesulfoxide	0.0191304	1.71828	0.624233	ypd_wt:ade17
N-(2-Furoyl)glycine	0.026455	1.57749	0.425624	ypd_wt:ade17
N-(tert-Butoxycarbonyl) histidine	0.0245614	1.60975	0.358779	ypd_wt:ade17
N-Acetyl-arginine	0.0504348	1.29727	-0.0961009	ypd_wt:ade17
N-Acetyl-ornithine	0.60885	0.21549	-0.932255	ypd_wt:ade17
N-Acetylglucosamine	0.0001	4	1.11951	ypd_wt:ade17
N-Acetylglucosamine	0.00530974	2.27493	1.54935	ypd_wt:ade17
N-Acetylglycine	0.125217	0.902335	0.334056	ypd_wt:ade17
N-Acetylhistidine	0.0229682	1.63887	0.496854	ypd_wt:ade17
N-Acetylleucine	0.249558	0.602829	0.109072	ypd_wt:ade17
N-Acetylmannosamine	0.0001	4	1.10281	ypd_wt:ade17
N-Acetylmethionine	0.00177936	2.74974	0.386345	ypd_wt:ade17
N-Acetylneuraminic acid	0.0678261	1.1686	-0.0790627	ypd_wt:ade17
N-Acetylphenylalanine	0.103387	0.985535	0.220133	ypd_wt:ade17
N-epsilon-Acetyllysine	0.0138648	1.85809	0.04681	ypd_wt:ade17
N-Formylmethionine	0.756567	0.121152	-0.0760002	ypd_wt:ade17
N-Isovalerylglycine	0.782837	0.106329	-0.133156	ypd_wt:ade17
N-Methylalanine	0.00705467	2.15152	0.177257	ypd_wt:ade17
N-Methylglutamic acid	0.0001	4	1.09713	ypd_wt:ade17
N-Methylserine	0.0053286	2.27339	0.478369	ypd_wt:ade17
N-Methylvaline	0.132855	0.876623	0.192429	ypd_wt:ade17
N,N-Dimethylarginine	0.137931	0.860338	0.404989	ypd_wt:ade17
N,N',N''-Triacetylchitotriose	0.121693	0.914734	0.0601704	ypd_wt:ade17
N.epsilon.-Dimethyl-lysine	0.0827465	1.08225	-0.453707	ypd_wt:ade17
N8-Acetylspermidine	0.178761	0.747727	0.15652	ypd_wt:ade17
Nicotinamide	0.450088	0.346703	0.389749	ypd_wt:ade17
Nicotinamide adenine dinucleotide	0.515044	0.288155	0.11378	ypd_wt:ade17
Nicotinamide mononucleotide	0.00694444	2.15836	0.742441	ypd_wt:ade17
Nicotinamide riboside	0.14841	0.828537	0.478865	ypd_wt:ade17
Nicotinic acid	0.0141844	1.84819	0.607628	ypd_wt:ade17
Nicotinoylglycine	0.342014	0.465956	0.419363	ypd_wt:ade17
O-Acetylsalicylic acid	0.0905923	1.04291	0.870342	ypd_wt:ade17
Ornithine	0.518261	0.285452	-0.259024	ypd_wt:ade17
Orotic acid	0.010582	1.97543	0.685094	ypd_wt:ade17
Oxypurinol	0.0001	4	0.706726	ypd_wt:ade17
Pantothenic acid	0.0001	4	0.523889	ypd_wt:ade17
Pantothenic acid	0.107826	0.967276	0.434319	ypd_wt:ade17
Phe-Asn	0.14587	0.836034	-0.585054	ypd_wt:ade17
Phe-Gly	0.00711744	2.14768	1.403	ypd_wt:ade17
Phenylacetaldehyde	0.0001	4	0.355006	ypd_wt:ade17
Phenylalanine	0.404887	0.392667	0.169725	ypd_wt:ade17
Phlorobenzophenone	0.53484	0.271776	-0.345612	ypd_wt:ade17
Phosphoenolpyruvic acid	0.418564	0.378238	0.0279369	ypd_wt:ade17
Phosphotyrosine	0.152098	0.817877	-0.513112	ypd_wt:ade17
Phthalic acid	0.776596	0.109805	-0.0481127	ypd_wt:ade17
PI 16:0_18:1	0.0433276	1.36324	0.298464	ypd_wt:ade17
Pro-Asn	0.269565	0.569336	-0.0250474	ypd_wt:ade17
Pro-Asp	0.137324	0.862254	-0.172283	ypd_wt:ade17
Pro-Gln	0.0422535	1.37414	0.475724	ypd_wt:ade17
Pro-Glu	0.144128	0.841251	0.283172	ypd_wt:ade17
Pro-His	0.0261324	1.58282	-0.53955	ypd_wt:ade17
Pro-Ile	0.352941	0.452298	-0.0314202	ypd_wt:ade17
Pro-Lys	0.231884	0.634729	-0.288011	ypd_wt:ade17
Pro-Met	0.572779	0.242013	0.165203	ypd_wt:ade17
Pro-Pro	0.0001	4	0.979159	ypd_wt:ade17
Pro-Ser	0.0646853	1.18919	0.448064	ypd_wt:ade17
Pro-Thr	0.180212	0.744216	-0.397062	ypd_wt:ade17
Pro-Val	0.0299824	1.52313	0.450874	ypd_wt:ade17
Proline	0.0017301	2.76193	0.350085	ypd_wt:ade17
Propionylcarnitine	0.18007	0.744559	0.115221	ypd_wt:ade17
PS 16:0_18:1	0.230769	0.636822	0.11801	ypd_wt:ade17
Pseudouridine	0.691756	0.160047	0.0598591	ypd_wt:ade17
Psicose	0.158813	0.799113	0.216862	ypd_wt:ade17
Pyridoxamine	0.00878735	2.05614	0.291278	ypd_wt:ade17
Pyroglutamic acid	0.15493	0.809866	0.257454	ypd_wt:ade17
Pyruvic acid	0.676471	0.169751	0.162429	ypd_wt:ade17
Riboflavin	0.345679	0.461327	-0.126353	ypd_wt:ade17
Ribose-5-phosphate	0.115587	0.937092	0.553936	ypd_wt:ade17
S-Adenosyl-homocysteine	0.477876	0.320685	0.0936025	ypd_wt:ade17
S-Adenosyl-methionine	0.196147	0.707418	0.498296	ypd_wt:ade17
S-Adenosyl-methionine	0.272569	0.564523	-4.17975	ypd_wt:ade17
Saccharopine	0.0176367	1.75358	0.92169	ypd_wt:ade17
Ser-Ala	0.568627	0.245172	0.147292	ypd_wt:ade17
Ser-Arg	0.631393	0.1997	-0.026517	ypd_wt:ade17
Ser-Asn	0.0191638	1.71752	-0.543891	ypd_wt:ade17
Ser-Asp	0.259259	0.586266	0.226599	ypd_wt:ade17
Ser-His	0.0527241	1.27799	-0.583681	ypd_wt:ade17
Ser-Ser	0.0992908	1.00309	0.0143691	ypd_wt:ade17
Ser-Thr	0.250877	0.600539	-0.0226571	ypd_wt:ade17
Ser-Trp	0.148496	0.828285	-0.271673	ypd_wt:ade17
Serine	0.0480427	1.31837	0.29821	ypd_wt:ade17
Sinapine	0.670775	0.173423	2.7386	ypd_wt:ade17
Sorbose	0.43672	0.359797	0.489189	ypd_wt:ade17
Sucrose	0.05026	1.29878	0.751595	ypd_wt:ade17
Taurocholic acid	0.00175131	2.75664	0.742827	ypd_wt:ade17
TES	0.0828924	1.08149	0.131104	ypd_wt:ade17
Testosterone	0.804659	0.0943879	-0.503806	ypd_wt:ade17
Thiamine	0.0564374	1.24843	0.61857	ypd_wt:ade17
Thr-Arg	0.183099	0.737315	-0.692757	ypd_wt:ade17
Thr-Asp	0.0568384	1.24536	-1.22486	ypd_wt:ade17
Thr-Gln	0.155515	0.808227	0.0906886	ypd_wt:ade17
Thr-His	0.350534	0.45527	-1.58107	ypd_wt:ade17
Thr-Lys	0.0852575	1.06927	-0.479898	ypd_wt:ade17
Thr-Thr	0.514731	0.288419	-0.632811	ypd_wt:ade17
Threonine	0.0907504	1.04215	0.323902	ypd_wt:ade17
Thymidine	0.0482143	1.31682	0.612226	ypd_wt:ade17
Trehalose	0.0743945	1.12846	0.724994	ypd_wt:ade17
Trichloroacetic acid	0.444444	0.352183	-0.216811	ypd_wt:ade17
Tryptophan	0.109347	0.961191	0.251293	ypd_wt:ade17
Tryptophan	0.178571	0.748188	0.105093	ypd_wt:ade17
Turanose	0.259649	0.585613	0.387646	ypd_wt:ade17
Tyr-Arg	0.263345	0.579475	-0.0601055	ypd_wt:ade17
Tyr-His	0.253033	0.596823	0.0316874	ypd_wt:ade17
Tyr-Thr	0.513274	0.28965	-0.0320521	ypd_wt:ade17
Tyrosine	0.00520833	2.2833	0.389452	ypd_wt:ade17
Uracil	0.0001	4	1.0761	ypd_wt:ade17
Uridine	0.0001	4	0.724247	ypd_wt:ade17
Uridine 5'-monophosphate	0.0626118	1.20334	-0.229401	ypd_wt:ade17
Uridine diphosphate galactose	0.043554	1.36097	-2.76696	ypd_wt:ade17
Uridine-5-diphosphoacetylglucosamine	0.0384615	1.41497	-0.16828	ypd_wt:ade17
Urocanic acid	0.101222	0.994727	0.235915	ypd_wt:ade17
Vaccenic acid	0.648789	0.187897	1.07229	ypd_wt:ade17
Val-Arg	0.0195035	1.70989	-0.536053	ypd_wt:ade17
Val-Asn	0.224779	0.648245	-0.169165	ypd_wt:ade17
Val-Gly	0.113835	0.943723	-0.426839	ypd_wt:ade17
Val-His	0.488496	0.311139	-0.122484	ypd_wt:ade17
Val-Lys	0.0625	1.20412	-0.539975	ypd_wt:ade17
Val-Pro	0.142361	0.846609	0.0306214	ypd_wt:ade17
Val-Ser	0.764499	0.116623	0.101971	ypd_wt:ade17
Valine	0.00881834	2.05461	0.340548	ypd_wt:ade17
Xanthosine	0.00527241	2.27799	0.628977	ypd_wt:ade17
Xylitol	0.111307	0.953476	0.263211	ypd_wt:ade17
(R)-Pantetheine	0.925606	0.0335741	-0.013389	ypd_wt:shm2
1-Aminocyclopropane-1-carboxylic acid	0.0122592	1.91154	-0.649785	ypd_wt:shm2
1-Decanoyl-2-hydroxy-sn-glycero-3-phosphocholine	0.0034965	2.45637	0.158084	ypd_wt:shm2
1-Methyladenosine	0.236234	0.626657	-0.115896	ypd_wt:shm2
1-Methylguanosine	0.0751748	1.12393	0.201368	ypd_wt:shm2
1-Methylnicotinamide	0.0157068	1.80391	-0.0775578	ypd_wt:shm2
2-(1H-Benzimidazol-2-ylthio)-N,N-dimethylethanamine	0.0392157	1.40654	-0.360093	ypd_wt:shm2
2-Amino-1-phenylethanol	0.0487805	1.31175	0.0141659	ypd_wt:shm2
2-Aminonicotinic acid	0.14032	0.852881	-0.838067	ypd_wt:shm2
2-Aminopimelic acid	0.0001	4	0.776499	ypd_wt:shm2
2-Ethylglutamic acid	0.0001	4	0.634145	ypd_wt:shm2
2-Hydroxy-4-methylpentanoic acid	0.430335	0.366193	-0.0263636	ypd_wt:shm2
2-Hydroxyacetophenone	0.31338	0.503928	0.0405037	ypd_wt:shm2
2-Isopropylmalic acid	0.0192644	1.71524	0.174218	ypd_wt:shm2
2-Propanamidoacetic acid	0.00530974	2.27493	-0.115677	ypd_wt:shm2
2'-Deoxyguanosine 3'-monophosphate	0.130053	0.885881	-0.116359	ypd_wt:shm2
2'-Deoxyguanosine 5'-monophosphate	0.124113	0.906181	-0.771929	ypd_wt:shm2
3-Aminoadipic acid	0.210801	0.676127	-0.00301485	ypd_wt:shm2
3-Aminotyrosine	0.533451	0.272906	1.07331	ypd_wt:shm2
3-Deoxyuridine	0.00175439	2.75587	0.366557	ypd_wt:shm2
3-Hydroxy-3-methylglutaric acid	0.159292	0.797806	0.429998	ypd_wt:shm2
3-Hydroxybutyric acid	0.00184162	2.7348	0.101403	ypd_wt:shm2
3-Hydroxyphenylalanine	0.516696	0.286765	0.554024	ypd_wt:shm2
3-Methylhistidine	0.008726	2.05918	0.268477	ypd_wt:shm2
3-Methyluridine	0.0573913	1.24115	0.383211	ypd_wt:shm2
3-Phenyllactic acid	0.0804196	1.09464	-0.569609	ypd_wt:shm2
3-Phosphonopropionic acid	0.0142603	1.84587	-0.0909358	ypd_wt:shm2
4-Acetamidobutyric acid	0.557836	0.253494	0.141872	ypd_wt:shm2
4-Amino-2-methyl-5-pyrimidinemethanol	0.0001	4	-0.259131	ypd_wt:shm2
4-Guanidinobutyric acid	0.0177305	1.75128	-0.365737	ypd_wt:shm2
4-Hydroxymandelonitrile	0.0315236	1.50136	0.523057	ypd_wt:shm2
4-Isopropylbenzoic acid	0.273684	0.56275	0.598977	ypd_wt:shm2
4-Methyl-5-thiazoleethanol	0.375661	0.425203	0.185538	ypd_wt:shm2
4-Thiouridine	0.168224	0.774111	-0.40991	ypd_wt:shm2
4-Trimethylammoniobutanoic acid	0.0001	4	0.284736	ypd_wt:shm2
5-(2-Hydroxyethyl)-4-methylthiazole	0.0472028	1.32603	0.545502	ypd_wt:shm2
5-Hydroxymethyluridine	0.00557621	2.25366	0.240031	ypd_wt:shm2
5'-Methylthioadenosine	0.259325	0.586156	-0.94252	ypd_wt:shm2
Abietic acid	0.442446	0.35414	0.487735	ypd_wt:shm2
Acetylcarnitine	0.0631579	1.19957	0.290286	ypd_wt:shm2
Acetylisatin	0.248227	0.605151	-0.273861	ypd_wt:shm2
Adenine	0.0192644	1.71524	0.0794512	ypd_wt:shm2
Adenosine	0.0243902	1.61278	0.374645	ypd_wt:shm2
Adenosine 5'-monophosphate	0.205674	0.686821	-0.572934	ypd_wt:shm2
Ala-Ala	0.854895	0.0680872	0.142848	ypd_wt:shm2
Ala-Glu	0.0034662	2.46015	-0.306391	ypd_wt:shm2
Ala-His	0.304577	0.516302	-0.0664843	ypd_wt:shm2
Ala-Thr	0.183422	0.73655	-0.812296	ypd_wt:shm2
Ala-Val	0.768551	0.114327	-0.200545	ypd_wt:shm2
Alanine	0.00522648	2.28179	-0.386306	ypd_wt:shm2
Aleuritic acid	0.0915493	1.03834	-0.518867	ypd_wt:shm2
Androstenedione	0.719723	0.142835	0.28602	ypd_wt:shm2
Arg-Ala	0.290265	0.537205	-0.698547	ypd_wt:shm2
Arg-Asp	0.253054	0.596787	-0.610903	ypd_wt:shm2
Arg-Glu	0.207746	0.682466	-0.318566	ypd_wt:shm2
Arg-Pro	0.0001	4	-0.230648	ypd_wt:shm2
Arginine	0.447183	0.349515	-0.118849	ypd_wt:shm2
Arginine	0.503484	0.298014	-0.0521495	ypd_wt:shm2
Argininosuccinic acid	0.0385289	1.41421	0.54871	ypd_wt:shm2
Asn-Ala	0.342199	0.465722	-0.253913	ypd_wt:shm2
Asn-Arg	0.322807	0.491057	-0.140037	ypd_wt:shm2
Asn-Asp	0.485062	0.314203	-0.102962	ypd_wt:shm2
Asn-Glu	0.294737	0.530566	-0.635484	ypd_wt:shm2
Asn-Gly	0.028021	1.55252	0.203848	ypd_wt:shm2
Asn-His	0.458781	0.338394	-0.074019	ypd_wt:shm2
Asn-Lys	0.240418	0.619033	-0.296229	ypd_wt:shm2
Asn-Met	0.649737	0.187262	0.123289	ypd_wt:shm2
Asn-Thr	0.0226087	1.64572	-0.204919	ypd_wt:shm2
Asn-Val	0.130037	0.885934	-0.391228	ypd_wt:shm2
Asp-Asp	0.310526	0.507902	-0.506641	ypd_wt:shm2
Asp-Gln	0.231449	0.635545	-0.219171	ypd_wt:shm2
Asp-Met	0.660839	0.179904	0.0443941	ypd_wt:shm2
Asp-Thr	0.389474	0.409522	-0.121974	ypd_wt:shm2
Asp-Val	0.178571	0.748188	0.0190483	ypd_wt:shm2
Aspartic acid	0.0918544	1.0369	-0.212591	ypd_wt:shm2
beta-Alanine	0.0001	4	-0.424755	ypd_wt:shm2
Betaine	0.252174	0.5983	0.027029	ypd_wt:shm2
Biocytin	0.0001	4	-0.223385	ypd_wt:shm2
Carnitine	0.0001	4	0.347898	ypd_wt:shm2
Chitintetraose	0.209262	0.679309	-0.0598397	ypd_wt:shm2
Choline	0.0275862	1.55931	-0.399896	ypd_wt:shm2
Citric acid	0.277876	0.556149	-1.49326	ypd_wt:shm2
Citrulline	0.0641711	1.19266	-0.539844	ypd_wt:shm2
Creatine	0.0299296	1.5239	0.572297	ypd_wt:shm2
Cyclic adenosine diphosphate ribose	0.8669	0.0620309	0.01311	ypd_wt:shm2
Cycloheximide	0.0554593	1.25603	-2.13986	ypd_wt:shm2
Cystathionine	0.024735	1.60669	-0.562786	ypd_wt:shm2
Cytidine	0.033101	1.48016	-1.01976	ypd_wt:shm2
Cytidine 5'-diphosphocholine	0.122164	0.913057	-0.316081	ypd_wt:shm2
Cytidine-5'-monophosphate	0.0035461	2.45025	-0.424548	ypd_wt:shm2
dAMP	0.690435	0.160877	-0.246058	ypd_wt:shm2
Dehydroisoandrosterone sulfate	0.975524	0.0107618	-0.637896	ypd_wt:shm2
DG 16:0_18:1	0.0367133	1.43518	0.643037	ypd_wt:shm2
[truncated: 1,179 more rows]

## Sheet: Sheet7_Figure7B_S5B
comparison	intensity_ratio	intensity	compound
wt:cho2_smm	1.13293	0.180055	Ala
wt:cho2_smm	0.985278	-0.021397	Ala
wt:cho2_smm	0.654312	-0.61195	Ala
wt:cho2_smm	1.14375	0.193777	Ala
wt:cho2_smm	3.18496	1.67127	Ala
wt:cho2_smm	0.943261	-0.0842717	Ala
wt:cho2_smmc	0.559535	-0.837699	Ala
wt:cho2_smmc	0.466192	-1.101	Ala
wt:cho2_smmc	0.623078	-0.682516	Ala
wt:cho2_smmc	0.773726	-0.370106	Ala
wt:cho2_smmc	0.372926	-1.42304	Ala
wt:cho2_smmc	0.561457	-0.832753	Ala
wt:cho2_smm	1.71383	0.777222	Arg
wt:cho2_smm	1.5881	0.667302	Arg
wt:cho2_smm	1.8255	0.86829	Arg
wt:cho2_smm	2.63285	1.39663	Arg
wt:cho2_smm	1.65799	0.729438	Arg
wt:cho2_smm	2.20179	1.13868	Arg
wt:cho2_smmc	1.3879	0.472906	Arg
wt:cho2_smmc	0.678934	-0.558656	Arg
wt:cho2_smmc	0.662198	-0.594665	Arg
wt:cho2_smmc	0.49829	-1.00494	Arg
wt:cho2_smmc	0.900941	-0.150496	Arg
wt:cho2_smmc	0.776047	-0.365783	Arg
wt:cho2_smm	1.1538	0.206388	Asp
wt:cho2_smm	1.22265	0.290011	Asp
wt:cho2_smm	4.79658	2.26201	Asp
wt:cho2_smm	1.60707	0.684429	Asp
wt:cho2_smm	6.16197	2.62339	Asp
wt:cho2_smm	1.18985	0.250777	Asp
wt:cho2_smmc	1.04891	0.068891	Asp
wt:cho2_smmc	0.973815	-0.0382803	Asp
wt:cho2_smmc	0.863514	-0.211708	Asp
wt:cho2_smmc	0.917917	-0.123565	Asp
wt:cho2_smmc	0.612492	-0.707238	Asp
wt:cho2_smmc	0.977179	-0.0333057	Asp
wt:cho2_smm	0.968042	-0.0468582	Glu
wt:cho2_smm	0.827857	-0.272546	Glu
wt:cho2_smm	1.00927	0.0133091	Glu
wt:cho2_smm	0.926807	-0.10966	Glu
wt:cho2_smm	3.98112	1.99318	Glu
wt:cho2_smm	0.92558	-0.11157	Glu
wt:cho2_smmc	1.14529	0.195716	Glu
wt:cho2_smmc	0.928829	-0.106515	Glu
wt:cho2_smmc	1.08237	0.1142	Glu
wt:cho2_smmc	1.00488	0.0070259	Glu
wt:cho2_smmc	0.692312	-0.530505	Glu
wt:cho2_smmc	1.09826	0.135217	Glu
wt:cho2_smm	0.53448	-0.903793	Gln
wt:cho2_smm	0.474909	-1.07428	Gln
wt:cho2_smm	0.530477	-0.914637	Gln
wt:cho2_smm	0.556535	-0.845454	Gln
wt:cho2_smm	2.54945	1.35019	Gln
wt:cho2_smm	0.593935	-0.751624	Gln
wt:cho2_smmc	0.613219	-0.705527	Gln
wt:cho2_smmc	0.501237	-0.996435	Gln
wt:cho2_smmc	0.723965	-0.466008	Gln
wt:cho2_smmc	0.567996	-0.816047	Gln
wt:cho2_smmc	0.398942	-1.32575	Gln
wt:cho2_smmc	0.586979	-0.768619	Gln
wt:cho2_smm	2.41748	1.2735	Gly
wt:cho2_smm	1.5	0.584963	Gly
wt:cho2_smm	1.36752	0.451563	Gly
wt:cho2_smm	1.42063	0.506536	Gly
wt:cho2_smm	13.1053	3.71207	Gly
wt:cho2_smm	1.08854	0.122397	Gly
wt:cho2_smmc	0.20155	-2.31079	Gly
wt:cho2_smmc	0.4125	-1.27753	Gly
wt:cho2_smmc	0.604651	-0.725825	Gly
wt:cho2_smmc	0.490506	-1.02766	Gly
wt:cho2_smmc	0.334337	-1.58062	Gly
wt:cho2_smmc	0.534527	-0.903666	Gly
wt:cho2_smm	1.29613	0.374206	His
wt:cho2_smm	1.23374	0.303041	His
wt:cho2_smm	1.55905	0.640669	His
wt:cho2_smm	1.45029	0.536342	His
wt:cho2_smm	7.83392	2.96974	His
wt:cho2_smm	1.41532	0.501125	His
wt:cho2_smmc	1.17049	0.227115	His
wt:cho2_smmc	1.04649	0.0655522	His
wt:cho2_smmc	1.50502	0.58978	His
wt:cho2_smmc	1.55323	0.635272	His
wt:cho2_smmc	0.848446	-0.237105	His
wt:cho2_smmc	1.19583	0.25801	His
wt:cho2_smm	1.53608	0.619258	Ile
wt:cho2_smm	1.06041	0.0846243	Ile
wt:cho2_smm	3.39303	1.76258	Ile
wt:cho2_smm	1.06987	0.0974377	Ile
wt:cho2_smm	5.04228	2.33408	Ile
wt:cho2_smm	1.42405	0.509997	Ile
wt:cho2_smmc	0.29991	-1.7374	Ile
wt:cho2_smmc	0.339005	-1.56062	Ile
wt:cho2_smmc	0.317968	-1.65305	Ile
wt:cho2_smmc	0.295121	-1.76062	Ile
wt:cho2_smmc	0.194695	-2.36072	Ile
wt:cho2_smmc	0.437586	-1.19236	Ile
wt:cho2_smm	1.04718	0.0665149	Leu
wt:cho2_smm	0.801809	-0.318669	Leu
wt:cho2_smm	5.05891	2.33883	Leu
wt:cho2_smm	0.874191	-0.193979	Leu
wt:cho2_smm	5.62166	2.491	Leu
wt:cho2_smm	1.14868	0.199978	Leu
wt:cho2_smmc	0.409322	-1.28869	Leu
wt:cho2_smmc	0.376557	-1.40906	Leu
wt:cho2_smmc	0.375877	-1.41167	Leu
wt:cho2_smmc	0.3813	-1.391	Leu
wt:cho2_smmc	0.259647	-1.94538	Leu
wt:cho2_smmc	0.440357	-1.18326	Leu
wt:cho2_smm	3.93361	1.97585	Lys
wt:cho2_smm	4.58596	2.19722	Lys
wt:cho2_smm	3.26023	1.70497	Lys
wt:cho2_smm	4.6932	2.23057	Lys
wt:cho2_smm	5.07969	2.34474	Lys
wt:cho2_smm	5.25865	2.39469	Lys
wt:cho2_smmc	2.62944	1.39476	Lys
wt:cho2_smmc	1.19905	0.261891	Lys
wt:cho2_smmc	1.29518	0.373149	Lys
wt:cho2_smmc	0.888778	-0.170104	Lys
wt:cho2_smmc	1.70501	0.769781	Lys
wt:cho2_smmc	1.49416	0.579338	Lys
wt:cho2_smm	1.76076	0.816196	Met
wt:cho2_smm	1.10732	0.147078	Met
wt:cho2_smm	1.01711	0.0244782	Met
wt:cho2_smm	1.15816	0.211831	Met
wt:cho2_smm	8.61617	3.10705	Met
wt:cho2_smm	1.59438	0.672998	Met
wt:cho2_smmc	0.360882	-1.4704	Met
wt:cho2_smmc	0.355168	-1.49343	Met
wt:cho2_smmc	0.347349	-1.52554	Met
wt:cho2_smmc	0.321097	-1.63892	Met
wt:cho2_smmc	0.190645	-2.39104	Met
wt:cho2_smmc	0.394085	-1.34342	Met
wt:cho2_smm	1.11842	0.161463	Phe
wt:cho2_smm	1.03133	0.0445001	Phe
wt:cho2_smm	0.898811	-0.15391	Phe
wt:cho2_smm	1.19404	0.255853	Phe
wt:cho2_smm	4.35269	2.12191	Phe
wt:cho2_smm	1.0565	0.079299	Phe
wt:cho2_smmc	0.487942	-1.03522	Phe
wt:cho2_smmc	0.423616	-1.23917	Phe
wt:cho2_smmc	0.434282	-1.2033	Phe
wt:cho2_smmc	0.520918	-0.940871	Phe
wt:cho2_smmc	0.342548	-1.54562	Phe
wt:cho2_smmc	0.501495	-0.995694	Phe
wt:cho2_smm	1.65969	0.730915	Pro
wt:cho2_smm	1.23632	0.306057	Pro
wt:cho2_smm	1.07252	0.101005	Pro
wt:cho2_smm	1.16023	0.214409	Pro
wt:cho2_smm	6.68599	2.74114	Pro
wt:cho2_smm	1.78535	0.836205	Pro
wt:cho2_smmc	0.77426	-0.369109	Pro
wt:cho2_smmc	0.642094	-0.639144	Pro
wt:cho2_smmc	0.609182	-0.715054	Pro
wt:cho2_smmc	0.545646	-0.873962	Pro
wt:cho2_smmc	0.395423	-1.33853	Pro
wt:cho2_smmc	0.648579	-0.624647	Pro
wt:cho2_smm	0.977533	-0.0327826	Ser
wt:cho2_smm	0.95903	-0.0603516	Ser
wt:cho2_smm	1.16386	0.218921	Ser
wt:cho2_smm	1.16618	0.221788	Ser
wt:cho2_smm	3.67615	1.87819	Ser
wt:cho2_smm	0.971202	-0.0421569	Ser
wt:cho2_smmc	0.698048	-0.518601	Ser
wt:cho2_smmc	0.572517	-0.804608	Ser
wt:cho2_smmc	0.726251	-0.46146	Ser
wt:cho2_smmc	0.725355	-0.46324	Ser
wt:cho2_smmc	0.535122	-0.902061	Ser
wt:cho2_smmc	0.703895	-0.506567	Ser
wt:cho2_smm	1.1402	0.189289	Thr
wt:cho2_smm	0.984698	-0.0222474	Thr
wt:cho2_smm	1.20864	0.273388	Thr
wt:cho2_smm	1.1535	0.206016	Thr
wt:cho2_smm	5.32015	2.41147	Thr
wt:cho2_smm	1.19346	0.255151	Thr
wt:cho2_smmc	0.598956	-0.739478	Thr
wt:cho2_smmc	0.474086	-1.07678	Thr
wt:cho2_smmc	0.476456	-1.06959	Thr
wt:cho2_smmc	0.558646	-0.839995	Thr
wt:cho2_smmc	0.346899	-1.52741	Thr
wt:cho2_smmc	0.53012	-0.915609	Thr
wt:cho2_smm	1.25698	0.329958	Trp
wt:cho2_smm	1.02992	0.0425291	Trp
wt:cho2_smm	1.22761	0.295856	Trp
wt:cho2_smm	1.05466	0.0767716	Trp
wt:cho2_smm	5.16406	2.36851	Trp
wt:cho2_smm	1.45486	0.540883	Trp
wt:cho2_smmc	0.3331	-1.58597	Trp
wt:cho2_smmc	0.316981	-1.65753	Trp
wt:cho2_smmc	0.319585	-1.64573	Trp
wt:cho2_smmc	0.284063	-1.81572	Trp
wt:cho2_smmc	0.248497	-2.0087	Trp
wt:cho2_smmc	0.397335	-1.33157	Trp
wt:cho2_smm	1.31944	0.399925	Tyr
wt:cho2_smm	0.941552	-0.086888	Tyr
wt:cho2_smm	0.922557	-0.116291	Tyr
wt:cho2_smm	0.973684	-0.0384741	Tyr
wt:cho2_smm	4.5724	2.19295	Tyr
wt:cho2_smm	1.5281	0.611739	Tyr
wt:cho2_smmc	0.375749	-1.41216	Tyr
wt:cho2_smmc	0.452104	-1.14527	Tyr
wt:cho2_smmc	0.393616	-1.34514	Tyr
wt:cho2_smmc	0.377239	-1.40645	Tyr
wt:cho2_smmc	0.265917	-1.91095	Tyr
wt:cho2_smmc	0.452931	-1.14264	Tyr
wt:cho2_smm	1.21801	0.284522	Val
wt:cho2_smm	1.07744	0.107601	Val
wt:cho2_smm	1.47445	0.560179	Val
wt:cho2_smm	1.04177	0.0590304	Val
wt:cho2_smm	4.44307	2.15156	Val
wt:cho2_smm	1.27496	0.350455	Val
wt:cho2_smmc	0.515649	-0.955537	Val
wt:cho2_smmc	0.347427	-1.52522	Val
wt:cho2_smmc	0.370464	-1.4326	Val
wt:cho2_smmc	0.3865	-1.37146	Val
wt:cho2_smmc	0.341035	-1.55201	Val
wt:cho2_smmc	0.493506	-1.01886	Val
wt:cho2_smm	20.3511	4.34704	choline
wt:cho2_smm	12.9148	3.69095	choline
wt:cho2_smm	13.3658	3.74047	choline
wt:cho2_smm	20.6735	4.36971	choline
wt:cho2_smm	17.6527	4.14181	choline
wt:cho2_smm	15.3259	3.9379	choline
wt:cho2_smmc	1.26975	0.344546	choline
wt:cho2_smmc	0.628276	-0.67053	choline
wt:cho2_smmc	0.635826	-0.653297	choline
wt:cho2_smmc	0.532466	-0.909239	choline
wt:cho2_smmc	0.40456	-1.30557	choline
wt:cho2_smmc	0.674195	-0.568761	choline
wt:cho2_smm	0.384044	-1.38066	AdoMet
wt:cho2_smm	0.312743	-1.67695	AdoMet
wt:cho2_smm	0.311725	-1.68166	AdoMet
wt:cho2_smm	0.516657	-0.95272	AdoMet
wt:cho2_smm	2.72755	1.44761	AdoMet
wt:cho2_smm	0.272229	-1.87711	AdoMet
wt:cho2_smmc	0.258549	-1.95149	AdoMet
wt:cho2_smmc	0.199218	-2.32758	AdoMet
wt:cho2_smmc	0.115067	-3.11945	AdoMet
wt:cho2_smmc	0.0570363	-4.13198	AdoMet
wt:cho2_smmc	0.144962	-2.78625	AdoMet
wt:cho2_smmc	0.199674	-2.32428	AdoMet
ypd:smm_wt	3.63218	1.86084	Ala
ypd:smm_wt	3.13699	1.64938	Ala
ypd:smm_wt	3.13736	1.64955	Ala
ypd:smm_wt	2.68978	1.42749	Ala
ypd:smm_wt	2.38215	1.25226	Ala
ypd:smm_wt	2.5294	1.33879	Ala
smm:smmc_wt	0.818348	-0.289213	Ala
smm:smmc_wt	0.899675	-0.152525	Ala
smm:smmc_wt	0.853778	-0.228068	Ala
smm:smmc_wt	0.940186	-0.0889815	Ala
smm:smmc_wt	1.19337	0.255043	Ala
smm:smmc_wt	0.884342	-0.177323	Ala
ypd:smm_wt	0.809866	-0.304244	Arg
ypd:smm_wt	1.31376	0.393703	Arg
ypd:smm_wt	1.01483	0.0212425	Arg
ypd:smm_wt	0.689021	-0.537379	Arg
ypd:smm_wt	1.12797	0.173732	Arg
ypd:smm_wt	1.0133	0.0190667	Arg
smm:smmc_wt	0.880907	-0.182938	Arg
smm:smmc_wt	0.923179	-0.115317	Arg
smm:smmc_wt	0.786073	-0.347265	Arg
smm:smmc_wt	1.12069	0.164383	Arg
smm:smmc_wt	1.21793	0.284432	Arg
smm:smmc_wt	1.08609	0.119147	Arg
ypd:smm_wt	3.14921	1.65499	Asp
ypd:smm_wt	3.33763	1.73882	Asp
ypd:smm_wt	2.71705	1.44204	Asp
ypd:smm_wt	2.82003	1.49571	Asp
ypd:smm_wt	2.63162	1.39595	Asp
ypd:smm_wt	3.34733	1.74301	Asp
smm:smmc_wt	0.791946	-0.336527	Asp
smm:smmc_wt	0.740013	-0.434377	Asp
smm:smmc_wt	0.84192	-0.248244	Asp
smm:smmc_wt	0.861744	-0.214669	Asp
smm:smmc_wt	1.27717	0.352956	Asp
smm:smmc_wt	0.717906	-0.478133	Asp
ypd:smm_wt	2.30611	1.20546	Glu
ypd:smm_wt	2.39073	1.25745	Glu
ypd:smm_wt	2.08343	1.05896	Glu
ypd:smm_wt	2.58936	1.3726	Glu
ypd:smm_wt	1.93177	0.94992	Glu
ypd:smm_wt	2.33227	1.22174	Glu
smm:smmc_wt	0.899917	-0.152135	Glu
smm:smmc_wt	0.837775	-0.255366	Glu
smm:smmc_wt	0.877743	-0.18813	Glu
smm:smmc_wt	0.956153	-0.064687	Glu
smm:smmc_wt	1.16323	0.218133	Glu
smm:smmc_wt	0.825243	-0.277109	Glu
ypd:smm_wt	1.35757	0.441027	Gln
ypd:smm_wt	1.29022	0.367621	Gln
ypd:smm_wt	1.1695	0.225894	Gln
ypd:smm_wt	1.20657	0.270911	Gln
ypd:smm_wt	1.15721	0.210655	Gln
ypd:smm_wt	1.23977	0.310071	Gln
smm:smmc_wt	0.779723	-0.358966	Gln
smm:smmc_wt	0.822676	-0.281604	Gln
smm:smmc_wt	0.826669	-0.274619	Gln
smm:smmc_wt	0.857462	-0.221856	Gln
smm:smmc_wt	1.13167	0.178451	Gln
smm:smmc_wt	0.835464	-0.259351	Gln
ypd:smm_wt	3.80723	1.92874	Gly
ypd:smm_wt	4.32292	2.11201	Gly
ypd:smm_wt	5.025	2.32912	Gly
ypd:smm_wt	4.97765	2.31547	Gly
ypd:smm_wt	2.40562	1.26641	Gly
ypd:smm_wt	3.66507	1.87384	Gly
smm:smmc_wt	3.19231	1.6746	Gly
smm:smmc_wt	1.16364	0.21864	Gly
smm:smmc_wt	0.615385	-0.70044	Gly
smm:smmc_wt	1.15484	0.207691	Gly
smm:smmc_wt	2.24324	1.16559	Gly
smm:smmc_wt	1	0	Gly
ypd:smm_wt	0.624779	-0.678582	His
ypd:smm_wt	0.690838	-0.53358	His
ypd:smm_wt	0.582333	-0.780085	His
ypd:smm_wt	0.646846	-0.628505	His
ypd:smm_wt	0.605045	-0.724885	His
ypd:smm_wt	0.673929	-0.569332	His
smm:smmc_wt	1.0279	0.0397059	His
smm:smmc_wt	0.954543	-0.0671179	His
smm:smmc_wt	1.02169	0.030954	His
smm:smmc_wt	1.00629	0.00904818	His
smm:smmc_wt	1.4035	0.48903	His
smm:smmc_wt	0.930504	-0.103915	His
ypd:smm_wt	3.64842	1.86727	Ile
ypd:smm_wt	4.50949	2.17297	Ile
ypd:smm_wt	1.18224	0.241526	Ile
ypd:smm_wt	4.43493	2.14891	Ile
ypd:smm_wt	2.99953	1.58474	Ile
ypd:smm_wt	2.76424	1.46688	Ile
smm:smmc_wt	0.992055	-0.0115086	Ile
smm:smmc_wt	0.795291	-0.330445	Ile
smm:smmc_wt	2.69544	1.43052	Ile
smm:smmc_wt	0.910811	-0.134776	Ile
smm:smmc_wt	1.29183	0.369418	Ile
smm:smmc_wt	0.952921	-0.0695708	Ile
ypd:smm_wt	1.13289	0.180002	Leu
ypd:smm_wt	1.12282	0.16712	Leu
ypd:smm_wt	0.170999	-2.54794	Leu
ypd:smm_wt	1.12997	0.176281	Leu
ypd:smm_wt	0.809066	-0.30567	Leu
ypd:smm_wt	0.827203	-0.273686	Leu
smm:smmc_wt	0.790816	-0.338585	Leu
smm:smmc_wt	0.675287	-0.566428	Leu
smm:smmc_wt	4.38074	2.13117	Leu
smm:smmc_wt	0.708628	-0.496899	Leu
smm:smmc_wt	1.05277	0.0741957	Leu
smm:smmc_wt	0.9026	-0.147841	Leu
ypd:smm_wt	3.14768	1.65429	Lys
ypd:smm_wt	2.91248	1.54225	Lys
ypd:smm_wt	2.8036	1.48728	Lys
ypd:smm_wt	2.19015	1.13103	Lys
ypd:smm_wt	3.0538	1.6106	Lys
ypd:smm_wt	2.69122	1.42826	Lys
smm:smmc_wt	0.917295	-0.124542	Lys
smm:smmc_wt	1.1194	0.162723	Lys
smm:smmc_wt	0.92355	-0.114738	Lys
smm:smmc_wt	1.21416	0.27996	Lys
smm:smmc_wt	1.54239	0.625166	Lys
smm:smmc_wt	1.37205	0.456335	Lys
ypd:smm_wt	0.122392	-3.03042	Met
ypd:smm_wt	0.157116	-2.6701	Met
ypd:smm_wt	0.158506	-2.65739	Met
ypd:smm_wt	0.149759	-2.73929	Met
ypd:smm_wt	0.111526	-3.16455	Met
ypd:smm_wt	0.102264	-3.28963	Met
smm:smmc_wt	0.933932	-0.0986102	Met
smm:smmc_wt	0.671444	-0.574661	Met
smm:smmc_wt	0.637425	-0.649671	Met
smm:smmc_wt	0.699487	-0.51563	Met
smm:smmc_wt	1.27269	0.347879	Met
smm:smmc_wt	0.960708	-0.0578296	Met
ypd:smm_wt	5.17662	2.37201	Phe
ypd:smm_wt	5.12961	2.35885	Phe
ypd:smm_wt	5.42224	2.43889	Phe
ypd:smm_wt	4.52248	2.17711	Phe
ypd:smm_wt	4.00843	2.00304	Phe
ypd:smm_wt	4.70162	2.23316	Phe
smm:smmc_wt	0.815888	-0.293557	Phe
smm:smmc_wt	0.890918	-0.166635	Phe
smm:smmc_wt	0.763402	-0.389486	Phe
smm:smmc_wt	0.938164	-0.0920872	Phe
smm:smmc_wt	1.26233	0.336089	Phe
smm:smmc_wt	0.890475	-0.167353	Phe
ypd:smm_wt	1.80356	0.850847	Pro
ypd:smm_wt	1.9724	0.979953	Pro
ypd:smm_wt	2.03791	1.02709	Pro
ypd:smm_wt	2.10807	1.07592	Pro
ypd:smm_wt	1.56106	0.642524	Pro
ypd:smm_wt	1.26654	0.340898	Pro
smm:smmc_wt	0.898403	-0.154566	Pro
smm:smmc_wt	0.816528	-0.292425	Pro
smm:smmc_wt	0.780926	-0.356742	Pro
smm:smmc_wt	0.826267	-0.275321	Pro
smm:smmc_wt	1.28124	0.357546	Pro
smm:smmc_wt	1.21555	0.281607	Pro
ypd:smm_wt	3.02298	1.59597	Ser
ypd:smm_wt	2.88323	1.52768	Ser
ypd:smm_wt	2.65443	1.4084	Ser
ypd:smm_wt	2.69111	1.4282	Ser
ypd:smm_wt	2.89446	1.53329	Ser
ypd:smm_wt	2.84962	1.51077	Ser
smm:smmc_wt	0.819929	-0.28643	Ser
smm:smmc_wt	0.926178	-0.110639	Ser
smm:smmc_wt	0.966511	-0.0491413	Ser
smm:smmc_wt	0.963651	-0.0534173	Ser
smm:smmc_wt	1.13819	0.186735	Ser
smm:smmc_wt	0.838035	-0.254918	Ser
ypd:smm_wt	2.92815	1.54999	Thr
ypd:smm_wt	2.94966	1.56055	Thr
ypd:smm_wt	2.55096	1.35104	Thr
ypd:smm_wt	2.739	1.45365	Thr
ypd:smm_wt	2.3411	1.22719	Thr
ypd:smm_wt	2.55595	1.35386	Thr
smm:smmc_wt	0.781877	-0.354986	Thr
smm:smmc_wt	0.811529	-0.301285	Thr
smm:smmc_wt	0.814029	-0.296848	Thr
smm:smmc_wt	0.832769	-0.264012	Thr
smm:smmc_wt	1.17757	0.235814	Thr
smm:smmc_wt	0.857898	-0.221122	Thr
ypd:smm_wt	4.62255	2.20869	Trp
ypd:smm_wt	4.84725	2.27717	Trp
ypd:smm_wt	4.45771	2.1563	Trp
ypd:smm_wt	4.83685	2.27407	Trp
ypd:smm_wt	3.64286	1.86507	Trp
ypd:smm_wt	3.28827	1.71733	Trp
smm:smmc_wt	1.03085	0.0438333	Trp
smm:smmc_wt	0.948565	-0.0761817	Trp
smm:smmc_wt	0.954781	-0.066759	Trp
smm:smmc_wt	1.01749	0.02502	Trp
smm:smmc_wt	1.30191	0.380633	Trp
smm:smmc_wt	1.16015	0.214311	Trp
ypd:smm_wt	2.72602	1.4468	Tyr
ypd:smm_wt	3.21144	1.68322	Tyr
ypd:smm_wt	3.12903	1.64572	Tyr
ypd:smm_wt	3.38842	1.76061	Tyr
ypd:smm_wt	2.53502	1.342	Tyr
ypd:smm_wt	2.22094	1.15117	Tyr
smm:smmc_wt	1.06712	0.0937172	Tyr
smm:smmc_wt	0.777875	-0.362389	Tyr
smm:smmc_wt	0.770839	-0.375498	Tyr
smm:smmc_wt	0.793262	-0.334131	Tyr
smm:smmc_wt	1.20792	0.272526	Tyr
smm:smmc_wt	1.08235	0.114161	Tyr
ypd:smm_wt	3	1.58496	Val
ypd:smm_wt	2.68934	1.42725	Val
ypd:smm_wt	2.48939	1.31579	Val
ypd:smm_wt	3.51066	1.81174	Val
ypd:smm_wt	2.83593	1.50382	Val
ypd:smm_wt	2.77853	1.47432	Val
smm:smmc_wt	0.767261	-0.382211	Val
smm:smmc_wt	0.996662	-0.00482321	Val
smm:smmc_wt	0.964091	-0.0527589	Val
smm:smmc_wt	0.85075	-0.233193	Val
smm:smmc_wt	1.18638	0.246572	Val
smm:smmc_wt	0.857855	-0.221195	Val
ypd:smm_wt	1.68737	0.754775	choline
ypd:smm_wt	1.87208	0.904643	choline
ypd:smm_wt	1.36425	0.448108	choline
ypd:smm_wt	1.05915	0.0829108	choline
ypd:smm_wt	1.16535	0.220764	choline
ypd:smm_wt	1.03928	0.0555913	choline
smm:smmc_wt	0.639595	-0.64477	choline
smm:smmc_wt	0.742111	-0.430292	choline
smm:smmc_wt	0.871949	-0.197684	choline
smm:smmc_wt	1.42071	0.506608	choline
smm:smmc_wt	1.25431	0.326892	choline
smm:smmc_wt	1.07612	0.105836	choline
ypd:smm_wt	0.223388	-2.16238	AdoMet
ypd:smm_wt	0.35713	-1.48548	AdoMet
ypd:smm_wt	0.448541	-1.15669	AdoMet
ypd:smm_wt	0.147826	-2.75803	AdoMet
ypd:smm_wt	0.298687	-1.7433	AdoMet
ypd:smm_wt	0.211268	-2.24286	AdoMet
smm:smmc_wt	1.72245	0.784464	AdoMet
smm:smmc_wt	1.14203	0.191597	AdoMet
smm:smmc_wt	0.891885	-0.16507	AdoMet
smm:smmc_wt	2.07064	1.05007	AdoMet
smm:smmc_wt	2.42033	1.2752	AdoMet
smm:smmc_wt	1.07524	0.104659	AdoMet

## Sheet: Sheet8_FigureS6
lipid	p_value	log10p	log2FC	comparison
Cer d36:1	0.187719	0.726491	-0.119986	wt_ypd:smm
DG 32:0	0.573712	0.241306	0	wt_ypd:smm
DG 32:1	0.0001	4	-1.13428	wt_ypd:smm
DG 32:2	0.0001	4	-1.63763	wt_ypd:smm
DG 34:0	0.419469	0.3773	0.209226	wt_ypd:smm
DG 34:1	0.0001	4	-0.836901	wt_ypd:smm
DG 34:2	0.0001	4	-0.948864	wt_ypd:smm
DG 36:0	0.496479	0.304099	0.273205	wt_ypd:smm
DG 36:1	0.056239	1.24996	-0.210329	wt_ypd:smm
DG 36:2	0.266314	0.574606	-0.342961	wt_ypd:smm
DG 38:0	0.261863	0.581926	0.1735	wt_ypd:smm
LPC 14:0	0.00880282	2.05538	-0.48987	wt_ypd:smm
LPC 16:0	0.00176678	2.75282	1.49655	wt_ypd:smm
LPC 16:1	0.637478	0.195535	-0.0104716	wt_ypd:smm
LPC 17:1	0.0210158	1.67745	0.0951852	wt_ypd:smm
LPC 18:0	0.0001	4	2.40582	wt_ypd:smm
LPC 18:1	0.00353982	2.45102	1.16157	wt_ypd:smm
LPC 20:0	0.0001	4	1.08822	wt_ypd:smm
LPC 20:1	0.00347826	2.45864	0.837488	wt_ypd:smm
LPC P-16:0 or LPC O-16:1	0.00884956	2.05308	-0.540502	wt_ypd:smm
LPE 18:0	0.202773	0.69299	0.242736	wt_ypd:smm
PC 16:0/9:0 CHO	0.0912281	1.03987	0.78139	wt_ypd:smm
PC 26:0|PC 10:0_16:0	0.0001	4	-1.68107	wt_ypd:smm
PC 26:1|PC 10:0_16:1	0.0001	4	-2.25082	wt_ypd:smm
PC 28:0	0.0001	4	-1.24274	wt_ypd:smm
PC 28:1|PC 12:0_16:1	0.0001	4	-3.01166	wt_ypd:smm
PC 30:0	0.0001	4	-1.14282	wt_ypd:smm
PC 30:1|PC 14:0_16:1	0.0001	4	-1.65813	wt_ypd:smm
PC 30:2	0.0001	4	-3.49277	wt_ypd:smm
PC 31:0	0.0001	4	-1.83635	wt_ypd:smm
PC 31:1	0.0001	4	-1.27782	wt_ypd:smm
PC 31:2|PC 15:1_16:1	0.0001	4	-1.86427	wt_ypd:smm
PC 32:0	0.0157618	1.80239	-0.0535202	wt_ypd:smm
PC 32:1	0.0107914	1.96692	0.0456104	wt_ypd:smm
PC 32:2	0.303571	0.517739	0.0159558	wt_ypd:smm
PC 33:0	0.0001	4	-1.00434	wt_ypd:smm
PC 33:1	0.0001	4	-1.58223	wt_ypd:smm
PC 33:2	0.0001	4	-1.17264	wt_ypd:smm
PC 34:0	0.00351494	2.45408	0.434024	wt_ypd:smm
PC 34:1	0.00348432	2.45788	0.577497	wt_ypd:smm
PC 34:2	0.0528169	1.27723	-0.0421266	wt_ypd:smm
PC 35:1	0.0157895	1.80163	-0.626079	wt_ypd:smm
PC 35:2 Isomer A	0.0001	4	-0.288882	wt_ypd:smm
PC 36:1	0.00353982	2.45102	0.983669	wt_ypd:smm
PC 36:2	0.00176678	2.75282	0.585873	wt_ypd:smm
PC 38:1	0.0001	4	0.919262	wt_ypd:smm
PC 38:2	0.56719	0.246271	0.0819363	wt_ypd:smm
PC O-32:0	0.19115	0.718625	-0.469347	wt_ypd:smm
PC P-34:0 or PC O-34:1	0.0001	4	-1.16007	wt_ypd:smm
PE 30:1|PE 14:0_16:1	0.00353982	2.45102	-2.24811	wt_ypd:smm
PE 32:1|PE 16:0_16:1	0.0001	4	-1.55766	wt_ypd:smm
PE 34:1|PE 16:0_18:1	0.0001	4	-1.15129	wt_ypd:smm
PE 34:2	0.0001	4	-0.912093	wt_ypd:smm
PE 36:1	0.0350263	1.45561	-0.486798	wt_ypd:smm
PE 36:2	0.643478	0.191466	-0.103015	wt_ypd:smm
PE O-27:0	0.0001	4	1.1447	wt_ypd:smm
PS 32:1|PS 16:0_16:1	0.00702988	2.15305	-1.24331	wt_ypd:smm
PS 34:1|PS 16:0_18:1	0.0628272	1.20185	-0.548979	wt_ypd:smm
PS 34:2|PS 16:1_18:1	0.0761062	1.11858	0.188773	wt_ypd:smm
SM d32:1	0.0001	4	0.805899	wt_ypd:smm
SM d34:2	0.26049	0.58421	0.243637	wt_ypd:smm
TG 38:0|TG 10:0_12:0_16:0	0.103327	0.985784	-0.791431	wt_ypd:smm
TG 38:1|TG 10:0_10:0_18:1	0.0814159	1.08929	-0.263034	wt_ypd:smm
TG 40:0	0.00346021	2.4609	-0.552237	wt_ypd:smm
TG 40:1	0.0001	4	-0.66127	wt_ypd:smm
TG 42:0	0.1875	0.726999	0.0530358	wt_ypd:smm
TG 42:1	0.0457746	1.33937	-0.0553269	wt_ypd:smm
TG 42:2	0.241503	0.617078	-0.00687446	wt_ypd:smm
TG 42:3	0.0001	4	-0.815996	wt_ypd:smm
TG 44:0	0.00176678	2.75282	0.264094	wt_ypd:smm
TG 44:1	0.1777	0.750312	0.139152	wt_ypd:smm
TG 44:2	0.492201	0.307857	-0.0652616	wt_ypd:smm
TG 46:1	0.218589	0.660372	-0.0904851	wt_ypd:smm
TG 46:2	0.0617496	1.20937	0.179966	wt_ypd:smm
TG 46:2	0.661458	0.179498	-0.0354759	wt_ypd:smm
TG 46:3 Isomer A	0.0001	4	-1.68306	wt_ypd:smm
TG 47:3|TG 15:1_16:1_16:1	0.0034965	2.45637	-0.655208	wt_ypd:smm
TG 48:1	0.0001	4	0.6909	wt_ypd:smm
TG 48:2	0.0034662	2.46015	0.53631	wt_ypd:smm
TG 48:3	0.0353357	1.45179	-0.454972	wt_ypd:smm
TG 49:3	0.0351494	1.45408	0.0827936	wt_ypd:smm
TG 50:0	0.0001	4	0.698541	wt_ypd:smm
TG 50:1	0.0001	4	1.39122	wt_ypd:smm
TG 50:2	0.0001	4	1.07644	wt_ypd:smm
TG 50:3 Isomer A	0.0159292	1.79781	0.364993	wt_ypd:smm
TG 50:3 Isomer B	0.0172414	1.76343	0.368391	wt_ypd:smm
TG 51:2|TG 19:0_15:1_17:1	0.817544	0.0874889	-0.0905252	wt_ypd:smm
TG 52:0	0.00527241	2.27799	0.88988	wt_ypd:smm
TG 52:1	0.00174825	2.7574	1.61244	wt_ypd:smm
TG 52:2	0.0001	4	1.43873	wt_ypd:smm
TG 52:3	0.0001	4	0.847463	wt_ypd:smm
TG 54:0	0.0001	4	0.637493	wt_ypd:smm
TG 54:1	0.0001	4	1.4536	wt_ypd:smm
TG 54:2	0.0001	4	1.48865	wt_ypd:smm
TG 54:3	0.232925	0.632784	-0.754577	wt_ypd:smm
TG 56:1	0.00353357	2.45179	0.961406	wt_ypd:smm
TG 56:2	0.0001	4	1.10232	wt_ypd:smm
TG 58:0	0.00175747	2.75511	1.70808	wt_ypd:smm
TG 58:1	0.00175747	2.75511	1.58736	wt_ypd:smm
TG 58:2	0.0001	4	1.40749	wt_ypd:smm
TG 59:2	0.00175747	2.75511	1.91879	wt_ypd:smm
TG 60:1	0.0001	4	2.16128	wt_ypd:smm
TG 60:2	0.0087108	2.05994	2.2038	wt_ypd:smm
TG 61:2|TG 27:0_16:1_18:1	0.0001	4	2.11009	wt_ypd:smm
TG 62:1	0.0001	4	2.3256	wt_ypd:smm
TG 62:2	0.0001	4	2.29788	wt_ypd:smm
TG 64:2	0.0017452	2.75815	1.12432	wt_ypd:smm
Cer d36:1	0.187719	0.726491	0.2487	wt_smm:smmc
DG 32:0	0.573712	0.241306	0.124911	wt_smm:smmc
DG 32:1	0.0001	4	0.96493	wt_smm:smmc
DG 32:2	0.0001	4	0.879531	wt_smm:smmc
DG 34:0	0.419469	0.3773	-0.0991989	wt_smm:smmc
DG 34:1	0.0001	4	0.955177	wt_smm:smmc
DG 34:2	0.0001	4	0.582162	wt_smm:smmc
DG 36:0	0.496479	0.304099	-0.114344	wt_smm:smmc
DG 36:1	0.056239	1.24996	0.152595	wt_smm:smmc
DG 36:2	0.266314	0.574606	0.188367	wt_smm:smmc
DG 38:0	0.261863	0.581926	-0.00674325	wt_smm:smmc
LPC 14:0	0.00880282	2.05538	0.518762	wt_smm:smmc
LPC 16:0	0.00176678	2.75282	-1.10187	wt_smm:smmc
LPC 16:1	0.637478	0.195535	-0.0914824	wt_smm:smmc
LPC 17:1	0.0210158	1.67745	-0.963508	wt_smm:smmc
LPC 18:0	0.0001	4	-2.19049	wt_smm:smmc
LPC 18:1	0.00353982	2.45102	-0.939889	wt_smm:smmc
LPC 20:0	0.0001	4	-1.01404	wt_smm:smmc
LPC 20:1	0.00347826	2.45864	-0.646616	wt_smm:smmc
LPC P-16:0 or LPC O-16:1	0.00884956	2.05308	0.487165	wt_smm:smmc
LPE 18:0	0.202773	0.69299	-0.151356	wt_smm:smmc
PC 16:0/9:0 CHO	0.0912281	1.03987	-0.0322376	wt_smm:smmc
PC 26:0|PC 10:0_16:0	0.0001	4	2.5441	wt_smm:smmc
PC 26:1|PC 10:0_16:1	0.0001	4	2.12787	wt_smm:smmc
PC 28:0	0.0001	4	2.34449	wt_smm:smmc
PC 28:1|PC 12:0_16:1	0.0001	4	3.32134	wt_smm:smmc
PC 30:0	0.0001	4	2.09899	wt_smm:smmc
PC 30:1|PC 14:0_16:1	0.0001	4	1.98276	wt_smm:smmc
PC 30:2	0.0001	4	3.4341	wt_smm:smmc
PC 31:0	0.0001	4	1.23835	wt_smm:smmc
PC 31:1	0.0001	4	1.63239	wt_smm:smmc
PC 31:2|PC 15:1_16:1	0.0001	4	1.74939	wt_smm:smmc
PC 32:0	0.0157618	1.80239	0.460036	wt_smm:smmc
PC 32:1	0.0107914	1.96692	0.280286	wt_smm:smmc
PC 32:2	0.303571	0.517739	0.00706666	wt_smm:smmc
PC 33:0	0.0001	4	0.508327	wt_smm:smmc
PC 33:1	0.0001	4	0.849736	wt_smm:smmc
PC 33:2	0.0001	4	0.260899	wt_smm:smmc
PC 34:0	0.00351494	2.45408	-0.157922	wt_smm:smmc
PC 34:1	0.00348432	2.45788	-0.201082	wt_smm:smmc
PC 34:2	0.0528169	1.27723	0.0460365	wt_smm:smmc
PC 35:1	0.0157895	1.80163	-1.08319	wt_smm:smmc
PC 35:2 Isomer A	0.0001	4	-1.06617	wt_smm:smmc
PC 36:1	0.00353982	2.45102	-0.336902	wt_smm:smmc
PC 36:2	0.00176678	2.75282	-0.476988	wt_smm:smmc
PC 38:1	0.0001	4	-0.458137	wt_smm:smmc
PC 38:2	0.56719	0.246271	0.0219601	wt_smm:smmc
PC O-32:0	0.19115	0.718625	0.422041	wt_smm:smmc
PC P-34:0 or PC O-34:1	0.0001	4	0.552118	wt_smm:smmc
PE 30:1|PE 14:0_16:1	0.00353982	2.45102	1.92898	wt_smm:smmc
PE 32:1|PE 16:0_16:1	0.0001	4	0.983859	wt_smm:smmc
PE 34:1|PE 16:0_18:1	0.0001	4	0.821109	wt_smm:smmc
PE 34:2	0.0001	4	0.870396	wt_smm:smmc
PE 36:1	0.0350263	1.45561	0.467028	wt_smm:smmc
PE 36:2	0.643478	0.191466	0.0623623	wt_smm:smmc
PE O-27:0	0.0001	4	-1.11359	wt_smm:smmc
PS 32:1|PS 16:0_16:1	0.00702988	2.15305	1.20242	wt_smm:smmc
PS 34:1|PS 16:0_18:1	0.0628272	1.20185	0.7788	wt_smm:smmc
PS 34:2|PS 16:1_18:1	0.0761062	1.11858	0.302151	wt_smm:smmc
SM d32:1	0.0001	4	-0.910883	wt_smm:smmc
SM d34:2	0.26049	0.58421	-0.507875	wt_smm:smmc
TG 38:0|TG 10:0_12:0_16:0	0.103327	0.985784	0.818404	wt_smm:smmc
TG 38:1|TG 10:0_10:0_18:1	0.0814159	1.08929	0.231494	wt_smm:smmc
TG 40:0	0.00346021	2.4609	0.543238	wt_smm:smmc
TG 40:1	0.0001	4	0.802453	wt_smm:smmc
TG 42:0	0.1875	0.726999	-0.000907709	wt_smm:smmc
TG 42:1	0.0457746	1.33937	0.255727	wt_smm:smmc
TG 42:2	0.241503	0.617078	0.156585	wt_smm:smmc
TG 42:3	0.0001	4	0.943018	wt_smm:smmc
TG 44:0	0.00176678	2.75282	-0.44476	wt_smm:smmc
TG 44:1	0.1777	0.750312	-0.0482189	wt_smm:smmc
TG 44:2	0.492201	0.307857	0.120907	wt_smm:smmc
TG 46:1	0.218589	0.660372	0.10879	wt_smm:smmc
TG 46:2	0.0617496	1.20937	-0.312122	wt_smm:smmc
TG 46:2	0.661458	0.179498	-0.101243	wt_smm:smmc
TG 46:3 Isomer A	0.0001	4	1.1985	wt_smm:smmc
TG 47:3|TG 15:1_16:1_16:1	0.0034965	2.45637	0.0834337	wt_smm:smmc
TG 48:1	0.0001	4	-0.982974	wt_smm:smmc
TG 48:2	0.0034662	2.46015	-0.860468	wt_smm:smmc
TG 48:3	0.0353357	1.45179	-0.273143	wt_smm:smmc
TG 49:3	0.0351494	1.45408	-0.343812	wt_smm:smmc
TG 50:0	0.0001	4	-0.846502	wt_smm:smmc
TG 50:1	0.0001	4	-1.45243	wt_smm:smmc
TG 50:2	0.0001	4	-1.12413	wt_smm:smmc
TG 50:3 Isomer A	0.0159292	1.79781	-0.612059	wt_smm:smmc
TG 50:3 Isomer B	0.0172414	1.76343	-0.61785	wt_smm:smmc
TG 51:2|TG 19:0_15:1_17:1	0.817544	0.0874889	0.112787	wt_smm:smmc
TG 52:0	0.00527241	2.27799	-0.748803	wt_smm:smmc
TG 52:1	0.00174825	2.7574	-1.76705	wt_smm:smmc
TG 52:2	0.0001	4	-1.29469	wt_smm:smmc
TG 52:3	0.0001	4	-0.84596	wt_smm:smmc
TG 54:0	0.0001	4	-0.717924	wt_smm:smmc
TG 54:1	0.0001	4	-1.55835	wt_smm:smmc
TG 54:2	0.0001	4	-1.47857	wt_smm:smmc
TG 54:3	0.232925	0.632784	0.86347	wt_smm:smmc
TG 56:1	0.00353357	2.45179	-1.03237	wt_smm:smmc
TG 56:2	0.0001	4	-1.27942	wt_smm:smmc
TG 58:0	0.00175747	2.75511	-1.65427	wt_smm:smmc
TG 58:1	0.00175747	2.75511	-1.54391	wt_smm:smmc
TG 58:2	0.0001	4	-1.97371	wt_smm:smmc
TG 59:2	0.00175747	2.75511	-2.16148	wt_smm:smmc
TG 60:1	0.0001	4	-1.92601	wt_smm:smmc
TG 60:2	0.0087108	2.05994	-2.10277	wt_smm:smmc
TG 61:2|TG 27:0_16:1_18:1	0.0001	4	-2.04119	wt_smm:smmc
TG 62:1	0.0001	4	-2.2032	wt_smm:smmc
TG 62:2	0.0001	4	-2.10964	wt_smm:smmc
TG 64:2	0.0017452	2.75815	-1.13006	wt_smm:smmc
Cer d36:1	0.86201	0.0644876	-0.0613207	ypd_wt:cho2
DG 32:0	0.603478	0.219338	-0.106231	ypd_wt:cho2
DG 32:1	0.0001	4	1.12227	ypd_wt:cho2
DG 32:2	0.0034188	2.46613	1.30987	ypd_wt:cho2
DG 34:0	0.579861	0.236676	-0.307718	ypd_wt:cho2
DG 34:1	0.0001	4	1.32659	ypd_wt:cho2
DG 34:2	0.0001	4	1.39454	ypd_wt:cho2
DG 36:0	0.963287	0.0162444	-0.24937	ypd_wt:cho2
DG 36:1	0.0017331	2.76118	1.11636	ypd_wt:cho2
DG 36:2	0.0434028	1.36248	0.936696	ypd_wt:cho2
DG 38:0	0.490401	0.309448	-0.140481	ypd_wt:cho2
LPC 14:0	0.00172117	2.76418	0.727413	ypd_wt:cho2
LPC 16:0	0.0281195	1.55099	1.47724	ypd_wt:cho2
LPC 16:1	0.0001	4	1.40561	ypd_wt:cho2
LPC 17:1	0.0034904	2.45712	0.517067	ypd_wt:cho2
LPC 18:0	0.0189003	1.72353	1.3241	ypd_wt:cho2
LPC 18:1	0.0295139	1.52997	1.47306	ypd_wt:cho2
LPC 20:0	0.0001	4	0.794991	ypd_wt:cho2
LPC 20:1	0.00854701	2.06819	1.17836	ypd_wt:cho2
LPC P-16:0 or LPC O-16:1	0.079932	1.09728	0.259418	ypd_wt:cho2
LPE 18:0	0.0243902	1.61278	0.691293	ypd_wt:cho2
PC 16:0/9:0 CHO	0.0001	4	1.73533	ypd_wt:cho2
PC 26:0|PC 10:0_16:0	0.0001	4	1.24464	ypd_wt:cho2
PC 26:1|PC 10:0_16:1	0.00171233	2.76641	1.87826	ypd_wt:cho2
PC 28:0	0.00347222	2.45939	1.03658	ypd_wt:cho2
PC 28:1|PC 12:0_16:1	0.0001	4	1.66238	ypd_wt:cho2
PC 30:0	0.0001	4	0.523609	ypd_wt:cho2
PC 30:1|PC 14:0_16:1	0.0001	4	0.751914	ypd_wt:cho2
PC 30:2	0.0001	4	2.00894	ypd_wt:cho2
PC 31:0	0.0001	4	2.8711	ypd_wt:cho2
PC 31:1	0.0001	4	1.19841	ypd_wt:cho2
PC 31:2|PC 15:1_16:1	0.0001	4	1.50349	ypd_wt:cho2
PC 32:0	0.0034904	2.45712	0.905571	ypd_wt:cho2
PC 32:1	0.0001	4	0.586534	ypd_wt:cho2
PC 32:2	0.00859107	2.06595	0.0682236	ypd_wt:cho2
PC 33:0	0.0001	4	3.38149	ypd_wt:cho2
PC 33:1	0.0001	4	2.8878	ypd_wt:cho2
PC 33:2	0.0001	4	1.27284	ypd_wt:cho2
PC 34:0	0.00516351	2.28705	0.909952	ypd_wt:cho2
PC 34:1	0.0001	4	1.38483	ypd_wt:cho2
PC 34:2	0.00172117	2.76418	0.535236	ypd_wt:cho2
PC 35:1	0.0001	4	1.40273	ypd_wt:cho2
PC 35:2 Isomer A	0.00346021	2.4609	0.821407	ypd_wt:cho2
PC 36:1	0.0001	4	1.17917	ypd_wt:cho2
PC 36:2	0.0001	4	1.51092	ypd_wt:cho2
PC 38:1	0.0001	4	1.1183	ypd_wt:cho2
PC 38:2	0.0001	4	1.20079	ypd_wt:cho2
PC O-32:0	0.192374	0.715853	0.317095	ypd_wt:cho2
PC P-34:0 or PC O-34:1	0.0295652	1.52922	6.02251	ypd_wt:cho2
PE 30:1|PE 14:0_16:1	0.0222222	1.65321	0.515401	ypd_wt:cho2
PE 32:1|PE 16:0_16:1	0.0122378	1.9123	0.376288	ypd_wt:cho2
PE 34:1|PE 16:0_18:1	0.0121107	1.91683	0.628388	ypd_wt:cho2
PE 34:2	0.0001	4	0.744661	ypd_wt:cho2
PE 36:1	0.0515464	1.2878	0.227285	ypd_wt:cho2
PE 36:2	0.00172712	2.76268	0.67818	ypd_wt:cho2
PE O-27:0	0.0001	4	0.693381	ypd_wt:cho2
PS 32:1|PS 16:0_16:1	0.153713	0.813289	0.769598	ypd_wt:cho2
PS 34:1|PS 16:0_18:1	0.115517	0.937353	0.722166	ypd_wt:cho2
PS 34:2|PS 16:1_18:1	0.0122378	1.9123	1.32666	ypd_wt:cho2
SM d32:1	0.0850694	1.07023	0.434021	ypd_wt:cho2
SM d34:2	0.711572	0.147781	0.0764197	ypd_wt:cho2
TG 38:0|TG 10:0_12:0_16:0	0.0589255	1.2297	1.09671	ypd_wt:cho2
TG 38:1|TG 10:0_10:0_18:1	0.0001	4	0.884821	ypd_wt:cho2
TG 40:0	0.00865052	2.06296	0.959239	ypd_wt:cho2
TG 40:1	0.0017331	2.76118	1.24556	ypd_wt:cho2
TG 42:0	0.0120069	1.92057	0.969958	ypd_wt:cho2
TG 42:1	0.0001	4	1.22723	ypd_wt:cho2
TG 42:2	0.00699301	2.15534	1.66716	ypd_wt:cho2
TG 42:3	0.00683761	2.1651	0.862833	ypd_wt:cho2
TG 44:0	0.020654	1.68499	0.382439	ypd_wt:cho2
TG 44:1	0.0138648	1.85809	0.90714	ypd_wt:cho2
TG 44:2	0.0001	4	1.29279	ypd_wt:cho2
TG 46:1	0.527491	0.277785	-0.0478658	ypd_wt:cho2
TG 46:2	0.0740103	1.13071	0.406435	ypd_wt:cho2
TG 46:2	0.043554	1.36097	0.696164	ypd_wt:cho2
TG 46:3 Isomer A	0.0001	4	1.27328	ypd_wt:cho2
TG 47:3|TG 15:1_16:1_16:1	0.358362	0.445678	-0.15259	ypd_wt:cho2
TG 48:1	0.0328152	1.48392	0.361471	ypd_wt:cho2
TG 48:2	0.0225694	1.64648	1.17454	ypd_wt:cho2
TG 48:3	0.0001	4	1.57807	ypd_wt:cho2
TG 49:3	0.62906	0.201308	-0.260785	ypd_wt:cho2
TG 50:0	0.0103627	1.98453	0.403501	ypd_wt:cho2
TG 50:1	0.0001	4	0.623888	ypd_wt:cho2
TG 50:2	0.0362694	1.44046	1.23842	ypd_wt:cho2
TG 50:3 Isomer A	0.0103448	1.98528	1.55313	ypd_wt:cho2
TG 50:3 Isomer B	0.00868056	2.06145	1.56416	ypd_wt:cho2
TG 51:2|TG 19:0_15:1_17:1	0.173913	0.759668	0.398856	ypd_wt:cho2
TG 52:0	0.608247	0.21592	-0.0233816	ypd_wt:cho2
TG 52:1	0.00176056	2.75435	0.688883	ypd_wt:cho2
TG 52:2	0.0103986	1.98302	1.2671	ypd_wt:cho2
TG 52:3	0.00682594	2.16584	1.39438	ypd_wt:cho2
TG 54:0	0.0153584	1.81366	-0.354605	ypd_wt:cho2
TG 54:1	0.0378657	1.42175	0.210074	ypd_wt:cho2
TG 54:2	0.0069808	2.15609	0.897485	ypd_wt:cho2
TG 54:3	0.0628272	1.20185	1.69372	ypd_wt:cho2
TG 56:1	0.442907	0.353688	-0.126822	ypd_wt:cho2
TG 56:2	0.190801	0.71942	0.191824	ypd_wt:cho2
TG 58:0	0.208904	0.680053	0.304579	ypd_wt:cho2
TG 58:1	0.301533	0.520665	0.22591	ypd_wt:cho2
TG 58:2	0.0603448	1.21936	0.348768	ypd_wt:cho2
TG 59:2	0.0017331	2.76118	-1.03494	ypd_wt:cho2
TG 60:1	0.027972	1.55328	0.429707	ypd_wt:cho2
TG 60:2	0.0290598	1.53671	0.585113	ypd_wt:cho2
TG 61:2|TG 27:0_16:1_18:1	0.00869565	2.0607	-0.997447	ypd_wt:cho2
TG 62:1	0.264448	0.577659	0.227352	ypd_wt:cho2
TG 62:2	0.403813	0.39382	0.0828015	ypd_wt:cho2
TG 64:2	0.00174216	2.75891	-1.01737	ypd_wt:cho2
Cer d36:1	0.853195	0.0689516	-0.000455145	smm_wt:cho2
DG 32:0	0.00866551	2.06221	0.99664	smm_wt:cho2
DG 32:1	0.0521739	1.28255	0.441319	smm_wt:cho2
DG 32:2	0.517241	0.286307	0.378854	smm_wt:cho2
DG 34:0	0.00869565	2.0607	1.11305	smm_wt:cho2
DG 34:1	0.174957	0.757068	0.356086	smm_wt:cho2
DG 34:2	0.210623	0.676495	0.354895	smm_wt:cho2
DG 36:0	0.0001	4	1.47402	smm_wt:cho2
DG 36:1	0.0001	4	0.99085	smm_wt:cho2
DG 36:2	0.813472	0.0896577	0.150197	smm_wt:cho2
DG 38:0	0.0154905	1.80993	0.879368	smm_wt:cho2
LPC 14:0	0.0609756	1.21484	0.51758	smm_wt:cho2
LPC 16:0	0.0001	4	2.35664	smm_wt:cho2
LPC 16:1	0.0415225	1.38172	2.03805	smm_wt:cho2
LPC 17:1	0.0693241	1.15912	0.672984	smm_wt:cho2
LPC 18:0	0.0001	4	1.82646	smm_wt:cho2
LPC 18:1	0.0708117	1.14989	3.96146	smm_wt:cho2
LPC 20:0	0.0001	4	1.6195	smm_wt:cho2
LPC 20:1	0.051458	1.28855	0.959101	smm_wt:cho2
LPC P-16:0 or LPC O-16:1	0.14433	0.840644	0.583716	smm_wt:cho2
LPE 18:0	0.034904	1.45712	-0.204985	smm_wt:cho2
PC 16:0/9:0 CHO	0.0221843	1.65395	3.30032	smm_wt:cho2
PC 26:0|PC 10:0_16:0	0.00516351	2.28705	3.22876	smm_wt:cho2
PC 26:1|PC 10:0_16:1	0.0001	4	2.76672	smm_wt:cho2
PC 28:0	0.0138889	1.85733	2.98459	smm_wt:cho2
PC 28:1|PC 12:0_16:1	0.0122164	1.91306	2.79625	smm_wt:cho2
PC 30:0	0.0034965	2.45637	2.30883	smm_wt:cho2
PC 30:1|PC 14:0_16:1	0.0001	4	1.91976	smm_wt:cho2
PC 30:2	0.0294627	1.53073	0.951814	smm_wt:cho2
PC 31:0	0.0277778	1.5563	3.45592	smm_wt:cho2
PC 31:1	0.00515464	2.2878	2.34714	smm_wt:cho2
PC 31:2|PC 15:1_16:1	0.0310345	1.50816	1.89661	smm_wt:cho2
PC 32:0	0.0242634	1.61505	1.95817	smm_wt:cho2
PC 32:1	0.0001	4	2.91804	smm_wt:cho2
PC 32:2	0.0001	4	1.78773	smm_wt:cho2
PC 33:0	0.0281195	1.55099	3.2286	smm_wt:cho2
PC 33:1	0.0001	4	2.27878	smm_wt:cho2
PC 33:2	0.0207254	1.6835	1.2249	smm_wt:cho2
PC 34:0	0.0001	4	1.31295	smm_wt:cho2
PC 34:1	0.0051458	2.28855	3.8878	smm_wt:cho2
PC 34:2	0.0001	4	2.42096	smm_wt:cho2
PC 35:1	0.0350877	1.45484	1.79003	smm_wt:cho2
PC 35:2 Isomer A	0.00516351	2.28705	1.1153	smm_wt:cho2
PC 36:1	0.0155979	1.80693	3.15386	smm_wt:cho2
PC 36:2	0.00518135	2.28556	2.69634	smm_wt:cho2
PC 38:1	0.0001	4	2.37923	smm_wt:cho2
PC 38:2	0.015411	1.81217	1.70144	smm_wt:cho2
PC O-32:0	0.0920139	1.03615	0.679035	smm_wt:cho2
PC P-34:0 or PC O-34:1	0.0274443	1.56155	5.23833	smm_wt:cho2
PE 30:1|PE 14:0_16:1	0.00347826	2.45864	-1.08245	smm_wt:cho2
PE 32:1|PE 16:0_16:1	0.541667	0.266268	0.0438852	smm_wt:cho2
PE 34:1|PE 16:0_18:1	0.0188679	1.72428	1.20072	smm_wt:cho2
PE 34:2	0.0932642	1.03028	0.59484	smm_wt:cho2
PE 36:1	0.95189	0.0214132	0.143264	smm_wt:cho2
PE 36:2	0.0814558	1.08908	-0.164529	smm_wt:cho2
PE O-27:0	0.0500864	1.30028	0.626162	smm_wt:cho2
PS 32:1|PS 16:0_16:1	0.00694444	2.15836	3.65575	smm_wt:cho2
PS 34:1|PS 16:0_18:1	0.0121317	1.91608	3.89272	smm_wt:cho2
PS 34:2|PS 16:1_18:1	0.0001	4	4.55149	smm_wt:cho2
SM d32:1	0.124783	0.903843	-0.291489	smm_wt:cho2
SM d34:2	0.456747	0.340324	-0.254583	smm_wt:cho2
TG 38:0|TG 10:0_12:0_16:0	0.0537262	1.26981	0.426464	smm_wt:cho2
TG 38:1|TG 10:0_10:0_18:1	0.0344234	1.46315	-0.392514	smm_wt:cho2
TG 40:0	0.00170648	2.7679	1.39382	smm_wt:cho2
TG 40:1	0.0557491	1.25376	-0.317745	smm_wt:cho2
TG 42:0	0.0001	4	2.90484	smm_wt:cho2
TG 42:1	0.0120482	1.91908	0.722981	smm_wt:cho2
TG 42:2	0.0295652	1.52922	-0.451028	smm_wt:cho2
TG 42:3	0.0104712	1.98	-0.589316	smm_wt:cho2
TG 44:0	0.0001	4	2.80171	smm_wt:cho2
TG 44:1	0.0172712	1.76268	0.78823	smm_wt:cho2
TG 44:2	0.00692042	2.15987	-0.806936	smm_wt:cho2
TG 46:1	0.0001	4	0.706286	smm_wt:cho2
TG 46:2	0.00692042	2.15987	0.904588	smm_wt:cho2
TG 46:2	0.157712	0.802134	-0.151896	smm_wt:cho2
TG 46:3 Isomer A	0.0001	4	-2.13337	smm_wt:cho2
TG 47:3|TG 15:1_16:1_16:1	0.0001	4	-1.09389	smm_wt:cho2
TG 48:1	0.00520833	2.2833	2.19002	smm_wt:cho2
TG 48:2	0.140893	0.851109	0.512018	smm_wt:cho2
TG 48:3	0.083045	1.08069	-0.56466	smm_wt:cho2
TG 49:3	0.318815	0.496461	-0.0948151	smm_wt:cho2
TG 50:0	0.0001	4	2.01851	smm_wt:cho2
TG 50:1	0.0001	4	2.75292	smm_wt:cho2
TG 50:2	0.0155172	1.80919	0.939387	smm_wt:cho2
TG 50:3 Isomer A	0.80756	0.0928251	0.160882	smm_wt:cho2
TG 50:3 Isomer B	0.844677	0.0733093	0.160685	smm_wt:cho2
TG 51:2|TG 19:0_15:1_17:1	0.0137694	1.86109	-0.275758	smm_wt:cho2
TG 52:0	0.0001	4	2.03445	smm_wt:cho2
TG 52:1	0.0001	4	2.72544	smm_wt:cho2
TG 52:2	0.00519031	2.28481	0.908336	smm_wt:cho2
TG 52:3	0.217014	0.663512	0.467965	smm_wt:cho2
TG 54:0	0.0001	4	1.56602	smm_wt:cho2
TG 54:1	0.0001	4	2.13333	smm_wt:cho2
TG 54:2	0.026178	1.58206	0.698972	smm_wt:cho2
TG 54:3	0.427083	0.369487	0.202582	smm_wt:cho2
TG 56:1	0.00174216	2.75891	1.77196	smm_wt:cho2
TG 56:2	0.008726	2.05918	0.984252	smm_wt:cho2
TG 58:0	0.0001	4	2.39496	smm_wt:cho2
TG 58:1	0.0001	4	2.38256	smm_wt:cho2
TG 58:2	0.0017331	2.76118	1.84433	smm_wt:cho2
TG 59:2	0.00176367	2.75358	1.97986	smm_wt:cho2
TG 60:1	0.00343053	2.46464	2.53158	smm_wt:cho2
TG 60:2	0.00524476	2.28027	2.04394	smm_wt:cho2
TG 61:2|TG 27:0_16:1_18:1	0.0001	4	1.80694	smm_wt:cho2
TG 62:1	0.0001	4	2.36096	smm_wt:cho2
TG 62:2	0.0001	4	1.72933	smm_wt:cho2
TG 64:2	0.0844828	1.07323	1.124	smm_wt:cho2
Cer d36:1	0.783877	0.105752	0.0827928	smmc_wt:cho2
DG 32:0	0.766436	0.115524	0.0816602	smmc_wt:cho2
DG 32:1	0.672978	0.171999	-0.172951	smmc_wt:cho2
DG 32:2	0.655113	0.183684	-0.203877	smmc_wt:cho2
DG 34:0	0.278261	0.555548	0.272952	smmc_wt:cho2
DG 34:1	0.148973	0.826894	-0.555535	smmc_wt:cho2
DG 34:2	0.0497336	1.30335	-0.637513	smmc_wt:cho2
DG 36:0	0.159794	0.79644	0.453019	smmc_wt:cho2
DG 36:1	0.133106	0.875803	0.0429563	smmc_wt:cho2
DG 36:2	0.0813149	1.08983	-0.36801	smmc_wt:cho2
DG 38:0	0.42069	0.376038	0.254542	smmc_wt:cho2
LPC 14:0	0.0277778	1.5563	-1.36765	smmc_wt:cho2
LPC 16:0	0.127586	0.894196	-2.38042	smmc_wt:cho2
LPC 16:1	0.0479452	1.31925	-1.86138	smmc_wt:cho2
LPC 17:1	0.83677	0.077394	0.041725	smmc_wt:cho2
LPC 18:0	0.145581	0.836897	-2.24399	smmc_wt:cho2
LPC 18:1	0.140652	0.851855	-0.907694	smmc_wt:cho2
LPC 20:0	0.132988	0.876188	-1.70738	smmc_wt:cho2
LPC 20:1	0.0907504	1.04215	-1.55849	smmc_wt:cho2
LPC P-16:0 or LPC O-16:1	0.655709	0.183289	-0.168995	smmc_wt:cho2
LPE 18:0	0.0415945	1.38096	-2.07803	smmc_wt:cho2
PC 16:0/9:0 CHO	0.0381944	1.418	-1.58157	smmc_wt:cho2
PC 26:0|PC 10:0_16:0	0.134948	0.869833	-1.64834	smmc_wt:cho2
PC 26:1|PC 10:0_16:1	0.0865052	1.06296	-1.23627	smmc_wt:cho2
PC 28:0	0.0967185	1.01449	-1.82699	smmc_wt:cho2
PC 28:1|PC 12:0_16:1	0.174658	0.757813	-1.13667	smmc_wt:cho2
PC 30:0	0.0400697	1.39718	-1.42926	smmc_wt:cho2
PC 30:1|PC 14:0_16:1	0.128205	0.892095	-0.973252	smmc_wt:cho2
PC 30:2	0.170648	0.767898	-0.688069	smmc_wt:cho2
PC 31:0	0.0001	4	1.75512	smmc_wt:cho2
PC 31:1	0.109402	0.960976	-0.93345	smmc_wt:cho2
PC 31:2|PC 15:1_16:1	0.17301	0.761928	-0.731121	smmc_wt:cho2
PC 32:0	0.0291595	1.53522	-1.63445	smmc_wt:cho2
PC 32:1	0.010274	1.98826	-0.299504	smmc_wt:cho2
PC 32:2	0.0343643	1.46389	-0.153361	smmc_wt:cho2
PC 33:0	0.00171821	2.76492	2.39682	smmc_wt:cho2
PC 33:1	0.863398	0.0637892	-0.125961	smmc_wt:cho2
PC 33:2	0.17913	0.746831	0.128712	smmc_wt:cho2
PC 34:0	0.015544	1.80844	-1.70714	smmc_wt:cho2
PC 34:1	0.0103986	1.98302	-0.905893	smmc_wt:cho2
PC 34:2	0.996497	0.00152384	-0.0314251	smmc_wt:cho2
PC 35:1	0.172117	0.764176	-0.463482	smmc_wt:cho2
PC 35:2 Isomer A	0.0621762	1.20638	0.316901	smmc_wt:cho2
PC 36:1	0.0797227	1.09842	-1.46293	smmc_wt:cho2
PC 36:2	0.532759	0.27347	-0.222628	smmc_wt:cho2
PC 38:1	0.0909091	1.04139	-1.19738	smmc_wt:cho2
PC 38:2	0.111301	0.953499	-0.612995	smmc_wt:cho2
PC O-32:0	0.462995	0.334424	-0.347025	smmc_wt:cho2
PC P-34:0 or PC O-34:1	0.0034188	2.46613	3.66223	smmc_wt:cho2
PE 30:1|PE 14:0_16:1	0.0958904	1.01822	-1.33189	smmc_wt:cho2
PE 32:1|PE 16:0_16:1	0.0535406	1.27132	-1.15803	smmc_wt:cho2
PE 34:1|PE 16:0_18:1	0.0535406	1.27132	-0.992863	smmc_wt:cho2
PE 34:2	0.104811	0.979593	-1.20832	smmc_wt:cho2
PE 36:1	0.0154905	1.80993	-1.05593	smmc_wt:cho2
PE 36:2	0.0791738	1.10142	-1.02253	smmc_wt:cho2
PE O-27:0	0.046875	1.32906	-0.44743	smmc_wt:cho2
PS 32:1|PS 16:0_16:1	0.00868056	2.06145	0.695436	smmc_wt:cho2
PS 34:1|PS 16:0_18:1	0.0775862	1.11022	0.268822	smmc_wt:cho2
PS 34:2|PS 16:1_18:1	0.109966	0.958743	0.185606	smmc_wt:cho2
SM d32:1	0.147059	0.832509	-0.611788	smmc_wt:cho2
SM d34:2	0.069808	1.15609	-0.877215	smmc_wt:cho2
TG 38:0|TG 10:0_12:0_16:0	0.015411	1.81217	-1.3482	smmc_wt:cho2
TG 38:1|TG 10:0_10:0_18:1	0.1019	0.991827	-1.561	smmc_wt:cho2
TG 40:0	0.0859107	1.06595	-0.922395	smmc_wt:cho2
TG 40:1	0.0533563	1.27281	-1.9481	smmc_wt:cho2
TG 42:0	0.156627	0.805135	-0.698977	smmc_wt:cho2
TG 42:1	0.0137931	1.86034	-2.01368	smmc_wt:cho2
TG 42:2	0.0895009	1.04817	-2.08507	smmc_wt:cho2
TG 42:3	0.0205479	1.68723	-1.91625	smmc_wt:cho2
TG 44:0	0.954861	0.0200598	-0.337383	smmc_wt:cho2
TG 44:1	0.0815972	1.08832	-1.73202	smmc_wt:cho2
TG 44:2	0.0690846	1.16062	-1.89563	smmc_wt:cho2
TG 46:1	0.0599315	1.22234	-0.468141	smmc_wt:cho2
TG 46:2	0.0918544	1.0369	-1.09703	smmc_wt:cho2
TG 46:2	0.0416667	1.38021	-1.29297	smmc_wt:cho2
TG 46:3 Isomer A	0.0551724	1.25828	-1.48753	smmc_wt:cho2
TG 47:3|TG 15:1_16:1_16:1	0.0204429	1.68946	-0.85931	smmc_wt:cho2
TG 48:1	0.453287	0.343627	-0.12738	smmc_wt:cho2
TG 48:2	0.0831889	1.07993	-1.08079	smmc_wt:cho2
TG 48:3	0.0519031	1.28481	-1.37444	smmc_wt:cho2
TG 49:3	0.461005	0.336294	-0.541823	smmc_wt:cho2
TG 50:0	0.0801394	1.09615	0.199671	smmc_wt:cho2
TG 50:1	0.728055	0.137836	-0.336433	smmc_wt:cho2
TG 50:2	0.136207	0.865801	-0.87842	smmc_wt:cho2
TG 50:3 Isomer A	0.0689655	1.16137	-1.05041	smmc_wt:cho2
TG 50:3 Isomer B	0.0717949	1.14391	-1.05791	smmc_wt:cho2
TG 51:2|TG 19:0_15:1_17:1	0.0153061	1.81513	-0.481778	smmc_wt:cho2
TG 52:0	0.493174	0.307	-0.773574	smmc_wt:cho2
TG 52:1	0.265165	0.576484	-0.219338	smmc_wt:cho2
TG 52:2	0.107692	0.967815	-1.08559	smmc_wt:cho2
TG 52:3	0.0783972	1.1057	-1.01786	smmc_wt:cho2
TG 54:0	0.847751	0.0717318	-0.450687	smmc_wt:cho2
TG 54:1	0.622837	0.205625	-0.264199	smmc_wt:cho2
TG 54:2	0.319516	0.495507	-1.04552	smmc_wt:cho2
TG 54:3	0.430052	0.366479	-0.498207	smmc_wt:cho2
TG 56:1	0.550173	0.259501	-0.175614	smmc_wt:cho2
TG 56:2	0.17657	0.753082	0.0514219	smmc_wt:cho2
TG 58:0	0.462995	0.334424	-0.245708	smmc_wt:cho2
TG 58:1	0.591304	0.228189	-0.30507	smmc_wt:cho2
TG 58:2	0.879102	0.0559608	-0.358778	smmc_wt:cho2
TG 59:2	0.0503472	1.29802	0.304238	smmc_wt:cho2
TG 60:1	0.72774	0.138024	-0.77654	smmc_wt:cho2
TG 60:2	0.695726	0.157561	-0.339203	smmc_wt:cho2
TG 61:2|TG 27:0_16:1_18:1	0.205832	0.686487	0.117453	smmc_wt:cho2
TG 62:1	0.881944	0.0545588	-0.500823	smmc_wt:cho2
TG 62:2	0.685567	0.16395	-0.709344	smmc_wt:cho2
TG 64:2	0.734835	0.13381	-0.653529	smmc_wt:cho2
Cer d36:1	0.466783	0.330885	0.932073	ypd_wt:ade17
DG 32:0	0.316988	0.498958	0.461042	ypd_wt:ade17
DG 32:1	0.045614	1.3409	0.453689	ypd_wt:ade17
DG 32:2	0.161348	0.792238	0.403899	ypd_wt:ade17
DG 34:0	0.0899471	1.04601	0.647405	ypd_wt:ade17
DG 34:1	0.022807	1.64193	0.537815	ypd_wt:ade17
DG 34:2	0.156306	0.806026	0.327382	ypd_wt:ade17
DG 36:0	0.15035	0.822898	0.927047	ypd_wt:ade17
DG 36:1	0.0842105	1.07463	0.507559	ypd_wt:ade17
DG 36:2	0.371886	0.42959	-0.0499167	ypd_wt:ade17
DG 38:0	0.0462633	1.33476	0.741714	ypd_wt:ade17
LPC 14:0	0.0282187	1.54946	0.811631	ypd_wt:ade17
LPC 16:0	0.0001	4	1.26526	ypd_wt:ade17
LPC 16:1	0.0383275	1.41649	0.904203	ypd_wt:ade17
LPC 17:1	0.0106952	1.97081	0.801151	ypd_wt:ade17
LPC 18:0	0.0001	4	0.851464	ypd_wt:ade17
LPC 18:1	0.00692042	2.15987	1.3746	ypd_wt:ade17
LPC 20:0	0.0122592	1.91154	0.254044	ypd_wt:ade17
LPC 20:1	0.0001	4	0.991318	ypd_wt:ade17
LPC P-16:0 or LPC O-16:1	0.0437828	1.3587	0.617458	ypd_wt:ade17
LPE 18:0	0.00689655	2.16137	0.718777	ypd_wt:ade17
PC 16:0/9:0 CHO	0.00528169	2.27723	0.720352	ypd_wt:ade17
PC 26:0|PC 10:0_16:0	0.0001	4	0.976548	ypd_wt:ade17
PC 26:1|PC 10:0_16:1	0.0001	4	1.00894	ypd_wt:ade17
PC 28:0	0.0001	4	0.750147	ypd_wt:ade17
PC 28:1|PC 12:0_16:1	0.0001	4	0.956613	ypd_wt:ade17
PC 30:0	0.0248668	1.60438	0.426417	ypd_wt:ade17
PC 30:1|PC 14:0_16:1	0.00180505	2.74351	0.518048	ypd_wt:ade17
PC 30:2	0.0001	4	0.848822	ypd_wt:ade17
PC 31:0	0.00175131	2.75664	0.195132	ypd_wt:ade17
PC 31:1	0.00881834	2.05461	0.159563	ypd_wt:ade17
PC 31:2|PC 15:1_16:1	0.0001	4	0.74717	ypd_wt:ade17
PC 32:0	0.153578	0.813672	1.15628	ypd_wt:ade17
PC 32:1	0.00353982	2.45102	0.293978	ypd_wt:ade17
PC 32:2	0.123478	0.908409	0.0484505	ypd_wt:ade17
PC 33:0	0.129893	0.886413	0.325044	ypd_wt:ade17
PC 33:1	0.0353357	1.45179	0.109794	ypd_wt:ade17
PC 33:2	0.0001	4	0.819924	ypd_wt:ade17
PC 34:0	0.382353	0.417536	0.90518	ypd_wt:ade17
PC 34:1	0.00355872	2.44871	0.570407	ypd_wt:ade17
PC 34:2	0.0227671	1.64269	0.127267	ypd_wt:ade17
PC 35:1	0.0001	4	0.430948	ypd_wt:ade17
PC 35:2 Isomer A	0.0001	4	0.672384	ypd_wt:ade17
PC 36:1	0.0001	4	0.347075	ypd_wt:ade17
PC 36:2	0.0001	4	0.591616	ypd_wt:ade17
PC 38:1	0.0257827	1.58867	0.346352	ypd_wt:ade17
PC 38:2	0.0034904	2.45712	0.285497	ypd_wt:ade17
PC O-32:0	0.306452	0.513638	0.435421	ypd_wt:ade17
PC P-34:0 or PC O-34:1	0.0278261	1.55555	0.29688	ypd_wt:ade17
PE 30:1|PE 14:0_16:1	0.00348432	2.45788	0.565972	ypd_wt:ade17
PE 32:1|PE 16:0_16:1	0.0210526	1.67669	0.358217	ypd_wt:ade17
PE 34:1|PE 16:0_18:1	0.00699301	2.15534	0.3896	ypd_wt:ade17
PE 34:2	0.00178253	2.74896	0.389976	ypd_wt:ade17
PE 36:1	0.0333333	1.47712	0.340398	ypd_wt:ade17
PE 36:2	0.0001	4	0.436602	ypd_wt:ade17
PE O-27:0	0.138053	0.859954	0.174399	ypd_wt:ade17
PS 32:1|PS 16:0_16:1	0.0208333	1.68124	0.510827	ypd_wt:ade17
PS 34:1|PS 16:0_18:1	0.0242634	1.61505	0.295667	ypd_wt:ade17
PS 34:2|PS 16:1_18:1	0.0001	4	0.538979	ypd_wt:ade17
SM d32:1	0.795053	0.0996039	0.161952	ypd_wt:ade17
SM d34:2	0.0842105	1.07463	0.595699	ypd_wt:ade17
TG 38:0|TG 10:0_12:0_16:0	0.0954064	1.02042	0.189735	ypd_wt:ade17
TG 38:1|TG 10:0_10:0_18:1	0.010582	1.97543	0.506252	ypd_wt:ade17
TG 40:0	0.0156794	1.80467	0.504845	ypd_wt:ade17
TG 40:1	0.0105634	1.9762	0.819301	ypd_wt:ade17
TG 42:0	0.00347826	2.45864	0.526793	ypd_wt:ade17
TG 42:1	0.00174216	2.75891	0.826055	ypd_wt:ade17
TG 42:2	0.00535714	2.27107	0.551988	ypd_wt:ade17
TG 42:3	0.211073	0.675568	0.316502	ypd_wt:ade17
TG 44:0	0.163158	0.787392	0.374372	ypd_wt:ade17
TG 44:1	0.0001	4	0.754771	ypd_wt:ade17
TG 44:2	0.008726	2.05918	0.587586	ypd_wt:ade17
TG 46:1	0.0105634	1.9762	0.371405	ypd_wt:ade17
TG 46:2	0.0001	4	0.611525	ypd_wt:ade17
TG 46:2	0.0001	4	0.567439	ypd_wt:ade17
TG 46:3 Isomer A	0.0121739	1.91457	0.552754	ypd_wt:ade17
TG 47:3|TG 15:1_16:1_16:1	0.00881834	2.05461	0.408239	ypd_wt:ade17
TG 48:1	0.0195035	1.70989	0.370075	ypd_wt:ade17
TG 48:2	0.0035461	2.45025	0.607335	ypd_wt:ade17
TG 48:3	0.0140351	1.85278	0.547604	ypd_wt:ade17
TG 49:3	0.0001	4	0.480029	ypd_wt:ade17
TG 50:0	0.22087	0.655864	0.297705	ypd_wt:ade17
TG 50:1	0.406632	0.390799	0.228982	ypd_wt:ade17
TG 50:2	0.00875657	2.05767	0.650025	ypd_wt:ade17
TG 50:3 Isomer A	0.0228873	1.6404	0.564001	ypd_wt:ade17
TG 50:3 Isomer B	0.0194346	1.71142	0.56798	ypd_wt:ade17
TG 51:2|TG 19:0_15:1_17:1	0.106643	0.972066	0.194505	ypd_wt:ade17
TG 52:0	0.0715532	1.14537	0.425938	ypd_wt:ade17
TG 52:1	0.585409	0.23254	0.164102	ypd_wt:ade17
TG 52:2	0.0664336	1.17761	0.483036	ypd_wt:ade17
TG 52:3	0.0213904	1.66978	0.510565	ypd_wt:ade17
TG 54:0	0.268893	0.570421	0.561825	ypd_wt:ade17
TG 54:1	0.477718	0.320828	0.149121	ypd_wt:ade17
TG 54:2	0.0870337	1.06031	0.21744	ypd_wt:ade17
TG 54:3	0.262877	0.580247	-1.36376	ypd_wt:ade17
TG 56:1	0.692035	0.159872	0.165327	ypd_wt:ade17
TG 56:2	0.284956	0.545223	-0.0744105	ypd_wt:ade17
TG 58:0	0.38448	0.415127	0.243996	ypd_wt:ade17
TG 58:1	0.395349	0.40302	0.295731	ypd_wt:ade17
TG 58:2	0.258407	0.587696	0.0905885	ypd_wt:ade17
TG 59:2	0.483536	0.315572	-0.0219328	ypd_wt:ade17
TG 60:1	0.507909	0.294214	0.248121	ypd_wt:ade17
TG 60:2	0.328622	0.483303	0.161447	ypd_wt:ade17
TG 61:2|TG 27:0_16:1_18:1	0.401408	0.396413	-0.0761487	ypd_wt:ade17
TG 62:1	0.648084	0.188369	0.227613	ypd_wt:ade17
TG 62:2	0.428322	0.36823	0.107071	ypd_wt:ade17
TG 64:2	0.776817	0.109681	0.0662023	ypd_wt:ade17
Cer d36:1	0.466783	0.330885	0.955632	ypd_wt:shm2
DG 32:0	0.316988	0.498958	0.43891	ypd_wt:shm2
DG 32:1	0.045614	1.3409	0.340477	ypd_wt:shm2
DG 32:2	0.161348	0.792238	0.412275	ypd_wt:shm2
DG 34:0	0.0899471	1.04601	0.622602	ypd_wt:shm2
DG 34:1	0.022807	1.64193	0.529349	ypd_wt:shm2
DG 34:2	0.156306	0.806026	0.405316	ypd_wt:shm2
DG 36:0	0.15035	0.822898	1.02664	ypd_wt:shm2
DG 36:1	0.0842105	1.07463	0.542744	ypd_wt:shm2
DG 36:2	0.371886	0.42959	0.107629	ypd_wt:shm2
DG 38:0	0.0462633	1.33476	0.543965	ypd_wt:shm2
LPC 14:0	0.0282187	1.54946	0.306358	ypd_wt:shm2
LPC 16:0	0.0001	4	0.666471	ypd_wt:shm2
LPC 16:1	0.0383275	1.41649	0.347517	ypd_wt:shm2
LPC 17:1	0.0106952	1.97081	0.335092	ypd_wt:shm2
LPC 18:0	0.0001	4	0.398768	ypd_wt:shm2
LPC 18:1	0.00692042	2.15987	0.834787	ypd_wt:shm2
LPC 20:0	0.0122592	1.91154	0.297245	ypd_wt:shm2
LPC 20:1	0.0001	4	0.221572	ypd_wt:shm2
LPC P-16:0 or LPC O-16:1	0.0437828	1.3587	0.0732664	ypd_wt:shm2
LPE 18:0	0.00689655	2.16137	0.389031	ypd_wt:shm2
PC 16:0/9:0 CHO	0.00528169	2.27723	0.4238	ypd_wt:shm2
PC 26:0|PC 10:0_16:0	0.0001	4	0.439003	ypd_wt:shm2
PC 26:1|PC 10:0_16:1	0.0001	4	0.420031	ypd_wt:shm2
PC 28:0	0.0001	4	0.535335	ypd_wt:shm2
PC 28:1|PC 12:0_16:1	0.0001	4	0.465559	ypd_wt:shm2
PC 30:0	0.0248668	1.60438	0.297504	ypd_wt:shm2
PC 30:1|PC 14:0_16:1	0.00180505	2.74351	0.252357	ypd_wt:shm2
PC 30:2	0.0001	4	0.449345	ypd_wt:shm2
PC 31:0	0.00175131	2.75664	0.11324	ypd_wt:shm2
PC 31:1	0.00881834	2.05461	0.0573746	ypd_wt:shm2
PC 31:2|PC 15:1_16:1	0.0001	4	0.422601	ypd_wt:shm2
PC 32:0	0.153578	0.813672	1.03891	ypd_wt:shm2
PC 32:1	0.00353982	2.45102	0.290935	ypd_wt:shm2
PC 32:2	0.123478	0.908409	0.051296	ypd_wt:shm2
PC 33:0	0.129893	0.886413	0.330966	ypd_wt:shm2
PC 33:1	0.0353357	1.45179	0.0995096	ypd_wt:shm2
PC 33:2	0.0001	4	0.287492	ypd_wt:shm2
PC 34:0	0.382353	0.417536	1.00796	ypd_wt:shm2
PC 34:1	0.00355872	2.44871	0.597733	ypd_wt:shm2
PC 34:2	0.0227671	1.64269	0.0948454	ypd_wt:shm2
PC 35:1	0.0001	4	0.322935	ypd_wt:shm2
PC 35:2 Isomer A	0.0001	4	0.315423	ypd_wt:shm2
PC 36:1	0.0001	4	0.475579	ypd_wt:shm2
PC 36:2	0.0001	4	0.370421	ypd_wt:shm2
PC 38:1	0.0257827	1.58867	0.579101	ypd_wt:shm2
PC 38:2	0.0034904	2.45712	0.316371	ypd_wt:shm2
PC O-32:0	0.306452	0.513638	0.364055	ypd_wt:shm2
PC P-34:0 or PC O-34:1	0.0278261	1.55555	0.293937	ypd_wt:shm2
PE 30:1|PE 14:0_16:1	0.00348432	2.45788	0.265557	ypd_wt:shm2
PE 32:1|PE 16:0_16:1	0.0210526	1.67669	0.337758	ypd_wt:shm2
PE 34:1|PE 16:0_18:1	0.00699301	2.15534	0.547012	ypd_wt:shm2
PE 34:2	0.00178253	2.74896	0.476471	ypd_wt:shm2
PE 36:1	0.0333333	1.47712	0.454058	ypd_wt:shm2
PE 36:2	0.0001	4	0.414019	ypd_wt:shm2
PE O-27:0	0.138053	0.859954	0.167794	ypd_wt:shm2
PS 32:1|PS 16:0_16:1	0.0208333	1.68124	0.134804	ypd_wt:shm2
PS 34:1|PS 16:0_18:1	0.0242634	1.61505	0.335815	ypd_wt:shm2
PS 34:2|PS 16:1_18:1	0.0001	4	0.295723	ypd_wt:shm2
SM d32:1	0.795053	0.0996039	0.0323415	ypd_wt:shm2
SM d34:2	0.0842105	1.07463	0.234308	ypd_wt:shm2
TG 38:0|TG 10:0_12:0_16:0	0.0954064	1.02042	0.377631	ypd_wt:shm2
TG 38:1|TG 10:0_10:0_18:1	0.010582	1.97543	0.41274	ypd_wt:shm2
TG 40:0	0.0156794	1.80467	0.592835	ypd_wt:shm2
TG 40:1	0.0105634	1.9762	0.615174	ypd_wt:shm2
TG 42:0	0.00347826	2.45864	0.613986	ypd_wt:shm2
TG 42:1	0.00174216	2.75891	0.695007	ypd_wt:shm2
TG 42:2	0.00535714	2.27107	0.581353	ypd_wt:shm2
TG 42:3	0.211073	0.675568	0.445294	ypd_wt:shm2
TG 44:0	0.163158	0.787392	0.530606	ypd_wt:shm2
TG 44:1	0.0001	4	0.665765	ypd_wt:shm2
TG 44:2	0.008726	2.05918	0.555515	ypd_wt:shm2
TG 46:1	0.0105634	1.9762	0.400333	ypd_wt:shm2
TG 46:2	0.0001	4	0.651739	ypd_wt:shm2
TG 46:2	0.0001	4	0.588351	ypd_wt:shm2
TG 46:3 Isomer A	0.0121739	1.91457	0.533311	ypd_wt:shm2
TG 47:3|TG 15:1_16:1_16:1	0.00881834	2.05461	0.360086	ypd_wt:shm2
TG 48:1	0.0195035	1.70989	0.564614	ypd_wt:shm2
TG 48:2	0.0035461	2.45025	0.649295	ypd_wt:shm2
TG 48:3	0.0140351	1.85278	0.49361	ypd_wt:shm2
TG 49:3	0.0001	4	0.466594	ypd_wt:shm2
TG 50:0	0.22087	0.655864	0.389544	ypd_wt:shm2
TG 50:1	0.406632	0.390799	0.492758	ypd_wt:shm2
TG 50:2	0.00875657	2.05767	0.714235	ypd_wt:shm2
TG 50:3 Isomer A	0.0228873	1.6404	0.57289	ypd_wt:shm2
TG 50:3 Isomer B	0.0194346	1.71142	0.576207	ypd_wt:shm2
TG 51:2|TG 19:0_15:1_17:1	0.106643	0.972066	0.185683	ypd_wt:shm2
TG 52:0	0.0715532	1.14537	0.433965	ypd_wt:shm2
TG 52:1	0.585409	0.23254	0.492296	ypd_wt:shm2
TG 52:2	0.0664336	1.17761	0.630088	ypd_wt:shm2
TG 52:3	0.0213904	1.66978	0.599182	ypd_wt:shm2
TG 54:0	0.268893	0.570421	0.455839	ypd_wt:shm2
TG 54:1	0.477718	0.320828	0.378234	ypd_wt:shm2
TG 54:2	0.0870337	1.06031	0.554402	ypd_wt:shm2
TG 54:3	0.262877	0.580247	-0.218963	ypd_wt:shm2
TG 56:1	0.692035	0.159872	0.342282	ypd_wt:shm2
TG 56:2	0.284956	0.545223	0.281795	ypd_wt:shm2
TG 58:0	0.38448	0.415127	0.501077	ypd_wt:shm2
TG 58:1	0.395349	0.40302	0.56861	ypd_wt:shm2
TG 58:2	0.258407	0.587696	0.605023	ypd_wt:shm2
TG 59:2	0.483536	0.315572	-0.187544	ypd_wt:shm2
TG 60:1	0.507909	0.294214	0.550345	ypd_wt:shm2
TG 60:2	0.328622	0.483303	0.712349	ypd_wt:shm2
TG 61:2|TG 27:0_16:1_18:1	0.401408	0.396413	-0.0122227	ypd_wt:shm2
TG 62:1	0.648084	0.188369	0.354319	ypd_wt:shm2
TG 62:2	0.428322	0.36823	0.489074	ypd_wt:shm2
TG 64:2	0.776817	0.109681	0.0261537	ypd_wt:shm2
