# Supplementary material for: One-carbon metabolic enzymes are regulated during cell division and make distinct contributions to the metabolome and cell cycle progression in Saccharomyces cerevisiae
Source: G3 (Bethesda). 2023 Jan 11;13(3):jkad005. doi: 10.1093/g3journal/jkad005 (PMC9997564; doi:10.1093/g3journal/jkad005)
Supplement: jkad005_Supplementary_Data [file jkad005_supplementary_data.zip › File S3.xlsx]

## Sheet: data
							file id	220817aEGsa39_1	220817aEGsa48_1	220817aEGsa15_1	220817aEGsa14_1	220818aEGsa02_1	220817aEGsa44_1	220817aEGsa16_1	220817aEGsa25_1	220817aEGsa38_1	220818aEGsa01_1	220817aEGsa41_1	220817aEGsa33_1	220817aEGsa42_1	220817aEGsa28_1	220817aEGsa06_1	220817aEGsa37_1	220817aEGsa26_1	220817aEGsa50_1	220817aEGsa09_1	220817aEGsa45_1	220817aEGsa35_1	220817aEGsa02_1	220817aEGsa49_1	220817aEGsa10_1	220817aEGsa12_1	220817aEGsa23_1	220817aEGsa47_1	220817aEGsa27_1	220817aEGsa08_1	220817aEGsa29_1	220817aEGsa31_1	220817aEGsa34_1	220817aEGsa17_1	220817aEGsa22_1	220817aEGsa24_1	220817aEGsa43_1	220817aEGsa36_1	220818aEGsa04_1	220817aEGsa04_1	220817aEGsa21_2	220817aEGsa07_1	220818aEGsa03_1
							mx class	671497	671497	671497	671497	671497	671497	671504	671504	671504	671504	671504	671504	671511	671511	671511	671511	671511	671511	671518	671518	671518	671518	671518	671518	671525	671525	671525	671525	671525	671525	671532	671532	671532	671532	671532	671532	671483	671483	671483	671483	671483	671483
							mx sample	220817aEGsa39_1	220817aEGsa48_1	220817aEGsa15_1	220817aEGsa14_1	220818aEGsa02_1	220817aEGsa44_1	220817aEGsa16_1	220817aEGsa25_1	220817aEGsa38_1	220818aEGsa01_1	220817aEGsa41_1	220817aEGsa33_1	220817aEGsa42_1	220817aEGsa28_1	220817aEGsa06_1	220817aEGsa37_1	220817aEGsa26_1	220817aEGsa50_1	220817aEGsa09_1	220817aEGsa45_1	220817aEGsa35_1	220817aEGsa02_1	220817aEGsa49_1	220817aEGsa10_1	220817aEGsa12_1	220817aEGsa23_1	220817aEGsa47_1	220817aEGsa27_1	220817aEGsa08_1	220817aEGsa29_1	220817aEGsa31_1	220817aEGsa34_1	220817aEGsa17_1	220817aEGsa22_1	220817aEGsa24_1	220817aEGsa43_1	220817aEGsa36_1	220818aEGsa04_1	220817aEGsa04_1	220817aEGsa21_2	220817aEGsa07_1	220818aEGsa03_1
							label	F_001_031	F_002_032	F_003_033	F_004_034	F_005_035	F_006_036	H_001_043	H_002_044	H_003_045	H_004_046	H_005_047	H_006_048	D_001_019	D_002_020	D_003_021	D_004_022	D_005_023	D_006_024	G_001_037	G_002_038	G_003_039	G_004_040	G_005_041	G_006_042	I_001_049	I_002_050	I_003_051	I_004_052	I_005_053	I_006_054	E_001_025	E_002_026	E_003_027	E_004_028	E_005_029	E_006_030	A_001_001	A_002_002	A_003_003	A_004_004	A_005_005	A_006_006
							comment	F_001	F_002	F_003	F_004	F_005	F_006	H_001	H_002	H_003	H_004	H_005	H_006	D_001	D_002	D_003	D_004	D_005	D_006	G_001	G_002	G_003	G_004	G_005	G_006	I_001	I_002	I_003	I_004	I_005	I_006	E_001	E_002	E_003	E_004	E_005	E_006	A_001	A_002	A_003	A_004	A_005	A_006
							species	s cerevisiae	s cerevisiae	s cerevisiae	s cerevisiae	s cerevisiae	s cerevisiae	s cerevisiae	s cerevisiae	s cerevisiae	s cerevisiae	s cerevisiae	s cerevisiae	s cerevisiae	s cerevisiae	s cerevisiae	s cerevisiae	s cerevisiae	s cerevisiae	s cerevisiae	s cerevisiae	s cerevisiae	s cerevisiae	s cerevisiae	s cerevisiae	s cerevisiae	s cerevisiae	s cerevisiae	s cerevisiae	s cerevisiae	s cerevisiae	s cerevisiae	s cerevisiae	s cerevisiae	s cerevisiae	s cerevisiae	s cerevisiae	s cerevisiae	s cerevisiae	s cerevisiae	s cerevisiae	s cerevisiae	s cerevisiae
							organ	cells	cells	cells	cells	cells	cells	cells	cells	cells	cells	cells	cells	cells	cells	cells	cells	cells	cells	cells	cells	cells	cells	cells	cells	cells	cells	cells	cells	cells	cells	cells	cells	cells	cells	cells	cells	cells	cells	cells	cells	cells	cells
							treatment	by4741 - (SMM)	by4741 - (SMM)	by4741 - (SMM)	by4741 - (SMM)	by4741 - (SMM)	by4741 - (SMM)	by4741 - (SMM+choline)	by4741 - (SMM+choline)	by4741 - (SMM+choline)	by4741 - (SMM+choline)	by4741 - (SMM+choline)	by4741 - (SMM+choline)	by4741 - (YPD)	by4741 - (YPD)	by4741 - (YPD)	by4741 - (YPD)	by4741 - (YPD)	by4741 - (YPD)	cho2 - (SMM)	cho2 - (SMM)	cho2 - (SMM)	cho2 - (SMM)	cho2 - (SMM)	cho2 - (SMM)	cho2 - (SMM+choline)	cho2 - (SMM+choline)	cho2 - (SMM+choline)	cho2 - (SMM+choline)	cho2 - (SMM+choline)	cho2 - (SMM+choline)	cho2 - (YPD)	cho2 - (YPD)	cho2 - (YPD)	cho2 - (YPD)	cho2 - (YPD)	cho2 - (YPD)	SHM2 - ADE17	SHM2 - ADE17	SHM2 - ADE17	SHM2 - ADE17	SHM2 - ADE17	SHM2 - ADE17
BinBase name	ret.index	quant mz	BB id	mass spec	PubChem	KEGG	InChI Key
xanthine	701688	353	1669	85:2517.0 86:3710.0 87:2079.0 88:382.0 89:398.0 90:80.0 91:121.0 92:294.0 93:389.0 94:217.0 95:887.0 96:502.0 97:447.0 98:2556.0 99:3280.0 100:20394.0 101:2912.0 102:1806.0 103:2337.0 104:350.0 105:1446.0 106:113.0 107:15.0 108:151.0 109:225.0 110:796.0 111:2460.0 112:928.0 113:1375.0 114:1007.0 115:2460.0 116:1524.0 117:4430.0 118:716.0 119:955.0 120:203.0 121:149.0 122:214.0 123:385.0 124:753.0…	1188	C00385	LRFVTYWOQMYALW-UHFFFAOYSA-N	1041	1225	1136	818	1372	1283	1095	627	1337	1247	1044	1108	2453	2007	857	2000	2193	1917	461	1570	1298	154	1538	580	510	919	881	840	60	1014	1392	898	591	1122	1447	1228	1929	1812	64	1524	567	2024
valine	312806	144	378468	85:1109.0 86:2240.0 87:742.0 88:232.0 90:193.0 96:354.0 97:432.0 98:556.0 99:364.0 100:7204.0 101:1488.0 102:781.0 103:1602.0 104:131.0 105:246.0 107:301.0 108:192.0 110:1316.0 112:71.0 113:468.0 114:1075.0 115:385.0 116:255.0 117:1100.0 119:598.0 120:351.0 121:367.0 125:147.0 127:1288.0 128:997.0 130:1279.0 131:1474.0 132:861.0 133:3654.0 134:323.0 136:131.0 140:432.0 142:285.0 143:235.0 144:338…	6287	C00183	KZSNJWFQEVHDMF-BYPYZUCNSA-N	37486	76871	43442	45118	69426	61947	46174	60478	50469	73048	50715	63717	161986	108071	160718	99735	97208	169742	54177	47962	56718	55332	69679	54059	76800	74998	77671	49124	81409	65318	87921	146755	148148	147772	132757	153003	170746	188410	114634	114615	171417	175733
uridine	861508	217	14815	85:38.0 86:16.0 87:11.0 88:11.0 89:85.0 91:9.0 92:3.0 93:5.0 94:11.0 95:26.0 97:5.0 99:146.0 100:46.0 101:72.0 103:551.0 104:39.0 105:323.0 107:5.0 109:17.0 110:8.0 111:3.0 112:3.0 113:55.0 114:1.0 115:80.0 116:27.0 117:70.0 118:2.0 119:12.0 121:6.0 122:6.0 125:1.0 127:42.0 129:189.0 130:39.0 131:87.0 132:7.0 133:129.0 134:30.0 135:16.0 136:2.0 137:1.0 138:2.0 140:13.0 141:13.0 142:8.0 143:122.0 …	6029	C00299	DRTQHJPVMGBUCF-XVFCMESISA-N	4956	1005	5014	5368	3620	4401	4758	3481	1656	2747	4076	2808	2901	3824	3998	3336	3418	2752	4208	2366	3695	3990	2818	4925	5119	4210	3585	4264	4822	4206	2635	2331	2560	947	3007	2787	3256	2933	3513	3158	3992	3246
urea	329351	189	145496	85:26969.0 86:19557.0 87:47732.0 88:7879.0 89:4417.0 90:6104.0 96:5422.0 97:6640.0 98:7305.0 99:249318.0 100:117208.0 101:34638.0 102:16748.0 103:4447.0 104:3511.0 105:5403.0 106:731.0 111:17086.0 112:4517.0 113:13173.0 114:22944.0 115:22710.0 116:7984.0 119:4134.0 122:137.0 123:416.0 124:576.0 125:2110.0 126:1363.0 127:6260.0 128:465.0 129:5096.0 130:73624.0 131:42829.0 132:33985.0 133:23230.0 1…	1176	C00086	XSQUKJJJFZCRTK-UHFFFAOYSA-N	20923	13742	43389	14527	25542	21402	12177	17663	17012	27867	21848	13830	9446	5872	5747	5956	5697	6819	14705	21307	15855	10236	21390	16555	4118	3968	4548	1354	5069	3178	2035	6210	7744	6169	9723	5267	5130	4170	4373	4720	5017	5209
uracil	385816	241	3023	85:7501.0 86:34329.0 87:5443.0 88:5529.0 89:1245.0 90:1710.0 91:2717.0 92:617.0 93:270.0 94:231.0 95:475.0 96:1929.0 97:2207.0 98:3686.0 99:85531.0 100:33488.0 101:12996.0 102:3481.0 103:1997.0 104:1436.0 105:2735.0 106:983.0 107:414.0 108:869.0 109:2764.0 110:7455.0 111:1656.0 112:1145.0 113:21290.0 114:3514.0 115:2496.0 116:1970.0 117:3949.0 118:6193.0 119:1613.0 120:1089.0 121:286.0 122:287.0 …	1174	C00106	ISAKRJDGNUQOIC-UHFFFAOYSA-N	4806	6440	3936	5264	7296	6253	1621	6058	7641	5406	7353	3874	20268	19571	21763	20740	18127	21037	8165	8282	7961	10016	7652	5497	2868	2182	2072	2446	2446	2054	11520	13015	12478	12416	12485	14683	13029	12820	8341	12323	12000	13420
UDP-N-acetylglucosamine	625003	226	62293	85:4594.0 86:2434.0 87:5676.0 88:2426.0 89:22785.0 90:2257.0 91:1405.0 92:340.0 94:1847.0 96:6574.0 97:93.0 99:8137.0 100:9605.0 101:16140.0 102:6431.0 103:46004.0 104:4259.0 105:3285.0 106:541.0 108:3269.0 109:1371.0 110:1904.0 111:2899.0 112:2358.0 113:15201.0 114:6085.0 115:11835.0 116:17008.0 117:69042.0 118:8172.0 119:7805.0 120:768.0 121:286.0 122:1242.0 123:330.0 124:1545.0 125:766.0 126:1…	445675	C00043	LFTYTUAZOPRMMI-CFRASDGPSA-N	3287	2757	3694	3212	2526	3100	3421	2984	3812	773	3348	2795	1938	1364	1572	559	2209	1841	3518	3045	3504	3902	1362	3434	1607	2119	2318	2337	2115	2214	1596	1421	1921	1522	1581	1438	1806	2055	2347	2629	2094	2079
tyrosine	671252	218	16	85:101.0 86:1059.0 87:458.0 89:659.0 90:823.0 91:1849.0 92:215.0 93:210.0 94:46.0 95:258.0 97:226.0 100:19804.0 101:2641.0 102:1366.0 103:1633.0 104:401.0 105:1066.0 107:424.0 113:79.0 115:546.0 116:116.0 117:900.0 118:715.0 119:703.0 120:181.0 121:365.0 123:63.0 124:32.0 125:60.0 128:317.0 129:136.0 130:2787.0 131:1381.0 132:2378.0 133:2406.0 135:1073.0 136:172.0 137:139.0 138:33.0 143:94.0 144:…	6057	C00082	OUYCCCASQSFEME-QMMMGPOBSA-N	46026	42990	42498	42295	42667	47344	41114	38847	43296	40708	47330	36061	105877	105987	88846	103591	106084	108477	31455	43233	39379	28475	39611	40904	59211	55988	60371	58706	50375	56317	101749	94873	97454	98382	100294	114759	112696	125663	96258	128168	101280	123974
tryptophan	780482	202	14	86:650.0 87:425.0 89:261.0 100:3562.0 101:1584.0 102:1611.0 103:773.0 104:190.0 113:59.0 114:89.0 115:489.0 118:184.0 119:183.0 127:218.0 130:2243.0 131:264.0 132:923.0 133:652.0 144:250.0 145:420.0 146:217.0 147:2097.0 148:245.0 149:212.0 154:44.0 156:266.0 157:161.0 158:212.0 159:339.0 160:439.0 161:112.0 162:7.0 170:343.0 171:149.0 172:244.0 173:187.0 174:182.0 175:114.0 177:48.0 182:53.0 183:…	6305	C00078	QIVBCDIJIAJPQS-VIFPVBQESA-N	10584	10022	6004	7661	9534	9948	7693	6904	5772	9729	8927	7885	41650	44045	25697	41843	41012	43704	2673	7392	5639	2254	6047	5409	10428	11424	13243	12409	6740	12648	35758	35484	32432	35802	34313	45571	47322	50971	23266	51861	28836	53373
triethanolamine	531892	262	360127	86:138.0 87:112.0 88:200.0 89:143.0 90:31.0 100:424.0 101:577.0 102:101.0 103:464.0 104:76.0 114:57.0 115:245.0 116:327.0 117:1604.0 118:113.0 130:1207.0 131:392.0 142:104.0 144:530.0 145:133.0 146:98.0 158:24.0 159:71.0 166:41.0 172:263.0 173:45.0 174:265.0 176:18.0 261:24.0 262:4646.0 263:840.0 264:302.0 276:32.0 350:147.0 351:85.0 352:27.0 403:13.0 419:17.0 429:25.0	7618	C06771	GSEJCLTVZPLZKY-UHFFFAOYSA-N	947	694	1372	538	729	648	454	691	557	951	743	535	427	470	415	346	366	262	808	947	782	623	825	865	552	179	245	249	317	272	413	305	361	279	350	322	410	548	192	147	261	330
trehalose	948197	191	111823	85:94.0 98:34.0 99:34.0 103:3530.0 104:205.0 109:159.0 111:125.0 113:165.0 116:172.0 117:768.0 118:42.0 119:60.0 120:25.0 129:2648.0 130:212.0 131:480.0 132:80.0 133:615.0 135:78.0 139:73.0 140:35.0 147:3851.0 148:529.0 149:300.0 150:65.0 151:32.0 154:24.0 155:298.0 157:181.0 169:1745.0 170:122.0 171:166.0 173:76.0 174:14.0 177:56.0 181:35.0 189:344.0 190:84.0 191:3330.0 192:394.0 193:183.0 199:3…	7427	C01083	HDTRYLNUVZCQOY-LIZSDCNHSA-N	550	1088	1676	952	1374	1441	1521	1114	1526	837	1201	209	2015	8969	1493	1787	2030	1916	7007	3425	7703	9454	8468	10754	378	394	276	114	348	372	2194	2019	2791	3017	1530	2810	512	554	697	541	970	377
threonine	409568	218	26	85:1692.0 86:5629.0 87:4799.0 88:907.0 89:613.0 90:123.0 91:125.0 93:55.0 94:68.0 96:272.0 97:242.0 98:1238.0 99:967.0 100:21870.0 101:36969.0 102:6991.0 103:4765.0 104:575.0 105:736.0 106:101.0 111:100.0 112:872.0 113:501.0 114:4912.0 115:4479.0 116:1288.0 117:46070.0 118:5398.0 119:3251.0 120:305.0 121:156.0 126:135.0 128:12161.0 129:12490.0 130:8064.0 131:8458.0 132:8775.0 133:10819.0 134:1884…	6288	C00188	AYFVYJQAPQTCCC-GBXIJSLDSA-N	24111	43668	23097	24972	34761	33061	32171	42798	29359	49216	33651	40589	85126	55375	83939	57609	51832	96293	23976	18918	28006	20684	39229	19110	43804	46867	40871	37421	50101	38445	54409	86404	83144	90301	81441	79908	88231	92003	55326	59890	80214	81518
tagatose	629499	307	124110	85:133.0 86:55.0 87:181.0 88:142.0 89:1043.0 90:163.0 91:49.0 93:67.0 94:44.0 95:37.0 97:94.0 99:85.0 100:189.0 101:225.0 102:181.0 103:8537.0 104:667.0 105:333.0 110:48.0 111:51.0 113:101.0 114:171.0 115:84.0 116:83.0 117:859.0 118:198.0 119:156.0 121:53.0 122:25.0 124:29.0 125:33.0 126:180.0 127:241.0 128:109.0 129:613.0 130:159.0 131:239.0 133:1163.0 134:285.0 135:74.0 138:28.0 139:22.0 142:70…	439312	C00795	LKDRXBCSQODPBY-OEXCPVAWSA-N	671	667	759	698	562	547	367	731	704	374	788	410	237	128	113	148	35	121	379	197	338	366	312	304	373	303	412	473	244	344	186	201	173	121	185	93	156	127	28	133	170	72
sucrose	916229	271	34176	85:371.0 86:75.0 87:295.0 88:432.0 89:697.0 90:82.0 93:127.0 95:78.0 98:40.0 99:325.0 101:891.0 102:412.0 103:5607.0 104:426.0 105:276.0 107:31.0 109:226.0 110:42.0 111:189.0 113:312.0 114:80.0 115:458.0 116:340.0 117:1821.0 118:311.0 119:214.0 120:40.0 121:3.0 125:43.0 127:185.0 128:87.0 129:4061.0 130:756.0 131:1180.0 132:258.0 133:2227.0 134:174.0 135:95.0 136:31.0 137:12.0 138:22.0 139:59.0 1…	5988	C00089	CZMRCDWAGMRECN-UGDNZRGBSA-N	3217	1349	4270	3022	2205	1198	1396	2356	898	3117	2045	1306	4817	199	12167	186	242	402	637	617	531	582	430	1227	287	127	228	128	2149	110	358	530	322	240	427	290	438	656	162	126	226	310
succinic acid	370608	247	161	85:303.0 87:764.0 88:359.0 89:340.0 91:55.0 92:42.0 95:84.0 98:86.0 99:324.0 101:577.0 102:330.0 103:701.0 104:172.0 105:342.0 106:78.0 107:93.0 111:30.0 113:629.0 114:213.0 115:891.0 116:1231.0 117:1124.0 118:170.0 119:320.0 120:104.0 124:22.0 126:77.0 128:196.0 129:6064.0 130:1045.0 131:1466.0 132:345.0 133:2204.0 135:234.0 136:65.0 137:16.0 138:15.0 142:39.0 143:223.0 145:378.0 147:57887.0 148…	1110	C00042	KDYFGRWQOYBRFD-UHFFFAOYSA-N	11775	9732	10151	9143	9055	10611	9312	8023	9019	7668	9790	7701	5236	5698	5864	5319	5393	5363	12424	11123	11298	14440	9418	11516	11316	10992	11842	12184	7933	11669	3067	2884	2918	3729	3212	3958	6627	7144	7184	7184	6644	7298
suberic acid	567452	169	183508	85:1080.0 89:602.0 90:161.0 92:236.0 93:4059.0 94:498.0 95:2680.0 97:3376.0 98:178.0 99:1117.0 101:1162.0 105:497.0 109:1125.0 110:1636.0 111:1917.0 112:204.0 114:176.0 115:764.0 116:785.0 117:5301.0 118:874.0 119:847.0 121:291.0 125:166.0 126:148.0 129:9266.0 130:168.0 131:717.0 132:732.0 133:688.0 138:3902.0 139:2965.0 140:588.0 142:68.0 143:591.0 145:376.0 147:8151.0 149:4835.0 150:1041.0 155:…	10457	C08278	TYFQFVWCELRYAO-UHFFFAOYSA-N	336	629	384	421	363	508	515	311	364	480	478	415	232	141	309	180	94	87	517	305	516	704	440	683	136	117	373	148	142	131	199	230	343	341	281	301	189	178	306	152	215	236
stearic acid	787622	117	13	85:4191.0 86:1569.0 87:1271.0 88:840.0 89:3341.0 90:339.0 91:1247.0 92:198.0 93:2558.0 94:311.0 95:7043.0 96:882.0 97:6832.0 98:5171.0 99:2925.0 100:405.0 101:1507.0 102:583.0 103:508.0 104:58.0 105:3188.0 106:306.0 107:1125.0 108:164.0 109:2130.0 110:377.0 111:3168.0 112:1361.0 113:512.0 114:158.0 115:1020.0 116:7267.0 117:126653.0 118:11937.0 119:4908.0 120:246.0 121:958.0 122:149.0 123:575.0 1…	5281	C01530	QIQXTHQIDYTFRH-UHFFFAOYSA-N	255786	141334	226457	207760	163108	141587	202689	161010	170981	160327	181918	193668	117653	95046	85653	103867	120983	84824	250782	152790	215888	300559	189528	239828	84013	63473	55459	73956	64738	56986	173056	172759	120448	142113	153830	114837	123183	76084	94990	79101	92024	106497
squalene	976237	95	23042	85:30.0 86:24.0 89:29.0 91:1210.0 92:419.0 93:2657.0 94:934.0 95:3637.0 96:426.0 97:225.0 105:675.0 106:136.0 107:1531.0 108:365.0 109:1353.0 110:180.0 111:108.0 112:7.0 115:78.0 116:94.0 117:38.0 118:27.0 119:622.0 120:164.0 121:1823.0 122:370.0 123:1104.0 124:151.0 125:39.0 128:103.0 129:12.0 131:224.0 132:45.0 133:266.0 134:264.0 135:782.0 136:1304.0 137:1202.0 138:116.0 139:4.0 140:15.0 141:1…	638072	C00751	YYGNTYWPHWGJRM-AAJYLUCBSA-N	1335	918	1402	2303	483	1914	2836	1351	2457	2000	1711	1739	830	710	709	844	963	778	2311	1862	3168	2715	3139	1679	2005	1347	1704	2552	1232	1519	1519	1327	1208	1232	1355	871	592	729	751	789	1134	614
spermidine	792924	144	1714	86:2249.0 87:97.0 88:90.0 98:50.0 99:209.0 100:1315.0 101:269.0 102:322.0 103:48.0 112:85.0 114:376.0 115:652.0 116:3899.0 117:324.0 118:176.0 123:24.0 126:189.0 128:490.0 129:447.0 130:615.0 131:43.0 132:12.0 140:80.0 142:727.0 144:4737.0 145:505.0 146:609.0 154:339.0 155:8.0 156:1970.0 157:646.0 158:219.0 159:4.0 160:1566.0 161:106.0 162:47.0 168:3.0 170:695.0 171:46.0 172:1272.0 173:230.0 174:…	1102	C00315	ATHGHQPFGPMSJY-UHFFFAOYSA-N	6589	10800	13229	15791	8224	9745	5641	9808	6189	7185	7136	10161	1823	2547	2094	3351	2596	4625	1245	4587	3681	1273	3775	3514	4050	3082	2856	6699	3457	4653	6873	8225	9967	7684	6596	6278	1361	1512	762	6402	3649	5403
sorbitol	667922	217	162	85:588.0 86:704.0 88:1768.0 89:8743.0 90:652.0 91:1094.0 92:168.0 93:127.0 94:89.0 97:2807.0 98:1048.0 99:1610.0 100:506.0 101:5089.0 102:848.0 103:48732.0 104:4923.0 105:2703.0 106:215.0 109:509.0 110:185.0 111:1108.0 112:146.0 113:1262.0 114:181.0 115:2342.0 116:957.0 117:28648.0 118:2694.0 119:2266.0 120:260.0 121:427.0 123:238.0 124:184.0 125:365.0 126:341.0 127:1107.0 129:20376.0 130:3176.0 …	5780	C00794	FBPFZTCFMRRESA-JGWLITMVSA-N	65409	53147	87889	53426	41679	59712	54375	47920	61373	50944	68468	48291	26398	4074	10873	16616	19875	12502	79502	97074	83126	90428	82436	119589	45585	38697	42892	41366	39204	40553	9504	6232	11275	12448	14548	11000	5695	6031	6289	6075	5731	6385
shikimic acid	611100	204	286	85:149.0 87:51.0 89:152.0 90:30.0 91:290.0 92:189.0 93:498.0 94:99.0 95:323.0 96:150.0 97:191.0 98:58.0 99:248.0 100:45.0 101:676.0 103:796.0 104:122.0 105:435.0 107:157.0 108:97.0 109:114.0 111:293.0 112:57.0 113:62.0 114:60.0 115:150.0 116:435.0 117:504.0 118:76.0 119:240.0 121:261.0 122:62.0 123:242.0 125:205.0 126:81.0 128:58.0 131:777.0 132:71.0 133:2652.0 134:351.0 135:280.0 137:3.0 138:27.…	8742	C00493	JXOHGGNKMLTUBP-HSUXUTPPSA-N	2219	2601	3608	672	2768	3186	3446	2510	3407	2692	3139	1685	714	1081	780	923	819	917	2262	2399	3250	2546	3881	3114	2650	2450	535	2783	2596	403	972	828	1107	822	963	989	264	742	795	1483	953	826
serine	392937	204	191798	85:93.0 86:262.0 87:68.0 88:216.0 89:240.0 90:35.0 91:24.0 92:7.0 95:11.0 98:47.0 99:18.0 100:3306.0 101:500.0 102:237.0 103:647.0 104:36.0 105:74.0 106:25.0 107:78.0 108:4.0 110:4.0 113:28.0 114:368.0 115:204.0 116:1011.0 117:480.0 118:102.0 119:95.0 120:19.0 121:10.0 126:13.0 127:121.0 128:39.0 129:20.0 130:282.0 131:359.0 132:458.0 133:827.0 134:238.0 135:62.0 136:4.0 137:11.0 138:3.0 139:3.0 …	5951	C00065	MTCFGRXMJLQNBG-REOHCLBHSA-N	112744	107029	121377	123058	114238	118277	130841	112190	132656	129787	124959	112958	313197	327835	315851	330280	308567	307627	137154	120061	122192	133421	116220	137219	124478	100916	110193	115583	113993	106008	229564	232091	234636	235657	222967	256635	271543	293373	300183	283252	282445	301412
salicylic acid	480699	267	3063	85:285.0 86:220.0 87:2.0 89:1006.0 90:498.0 91:4530.0 92:934.0 93:295.0 94:14.0 95:336.0 96:295.0 98:121.0 99:41.0 100:8.0 102:149.0 103:549.0 104:235.0 105:892.0 106:168.0 107:90.0 108:111.0 109:204.0 111:75.0 112:87.0 115:867.0 116:172.0 117:148.0 118:237.0 119:617.0 120:447.0 121:352.0 122:47.0 123:228.0 124:84.0 126:602.0 128:74.0 129:64.0 130:169.0 131:828.0 132:86.0 133:2119.0 134:461.0 135…	338	C00805	YGSDEFSMJLZEOE-UHFFFAOYSA-N	1087	852	1282	1466	1346	1416	1190	1127	1319	2135	1150	1186	741	381	1086	482	547	477	1869	1848	1284	2006	1805	1780	1014	608	468	421	912	301	1509	850	873	1190	870	806	500	369	1119	1165	967	458
saccharopine	865907	156	135336	85:851.0 86:397.0 89:213.0 91:203.0 93:102.0 94:476.0 95:391.0 96:1012.0 97:46.0 98:1630.0 99:259.0 100:1770.0 101:259.0 102:685.0 103:932.0 104:357.0 105:78.0 106:72.0 110:299.0 111:161.0 112:307.0 114:654.0 115:642.0 116:745.0 117:1726.0 118:143.0 119:349.0 120:307.0 122:1081.0 123:241.0 124:129.0 126:202.0 128:1181.0 129:821.0 130:314.0 131:1158.0 132:1053.0 133:919.0 134:311.0 135:94.0 136:33…	160556	C00449	ZDGJAHTZVHVLOT-YUMQZZPRSA-N	635	1252	468	289	909	1006	571	819	804	1104	521	971	245	732	134	394	315	304	304	859	967	257	1388	419	254	95	657	407	148	460	403	372	348	328	741	500	346	310	166	246	166	391
ribose	553078	217	125857	86:256.0 88:77.0 89:2341.0 90:204.0 100:1244.0 102:397.0 103:25101.0 104:1858.0 105:1542.0 106:124.0 108:202.0 114:250.0 115:266.0 116:1750.0 117:824.0 118:141.0 119:131.0 125:92.0 128:189.0 130:320.0 131:658.0 132:835.0 133:1894.0 134:477.0 136:515.0 137:128.0 139:82.0 140:98.0 141:460.0 145:269.0 146:79.0 147:4568.0 148:451.0 153:48.0 158:165.0 159:162.0 160:1561.0 161:254.0 162:96.0 163:46.0 1…	5779	C00121	HMFHBZSHGGEWLO-SOOFDHNKSA-N	2941	2717	3367	2132	2594	2976	2764	2103	2564	2436	1442	2193	2419	2508	1785	1916	1758	2157	283	2604	2128	2320	2070	2362	2168	2034	2131	1999	1882	1974	1630	1482	1985	1594	1702	1762	1844	2020	1530	1894	1575	2028
ribitol	575497	217	7362	85:248.0 86:43.0 87:65.0 88:62.0 89:897.0 90:98.0 92:20.0 95:22.0 99:113.0 100:224.0 101:774.0 102:28.0 103:6316.0 104:624.0 105:415.0 107:35.0 109:433.0 110:374.0 111:71.0 112:1.0 113:273.0 114:80.0 115:19.0 116:274.0 117:7478.0 118:701.0 119:297.0 126:2.0 128:44.0 129:3713.0 130:874.0 131:1633.0 132:149.0 133:1838.0 134:180.0 135:129.0 136:1.0 140:1.0 142:152.0 143:478.0 145:98.0 146:11.0 147:7…	827	C00474	HEBKCHPVOIAQTA-ZXFHETKHSA-N	4092	4097	3945	4044	3551	4119	4082	3030	3460	3855	3881	3620	1823	1711	1288	1656	1594	1698	4534	5108	5399	5982	4569	5062	4072	3321	3776	4071	3480	3749	1255	912	978	1397	1239	1400	1043	649	927	1058	1007	1109
pyrophosphate	327517	110	88181	85:59.0 86:424.0 88:3996.0 89:1099.0 90:521.0 91:2992.0 92:542.0 93:556.0 94:176.0 95:7.0 98:486.0 99:22.0 100:644.0 101:127.0 102:321.0 103:699.0 104:316.0 105:878.0 106:720.0 107:2656.0 108:521.0 109:1698.0 110:90323.0 111:3584.0 113:74.0 114:44.0 115:1098.0 116:32.0 117:291.0 118:249.0 119:1334.0 120:399.0 121:1855.0 122:318.0 123:1116.0 124:21.0 125:322.0 131:709.0 132:202.0 133:5324.0 134:26…	1023	C00013	XPPKVPWEQAFLFU-UHFFFAOYSA-N	159506	23598	170265	157559	63163	38276	143080	84613	175900	43118	46197	103484	27379	109721	75628	135889	127218	37185	225932	95580	290040	266672	66843	256429	52228	41359	15172	104342	43460	73655	180790	105670	119625	105696	136666	43739	58195	41129	112428	167817	93854	73440
pseudo-uridine	815904	217	47203	86:60.0 88:24.0 90:11.0 94:5.0 100:294.0 101:36.0 103:300.0 112:4.0 116:171.0 117:130.0 125:8.0 127:32.0 128:92.0 129:141.0 131:111.0 133:215.0 135:26.0 140:69.0 142:105.0 143:160.0 147:725.0 148:105.0 149:41.0 154:37.0 156:1300.0 157:487.0 158:96.0 168:13.0 170:11.0 174:19.0 185:14.0 187:13.0 188:4.0 189:41.0 191:20.0 215:90.0 216:7.0 217:2216.0 218:409.0 219:218.0 220:22.0 229:11.0 230:38.0 239…	15047	C02067	PTJWIQPHWPFNBW-GBNDHIKLSA-N	2705	3098	2856	2570	2292	2676	3089	2440	3276	2792	2924	2675	4281	4116	1834	4826	4990	4412	680	1783	1615	674	1753	662	2670	3163	3345	3371	220	3170	2877	5961	6198	5971	6050	7475	4218	4284	149	4531	1130	4411
proline	364716	142	8	85:2056.0 86:1998.0 87:940.0 88:328.0 89:338.0 90:51.0 92:149.0 94:210.0 95:311.0 96:577.0 97:573.0 98:1498.0 99:2820.0 100:4125.0 101:1740.0 102:731.0 103:1654.0 104:106.0 105:427.0 106:176.0 107:465.0 108:67.0 109:52.0 110:311.0 111:232.0 112:301.0 113:996.0 114:329.0 115:1985.0 116:429.0 117:1213.0 118:146.0 119:466.0 120:44.0 121:71.0 122:64.0 123:52.0 124:625.0 125:120.0 126:878.0 127:934.0 …	145742	C00148	ONIBWKKTOPOVIA-BYPYZUCNSA-N	14593	84174	17602	20488	58779	40605	30458	63764	30212	72303	22241	66399	89602	37629	91070	31306	28796	120434	21316	14605	23995	17094	52433	15820	40771	47706	45628	20805	51282	31952	22135	73257	76172	72313	60929	62604	91194	94170	36749	40174	88427	78115
phytosphingosine	910976	204	171211	87:397.0 88:730.0 89:874.0 91:987.0 93:161.0 95:1050.0 97:1193.0 99:275.0 100:3999.0 101:1245.0 102:1696.0 103:3879.0 105:282.0 111:438.0 112:150.0 113:235.0 114:896.0 115:1398.0 116:3696.0 117:1599.0 118:356.0 119:207.0 125:134.0 128:638.0 129:3267.0 130:924.0 131:861.0 132:1790.0 133:1790.0 134:209.0 141:40.0 143:599.0 145:207.0 147:6661.0 148:959.0 149:421.0 154:115.0 159:114.0 165:157.0 171:5…	122121	C12144	AERBNCYCJBRYDG-KSZLIROESA-N	763	1407	394	366	1505	1226	487	853	1343	1526	1041	840	643	626	6348	588	494	668	1085	1160	1371	1104	1529	1009	555	232	232	183	1135	272	547	355	366	487	475	553	527	602	64	521	84	616
phosphoethanolamine	603912	299	1723	85:20.0 86:924.0 87:173.0 88:41.0 90:8.0 91:76.0 95:36.0 96:1.0 97:39.0 99:9.0 100:4477.0 101:327.0 102:26.0 107:64.0 109:53.0 113:35.0 114:2019.0 115:1275.0 116:271.0 117:260.0 119:44.0 120:5.0 123:18.0 129:2.0 130:467.0 131:202.0 132:82.0 133:763.0 134:65.0 135:351.0 136:14.0 137:122.0 140:1.0 143:21.0 144:14.0 146:1.0 147:618.0 148:30.0 151:53.0 158:77.0 160:1.0 161:3.0 162:9.0 163:5.0 164:2.0…	1015	C00346	SUHOOTKUPISOBE-UHFFFAOYSA-N	818	475	861	1071	521	333	548	461	1191	577	519	513	170	345	504	124	528	183	697	330	1177	1198	660	877	887	614	403	1036	478	734	444	515	584	462	386	133	320	339	585	197	637	360
phosphate	345365	314	4	85:2157.0 86:4845.0 87:5305.0 88:1544.0 89:6178.0 90:913.0 91:5486.0 92:639.0 93:1090.0 94:256.0 95:178.0 96:901.0 97:221.0 98:1216.0 99:626.0 100:3524.0 103:17906.0 104:4250.0 105:12326.0 106:1911.0 107:7514.0 108:751.0 109:2429.0 110:239.0 112:225.0 113:1044.0 114:607.0 115:23611.0 116:3246.0 117:2166.0 118:1082.0 119:15220.0 120:2183.0 121:11456.0 122:1330.0 123:5152.0 124:478.0 125:397.0 126:…	1004	C00009	NBIIXXVUZAFLBC-UHFFFAOYSA-N	645792	544262	413726	580373	599212	489295	331468	484153	114403	411001	505452	441923	526139	508054	641562	582064	570038	498649	420221	380307	385726	465002	305334	411240	72468	453066	492361	502507	535631	492723	404035	385789	137871	387456	406844	368088	549360	555622	666529	534467	594305	592667
phenylalanine	502796	120	59034	86:1339.0 87:2713.0 88:516.0 89:2231.0 90:1044.0 91:23505.0 92:3310.0 93:2428.0 94:249.0 95:24.0 101:207.0 102:1679.0 103:8284.0 104:1633.0 105:299.0 106:10.0 114:202.0 116:317.0 117:793.0 118:3404.0 119:2027.0 120:52751.0 121:4870.0 122:245.0 130:11435.0 131:2498.0 132:340.0 133:57.0 137:19.0 146:19892.0 147:2128.0 148:795.0 149:2.0 160:141.0 161:196.0 162:54.0 163:56.0 165:4.0 167:5.0 168:132.0…	6140	C00079	COLNVLDHVKWLRT-QMMMGPOBSA-N	27393	15793	26732	27729	19429	22699	28541	19692	20564	15783	24122	18255	98431	124585	119857	112710	122078	99910	23417	19944	21538	29236	13592	36127	37021	25071	25765	30484	31029	26631	105674	82754	93026	78787	90408	99548	105475	103616	157622	125939	129363	114814
pentadecanoic acid	674647	117	1680	85:1079.0 86:936.0 87:668.0 88:311.0 89:1235.0 90:252.0 91:363.0 92:121.0 93:924.0 94:23.0 95:2663.0 96:207.0 97:1950.0 98:1682.0 99:1097.0 100:375.0 101:739.0 102:111.0 103:398.0 105:1755.0 106:21.0 107:560.0 109:714.0 110:435.0 111:832.0 112:533.0 113:210.0 114:84.0 115:386.0 116:3014.0 117:51588.0 118:5064.0 119:2265.0 120:57.0 121:350.0 122:9.0 123:205.0 124:23.0 125:265.0 126:192.0 127:184.0…	13849	C16537	WQEPLUUGTLDZJY-UHFFFAOYSA-N	4483	7819	12325	8523	9142	10261	9978	8407	8389	13394	10304	8358	3205	3759	1322	3225	1745	925	7503	6370	5244	15843	7070	7635	3110	2592	2765	2717	2521	2507	3272	4608	4155	4739	5415	3989	2279	3991	2032	2037	513	1487
pelargonic acid	398892	215	395905	85:540.0 86:762.0 88:439.0 89:548.0 90:214.0 93:91.0 99:1044.0 101:757.0 103:151.0 105:1263.0 116:1640.0 117:23979.0 118:2281.0 119:1058.0 123:27.0 129:9983.0 130:1241.0 131:6502.0 132:6111.0 133:1000.0 152:56.0 157:156.0 159:127.0 171:315.0 177:17.0 178:19.0 185:105.0 187:386.0 188:225.0 191:48.0 199:58.0 201:184.0 212:21.0 213:109.0 215:8302.0 216:1477.0 217:362.0 230:125.0 231:40.0 258:11.0 25…	8158	C01601	FBUKVWPVBMHYJY-UHFFFAOYSA-N	3465	6530	3769	2816	8097	2201	2261	2688	3486	2145	1398	4662	1747	1946	1045	1735	3740	1323	8478	6673	3546	3360	5842	2341	1070	1217	1379	791	887	2703	2991	3088	3421	13476	2321	2208	1507	4041	1419	1179	1666	1607
pantothenic acid	690887	201	31356	86:142.0 87:115.0 88:61.0 89:123.0 91:147.0 93:29.0 97:25.0 98:459.0 100:211.0 101:202.0 102:407.0 103:6738.0 104:460.0 105:272.0 106:32.0 114:19.0 115:305.0 116:236.0 117:4122.0 118:351.0 119:205.0 120:33.0 121:29.0 122:19.0 124:194.0 128:128.0 129:1113.0 130:360.0 131:394.0 132:39.0 133:428.0 134:46.0 135:88.0 143:489.0 144:621.0 145:402.0 146:236.0 147:1702.0 148:191.0 149:222.0 156:34.0 157:2…	6613	C12276	GHOKWGTUZJEAQD-ZETCQYMHSA-N	174	177	229	186	238	130	169	165	363	122	179	214	282	733	901	799	128	903	326	259	191	248	189	228	110	125	87	75	96	90	647	526	323	490	506	207	678	572	666	976	829	150
palmitoleic acid	706508	311	96	85:405.0 86:127.0 87:100.0 88:106.0 89:342.0 90:32.0 91:410.0 92:134.0 93:696.0 94:296.0 95:1599.0 96:1826.0 97:1110.0 98:1428.0 99:386.0 100:76.0 101:299.0 102:133.0 105:458.0 107:371.0 108:267.0 109:604.0 110:792.0 111:403.0 112:293.0 113:104.0 114:41.0 115:49.0 116:721.0 117:8045.0 118:759.0 119:439.0 120:82.0 121:328.0 123:517.0 124:259.0 125:141.0 129:6070.0 130:660.0 131:1353.0 132:963.0 13…	445638	C08362	SECPZKHBENQXJG-FPLPWBNLSA-N	56690	47060	64557	67181	46407	58088	36020	39648	48046	40679	56561	35659	5185	3326	5173	5860	5239	6610	38396	36043	34151	43598	30699	34334	26120	19666	27051	31105	24717	23987	9342	2331	11194	11366	8345	10877	4845	4593	4637	6127	2297	2579
palmitic acid	713809	313	11	85:5547.0 86:2174.0 87:1945.0 88:1374.0 89:4967.0 90:773.0 91:1518.0 92:318.0 93:3798.0 94:511.0 95:10592.0 96:1486.0 97:8747.0 98:6953.0 99:4528.0 100:714.0 101:2700.0 102:872.0 103:543.0 105:5528.0 106:406.0 107:1555.0 108:180.0 109:2908.0 110:516.0 111:3724.0 112:1696.0 113:834.0 114:115.0 115:1629.0 116:11477.0 117:187825.0 118:18078.0 119:7322.0 120:225.0 121:1203.0 122:69.0 123:876.0 124:28…	985	C00249	IPCSVZSSVZVIGE-UHFFFAOYSA-N	56146	38696	57819	53959	40876	41862	42659	39003	42000	41334	50676	44548	18423	14810	13602	17549	17244	15559	53196	34848	45358	63466	38106	44927	22802	17710	18625	22172	20797	18329	26968	29790	22904	26055	24557	21501	18175	14470	14956	12744	14219	17305
oxoproline	485935	156	10	85:3305.0 86:3646.0 88:224.0 89:349.0 92:90.0 93:31.0 94:268.0 97:300.0 98:1005.0 99:1224.0 100:2213.0 101:88.0 102:773.0 103:769.0 104:198.0 105:507.0 106:72.0 108:279.0 109:95.0 110:674.0 111:220.0 112:3321.0 113:1081.0 114:1752.0 115:792.0 116:101.0 117:1281.0 118:207.0 119:332.0 122:383.0 123:65.0 124:48.0 126:536.0 127:49.0 128:356.0 129:115.0 130:114.0 131:2158.0 132:618.0 133:4526.0 134:75…	7405	C01879	ODHCTXKNWHHXJC-VKHMYHEASA-N	979958	454268	855828	829233	460811	484339	916641	848480	986177	544109	544263	852268	651371	1036357	1085602	989742	1273683	569585	1017479	526169	1014240	960013	496367	935521	534444	493356	322436	520883	584066	478551	1254547	1189538	1290276	875818	1214199	589054	1298227	738936	1177636	1455838	1309528	751994
orotic acid	586317	254	18492	86:145.0 93:50.0 97:74.0 99:33.0 100:658.0 101:27.0 117:39.0 124:23.0 131:210.0 132:36.0 133:51.0 140:16.0 147:494.0 153:16.0 158:39.0 167:49.0 174:219.0 214:30.0 225:13.0 226:22.0 239:84.0 246:15.0 253:160.0 254:1313.0 255:366.0 256:147.0 257:19.0 269:169.0 270:80.0 271:22.0 282:29.0 298:15.0 313:14.0 328:15.0 336:13.0 356:52.0 357:395.0 358:187.0 359:82.0 360:19.0 371:27.0 372:28.0 397:15.0 400…	967	C00295	PXQPEWDEAKTCGB-UHFFFAOYSA-N	57860	41252	55468	47348	51129	48336	46903	33466	48364	38537	47902	39337	15819	21279	15707	21223	23275	14500	98934	118645	129714	35770	91839	93828	57043	54960	52235	60759	34882	54104	16103	14968	15190	15043	16163	14438	23094	24451	17436	21040	21826	31471
ornithine	619196	142	171971	85:723.0 86:2210.0 89:192.0 90:259.0 92:74.0 94:128.0 98:578.0 99:450.0 100:4187.0 101:103.0 102:1982.0 109:83.0 110:315.0 112:594.0 113:282.0 114:353.0 115:942.0 116:608.0 117:820.0 124:182.0 128:1141.0 130:499.0 131:1201.0 132:341.0 139:77.0 140:373.0 142:24823.0 143:2656.0 144:1067.0 147:2495.0 148:904.0 153:99.0 155:113.0 158:106.0 160:217.0 169:314.0 170:137.0 172:1044.0 173:40.0 174:7343.0 …	88747248	C00077	AHLPHDHHMVZTML-BYPYZUCNSA-N	649165	823193	685475	697757	804669	788256	720063	791004	776977	841813	631339	829758	235059	203109	141307	172441	153192	214809	317388	454207	402707	225477	473219	316913	684026	700083	767802	740476	605664	755461	134197	194081	208257	188841	172291	185537	110575	143405	50582	92948	69944	135765
oleic acid	778746	339	209167	85:3872.0 86:566.0 87:1241.0 88:607.0 89:2769.0 90:148.0 91:2232.0 92:922.0 93:6077.0 94:371.0 95:7828.0 96:11170.0 97:5823.0 98:12313.0 99:1884.0 102:485.0 104:128.0 105:3581.0 107:1313.0 108:664.0 109:2748.0 110:4966.0 111:5154.0 112:1729.0 113:601.0 114:168.0 116:3461.0 117:45835.0 118:5820.0 119:3652.0 120:852.0 121:815.0 122:664.0 123:4223.0 124:1676.0 125:925.0 127:589.0 128:263.0 129:41102…	445639	C00712	ZQPPMHVWECSIRJ-KTKRTIGZSA-N	10865	9844	15061	12744	10873	10573	6228	7923	10234	8842	10303	8193	941	393	522	1063	724	1096	6088	6560	6003	5809	5224	6509	2791	2109	2959	3935	1814	3212	1433	1698	1807	1699	1182	1719	819	792	566	347	794	1206
oleamide	849710	144	20961	85:426.0 86:402.0 87:144.0 89:353.0 90:711.0 91:1369.0 92:194.0 93:400.0 94:235.0 95:556.0 96:526.0 97:627.0 98:214.0 99:199.0 100:1197.0 101:249.0 102:259.0 104:85.0 105:184.0 106:90.0 107:124.0 108:222.0 109:239.0 110:336.0 111:154.0 113:111.0 114:132.0 115:2827.0 116:11090.0 117:1116.0 118:448.0 119:161.0 120:59.0 121:55.0 122:381.0 123:147.0 124:172.0 125:88.0 126:316.0 127:230.0 128:10813.0 …	5283387	C19670	FATBGEAMYMYZAF-KTKRTIGZSA-N	1386	1567	1983	1000	949	1558	1467	2026	1334	812	410	1621	1681	1470	228	1723	1241	1463	583	1256	2326	305	2258	524	430	479	889	318	135	564	1503	3071	1933	2865	1976	1752	1030	1922	143	638	219	1661
N-methyl-UMP	974825	169	84922	85:28.0 86:48.0 87:183.0 89:217.0 92:174.0 93:138.0 94:91.0 95:208.0 96:508.0 97:468.0 98:209.0 99:978.0 100:227.0 101:662.0 102:270.0 103:356.0 104:117.0 107:49.0 108:57.0 109:454.0 110:126.0 111:230.0 112:180.0 113:625.0 114:69.0 115:439.0 116:277.0 117:241.0 118:58.0 119:216.0 121:181.0 122:31.0 123:149.0 124:166.0 125:243.0 126:557.0 127:621.0 128:186.0 129:1679.0 130:235.0 131:210.0 132:172.…	44602426		KZSHODFDDQCIMT-ZOQUXTDFSA-N	918	2016	1498	948	838	1671	2604	1579	2920	1645	3436	2268	501	578	287	456	465	490	718	681	575	224	1024	423	5343	4171	5454	5315	4406	3791	445	564	562	363	568	435	437	383	240	356	362	403
nicotinic acid	366992	180	285	85:402.0 86:47.0 87:81.0 90:191.0 91:76.0 94:43.0 99:36.0 100:31.0 103:50.0 105:288.0 106:4046.0 107:327.0 109:67.0 110:145.0 118:33.0 122:66.0 123:45.0 126:72.0 129:143.0 134:280.0 135:48.0 136:4959.0 137:603.0 138:162.0 139:22.0 153:17.0 156:104.0 158:16.0 160:19.0 165:17.0 166:29.0 167:25.0 171:18.0 175:13.0 179:34.0 180:4823.0 181:551.0 182:132.0 184:156.0 195:164.0 196:32.0 198:40.0 200:20.0…	938	C00253	PVNIIMVLHYAWGP-UHFFFAOYSA-N	1971	2367	2713	2553	2654	3183	2527	2107	3121	2296	3074	1850	4079	5756	3866	32026	3033	3625	3743	3983	3804	4146	3302	3524	1756	1457	1526	1656	1587	1680	3349	3784	2534	15828	2419	10542	3004	4254	4335	3538	3784	3619
nicotinamide	471602	179	84542	86:209.0 89:162.0 90:198.0 92:127.0 93:263.0 94:195.0 100:836.0 102:136.0 103:220.0 104:2595.0 105:4174.0 106:810.0 108:61.0 119:174.0 120:170.0 122:157.0 123:39.0 135:126.0 136:6136.0 137:808.0 138:240.0 139:45.0 148:164.0 150:54.0 151:55.0 161:87.0 163:218.0 164:32.0 165:80.0 166:33.0 175:86.0 178:33.0 179:15388.0 180:2109.0 181:675.0 182:48.0 193:1190.0 194:529.0 195:117.0	936	C00153	DFPAKSUCGFBDDF-UHFFFAOYSA-N	9555	10437	8467	7000	3422	10839	8237	7195	7415	8749	18500	6574	8054	6004	6404	4605	6416	8420	6302	8456	5445	6843	6214	5757	7681	6088	9077	7613	6192	5414	5363	4639	4911	2926	5099	4765	6759	7096	6986	6774	6540	7696
N-carbamoylaspartate	611345	257	106743	85:289.0 86:203.0 87:242.0 89:488.0 91:478.0 92:20.0 93:91.0 96:273.0 98:129.0 99:387.0 100:2950.0 101:2993.0 102:397.0 103:839.0 104:56.0 105:432.0 106:62.0 107:135.0 113:85.0 114:106.0 115:460.0 116:842.0 117:709.0 118:198.0 119:799.0 120:61.0 121:56.0 126:31.0 127:162.0 128:73.0 129:185.0 131:1148.0 132:209.0 133:2939.0 134:386.0 135:653.0 137:114.0 141:17.0 142:72.0 143:978.0 144:172.0 145:14…	93072	C00438	HLKXYZVTANABHZ-REOHCLBHSA-N	3697	4106	3912	3481	3742	3002	3662	3009	3915	4116	3683	2312	924	35313	1047	32622	1717	1158	11031	16193	18696	5375	21220	13933	6000	6743	7790	2464	3477	6386	1426	1636	1719	37932	35511	1984	21866	753	407	1457	889	830
N-alpha-acetyllysine	737044	174	513917	85:423.0 86:3197.0 87:527.0 88:350.0 94:163.0 98:697.0 100:1427.0 101:220.0 102:490.0 104:111.0 105:233.0 108:133.0 110:116.0 111:188.0 112:71.0 113:83.0 114:148.0 116:744.0 118:278.0 119:146.0 121:78.0 125:107.0 130:762.0 131:404.0 133:416.0 134:251.0 137:65.0 142:307.0 144:195.0 146:324.0 149:202.0 156:1339.0 158:282.0 160:42.0 168:120.0 172:330.0 173:77.0 174:16290.0 175:3111.0 176:1120.0 182:…	192590		VEYYWZRYIYDQJM-UHFFFAOYSA-N	785	544	594	553	554	654	610	506	584	422	533	448	823	1155	778	914	785	752	367	238	151	318	154	335	350	370	343	359	215	256	1195	989	1125	1110	955	1227	697	797	670	880	605	641
N-acetylornithine	694651	174	19188	85:29.0 86:114.0 97:39.0 100:114.0 116:34.0 142:63.0 174:720.0 175:119.0 176:31.0	439232	C00437	JRLGPAXAGHMNOL-LURJTMIESA-N	2856	2331	2270	2485	2500	2597	2524	1612	2229	2104	1876	1973	2460	328	331	271	2219	2731	1072	1532	1786	1521	1369	1481	4915	3889	4190	4401	3301	3834	839	506	413	780	677	535	338	250	990	335	260	1225
myo-inositol	731021	305	24347	85:18.0 87:302.0 88:118.0 89:248.0 90:4.0 92:38.0 94:27.0 97:55.0 98:95.0 99:262.0 100:138.0 101:281.0 102:26.0 103:2005.0 104:329.0 105:137.0 107:121.0 108:50.0 109:101.0 110:52.0 111:293.0 112:95.0 113:237.0 114:92.0 115:34.0 116:48.0 117:1103.0 118:43.0 119:114.0 120:67.0 121:65.0 126:63.0 127:302.0 128:177.0 129:2516.0 130:107.0 131:804.0 132:51.0 133:1882.0 134:82.0 136:2.0 139:1.0 140:48.0 …	892	C00137	CDAISMWEOUEBRE-UHFFFAOYSA-N	7638	6214	6974	6601	7518	7597	7012	4577	5812	2966	6224	4551	26409	24888	23812	26358	23131	24940	72990	69487	72063	81040	70403	71163	3026	1807	2189	2210	2470	2166	16084	19937	20004	19388	15326	22429	16513	17439	16804	17412	15404	18456
mevalonic acid	498785	247	127978	85:5483.0 86:568.0 87:2214.0 88:417.0 89:567.0 95:1473.0 96:170.0 97:695.0 98:37.0 99:1868.0 101:4209.0 102:745.0 103:33613.0 104:3185.0 105:1665.0 109:98.0 111:522.0 112:270.0 113:2296.0 114:334.0 115:16246.0 116:2635.0 117:6276.0 118:603.0 119:1368.0 121:170.0 125:354.0 127:1200.0 128:94.0 129:1684.0 131:4149.0 132:507.0 133:10660.0 134:1361.0 135:1202.0 136:100.0 137:60.0 139:32.0 141:1296.0 1…			KJTLQQUUPVSXIM-ZCFIWIBFSA-N	392	226	288	277	240	324	253	379	316	316	350	251	580	693	745	747	464	712	332	322	347	413	228	295	146	123	100	134	187	117	507	497	507	649	626	191	569	775	637	608	731	614
methionine sulfoxide	605401	128	1689	85:190.0 86:166.0 87:115.0 88:218.0 89:228.0 90:246.0 91:507.0 93:268.0 95:100.0 96:21.0 97:18.0 98:97.0 99:117.0 100:2102.0 101:139.0 102:866.0 103:1736.0 104:167.0 107:262.0 109:20.0 112:159.0 113:5.0 114:774.0 115:220.0 116:152.0 117:80.0 118:107.0 119:358.0 120:67.0 121:90.0 123:130.0 124:16.0 125:4.0 128:17068.0 129:2443.0 130:1288.0 131:524.0 132:237.0 133:525.0 134:149.0 135:137.0 136:133.…	158980	C02989	QEFRNWWLZKMPFJ-YGVKFDHGSA-N	62190	33986	56279	50379	24278	35614	60444	67748	69576	25960	29008	74320	14912	6258	40318	21955	5904	3618	23232	17668	52187	13620	20443	16219	37384	57505	23993	48315	30096	53593	38684	25617	28394	31060	30836	22489	4488	3730	56970	4847	3492	13867
methionine	483560	176	45	86:209.0 87:157.0 88:89.0 92:28.0 96:49.0 98:179.0 100:943.0 101:113.0 102:175.0 103:199.0 104:109.0 105:441.0 107:31.0 114:409.0 115:107.0 117:136.0 118:21.0 122:14.0 128:6524.0 129:603.0 130:496.0 131:1184.0 132:354.0 134:118.0 144:59.0 145:49.0 146:97.0 147:486.0 148:243.0 149:200.0 151:51.0 159:53.0 160:202.0 161:47.0 162:43.0 163:30.0 164:16.0 172:30.0 174:90.0 175:14.0 176:5168.0 177:722.0 …	6137	C00073	FFEARJCKVFRZRR-BYPYZUCNSA-N	298555	353621	286266	306728	346314	362115	357378	341668	356848	382353	376740	327423	27897	26475	26506	24683	23060	30635	267687	257041	249142	288756	286942	247744	528418	476772	511732	456369	513507	433204	15796	22032	23252	24513	21849	25693	19889	22724	19676	15174	21510	20670
maltose	954710	361	3272	85:65.0 86:12.0 87:178.0 89:646.0 90:60.0 94:54.0 99:52.0 100:39.0 101:228.0 102:47.0 103:3362.0 104:248.0 105:182.0 109:87.0 111:1.0 112:1.0 113:106.0 114:133.0 115:106.0 116:132.0 117:1609.0 118:51.0 119:22.0 129:2127.0 130:222.0 131:640.0 133:703.0 135:19.0 141:2.0 142:71.0 143:382.0 144:13.0 147:3812.0 148:592.0 149:293.0 150:21.0 155:171.0 156:13.0 157:317.0 158:75.0 159:7.0 160:454.0 161:12…	439186	C00208	GUBGYTABKSRVRQ-PICCSMPSSA-N	326	162	267	232	260	175	201	211	129	319	193	274	78	177	131	149	76	106	349	186	315	213	286	454	65	83	63	125	246	54	72	80	145	82	125	84	81	88	168	64	66	89
malic acid	463180	233	1391	85:66.0 87:316.0 88:106.0 89:148.0 90:42.0 95:37.0 99:129.0 101:4462.0 102:488.0 103:641.0 104:93.0 105:294.0 115:533.0 116:432.0 117:2305.0 118:259.0 119:501.0 120:70.0 121:62.0 124:21.0 129:385.0 131:1945.0 132:129.0 133:6850.0 134:1075.0 135:667.0 136:51.0 137:33.0 139:20.0 142:41.0 143:745.0 144:107.0 145:145.0 147:21089.0 148:2969.0 149:2528.0 150:99.0 151:286.0 153:24.0 158:12.0 159:29.0 16…	525	C00711	BJEPYKJPYRNKOW-UHFFFAOYSA-N	647	834	1001	979	440	620	626	902	898	926	1183	891	3213	1716	3172	2239	2473	2160	1773	2374	2706	2759	2172	2080	460	375	182	387	1128	403	2318	2903	1693	2600	3135	2406	2632	1671	572	1746	1941	2659
lyxitol	573587	217	233	85:649.0 86:59.0 87:142.0 88:75.0 89:607.0 95:25.0 97:25.0 99:247.0 100:57.0 101:550.0 102:92.0 103:6136.0 104:480.0 105:198.0 106:44.0 111:98.0 112:73.0 113:193.0 114:48.0 115:140.0 116:225.0 117:3144.0 118:289.0 119:258.0 120:15.0 127:102.0 129:2235.0 130:260.0 131:777.0 133:1341.0 134:87.0 135:42.0 141:89.0 143:195.0 144:16.0 145:61.0 147:6082.0 148:964.0 149:538.0 150:39.0 151:43.0 157:231.0 …	439255	C00532	HEBKCHPVOIAQTA-IMJSIDKUSA-N	2518	3118	2571	1532	2926	3555	2328	2372	2282	2918	880	2243	999	1345	912	1088	976	875	1391	2052	1577	1828	1759	1374	1424	1443	1008	1613	769	1253	736	543	694	408	663	700	1091	585	1110	1256	905	1090
lysine	662197	317	360160	85:4786.0 86:50806.0 87:6485.0 88:21649.0 89:2723.0 90:1721.0 94:1142.0 95:795.0 96:535.0 97:1150.0 98:3651.0 99:2928.0 100:47572.0 101:7430.0 102:13074.0 103:4519.0 104:946.0 106:143.0 107:120.0 108:162.0 109:304.0 110:594.0 111:231.0 112:11763.0 113:2727.0 114:12616.0 115:16345.0 116:6882.0 117:4303.0 118:1926.0 119:1449.0 120:195.0 121:379.0 123:316.0 124:795.0 125:493.0 126:4338.0 127:1011.0 …	5962	C00047	KDXKERNSBIXSRK-YFKPBYRVSA-N	290868	168016	324871	395861	207624	229379	303953	180014	262846	172209	187248	141285	297758	398865	586681	374809	398071	323045	115960	59233	72854	132167	54980	106311	132702	58452	58127	76987	117733	59190	612908	457275	513065	538551	493538	414074	258494	260407	741898	351086	443341	273502
lignoceric acid	978597	132	104210	85:2380.0 86:760.0 89:854.0 91:551.0 92:193.0 93:904.0 94:146.0 95:3048.0 96:974.0 97:3155.0 98:2298.0 99:1510.0 102:139.0 105:433.0 107:88.0 109:1019.0 111:1448.0 112:385.0 113:495.0 116:1737.0 117:37070.0 118:3596.0 119:1601.0 120:87.0 121:738.0 123:159.0 125:482.0 129:17441.0 130:2113.0 131:3037.0 132:17484.0 133:6436.0 134:1239.0 135:1008.0 143:1648.0 145:11762.0 146:1599.0 153:158.0 154:47.0…	11197	C08320	QZZGJDVWLFXDLK-UHFFFAOYSA-N	719	523	874	311	644	595	700	674	801	689	841	398	392	307	195	267	177	325	731	360	718	1003	5945	716	243	245	2308	225	151	209	518	474	531	336	599	432	312	207	296	285	319	964
leucine	346357	158	88421	85:2040.0 86:2126.0 87:2775.0 88:1401.0 89:3462.0 90:591.0 91:2381.0 92:1447.0 93:1888.0 94:327.0 95:755.0 96:903.0 97:576.0 98:1040.0 99:807.0 100:5071.0 101:1356.0 102:10051.0 103:9823.0 104:2138.0 105:4531.0 106:897.0 107:2995.0 108:268.0 109:811.0 110:613.0 111:134.0 112:235.0 113:439.0 114:344.0 115:8086.0 116:2810.0 117:3163.0 118:756.0 119:3916.0 120:691.0 121:3306.0 122:397.0 123:1227.0 1…	6106	C00123	ROHFNLRQFUQHCH-YFKPBYRVSA-N	364238	475974	363954	402894	453426	435921	509721	531753	508893	540898	486101	525914	290502	277065	361939	251379	220197	314958	489732	463393	538381	594047	560944	445565	741743	708186	701147	616099	856862	683647	218938	279529	284544	289178	253866	303209	321286	324329	296642	262356	343876	317809
lauric acid	548241	257	376628	87:1217.0 88:1520.0 90:483.0 95:5033.0 96:1257.0 97:2691.0 98:2109.0 101:2208.0 105:2906.0 107:1097.0 111:1730.0 112:1094.0 114:368.0 115:461.0 116:6131.0 117:62681.0 118:10226.0 119:1492.0 125:721.0 126:908.0 127:505.0 129:34769.0 131:11197.0 132:19932.0 133:650.0 134:1673.0 135:502.0 136:204.0 143:2197.0 145:9369.0 146:1108.0 147:1722.0 154:113.0 155:267.0 157:934.0 158:309.0 159:315.0 185:882.…	3893	C02679	POULHZVOKOAJMA-UHFFFAOYSA-N	2099	1246	3880	2915	1451	1607	1670	1991	1419	1450	1186	826	1356	2167	463	2022	1069	2362	2881	1568	1873	2146	1369	1181	979	533	458	565	1316	494	1977	3864	5774	5880	728	2996	743	2263	980	670	1973	1478
lactic acid	219848	191	46123	86:16619.0 87:146789.0 88:203478.0 89:44021.0 90:4589.0 91:5399.0 92:2326.0 93:2115.0 94:10118.0 95:3417.0 96:954.0 97:589.0 99:12540.0 100:2928.0 101:119286.0 102:104206.0 103:90957.0 104:16144.0 105:36142.0 106:5020.0 107:5840.0 108:885.0 109:791.0 110:2194.0 113:11122.0 114:2567.0 115:74843.0 116:33695.0 117:2428105.0 118:268597.0 119:128879.0 120:10300.0 121:3135.0 122:950.0 123:1352.0 124:11…	612	C01432	JVTAAEKCZFNVCJ-UHFFFAOYSA-N	13896	7591	27030	12484	18369	16014	7729	11000	8484	19737	16619	11338	6442	2618	2739	3720	2721	6732	8472	17230	8705	7400	12321	5606	794	2676	2769	2597	3622	1983	5624	7626	3065	6805	7627	5481	3569	687	1995	1841	2136	1732
isoleucine	358551	158	470901	85:32924.0 86:108370.0 87:52977.0 88:64258.0 89:54886.0 90:26355.0 91:23936.0 92:3983.0 93:341.0 96:10873.0 97:7512.0 98:18305.0 99:10233.0 100:237335.0 101:66147.0 102:132203.0 103:97791.0 104:31071.0 105:36805.0 106:6771.0 107:8049.0 108:2309.0 109:1958.0 112:10381.0 113:9544.0 114:52049.0 115:24264.0 116:19977.0 117:109451.0 118:36484.0 119:46836.0 120:875.0 121:527356.0 122:69018.0 123:22076.…	6306	C00407	AGPKZVBTJJNPAG-WHFBIAKZSA-N	32640	34922	34173	12999	35776	36914	32452	27854	23278	31019	34748	28014	148605	154892	156477	142179	139453	165023	29129	23702	28897	32050	24956	38397	45184	35446	38433	36956	40824	37229	127826	142045	144513	143513	130605	154075	177292	179425	159355	157298	177084	178882
isocitric acid	617338	245	32122	85:2447.0 86:626.0 87:1258.0 88:847.0 89:1234.0 90:260.0 91:1069.0 92:228.0 93:230.0 94:47.0 95:3308.0 97:857.0 98:490.0 99:1992.0 100:157.0 101:1347.0 102:1246.0 103:1778.0 104:706.0 105:2996.0 106:205.0 107:136.0 108:170.0 109:137.0 110:130.0 111:512.0 112:175.0 113:5118.0 114:643.0 115:1659.0 116:2844.0 117:4523.0 118:958.0 119:1389.0 120:194.0 121:151.0 122:61.0 123:48.0 124:33.0 125:32.0 126…	5318532	C00451	ODBLHEXUDAPZAU-ZAFYKAAXSA-N	914	68	81	134	1108	1116	135	146	121	1115	123	1334	549	727	596	676	667	586	2101	2266	2188	2502	1911	2398	919	137	125	167	841	167	1377	1118	1416	1055	737	1617	372	299	420	495	402	414
inositol-4-monophosphate	846510	315	45351	85:1.0 86:238.0 87:154.0 88:1.0 99:434.0 101:763.0 103:1909.0 104:364.0 107:288.0 109:401.0 111:550.0 113:450.0 119:195.0 125:220.0 127:391.0 129:3705.0 130:1560.0 131:1864.0 132:3.0 133:4462.0 134:304.0 135:447.0 137:223.0 138:1.0 139:209.0 141:161.0 142:575.0 143:2116.0 144:28.0 147:20267.0 148:1900.0 149:2880.0 150:263.0 151:313.0 152:31.0 153:199.0 154:147.0 155:384.0 156:200.0 157:357.0 158:…	440043	C03546	INAPMGSXUVUWAF-GFWFORPUSA-N	2011	1924	2418	2294	2591	1702	2131	1566	2528	1935	2192	1822	928	1029	590	1177	989	967	952	1912	2297	1907	2614	1795	1057	930	885	1244	683	973	688	941	442	295	808	753	821	966	843	1674	1283	1098
inosine	897184	230	1728	85:163.0 86:64.0 97:4.0 99:41.0 101:305.0 103:1289.0 106:14.0 111:59.0 113:48.0 115:238.0 116:92.0 117:269.0 129:3413.0 130:316.0 131:520.0 134:189.0 142:6.0 143:110.0 144:7.0 145:89.0 147:473.0 153:24.0 157:39.0 163:23.0 166:12.0 169:201.0 171:4.0 174:37.0 189:2.0 193:773.0 194:49.0 195:1.0 201:420.0 202:29.0 203:3.0 204:4.0 207:213.0 209:266.0 215:14.0 216:5.0 217:1674.0 218:322.0 219:156.0 230…	6021	C00294	UGQMRVRMYYASKQ-KQYNXXCUSA-N	1779	1589	1214	1175	1692	1903	1766	1551	2515	1587	2873	560	2403	2725	1534	1467	2420	2334	2253	3306	3241	268	3975	2538	1539	1901	1823	2169	1119	1150	3542	2903	2106	3852	3521	4131	1337	837	227	1459	942	1605
hypoxanthine	619128	265	1663	85:17650.0 86:12163.0 87:3151.0 88:967.0 89:1497.0 90:1362.0 91:1011.0 92:2327.0 93:2705.0 94:2109.0 95:8249.0 96:4731.0 97:4274.0 98:10523.0 99:10631.0 100:18705.0 101:4328.0 102:2856.0 103:1825.0 104:825.0 105:732.0 106:877.0 107:1246.0 108:1010.0 109:1929.0 110:7804.0 111:16720.0 112:8157.0 113:3184.0 114:2386.0 115:2768.0 116:1782.0 117:3672.0 118:1096.0 119:3047.0 120:887.0 121:1152.0 122:16…	790	C00262	FDGQSTZJBFJUBT-UHFFFAOYSA-N	3953	3953	3772	3692	4310	4739	4918	4819	5056	5195	6044	4838	15948	17351	12243	16614	18013	16627	2319	10688	10596	680	10511	6942	5149	5572	6204	6384	4156	5687	11542	10523	11000	11492	11007	11043	10891	11812	5255	11941	8933	11650
homoserine	443878	218	2849	101:66.0 102:400.0 103:4169.0 104:311.0 105:88.0 108:5.0 113:20.0 114:56.0 115:64.0 116:6.0 117:924.0 118:50.0 125:1.0 128:3071.0 129:503.0 130:734.0 131:345.0 132:149.0 133:513.0 134:269.0 135:55.0 139:3.0 140:11.0 141:19.0 145:11.0 146:159.0 147:1347.0 148:40.0 149:294.0 157:459.0 158:17.0 159:17.0 172:20.0 177:38.0 180:8.0 184:17.0 185:46.0 191:9.0 199:4.0 200:1.0 202:287.0 204:73.0 208:3.0 21…	12647	C00263	UKAUYVFTDYCKQA-VKHMYHEASA-N	8308	9423	7429	8889	8782	8827	9414	9020	9642	9651	9498	8989	6882	3260	6064	3698	3639	7056	17220	19738	21105	18784	18777	16707	20702	15899	16697	17943	19329	15380	4321	6328	5604	6671	6049	5356	8234	7719	4409	4348	6228	6055
homocysteine	552122	128	227158	119:5202.0 120:585.0 121:288.0 128:20567.0 129:2457.0 162:153.0 219:1801.0 234:11164.0 235:2280.0 236:1317.0 237:225.0 246:167.0 248:52.0 261:435.0 268:21.0 269:49.0 273:54.0 308:436.0 309:215.0 310:38.0 311:64.0 324:55.0 343:56.0 351:473.0 352:120.0 353:10.0 420:27.0 455:12.0 470:20.0 473:12.0 478:8.0 491:27.0 495:19.0 497:12.0	6971015	C00155	FFFHZYDWPBMWHY-VKHMYHEASA-N	2676	4694	3373	2688	1783	3104	2562	3952	2357	3099	2006	4024	3685	2507	1336	2514	1790	3384	1524	1275	1635	1097	1376	1246	1587	2232	1566	984	2145	2363	1303	1499	1699	1758	1648	2588	2180	3310	704	2010	1142	3206
histidine	649179	154	18490	85:112.0 87:118.0 92:34.0 93:26.0 94:23.0 98:43.0 100:81.0 103:85.0 107:39.0 109:38.0 110:84.0 117:95.0 129:62.0 130:122.0 146:33.0 150:29.0 153:360.0 154:1756.0 155:275.0 156:33.0 158:8.0 167:9.0 182:1436.0 183:175.0 184:57.0 191:40.0 199:17.0 204:106.0 205:135.0 217:53.0 238:9.0 266:13.0 284:18.0 285:14.0 358:17.0 433:15.0 497:12.0	6274	C00135	HNDVDQJCIGZPNO-YFKPBYRVSA-N	252158	381770	214434	169382	353730	382403	177316	270350	243754	286000	272127	290062	204656	193026	98050	182949	183052	208441	9434	164667	105548	1690	170298	18374	148009	287747	339508	289590	26499	291133	199669	205595	215382	206336	196797	224973	172327	213544	29048	184341	82084	207207
heptadecanoic acid	751309	117	727	86:84.0 89:126.0 93:146.0 95:297.0 97:364.0 98:171.0 99:152.0 101:71.0 105:120.0 107:47.0 109:65.0 111:142.0 112:68.0 113:69.0 116:319.0 117:6884.0 118:515.0 119:190.0 123:26.0 125:38.0 129:2928.0 130:357.0 131:779.0 132:2003.0 133:510.0 134:126.0 141:18.0 143:248.0 145:1080.0 146:130.0 149:39.0 152:19.0 153:14.0 159:91.0 163:18.0 171:63.0 174:86.0 177:28.0 182:19.0 187:82.0 189:15.0 197:18.0 201…	10465		KEMQGTRYUADPNZ-UHFFFAOYSA-N	3356	2586	3335	3054	3256	3856	3349	2537	2677	4110	3922	1272	708	1091	892	1207	1317	1010	3518	2435	2037	6051	2102	2794	944	843	678	915	790	840	1485	822	1527	1669	1566	1077	1037	1461	1016	936	918	959
guanosine	954962	324	1966	85:1543.0 86:695.0 87:960.0 88:305.0 89:2775.0 90:249.0 91:343.0 93:203.0 94:284.0 95:499.0 96:239.0 97:2078.0 98:737.0 99:4070.0 100:2326.0 101:4073.0 102:1037.0 103:34450.0 104:3406.0 105:1568.0 106:62.0 107:214.0 109:142.0 110:455.0 111:1465.0 112:454.0 113:1897.0 114:483.0 115:8354.0 116:2447.0 117:6988.0 118:924.0 119:1155.0 120:232.0 121:117.0 122:147.0 123:259.0 124:207.0 125:458.0 126:538…	6802	C00387	NYHBQMYGNKIUIF-UUOKFMHZSA-N	668	979	337	279	768	762	278	477	702	800	685	605	1232	1704	164	1193	1154	995	257	855	651	446	772	490	105	120	472	206	74	179	920	1253	977	1223	962	1079	1831	1524	241	1528	109	1824
guanine	744307	352	2519	85:485.0 86:288.0 87:42.0 89:317.0 95:86.0 98:175.0 99:1474.0 100:782.0 101:980.0 102:75.0 103:1581.0 104:106.0 105:14.0 110:49.0 111:272.0 112:15.0 113:289.0 114:183.0 115:231.0 116:930.0 117:753.0 118:116.0 119:40.0 122:16.0 124:27.0 125:94.0 126:14.0 127:102.0 128:117.0 129:1922.0 130:538.0 131:1046.0 132:378.0 133:1248.0 135:247.0 137:42.0 138:19.0 139:86.0 140:23.0 141:220.0 142:118.0 143:24…	764	C00242	UYTPUPDQBNUYGX-UHFFFAOYSA-N	571	411	634	492	613	611	718	539	571	493	742	573	685	562	318	521	281	568	219	546	420	127	488	195	248	312	205	295	50	271	629	560	488	530	615	623	317	1281	74	837	509	1480
glycyl-proline	691662	174	66282	86:110410.0 87:18469.0 88:5410.0 89:305.0 90:1180.0 92:179.0 94:904.0 96:3134.0 97:1552.0 98:8378.0 99:3530.0 100:58649.0 101:13921.0 102:20729.0 103:27199.0 104:2954.0 105:2138.0 106:253.0 108:417.0 109:4375.0 110:4363.0 111:2428.0 112:4354.0 113:786.0 114:12608.0 115:9291.0 117:36584.0 118:4942.0 119:5447.0 120:1680.0 121:108.0 123:274.0 124:1428.0 125:1183.0 126:3900.0 127:636.0 128:7596.0 129…	3013625		KZNQNBZMBZJQJO-YFKPBYRVSA-N	1999	1762	1204	2240	1762	2213	1407	1540	2415	1325	1584	2071	2276	2281	1420	1407	2176	2377	1700	1708	1689	939	1848	1814	2715	1548	2946	3936	3021	3384	2912	2166	2932	2764	3061	2889	1201	1069	990	1133	955	1225
glycolic acid	227636	177	1971	86:321.0 87:877.0 88:2215.0 89:1177.0 90:166.0 92:46.0 95:690.0 98:47.0 99:43.0 100:1.0 101:491.0 102:395.0 103:3236.0 104:445.0 105:759.0 106:5.0 107:431.0 110:197.0 113:123.0 114:1.0 115:778.0 116:235.0 117:2708.0 118:351.0 119:694.0 120:123.0 121:18.0 124:3.0 131:2476.0 132:305.0 133:6921.0 134:1259.0 135:297.0 144:1.0 146:382.0 147:57199.0 148:9255.0 149:5731.0 150:464.0 151:221.0 161:3331.0 …	757	C00160	AEMRFAOFKBGASW-UHFFFAOYSA-N	887	921	899	886	1331	652	350	801	646	747	1012	784	853	597	725	620	772	543	1854	1791	1118	1084	794	628	283	325	183	314	214	254	628	478	434	2174	426	535	522	866	286	347	545	767
glycine	368707	248	6	85:2882.0 86:87494.0 87:10917.0 88:4018.0 89:822.0 92:65.0 93:42.0 94:27.0 95:426.0 96:50.0 97:67.0 99:1489.0 100:53029.0 101:10140.0 102:5892.0 103:928.0 105:1276.0 110:146.0 113:1787.0 114:44.0 115:2820.0 116:1864.0 117:12472.0 118:47.0 119:3422.0 122:40.0 123:85.0 125:63.0 129:156.0 130:9640.0 131:7466.0 132:862.0 133:31722.0 134:5661.0 135:2633.0 144:2949.0 145:349.0 146:1208.0 147:26782.0 14…	750	C00037	DHMQDGOQFOQNFH-UHFFFAOYSA-N	51591	44031	45972	43087	46647	53916	41747	34381	40018	39831	49138	25750	180691	115722	117619	90278	131535	137248	25584	28438	26966	29811	25464	27516	34545	29953	42689	33354	31007	28025	105968	101330	95524	94017	97917	172474	182033	196956	206958	191636	201915	193822
glycerol-alpha-phosphate	590747	357	1687	85:750.0 87:846.0 88:468.0 89:1193.0 90:82.0 91:168.0 92:114.0 93:127.0 94:26.0 95:116.0 97:212.0 98:232.0 99:483.0 101:13348.0 102:1461.0 103:9463.0 104:991.0 105:689.0 106:35.0 107:239.0 108:36.0 109:51.0 111:385.0 113:2220.0 114:284.0 115:2195.0 116:2414.0 117:2066.0 118:407.0 119:755.0 120:59.0 121:349.0 122:90.0 123:101.0 125:30.0 127:73.0 129:6764.0 130:1365.0 131:6671.0 132:512.0 133:8224.…	754	C03189	AWUCVROLDVIAJX-UHFFFAOYSA-N	112102	94232	127708	116247	77878	111682	151326	159316	201649	133586	191097	131475	8004	6794	7988	8668	8685	9288	54971	70946	49521	67343	53336	51831	137442	108922	129526	156245	123336	118294	15342	17959	18071	18244	15725	19482	8657	7144	7249	6756	6891	9766
glycerol-3-galactoside	800205	204	100875	85:119.0 86:50.0 88:92.0 89:704.0 90:63.0 97:170.0 99:209.0 101:1588.0 102:180.0 103:7466.0 104:638.0 105:274.0 113:140.0 114:16.0 115:228.0 116:505.0 117:2068.0 118:19.0 119:111.0 129:3086.0 130:248.0 131:1536.0 132:221.0 133:1744.0 135:112.0 136:31.0 141:23.0 143:419.0 144:45.0 147:6254.0 148:466.0 149:464.0 150:25.0 158:13.0 159:168.0 169:405.0 172:18.0 175:156.0 189:502.0 190:237.0 191:1005.0…	16048618	C05401	NHJUPBDCSOGIKX-NTXXKDEISA-N	5164	4268	4270	4809	4350	4739	4401	3856	1656	4180	4879	3446	1477	1533	1067	1284	1391	1284	3477	3806	3570	3610	3335	3393	3613	1321	2923	3281	2958	3157	1190	1207	1290	1292	1012	1468	703	789	698	776	667	775
glycerol	344466	205	30	85:1069.0 86:1979.0 87:2157.0 88:1086.0 89:5466.0 90:494.0 91:283.0 94:134.0 97:170.0 99:483.0 100:547.0 101:7688.0 102:1229.0 103:30772.0 104:2994.0 105:1697.0 106:143.0 108:135.0 109:140.0 111:130.0 112:89.0 113:993.0 114:232.0 115:2539.0 116:2329.0 117:35562.0 118:3659.0 119:3831.0 120:444.0 121:441.0 122:107.0 123:185.0 124:113.0 128:225.0 129:5116.0 130:612.0 131:6207.0 132:1094.0 133:25238.…	753	C00116	PEDCQBHIVMGVHV-UHFFFAOYSA-N	500816	445281	421723	494076	451404	492770	282502	390927	445801	457408	542228	378733	259959	419194	260863	259952	174352	239448	438669	545446	508024	455317	403663	503623	234251	195298	219642	49004	255399	215212	572864	546291	560162	572254	511280	636082	93718	89738	124811	99761	56866	74715
glyceric acid	377495	189	48	87:199.0 89:698.0 90:111.0 93:56.0 98:33.0 99:176.0 100:63.0 101:1315.0 102:3672.0 103:4054.0 104:371.0 105:293.0 106:106.0 107:60.0 108:48.0 113:36.0 114:94.0 115:261.0 116:366.0 117:2480.0 119:409.0 122:34.0 130:941.0 131:1036.0 133:4658.0 135:416.0 142:23.0 147:8908.0 148:1388.0 149:813.0 157:22.0 158:22.0 159:33.0 161:42.0 162:30.0 163:86.0 166:42.0 175:382.0 176:31.0 177:220.0 189:3993.0 190…	439194	C00258	RBNPOMFGQQGHHO-UWTATZPHSA-N	785	890	1059	670	703	766	858	853	668	364	841	750	2859	2268	2644	2145	1583	1752	2249	1022	2120	2258	1890	905	604	549	497	397	481	519	1169	1561	1350	1772	1118	1324	3401	4172	3604	2937	2919	4286
glutathione	761296	213	84386	85:57.0 86:293.0 88:52.0 89:291.0 91:68.0 92:107.0 93:168.0 94:238.0 95:2835.0 96:535.0 97:65.0 98:157.0 100:441.0 102:233.0 103:524.0 104:202.0 105:243.0 106:87.0 107:4001.0 108:570.0 109:361.0 112:102.0 114:95.0 115:203.0 116:374.0 117:448.0 118:69.0 119:184.0 120:62.0 121:118.0 122:107.0 123:47.0 124:99.0 125:84.0 126:42.0 127:147.0 129:1131.0 130:238.0 131:325.0 132:150.0 133:278.0 134:92.0 1…	124886	C00051	RWSXRVCMGQZWBV-WDSKDSINSA-N	11582	13225	8695	11659	11064	11087	5600	4540	4631	2359	4503	5405	2282	3610	1210	1960	3883	2290	1768	1852	1573	825	1907	1847	1490	1480	1641	1565	915	2281	1026	991	984	885	1009	740	2188	1963	857	2838	1785	1902
glutaric acid	421260	261	1727	88:191.0 91:36.0 97:767.0 98:37.0 99:40.0 100:340.0 101:236.0 102:261.0 103:344.0 104:57.0 114:112.0 115:81.0 116:704.0 117:526.0 118:162.0 120:11.0 128:639.0 129:1748.0 130:358.0 131:182.0 132:119.0 133:497.0 135:53.0 142:34.0 143:21.0 144:1230.0 145:204.0 147:5413.0 148:702.0 149:827.0 151:43.0 158:934.0 159:179.0 160:47.0 186:172.0 187:30.0 189:439.0 199:13.0 203:445.0 204:296.0 205:234.0 217:…	743	C00489	JFCQEDHGNNZCLN-UHFFFAOYSA-N	753	315	566	598	786	418	646	335	643	388	555	187	144	91	91	69	162	88	427	48	111	566	228	411	291	202	228	268	360	335	139	49	155	201	237	178	85	106	134	96	128	110
glutamine	600315	156	18	85:588.0 86:773.0 87:527.0 88:297.0 89:472.0 90:276.0 91:144.0 92:65.0 93:78.0 94:61.0 95:137.0 96:185.0 97:201.0 98:705.0 99:418.0 100:4218.0 101:1051.0 102:801.0 104:146.0 105:125.0 107:73.0 110:227.0 111:76.0 112:1090.0 113:753.0 114:2855.0 115:2580.0 116:2463.0 117:1187.0 118:279.0 119:308.0 122:34.0 124:65.0 125:100.0 126:1306.0 128:4527.0 129:1216.0 130:1701.0 131:3856.0 132:1540.0 133:2992…	5961	C00064	ZDXPYRJPNDTMRX-VKHMYHEASA-N	139154	257134	129445	117649	249799	261072	145982	198238	181785	238470	240221	224844	224278	169875	88577	180762	169829	221589	153188	530177	361738	9711	567179	142170	184738	278022	379452	276830	110185	312337	144134	154734	157558	167406	147846	224981	220401	282514	47510	239335	115493	292187
glutamic acid	529455	246	133907	85:85011.0 86:38496.0 87:17544.0 88:7712.0 89:19810.0 90:3998.0 91:3022.0 92:461.0 93:269.0 94:1917.0 95:10701.0 96:7250.0 97:1138.0 98:29653.0 99:15728.0 100:102069.0 101:36934.0 102:27953.0 103:37385.0 104:1338.0 105:10218.0 106:280.0 107:1435.0 109:1272.0 110:1548.0 111:3925.0 112:24384.0 113:10407.0 114:28465.0 115:50002.0 116:24692.0 117:21354.0 118:5370.0 119:9793.0 120:1106.0 122:759.0 123…	33032	C00025	WHUUTDBJXJRKMK-VKHMYHEASA-N	258301	630777	610716	452557	661091	578577	741835	590189	528209	650144	718289	571559	960020	745205	630037	881952	786375	1012536	883591	771702	226957	958828	805152	832065	1276449	1050997	860976	1077414	1131322	1016133	646538	624668	661785	754309	624459	931813	741035	993211	930629	753506	842614	982895
glucose-6-phosphate	818275	387	308	89:2051.0 90:203.0 91:178.0 94:11.0 95:62.0 98:94.0 99:125.0 100:221.0 101:1887.0 102:354.0 103:2375.0 104:220.0 105:395.0 107:50.0 109:82.0 111:94.0 112:58.0 113:214.0 115:231.0 116:632.0 117:455.0 119:268.0 121:26.0 122:30.0 125:55.0 128:126.0 129:3069.0 130:602.0 131:1273.0 132:58.0 133:2409.0 134:158.0 135:122.0 137:37.0 140:51.0 141:115.0 142:97.0 143:74.0 144:29.0 145:148.0 146:37.0 147:487…	5958	C00092	NBSCHQHZLSJFNQ-GASJEMHNSA-N	1985	1539	3901	5215	2079	1368	2175	3059	2382	1692	1671	2697	324	916	567	943	301	895	1979	2544	2226	2901	2009	2808	2016	2067	2309	2595	1999	2092	1353	1721	2048	823	1038	2337	585	379	288	790	438	525
glucose-1-phosphate	594647	217	3167	85:385.0 86:98.0 87:248.0 88:286.0 89:468.0 90:224.0 92:20.0 95:218.0 99:284.0 101:1180.0 103:1916.0 104:47.0 107:220.0 109:96.0 110:193.0 111:260.0 112:20.0 113:386.0 114:41.0 115:209.0 116:863.0 117:2309.0 118:189.0 119:243.0 125:12.0 126:151.0 128:127.0 129:1571.0 130:306.0 131:508.0 132:123.0 133:2331.0 134:352.0 135:130.0 136:1.0 139:40.0 140:858.0 141:105.0 142:138.0 143:915.0 144:125.0 145…	65533	C00103	HXXFSFRBOHSIMQ-VFUOTHLCSA-N	2870	4185	3450	3251	3458	3975	3385	2001	3726	4850	6061	2659	1824	1112	1167	948	1195	1231	2502	2161	2173	2713	2894	1935	3737	3465	6246	3946	3493	3642	1747	1495	2281	1380	1738	3112	665	891	579	839	484	656
glucose	659798	319	22	85:955.0 86:739.0 87:1963.0 88:1249.0 89:23654.0 90:1741.0 91:1135.0 94:110.0 95:64.0 96:681.0 97:924.0 98:177.0 99:1302.0 100:4269.0 101:5985.0 102:2628.0 103:55876.0 104:5298.0 105:6003.0 106:471.0 107:134.0 108:44.0 109:106.0 110:151.0 111:715.0 112:295.0 113:1157.0 114:1065.0 115:1902.0 116:1693.0 117:24869.0 118:2407.0 119:3013.0 120:325.0 121:179.0 122:26.0 125:71.0 126:224.0 127:784.0 128:…	64689	C00221	WQZGKKKJIJFFOK-VFUOTHLCSA-N	9275	10245	75229	16073	10734	9888	2813	7961	6485	10345	8980	6989	7722	41030	3443	3840	1884	3308	8131	21884	13495	15729	61287	94414	6186	5635	3603	5524	6228	4665	3217	5703	7353	6630	28441	10250	1161	2073	1180	1852	1313	1079
galactinol	1002731	204	1982	85:14.0 88:39.0 95:8.0 96:11.0 97:10.0 98:2.0 99:1.0 101:52.0 103:629.0 105:43.0 109:1.0 113:44.0 115:2.0 116:54.0 117:44.0 119:28.0 121:1.0 123:1.0 125:1.0 129:681.0 130:1.0 131:231.0 133:66.0 143:15.0 144:7.0 147:786.0 148:33.0 149:15.0 155:33.0 156:29.0 157:47.0 169:102.0 170:2.0 175:18.0 177:48.0 179:14.0 181:24.0 183:31.0 185:1.0 189:110.0 190:27.0 191:1094.0 192:336.0 193:152.0 199:3.0 203:…	11727586	C01235	VCWMRQDBPZKXKG-ZNVDUFQESA-N	57817	33686	53585	57347	37142	36203	57841	48585	53752	32395	34845	43359	14190	21745	22806	24300	24629	16978	24887	15695	25986	26397	14623	25090	40243	35147	24308	34902	35093	32904	18025	16527	15516	16055	16776	10265	27110	19578	30318	30639	28094	20137
fumaric acid	390775	245	1718	85:548.0 86:69.0 87:80.0 91:65.0 95:3.0 98:3.0 99:1019.0 100:367.0 101:132.0 102:16.0 106:51.0 108:90.0 109:6.0 110:342.0 111:15.0 112:22.0 113:317.0 114:50.0 115:339.0 117:96.0 118:146.0 123:15.0 124:26.0 126:329.0 128:72.0 130:753.0 131:100.0 132:16.0 133:591.0 135:211.0 136:56.0 140:10.0 141:129.0 142:57.0 143:926.0 144:124.0 146:48.0 147:5175.0 148:610.0 149:671.0 151:31.0 152:3.0 153:7.0 154…	444972	C00122	VZCYOOQTPOCHFL-OWOJBTEDSA-N	1574	780	1186	851	888	1232	1414	1221	1355	1174	1617	1335	1139	621	1279	549	1347	931	1211	1939	1773	2179	1950	1925	735	709	850	698	925	766	1798	1590	1344	811	2001	811	1209	562	1101	902	894	377
fucose	584895	117	31569	85:75.0 87:111.0 88:40.0 89:1323.0 90:89.0 91:104.0 99:12.0 100:605.0 101:338.0 102:122.0 103:1172.0 105:294.0 106:48.0 109:34.0 110:22.0 114:14.0 115:241.0 116:57.0 117:14287.0 118:1480.0 119:608.0 120:10.0 123:27.0 126:1.0 127:2.0 128:7.0 129:1134.0 130:379.0 131:959.0 132:109.0 133:835.0 134:163.0 140:8.0 142:6.0 143:263.0 144:33.0 145:34.0 147:1366.0 148:54.0 149:99.0 155:1.0 156:11.0 160:136…	439650	C02095	SHZGCJCMOBCMKK-FPRJBGLDSA-N	22684	23701	20950	22397	20563	25092	21801	19936	22677	21121	27061	18284	664	524	536	687	636	614	22227	24406	21811	24371	22068	21771	17529	15610	17072	15741	16235	15400	581	879	716	920	828	998	510	1125	461	690	601	646
fructose-6-phosphate	804279	315	6431	85:175.0 86:55.0 87:366.0 88:157.0 89:2236.0 90:436.0 92:4.0 94:18.0 96:197.0 98:32.0 99:369.0 100:408.0 101:1519.0 102:775.0 103:257.0 104:1131.0 105:281.0 106:108.0 109:60.0 111:305.0 113:195.0 114:242.0 115:86.0 116:26.0 117:911.0 118:370.0 120:83.0 121:101.0 122:34.0 124:89.0 126:163.0 128:84.0 129:4295.0 130:1211.0 131:850.0 132:289.0 133:2271.0 134:314.0 135:693.0 136:141.0 137:22.0 138:85.…	440641	C05345	BGWGXPAPYGQALX-ARQDHWQXSA-N	595	1022	889	1307	612	962	607	656	832	1126	1130	686	357	1055	418	554	315	468	675	681	993	1146	928	1133	677	645	634	921	738	512	713	757	685	644	588	767	212	259	294	294	328	214
fructose-1-phosphate	803180	387	87944	85:2904.0 86:1256.0 87:2847.0 88:1255.0 89:29955.0 90:2888.0 91:1736.0 92:260.0 93:456.0 94:1104.0 95:539.0 96:1537.0 97:703.0 98:2163.0 99:2761.0 100:3841.0 101:9449.0 102:2472.0 103:74194.0 104:7528.0 105:6633.0 106:1031.0 107:1009.0 108:457.0 109:716.0 110:995.0 111:1390.0 112:1250.0 113:5102.0 114:3736.0 115:4741.0 116:3740.0 117:20204.0 118:2636.0 119:4150.0 120:584.0 121:1618.0 122:319.0 12…	439394	C01094	RHKKZBWRNHGJEZ-VRPWFDPXSA-N	292	325	388	306	238	330	355	345	335	84	362	307	361	1209	418	566	408	472	409	719	666	571	482	591	302	244	279	258	203	273	563	553	564	700	423	825	221	291	313	317	353	259
fructose	639442	307	21	85:1065.0 86:372.0 87:1570.0 88:1347.0 89:11886.0 90:1027.0 91:450.0 94:125.0 95:108.0 96:150.0 97:341.0 98:337.0 99:854.0 100:2150.0 101:3537.0 102:951.0 103:87115.0 104:8453.0 105:4107.0 106:219.0 110:160.0 111:332.0 112:91.0 113:824.0 114:1370.0 115:1277.0 116:899.0 117:11742.0 118:1067.0 119:1473.0 120:185.0 121:95.0 124:47.0 125:43.0 126:175.0 127:390.0 129:7908.0 130:1485.0 131:4620.0 132:6…	439709	C02336	RFSUNEUAIZKAJO-ARQDHWQXSA-N	2277	2567	4621	11550	2624	2343	2622	2763	2609	2167	1854	2205	5821	1465	5730	887	874	743	1494	1638	6270	2397	1551	1998	1818	1827	1523	1813	1995	1481	812	3927	912	1174	1519	2633	517	8222	779	638	618	851
ethanolamine	344675	174	113567	85:6259.0 87:11744.0 88:4770.0 89:35566.0 90:1339.0 91:4441.0 92:1163.0 93:1961.0 96:1819.0 100:6393.0 101:3188.0 108:1323.0 110:304.0 111:531.0 124:575.0 130:2171.0 140:164.0 143:635.0 149:3652.0 172:1177.0 174:33073.0 175:2807.0 176:1369.0 185:616.0 186:269.0 187:245.0 188:500.0 194:7375.0 196:788.0 197:3780.0 198:921.0 200:366.0 201:127.0 202:321.0 203:630.0 205:5236.0 215:456.0 216:294.0 217:…	700	C00189	HZAXFHJVJLSVMW-UHFFFAOYSA-N	25096	23910	25116	27674	25224	21822	29654	23263	28727	24254	21395	23140	19345	18473	27400	20811	22304	20149	66820	66120	68660	73635	51570	70886	52563	41036	31875	40262	45140	39313	23977	18777	16660	17782	25370	12541	17455	17557	17591	14005	16818	17673
erythronic acid	512029	217	3171	85:102.0 86:274.0 87:196.0 88:324.0 89:5685.0 90:514.0 91:237.0 99:139.0 100:1920.0 101:1375.0 102:1362.0 103:5061.0 104:563.0 105:280.0 110:631.0 111:141.0 113:69.0 114:64.0 115:554.0 116:574.0 117:10253.0 118:1187.0 119:557.0 128:214.0 129:2850.0 130:1365.0 131:1461.0 132:327.0 133:3475.0 134:870.0 135:138.0 136:110.0 141:217.0 142:340.0 143:1359.0 144:465.0 145:285.0 146:38.0 147:21746.0 148:3…	2781043		JPIJQSOTBSSVTP-PWNYCUMCSA-N	3715	4322	4338	3546	4517	3881	3828	3395	4440	4754	3582	3359	2485	1921	5016	1520	2865	2604	4337	3260	3119	4209	4042	3263	3100	2252	2510	3154	3290	2606	2351	1996	2853	1442	2773	1593	2930	3118	5508	3163	3263	3389
erythritol	471922	217	92	86:57.0 87:443.0 89:682.0 90:92.0 99:480.0 100:41.0 101:1823.0 103:7046.0 104:676.0 105:300.0 106:59.0 109:27.0 111:45.0 113:474.0 115:473.0 116:1861.0 117:6123.0 118:476.0 119:295.0 127:453.0 129:1559.0 130:129.0 131:448.0 133:1902.0 134:216.0 144:53.0 147:9776.0 148:785.0 149:656.0 158:25.0 159:8.0 163:98.0 169:60.0 174:40.0 175:153.0 176:58.0 177:60.0 183:21.0 189:1255.0 190:194.0 191:893.0 19…	222285	C00503	UNXHWFMMPAWVPI-ZXZARUISSA-N	1800	1135	1796	1591	1286	1751	577	684	851	1099	1552	1362	1478	1530	1559	1590	1517	1444	2071	2610	2944	3619	2905	209	1955	1536	1702	202	1333	1534	1608	1738	1961	1914	1663	2009	949	945	1077	584	951	628
ergosterol	1100305	363	21625	89:188.0 90:31.0 91:2375.0 92:171.0 93:1666.0 94:245.0 95:1623.0 97:308.0 99:47.0 101:23.0 103:237.0 104:49.0 105:1737.0 106:159.0 107:671.0 109:702.0 111:80.0 113:33.0 115:1102.0 116:248.0 117:916.0 118:82.0 119:2149.0 120:165.0 121:302.0 122:34.0 123:295.0 124:43.0 125:474.0 127:237.0 128:1240.0 129:2449.0 130:687.0 131:2607.0 132:400.0 133:694.0 135:192.0 137:136.0 141:1342.0 142:717.0 143:287…	444679	C01694	DNVPQKQSNYMLRS-APGDWVJJSA-N	920	1031	2322	1764	1759	1217	1587	678	1662	1122	1529	322	1030	469	577	591	649	899	645	853	1242	338	1185	1533	598	489	730	814	380	566	441	298	551	344	340	199	795	928	983	658	794	465
dodecanol	507619	243	12092	85:402.0 86:5.0 87:55.0 88:22.0 89:1221.0 90:28.0 91:164.0 97:1064.0 98:48.0 99:290.0 101:655.0 102:50.0 103:1071.0 104:12.0 105:2.0 107:23.0 110:75.0 111:463.0 113:15.0 115:147.0 116:5.0 117:2.0 119:2.0 124:1.0 125:24.0 127:111.0 129:13.0 130:11.0 132:11.0 133:6.0 143:5.0 147:15.0 166:1.0 171:74.0 175:5.0 185:1.0 188:2.0 189:11.0 190:4.0 191:1.0 220:259.0 221:14.0 223:3.0 243:1615.0 244:323.0 24…	8193	C02277	LQZZUXJYWNFBMV-UHFFFAOYSA-N	962	608	1183	5758	433	477	630	731	732	629	410	797	1018	336	371	419	394	181	5359	474	3302	2372	735	1101	378	379	197	243	378	248	574	2229	720	663	850	674	377	2599	484	245	442	340
dehydroabietic acid	850374	239	8917	86:3.0 91:5.0 95:52.0 100:123.0 103:154.0 113:7.0 115:48.0 116:270.0 117:458.0 118:31.0 128:458.0 129:250.0 130:43.0 131:210.0 138:6.0 141:353.0 142:165.0 143:325.0 144:453.0 152:58.0 153:66.0 154:107.0 155:66.0 157:196.0 158:79.0 159:89.0 165:156.0 166:55.0 167:86.0 169:91.0 170:38.0 171:308.0 173:234.0 177:29.0 178:30.0 179:24.0 181:24.0 183:94.0 184:22.0 186:29.0 187:73.0 191:34.0 195:36.0 197…	94391	C12078	NFWKVWVWBFBAOV-MISYRCLQSA-N	2777	2231	696	1659	1158	2754	3464	3619	1717	1529	825	2137	1353	934	250	1475	819	970	3996	2119	3773	1358	4046	2701	1445	1288	943	517	1386	636	1055	2775	2425	3105	1327	1606	674	1502	954	175	1133	1114
cytidine-5-monophosphate	700635	243	2246	85:144.0 86:125.0 87:68.0 95:74.0 97:27.0 99:140.0 100:73.0 101:52.0 102:63.0 103:170.0 105:12.0 107:4.0 111:73.0 113:108.0 114:60.0 115:113.0 116:36.0 117:50.0 119:18.0 121:11.0 123:12.0 125:20.0 129:308.0 130:71.0 131:47.0 133:687.0 135:189.0 137:50.0 140:12.0 141:91.0 142:23.0 143:12.0 144:18.0 147:1244.0 148:217.0 149:105.0 151:75.0 152:6.0 153:132.0 154:7.0 157:15.0 162:14.0 164:23.0 167:29.…	6131	C00055	IERHLVCPSMICTF-XVFCMESISA-N	3011	4239	3422	2627	3232	4518	2976	2386	3446	3744	5070	2387	2492	1497	2320	658	1962	1963	3346	3672	2599	2967	4050	2697	2507	2311	3051	2901	2212	2273	1560	1285	1886	1429	1436	752	2035	2824	2046	2311	1363	2847
cysteine	500158	220	65	86:175.0 90:83.0 91:341.0 97:81.0 98:68.0 100:3118.0 101:289.0 102:126.0 103:157.0 104:40.0 106:71.0 111:61.0 112:46.0 113:48.0 115:193.0 116:681.0 117:121.0 119:107.0 120:61.0 130:238.0 132:808.0 133:307.0 135:39.0 146:182.0 147:1274.0 149:187.0 163:84.0 172:22.0 204:108.0 217:15.0 218:2544.0 219:362.0 220:2803.0 221:383.0 222:297.0 223:28.0 231:29.0 232:38.0 262:21.0 287:23.0 301:27.0 304:25.0 …	5862	C00097	XUJNEKJLAYXESH-REOHCLBHSA-N	300	3380	380	371	2100	1305	449	1954	651	2303	552	2109	733	237	541	242	224	1075	223	280	260	219	673	155	467	1042	1007	297	893	518	176	672	547	560	334	424	672	1195	170	177	779	508
cystathionine	742092	88	106683	85:330.0 87:718.0 88:6919.0 89:650.0 90:1908.0 91:114.0 92:117.0 100:95.0 102:1677.0 103:516.0 104:5584.0 105:320.0 106:196.0 112:68.0 114:308.0 116:647.0 117:189.0 118:126.0 119:74.0 126:112.0 130:765.0 131:2016.0 132:271.0 133:305.0 142:53.0 144:380.0 145:58.0 146:1034.0 147:500.0 148:210.0 149:168.0 151:21.0 156:58.0 158:134.0 159:110.0 160:215.0 161:333.0 162:29.0 164:29.0 169:66.0 172:90.0 1…	4083111	C00542	ILRYLPWNYFXEMH-UHFFFAOYSA-N	101819	109901	85077	83457	101704	121976	23283	22542	28655	27901	16559	24966	5929	5066	3154	6367	5914	5483	2084	5154	4155	823	4912	2220	1705	1849	2677	2362	1077	2399	2273	2191	2200	2134	2290	2268	7109	7814	1537	6998	3065	8134
cyanoalanine	404807	141	107144	86:1241.0 88:94.0 89:166.0 90:394.0 91:1170.0 94:55.0 95:85.0 96:6.0 97:265.0 98:1353.0 99:179.0 100:4140.0 101:369.0 102:641.0 103:2034.0 104:258.0 106:65.0 107:4456.0 108:489.0 109:498.0 110:1469.0 111:245.0 112:325.0 113:38.0 114:1063.0 115:472.0 116:337.0 118:1446.0 119:282.0 120:39.0 122:52.0 125:199.0 126:273.0 128:1168.0 129:240.0 130:2245.0 132:421.0 133:293.0 134:1843.0 136:161.0 138:37.…	18647689		ADGFNXYXROZUOG-VKHMYHEASA-N	220	533	182	325	368	474	316	520	309	697	443	570	1049	441	626	760	714	1082	253	828	404	1486	944	1225	381	472	533	306	362	323	626	871	797	899	881	862	733	1358	355	612	630	1252
citrulline	621404	157	1712	85:138.0 86:318.0 89:143.0 90:82.0 91:114.0 92:81.0 95:62.0 97:103.0 98:473.0 99:700.0 100:1254.0 101:216.0 102:109.0 103:52.0 104:50.0 107:195.0 108:36.0 109:94.0 110:101.0 111:43.0 113:64.0 114:128.0 115:311.0 116:35.0 117:38.0 118:54.0 120:48.0 122:24.0 124:39.0 126:87.0 127:262.0 128:173.0 129:140.0 130:668.0 132:139.0 133:229.0 134:91.0 138:26.0 140:306.0 141:1077.0 142:2134.0 143:284.0 144:…	9750	C00327	RHGKLRLOHDJJDR-BYPYZUCNSA-N	103827	102296	90387	80861	106915	93973	97544	108824	122043	148176	95495	117647	80918	94217	62460	97601	88306	72368	59438	94493	91778	24064	90224	50508	60590	78163	73290	77811	53289	82221	104193	102375	95676	96929	105523	94955	69876	67256	33318	79572	41778	80969
citric acid	617342	273	288	85:108.0 87:167.0 88:92.0 89:136.0 92:58.0 93:86.0 95:193.0 96:108.0 97:78.0 99:605.0 100:143.0 101:223.0 102:92.0 103:336.0 104:70.0 105:58.0 109:24.0 110:55.0 111:256.0 112:15.0 114:87.0 115:639.0 116:312.0 117:522.0 118:105.0 119:62.0 120:32.0 124:17.0 125:53.0 126:49.0 127:177.0 128:22.0 129:915.0 131:952.0 132:92.0 133:1929.0 134:60.0 135:258.0 136:35.0 137:44.0 139:90.0 140:83.0 141:331.0 1…	311	C00158	KRKNYBCHXYNGOX-UHFFFAOYSA-N	1202	811	1114	1990	1299	1223	1522	1109	2410	1966	1485	1452	49298	60099	53071	58351	56957	54557	172140	180394	187949	208599	162530	203568	7777	7914	8280	8969	6707	8305	102035	84302	92975	89258	89014	115035	29587	29876	33434	42765	33327	28811
butyrolactam	277199	142	2047	85:20.0 86:58.0 88:236.0 89:101.0 99:89.0 100:965.0 101:112.0 102:36.0 107:15.0 108:64.0 110:113.0 112:60.0 113:20.0 114:80.0 115:83.0 116:36.0 134:97.0 140:21.0 142:4184.0 143:458.0 144:89.0 155:31.0 156:217.0 157:779.0 158:23.0 173:153.0 184:27.0 185:7.0 199:33.0 213:132.0 302:10.0 306:2.0 314:3.0	12025		HNJBEVLQSNELDL-UHFFFAOYSA-N	4073	3111	4121	3557	3756	4981	4760	2973	3499	2939	6791	2773	478	859	620	623	1406	452	8107	8769	7876	8952	6849	7437	10728	8310	13884	9377	11008	8871	1590	863	868	853	1397	1117	965	1322	1436	1115	1215	1340
beta-glycerolphosphate	574470	243	22021	85:37.0 101:553.0 102:50.0 103:684.0 106:24.0 112:8.0 113:19.0 115:137.0 117:69.0 129:971.0 130:171.0 131:352.0 133:740.0 134:41.0 135:156.0 137:89.0 139:3.0 147:979.0 148:10.0 149:98.0 155:36.0 179:29.0 181:96.0 183:49.0 191:186.0 192:18.0 193:100.0 195:81.0 207:280.0 208:22.0 209:15.0 211:1590.0 212:184.0 213:144.0 217:86.0 218:77.0 225:19.0 227:200.0 228:29.0 234:34.0 243:1830.0 244:286.0 245:…	2526	C02979	DHCLVCXQIBBOPH-UHFFFAOYSA-N	1391	1132	1839	1597	1309	1390	1978	2161	2222	2084	2835	1863	235	159	237	219	271	291	894	1070	911	1001	612	354	972	816	1337	1770	1197	1211	414	171	562	429	456	458	265	253	193	211	244	317
beta-gentiobiose	973116	204	100955	85:70.0 89:982.0 90:77.0 91:136.0 95:34.0 96:80.0 97:38.0 98:38.0 99:224.0 100:200.0 101:1148.0 102:217.0 103:4272.0 104:506.0 105:629.0 107:71.0 109:45.0 111:135.0 113:198.0 115:321.0 116:420.0 117:1824.0 118:79.0 119:114.0 120:20.0 127:85.0 129:2242.0 130:489.0 131:666.0 132:66.0 133:1750.0 135:92.0 141:95.0 142:78.0 143:414.0 147:3177.0 149:321.0 150:66.0 153:43.0 155:51.0 157:385.0 159:100.0 …	441422	C08240	DLRVVLDZNNYCBX-LIZSDCNHSA-N	398	2181	718	635	1672	2601	674	445	393	1624	2751	444	1029	269	322	353	252	993	249	1064	222	606	1098	343	478	395	1168	458	372	380	167	256	193	272	237	910	265	1040	298	221	309	801
beta-alanine	435564	248	148	85:228.0 86:3117.0 87:240.0 90:32.0 93:32.0 95:19.0 99:386.0 100:1891.0 101:337.0 102:313.0 103:237.0 104:118.0 107:63.0 113:116.0 114:91.0 117:236.0 119:17.0 120:39.0 129:105.0 130:635.0 133:1533.0 134:301.0 135:92.0 137:24.0 142:51.0 146:224.0 147:2196.0 148:431.0 160:346.0 161:56.0 162:41.0 164:29.0 168:16.0 170:19.0 172:67.0 173:3.0 174:3380.0 175:583.0 176:292.0 181:27.0 187:19.0 188:94.0 18…	239	C00099	UCMIRNVEIXFBKS-UHFFFAOYSA-N	903	410	992	930	578	408	714	826	1096	473	277	183	88	226	202	249	269	156	429	263	480	443	262	411	322	316	178	508	505	500	216	190	264	215	255	154	199	117	230	220	207	177
benzoic acid	339214	179	34148	85:1157.0 86:1734.0 87:2480.0 88:121.0 89:513.0 90:980.0 91:549.0 92:250.0 93:77.0 94:121.0 95:181.0 96:222.0 97:454.0 98:347.0 99:9572.0 101:42.0 102:702.0 103:388.0 104:400.0 105:35970.0 106:2911.0 107:507.0 108:188.0 109:90.0 111:1502.0 112:267.0 113:535.0 114:841.0 115:1284.0 116:2857.0 117:1721.0 118:67.0 119:303.0 120:76.0 121:549.0 122:100.0 123:143.0 125:83.0 126:12.0 127:218.0 128:145.0 …	243	C00180	WPYMKLBDIGXBTP-UHFFFAOYSA-N	9787	8616	11446	8435	7387	4025	9474	6988	6074	5893	5350	5367	15999	4546	2493	6105	3727	5747	9764	9568	7850	10418	5960	6879	3871	3219	3059	2144	3354	2392	5724	10228	14046	12220	6965	7232	4030	5804	4214	1941	6326	6610
aspartic acid	480387	232	79	87:91.0 96:51.0 97:57.0 98:86.0 99:100.0 100:3071.0 101:325.0 102:140.0 103:85.0 115:76.0 117:579.0 118:67.0 129:72.0 130:177.0 132:82.0 133:399.0 134:83.0 142:92.0 147:1028.0 148:289.0 149:74.0 160:33.0 163:47.0 164:28.0 173:22.0 174:51.0 188:319.0 189:76.0 190:42.0 202:314.0 203:31.0 204:79.0 216:94.0 218:511.0 219:116.0 220:18.0 232:2572.0 233:417.0 234:183.0 235:21.0 267:39.0 291:15.0 306:42.…	5960	C00049	CKLJMWTZIZZHCS-REOHCLBHSA-N	246488	259693	224394	248250	253922	255649	283377	265615	286992	279338	298766	273062	536913	471225	503650	524464	529266	589853	202971	200859	215464	211967	217053	196816	204179	193602	207601	188210	191720	180120	346913	392474	394001	405924	374262	421617	321266	355253	300639	307315	328146	327368
asparagine	523998	159	133945	85:4185.0 86:3684.0 87:6265.0 88:1706.0 89:1901.0 90:1361.0 91:1063.0 93:382.0 96:187.0 97:536.0 98:1558.0 99:1760.0 100:7000.0 101:2511.0 102:1487.0 103:6231.0 104:1074.0 105:757.0 106:702.0 110:120.0 114:1399.0 116:21746.0 117:2255.0 118:4063.0 120:102.0 123:318.0 125:459.0 127:312.0 128:5145.0 129:2762.0 130:10295.0 131:7545.0 132:4595.0 133:4035.0 134:1898.0 137:465.0 139:617.0 140:2454.0 141…	6267	C00152	DCXYFEDJOCDNAF-REOHCLBHSA-N	10136	10844	9644	9477	10236	10848	10853	11624	10676	10690	11101	12149	31512	28589	24909	30279	29901	34607	10493	17679	14750	7552	11535	13587	21390	20698	19761	18485	17413	17500	19124	29358	26188	27907	29563	19148	39129	32448	19652	30194	29949	27092
arachidic acid	856421	117	291	85:167.0 89:444.0 90:10.0 92:58.0 93:400.0 94:80.0 95:656.0 98:494.0 99:384.0 100:46.0 102:86.0 105:51.0 107:116.0 110:60.0 111:101.0 113:12.0 115:21.0 116:933.0 117:16860.0 118:1459.0 119:650.0 120:71.0 125:117.0 128:67.0 129:7682.0 130:803.0 132:6486.0 133:1341.0 134:343.0 135:92.0 137:72.0 138:29.0 140:58.0 141:48.0 143:611.0 144:144.0 145:3932.0 146:417.0 157:65.0 159:172.0 160:80.0 161:46.0 …	10467	C06425	VKOBVWXKNCXXDE-UHFFFAOYSA-N	2530	2155	1236	2587	2831	2305	1105	2338	1704	2968	2531	2128	1553	3441	1183	1382	1526	1158	2737	1852	2386	3268	1961	494	802	830	792	986	772	769	2215	1775	2024	2130	1344	1700	1281	1118	1311	1430	1055	1424
arabitol	572730	103	372446	85:2758.0 86:4683.0 87:26719.0 88:20528.0 89:94804.0 90:8837.0 91:4319.0 92:198.0 93:1522.0 94:1182.0 95:1716.0 96:1028.0 97:4394.0 98:1729.0 99:13063.0 101:82300.0 102:12277.0 103:768966.0 104:72837.0 105:37260.0 106:1894.0 107:887.0 108:631.0 109:712.0 110:1444.0 111:10142.0 112:1314.0 113:15331.0 114:2643.0 115:20427.0 116:31686.0 117:283728.0 118:29774.0 119:27052.0 120:1795.0 121:1501.0 122:…	94154	C01904	HEBKCHPVOIAQTA-QWWZWVQMSA-N	2502	2655	5255	4671	2806	3369	288	2500	2213	5683	3792	2839	1485	2344	1495	1529	1575	667	5338	2073	4832	5170	3384	5277	3720	2539	2064	3470	3214	2353	1255	1055	1550	1128	1203	1430	1341	1487	1633	1431	1395	1581
alpha-ketoglutarate	507392	198	294	85:208.0 87:154.0 89:4657.0 90:84.0 91:201.0 94:49.0 98:155.0 99:133.0 101:112.0 102:113.0 103:234.0 110:90.0 112:1654.0 113:180.0 114:75.0 115:296.0 118:19.0 125:56.0 126:615.0 128:246.0 129:323.0 131:331.0 133:422.0 135:87.0 142:51.0 143:95.0 144:23.0 145:67.0 147:7768.0 148:1161.0 149:693.0 152:14.0 154:243.0 155:35.0 156:3139.0 157:398.0 158:205.0 159:36.0 160:14.0 161:16.0 163:100.0 170:1125…	51	C00026	KPGXRSRHYNQIFN-UHFFFAOYSA-N	545	462	632	629	622	527	658	512	631	589	737	457	631	670	614	618	575	631	864	731	638	823	837	733	220	233	180	210	214	170	869	919	611	665	1076	826	731	687	839	583	881	860
alpha-aminoadipic acid	573295	260	125502	85:5171.0 86:2872.0 87:1853.0 88:805.0 89:1528.0 90:266.0 91:249.0 92:126.0 93:125.0 94:122.0 95:131.0 96:1290.0 97:581.0 98:6263.0 99:3004.0 100:22245.0 101:4204.0 102:2216.0 103:6429.0 104:717.0 105:691.0 106:54.0 107:157.0 108:1397.0 109:428.0 110:436.0 111:454.0 112:1270.0 113:1070.0 114:2235.0 115:12931.0 116:5935.0 117:5889.0 118:1058.0 119:1156.0 120:208.0 122:78.0 123:104.0 124:144.0 125:…	92136	C00956	OYIFNHCXNCRBQI-BYPYZUCNSA-N	1350	2098	1151	974	2001	1640	796	1109	958	1349	636	1016	92	137	129	221	179	200	180	232	269	200	250	207	440	565	671	525	439	526	152	139	76	224	146	155	282	356	54	323	209	350
alloxanoic acid	584472	331	5488	85:90.0 86:216.0 88:12.0 90:29.0 91:60.0 92:647.0 93:31.0 98:94.0 99:71.0 100:928.0 101:142.0 103:181.0 105:46.0 106:30.0 107:34.0 110:73.0 114:97.0 115:268.0 116:505.0 117:248.0 118:33.0 120:196.0 128:88.0 130:65.0 131:771.0 132:188.0 133:599.0 134:186.0 136:10.0 140:42.0 141:51.0 142:42.0 143:25.0 144:271.0 145:19.0 147:2447.0 148:355.0 149:217.0 150:54.0 152:12.0 153:35.0 154:1.0 156:107.0 157…	94146		BXTYRIKKNHXERN-UHFFFAOYSA-N	1140	154	706	503	159	150	589	417	777	156	113	647	41	148	206	267	551	132	613	301	1177	268	577	477	135	95	56	94	109	96	381	507	446	424	434	104	596	203	246	295	339	254
alanine	244189	116	2	85:3158.0 86:13644.0 87:4068.0 88:3439.0 89:983.0 90:196.0 91:253.0 93:372.0 94:6680.0 95:665.0 97:207.0 98:1020.0 99:805.0 100:24444.0 101:7141.0 102:7827.0 103:18348.0 104:1762.0 105:2019.0 107:860.0 110:602.0 112:751.0 113:917.0 114:4190.0 115:4871.0 116:395401.0 117:48488.0 118:16494.0 119:2692.0 120:172.0 127:1339.0 128:5915.0 129:862.0 130:2771.0 131:6829.0 132:2965.0 133:10359.0 134:1720.0…	5950	C00041	QNAYBMKLOCPYGJ-REOHCLBHSA-N	206205	311243	211976	185176	252737	289161	221777	219394	209324	289106	263608	229470	523997	362112	435253	395820	399497	593750	241344	281452	257147	260040	318707	218612	326924	327796	370555	298225	328015	303506	315888	376404	405031	371584	369848	466883	673229	803062	533516	522291	647786	745653
adipic acid	474435	111	125	85:2037.0 86:2852.0 87:703.0 88:641.0 89:904.0 90:27.0 91:64.0 92:167.0 93:122.0 94:58.0 95:60.0 96:79.0 97:441.0 99:4029.0 100:405.0 101:502.0 102:524.0 105:259.0 107:59.0 108:26.0 109:187.0 110:362.0 111:58622.0 112:3744.0 113:1086.0 114:171.0 115:1351.0 116:2824.0 117:11244.0 118:1055.0 119:703.0 120:50.0 123:10.0 124:19.0 125:208.0 126:57.0 128:229.0 129:9390.0 130:2687.0 131:1989.0 132:910.0…	196	C06104	WNLRTRBMVRJNCN-UHFFFAOYSA-N	3165	2330	2856	2193	2817	2235	3859	2180	2026	2681	3052	2160	1452	1003	2319	973	1259	779	4066	2011	1973	11372	2159	4100	1411	756	630	839	1431	639	1460	1181	2150	2097	1865	1263	1025	1003	2855	857	1920	1184
adenosine-5-monophosphate	1038688	315	1726	89:44.0 90:17.0 95:28.0 99:134.0 100:1.0 101:125.0 103:17.0 109:23.0 111:98.0 113:1.0 114:17.0 115:10.0 121:48.0 125:109.0 129:374.0 133:166.0 137:3.0 140:48.0 141:68.0 142:69.0 143:116.0 147:698.0 151:31.0 153:46.0 156:6.0 157:17.0 158:16.0 162:7.0 164:3.0 165:144.0 169:2803.0 170:341.0 171:190.0 178:12.0 181:16.0 184:73.0 189:15.0 192:650.0 193:195.0 195:98.0 197:2.0 206:112.0 207:185.0 208:286…	6083	C00020	UDMBCSSLTHHNCD-KQYNXXCUSA-N	11169	7974	9629	8421	8301	9715	9740	9347	10402	6845	8932	8394	5180	6960	995	8186	7560	5871	1974	3039	3181	314	2669	3242	4704	7399	6526	7869	96	8017	4597	4729	2915	5051	4665	3587	8343	8110	85	8821	1160	7565
adenosine	918039	236	290	85:353.0 86:112.0 89:208.0 95:41.0 98:54.0 99:460.0 100:35.0 101:439.0 102:88.0 103:2553.0 104:236.0 105:110.0 109:159.0 111:217.0 113:236.0 115:473.0 116:284.0 117:469.0 119:106.0 120:28.0 126:71.0 129:719.0 130:43.0 131:300.0 132:124.0 133:869.0 134:103.0 135:182.0 136:60.0 137:23.0 138:121.0 139:38.0 142:46.0 143:329.0 144:32.0 145:58.0 147:1456.0 148:317.0 149:320.0 151:23.0 153:75.0 155:49.0…	60961	C00212	OIRDTQYFTABQOQ-KQYNXXCUSA-N	1437	1653	1247	1121	1565	1598	1488	1339	160	1719	2068	1397	3796	1862	1311	2469	2493	1781	611	1198	1291	215	1115	955	666	1038	1089	859	210	973	1096	755	750	801	1249	845	10559	9488	917	8187	2571	9672
adenine	646534	264	1764	85:258.0 92:26.0 93:169.0 98:13.0 99:241.0 100:98.0 102:99.0 104:48.0 110:149.0 111:262.0 112:6.0 116:64.0 122:1.0 124:60.0 126:21.0 129:21.0 130:276.0 137:10.0 138:43.0 139:12.0 144:218.0 148:39.0 149:1110.0 150:48.0 152:17.0 153:364.0 157:26.0 158:2.0 160:15.0 162:52.0 164:56.0 165:208.0 166:57.0 167:27.0 180:42.0 192:582.0 202:3.0 205:36.0 206:131.0 219:65.0 221:9.0 223:14.0 225:69.0 226:52.0 …	190	C00147	GFFGJBXGBJISGV-UHFFFAOYSA-N	26006	22497	26484	25082	28274	30495	23523	19499	23072	20923	22316	18906	3098	2164	2639	3014	2282	3049	161064	230566	192957	61589	193969	179093	106704	99609	105803	105685	79799	101190	4128	4676	4155	4546	5462	5683	3887	4107	2009	3972	3498	4666
aconitic acid	586815	229	29	85:823.0 86:194.0 87:662.0 88:337.0 89:711.0 90:119.0 91:200.0 93:1018.0 94:224.0 95:1683.0 96:1733.0 97:6038.0 98:1174.0 99:1242.0 100:178.0 101:600.0 102:310.0 103:1548.0 104:242.0 105:655.0 107:259.0 108:172.0 109:241.0 110:546.0 111:911.0 112:674.0 113:694.0 115:1207.0 116:392.0 117:2280.0 118:273.0 119:1093.0 120:174.0 121:326.0 122:39.0 123:487.0 124:76.0 125:294.0 126:191.0 127:456.0 128:2…	643757	C00417	GTZCVFVGUGFEME-IWQZZHSRSA-N	151	171	152	155	169	149	268	149	240	275	190	160	432	314	350	292	207	324	2604	2353	2471	1615	2360	2457	225	262	245	206	200	220	467	651	609	453	302	484	213	356	345	258	213	321
9-myristoleate	630100	117	97452	85:228.0 86:53.0 87:39.0 88:34.0 89:134.0 91:250.0 92:59.0 93:329.0 94:170.0 95:740.0 96:1113.0 97:453.0 98:808.0 99:141.0 100:31.0 101:39.0 103:42.0 105:164.0 106:47.0 107:158.0 108:28.0 109:337.0 110:261.0 111:149.0 112:135.0 113:76.0 114:19.0 116:339.0 117:5224.0 118:387.0 119:294.0 120:38.0 121:146.0 123:249.0 124:249.0 125:105.0 126:26.0 127:40.0 129:3557.0 130:391.0 131:778.0 132:510.0 133:…			YWWVWXASSLXJHU-AATRIKPKSA-N	2740	2652	3827	2445	2378	1917	2303	2454	3025	1834	2662	1249	854	704	879	1063	967	1063	2051	1985	3570	4466	2996	1807	1629	1219	1151	1702	1643	1659	1542	1010	1214	1502	1418	1132	848	686	1065	1406	1005	655
6-deoxyglucose	573663	117	85102	85:1382.0 86:894.0 87:839.0 88:367.0 89:5317.0 90:407.0 91:305.0 95:82.0 96:126.0 97:153.0 98:192.0 99:868.0 100:2605.0 101:2321.0 102:1181.0 103:5551.0 104:561.0 105:2504.0 106:242.0 107:146.0 108:149.0 109:70.0 110:120.0 111:250.0 112:338.0 113:533.0 114:1548.0 115:2124.0 116:1054.0 117:90320.0 118:9236.0 119:3823.0 120:191.0 121:50.0 122:58.0 124:133.0 125:98.0 126:205.0 127:703.0 128:771.0 12…	441480	C08352	PNNNRSAQSRJVSB-JGWLITMVSA-N	1870	1845	2056	2012	1792	1341	2289	1907	2077	2744	2399	1889	1470	1823	1845	1637	1683	1188	4699	4128	4628	4229	3931	3996	2756	8875	9150	9571	8941	8356	931	760	1035	1060	882	1209	1208	1218	1589	1557	1709	1534
5-hydroxymethyl-2-furoic acid	497561	123	31858	92:69.0 93:77.0 94:32.0 95:395.0 96:128.0 97:124.0 105:40.0 106:152.0 108:67.0 109:92.0 110:177.0 111:447.0 112:39.0 115:82.0 123:2802.0 124:246.0 125:117.0 128:270.0 133:388.0 134:293.0 135:97.0 137:42.0 138:81.0 147:3685.0 148:315.0 149:259.0 150:69.0 152:21.0 153:327.0 154:28.0 168:14.0 169:1041.0 170:117.0 175:38.0 177:35.0 178:35.0 182:37.0 197:598.0 198:39.0 199:34.0 203:33.0 209:19.0 210:2…	80642	C20448	PCSKKIUURRTAEM-UHFFFAOYSA-N	382	250	363	424	224	237	441	414	422	437	509	365	756	908	745	737	749	721	1093	874	1189	1277	991	1085	81	197	126	101	165	93	818	669	848	681	752	700	802	739	985	741	1065	926
5'-deoxy-5'-methylthioadenosine	967036	236	21821	85:99.0 86:132.0 94:26.0 96:62.0 99:123.0 100:70.0 101:24.0 105:120.0 111:44.0 112:105.0 113:82.0 114:27.0 115:34.0 121:46.0 122:14.0 123:36.0 126:141.0 129:197.0 130:26.0 134:23.0 137:43.0 138:17.0 141:16.0 142:14.0 143:9.0 145:27.0 147:46.0 149:28.0 151:2.0 155:2.0 157:5.0 162:54.0 163:36.0 164:9.0 165:196.0 167:14.0 169:374.0 170:80.0 171:39.0 173:30.0 175:661.0 176:140.0 177:69.0 179:27.0 185…	439176	C00170	WUUGFSXJNOTRMR-IOSLPCCCSA-N	7927	7028	5403	7673	8056	7747	6042	5100	6793	5824	4915	6312	1105	2406	552	1576	974	1311	30675	52393	52832	27553	42820	35658	27695	25415	26851	29081	21464	22164	2508	2520	2698	2902	2069	3634	1398	1180	1010	1440	1101	1555
5-aminovaleric acid	536657	174	1698	85:189.0 86:2159.0 87:251.0 97:75.0 98:42.0 99:58.0 100:1189.0 101:180.0 102:422.0 107:116.0 109:25.0 112:223.0 114:52.0 115:46.0 116:194.0 117:280.0 123:29.0 125:1.0 126:134.0 128:21.0 129:828.0 130:249.0 131:289.0 132:190.0 133:45.0 135:16.0 146:99.0 148:253.0 152:19.0 154:184.0 156:230.0 157:40.0 158:71.0 160:40.0 170:64.0 172:165.0 174:8981.0 175:1547.0 176:642.0 177:54.0 186:31.0 188:42.0 19…	138	C00431	JJMDCOVWQOJGCB-UHFFFAOYSA-N	663	7310	8036	6986	6983	7087	5514	4828	5506	4446	4704	4084	1716	1201	1023	1265	1137	1612	1252	1170	1548	1376	1484	1506	4459	4085	4047	4588	3403	3927	940	1314	1282	1263	1114	1803	1579	1582	793	1324	1067	1839
4-aminobutyric acid	488730	304	1842	85:2931.0 86:36127.0 88:1868.0 89:824.0 90:367.0 91:21.0 92:27.0 93:383.0 94:61.0 95:474.0 96:289.0 97:896.0 98:1926.0 99:2673.0 100:23284.0 101:4921.0 102:4701.0 103:1487.0 104:675.0 105:715.0 106:24.0 107:184.0 108:203.0 109:406.0 110:716.0 111:335.0 112:2089.0 113:1884.0 114:3527.0 115:3212.0 116:3300.0 117:5040.0 118:1020.0 119:1376.0 120:195.0 121:54.0 122:39.0 123:55.0 124:233.0 125:201.0 1…	119	C00334	BTCSSZJGUNDROE-UHFFFAOYSA-N	38338	29042	26834	36952	27987	30910	38925	22534	28710	23211	18732	23987	1815	9549	1769	9342	9444	1794	64017	47197	63494	64563	56208	61571	131346	106233	106544	108833	117094	100426	11278	2144	2372	2225	8485	2503	1269	1343	10779	7970	1460	1143
3-phosphoglycerate	610734	227	1667	85:3431.0 86:914.0 87:3880.0 88:915.0 89:5026.0 90:691.0 91:1326.0 92:1132.0 93:2666.0 94:226.0 95:1037.0 96:384.0 97:379.0 98:1535.0 99:3192.0 100:1292.0 101:64790.0 102:7687.0 103:9445.0 104:1320.0 105:3744.0 106:1380.0 107:1485.0 108:512.0 109:573.0 110:30.0 111:263.0 112:119.0 113:943.0 114:479.0 115:8290.0 116:19606.0 117:11090.0 118:1967.0 119:6002.0 120:1081.0 121:3497.0 122:403.0 123:1251…	724	C00597	OSJPPGNTCRNQQC-UHFFFAOYSA-N	336	462	219	1121	736	710	301	612	783	1071	613	536	591	575	591	409	407	190	1020	1626	1491	959	957	1391	1118	1135	1112	1215	1025	917	493	521	207	685	391	291	869	988	92	804	433	553
3-Amino-2-piperidone	450982	128	17252	85:149.0 86:228.0 88:126.0 95:40.0 96:24.0 97:26.0 98:232.0 99:160.0 100:2174.0 101:65.0 102:204.0 107:151.0 108:9.0 110:284.0 112:18.0 113:58.0 114:291.0 115:2315.0 116:372.0 117:1264.0 118:74.0 126:149.0 128:4043.0 129:730.0 130:178.0 131:382.0 132:540.0 140:14.0 141:1443.0 142:450.0 144:52.0 145:121.0 153:223.0 154:45.0 157:14.0 168:13.0 169:631.0 170:64.0 171:53.0 182:25.0 184:80.0 197:1.0 19…	5200225		YCCMTCQQDULIFE-UHFFFAOYSA-N	700	6602	1032	774	3303	1982	1573	2152	1678	6793	1938	5142	4136	972	1798	945	782	4918	431	1277	824	371	3063	695	1101	4032	2171	1250	3322	1671	746	264	4040	4614	1330	3034	3428	3579	318	891	1704	2091
2-isopropylmalic acid	508690	275	17246	85:164.0 86:435.0 91:1392.0 92:56.0 93:44.0 94:188.0 95:690.0 97:445.0 98:159.0 99:1079.0 100:625.0 102:285.0 108:29.0 111:197.0 112:121.0 113:1409.0 115:3750.0 116:999.0 117:1809.0 118:177.0 119:438.0 123:320.0 124:51.0 125:87.0 128:4253.0 129:1939.0 130:566.0 131:725.0 132:283.0 133:2294.0 134:245.0 141:264.0 142:225.0 143:1827.0 144:249.0 145:55.0 147:13353.0 148:2418.0 149:2887.0 150:485.0 15…	5280523	C02504	BITYXLXUCSKTJS-ZETCQYMHSA-N	3240	3139	3463	3658	2991	2396	4390	2859	3694	3490	3994	3076	4117	3772	4621	4053	4410	4365	1788	1411	1628	1740	1434	1531	2038	1581	1719	1858	1863	1018	1448	3863	4388	3968	4325	4500	4752	4870	5338	4876	4994	4834
2-hydroxyglutaric acid	506306	247	2000	85:987.0 86:115.0 99:30.0 101:119.0 103:121.0 105:91.0 115:9.0 116:84.0 117:39.0 129:3826.0 130:487.0 131:370.0 132:6.0 133:412.0 134:38.0 146:11.0 147:1685.0 148:252.0 149:537.0 150:24.0 157:1113.0 158:97.0 159:129.0 163:13.0 172:4.0 184:12.0 203:612.0 204:140.0 217:9.0 218:20.0 231:219.0 247:1048.0 248:174.0 249:17.0 349:124.0 350:3.0 354:11.0 477:11.0 479:1.0	43	C02630	HWXBTNAVRSUOJR-UHFFFAOYSA-N	213	212	301	347	324	208	294	227	285	349	284	222	235	182	308	296	228	231	379	339	267	303	314	385	234	205	193	183	190	142	229	275	289	303	227	237	94	296	196	319	268	326
2,5-dihydroxypyrazine	397526	241	2254	85:168.0 86:172.0 87:115.0 93:14.0 97:710.0 98:27.0 100:66.0 108:4.0 109:15.0 111:179.0 113:419.0 114:172.0 115:562.0 127:101.0 128:126.0 129:169.0 130:13.0 140:38.0 144:10.0 145:499.0 146:11.0 167:155.0 168:17.0 172:5.0 174:1.0 177:4.0 182:157.0 183:31.0 197:1.0 211:11.0 213:6.0 215:3.0 241:1811.0 242:397.0 243:132.0 255:138.0 256:387.0 257:73.0 258:12.0 302:5.0 311:2.0 328:1.0 337:1.0 395:8.0 4…	23368901		USHRADXTTYICIJ-UHFFFAOYSA-N	5515	968	6145	5239	403	6167	4944	4881	6725	5139	6986	3172	1865	2905	495	2691	1830	2106	1571	1768	1407	1422	1935	1589	2423	1684	2458	2013	2414	2346	1305	823	636	1553	1295	1787	2419	2244	2528	1677	2220	2814
2,3-bisphosphoglyceric acid	420418	234	391875	86:827.0 87:598.0 88:1926.0 89:1711.0 90:328.0 92:100.0 94:140.0 96:195.0 98:737.0 100:2291.0 101:497.0 102:3264.0 103:13391.0 104:1958.0 105:847.0 106:132.0 112:586.0 113:713.0 114:1654.0 115:1318.0 116:285.0 117:884.0 118:233.0 119:515.0 126:18.0 128:7607.0 129:7207.0 130:979.0 131:1398.0 132:809.0 133:2866.0 134:623.0 135:517.0 136:94.0 138:26.0 140:133.0 141:82.0 142:804.0 143:289.0 144:12884…	61	C03339	XOHUEYCVLUUEJJ-UHFFFAOYSA-N	1841	1250	2099	48425	1468	1750	633	605	605	1459	1541	492	25460	155	607	112	385	192	950	1967	951	2816	994	1414	379	194	298	231	345	335	509	6816	1340	248	280	312	99	101	212	81	154	130
1-monostearin	959214	203	648	85:2387.0 86:245.0 88:342.0 89:880.0 90:108.0 91:126.0 93:404.0 94:183.0 95:2259.0 96:306.0 97:2167.0 98:609.0 99:768.0 100:91.0 101:4087.0 102:436.0 103:4290.0 104:462.0 105:416.0 106:95.0 107:246.0 108:39.0 109:1410.0 110:130.0 111:1003.0 112:196.0 113:337.0 114:74.0 115:511.0 116:2218.0 117:3517.0 118:444.0 119:328.0 120:48.0 121:179.0 122:22.0 123:677.0 124:97.0 125:278.0 128:153.0 129:4761.0…	24699	D01947	VBICKXHEKHSIBG-UHFFFAOYSA-N	397	437	462	389	367	536	475	254	384	418	561	369	182	153	206	161	173	193	352	711	469	623	508	394	197	151	147	133	147	141	217	186	271	219	291	203	269	282	215	274	241	346
1-monopalmitin	901749	371	2070	85:11049.0 86:1066.0 87:1727.0 88:2503.0 89:4332.0 90:546.0 91:849.0 93:1712.0 94:656.0 95:11870.0 96:1156.0 97:8236.0 98:3082.0 99:3966.0 100:546.0 101:20046.0 102:2216.0 103:20674.0 104:2095.0 105:2096.0 106:183.0 107:1123.0 108:131.0 109:6523.0 110:712.0 111:3012.0 112:681.0 113:1739.0 114:217.0 115:2374.0 116:10634.0 117:15865.0 118:1742.0 119:1613.0 120:72.0 121:1202.0 122:204.0 123:3774.0 1…	14900	C01885	QHZLMUACJMDIAE-UHFFFAOYSA-N	617	623	654	648	583	759	393	312	702	458	757	615	326	217	262	303	254	271	757	359	636	496	197	285	146	224	146	167	161	180	322	349	397	369	248	376	310	282	443	258	316	166
1-deoxyerythritol	357129	117	17781	85:236.0 86:64.0 87:671.0 88:30.0 89:302.0 90:15.0 100:175.0 101:3971.0 102:319.0 103:7576.0 104:803.0 105:90.0 110:329.0 114:382.0 115:1520.0 116:16358.0 117:42947.0 118:4762.0 119:2153.0 120:13.0 127:335.0 129:3334.0 130:1054.0 131:3525.0 132:400.0 133:5494.0 135:111.0 140:549.0 142:164.0 143:2360.0 144:141.0 145:408.0 147:17853.0 148:3097.0 149:2517.0 150:147.0 151:82.0 153:1.0 156:243.0 158:1…	20497		YAXKTBLXMTYWDQ-UHFFFAOYSA-N	1988	2376	3431	1086	3609	3594	4327	3653	4249	3914	4041	1065	1553	1653	2201	2095	2064	1456	4487	3741	4483	4422	3547	4079	3868	2773	2308	2970	3351	2759	2791	3140	3363	3349	3212	2749	1665	1859	2066	1965	2241	1628
529508	681884	117	529508	86:334.0 87:491.0 91:219.0 95:209.0 98:193.0 99:566.0 101:988.0 103:5130.0 104:593.0 105:395.0 112:449.0 113:334.0 114:75.0 115:2020.0 117:20642.0 118:2114.0 119:1240.0 120:89.0 127:395.0 129:248.0 130:274.0 131:361.0 133:1271.0 135:164.0 143:495.0 145:146.0 146:77.0 147:5578.0 148:749.0 149:889.0 151:73.0 155:188.0 157:418.0 159:92.0 166:43.0 173:187.0 174:59.0 175:893.0 184:36.0 186:91.0 187:45…				3914	3703	4785	4031	3654	4153	4998	4085	2271	3976	4745	4044	1648	8714	818	632	303	568	12326	11417	13693	12698	11941	12075	11844	11516	10502	11737	10660	10522	325	263	996	1278	3099	2212	273	392	248	428	319	156
529508	681884	117	529508	86:334.0 87:491.0 91:219.0 95:209.0 98:193.0 99:566.0 101:988.0 103:5130.0 104:593.0 105:395.0 112:449.0 113:334.0 114:75.0 115:2020.0 117:20642.0 118:2114.0 119:1240.0 120:89.0 127:395.0 129:248.0 130:274.0 131:361.0 133:1271.0 135:164.0 143:495.0 145:146.0 146:77.0 147:5578.0 148:749.0 149:889.0 151:73.0 155:188.0 157:418.0 159:92.0 166:43.0 173:187.0 174:59.0 175:893.0 184:36.0 186:91.0 187:45…				3914	3703	4785	4031	3654	4153	4998	4085	2271	3976	4745	4044	1648	8714	818	632	303	568	12326	11417	13693	12698	11941	12075	11844	11516	10502	11737	10660	10522	325	263	996	1278	3099	2212	273	392	248	428	319	156
529507	876351	334	529507	86:364.0 88:850.0 90:288.0 98:125.0 99:616.0 100:236.0 101:334.0 103:3601.0 104:347.0 107:71.0 108:72.0 110:3820.0 111:110.0 116:178.0 117:152.0 120:85.0 126:251.0 128:244.0 129:10048.0 130:1901.0 131:635.0 133:171.0 134:791.0 136:243.0 138:153.0 140:461.0 142:146.0 144:209.0 145:272.0 146:282.0 147:2708.0 148:364.0 149:257.0 159:73.0 160:174.0 161:434.0 162:42.0 168:242.0 169:143.0 172:487.0 173…				697	308	637	626	408	404	551	429	706	293	256	526	82	86	82	85	150	72	2435	1992	4070	1304	1373	3342	2776	2788	1172	2914	1528	2928	81	122	217	239	176	206	141	148	92	141	77	82
529506	415443	130	529506	85:2465.0 86:3035.0 87:2500.0 88:1198.0 89:2839.0 90:368.0 91:995.0 96:680.0 98:4014.0 99:1857.0 100:2916.0 101:3436.0 102:2824.0 103:3928.0 104:133.0 105:1683.0 108:223.0 109:202.0 111:221.0 112:1992.0 113:818.0 114:5683.0 115:1421.0 116:22617.0 117:11392.0 118:1377.0 119:479.0 123:313.0 124:102.0 127:1193.0 128:1463.0 129:3092.0 130:25787.0 131:4223.0 132:1190.0 135:152.0 137:247.0 139:208.0 14…				5153	3234	4602	5461	3363	4814	6647	4477	5950	3198	4486	3860	2490	2255	3318	3483	2948	2214	9022	6548	8696	1822	4842	8900	15058	7003	6973	16424	11078	11276	4168	4199	1994	3870	4669	3328	2601	404	2600	2691	3148	2738
529501	711582	140	529501	85:170.0 90:465.0 94:105.0 97:215.0 99:553.0 101:456.0 102:112.0 103:391.0 105:88.0 106:171.0 107:122.0 110:238.0 111:641.0 112:579.0 113:169.0 115:847.0 116:304.0 117:11505.0 118:968.0 119:374.0 121:96.0 123:133.0 125:56.0 126:79.0 127:204.0 128:69.0 130:149.0 133:428.0 134:452.0 135:151.0 138:57.0 140:8870.0 141:333.0 143:400.0 147:3714.0 148:441.0 149:633.0 150:89.0 153:51.0 155:256.0 157:144.…				3251	4716	5525	4892	4490	4846	7040	5990	7368	6195	6533	6278	505	166	114	659	438	100	19014	17995	19649	17364	17341	18152	16352	15290	16942	17181	15619	15681	177	184	502	870	193	1051	125	196	125	218	154	188
519656	566403	246	519656	85:447.0 86:161.0 94:217.0 95:377.0 96:162.0 97:125.0 99:191.0 100:443.0 101:285.0 102:420.0 110:508.0 112:66.0 114:114.0 116:168.0 130:313.0 131:595.0 134:435.0 142:104.0 144:85.0 145:87.0 147:3557.0 148:281.0 149:691.0 151:222.0 155:61.0 156:208.0 158:201.0 163:523.0 164:192.0 168:71.0 175:61.0 177:151.0 183:85.0 184:693.0 186:777.0 188:211.0 189:89.0 190:59.0 198:304.0 199:53.0 203:94.0 212:70…				1503	469	1521	1718	323	372	1772	1657	1429	374	371	1532	213	206	852	835	889	187	2041	502	2053	1639	440	1901	633	614	128	596	415	573	1362	1291	1611	1373	663	394	911	222	976	935	914	254
519090	451717	149	519090	89:2175.0 90:298.0 91:238.0 94:83.0 95:169.0 98:342.0 104:489.0 105:185.0 106:93.0 109:265.0 110:432.0 113:137.0 117:2107.0 119:549.0 120:127.0 121:194.0 123:64.0 124:79.0 128:208.0 129:4228.0 130:288.0 131:522.0 132:574.0 137:292.0 141:58.0 145:273.0 148:551.0 149:16823.0 150:880.0 154:116.0 157:97.0 158:93.0 162:274.0 163:126.0 190:53.0 191:11978.0 192:961.0 201:102.0 220:85.0 229:639.0 234:31.…				9636	1164	7534	8987	2003	1999	9357	7768	10274	1296	2399	8224	1088	3457	4597	5095	4542	1543	8021	1626	10540	8576	2059	9623	3918	2817	1111	3875	3483	3807	6748	6367	7936	6400	6663	2507	4871	1484	4588	4602	3642	1591
518831	445991	259	518831	85:1073.0 86:5191.0 87:674.0 88:1341.0 89:621.0 90:1931.0 91:1952.0 92:285.0 93:132.0 96:477.0 97:853.0 98:501.0 100:5907.0 101:1045.0 102:1053.0 103:4318.0 104:588.0 105:586.0 108:592.0 109:428.0 110:3636.0 111:457.0 112:242.0 116:933.0 117:677.0 118:654.0 121:168.0 123:98.0 124:232.0 125:365.0 126:512.0 128:726.0 129:2456.0 130:596.0 131:968.0 132:989.0 134:4998.0 135:740.0 137:147.0 139:98.0 1…				6702	284	4850	6470	258	336	6984	6044	7934	333	426	4795	233	3037	693	1717	4001	197	9400	414	8223	10128	529	8356	2936	2426	142	2781	395	2441	5434	683	6180	5893	5831	349	3418	159	4077	3599	4138	117
518815	495141	289	518815	86:354.0 88:393.0 89:584.0 91:634.0 94:149.0 97:396.0 98:1136.0 99:879.0 100:1281.0 101:749.0 102:705.0 104:792.0 108:495.0 109:521.0 110:12261.0 111:2647.0 112:585.0 113:253.0 114:288.0 117:482.0 118:363.0 119:218.0 120:569.0 123:256.0 126:868.0 129:297.0 130:511.0 131:1540.0 132:1375.0 134:585.0 135:494.0 136:233.0 138:61.0 140:470.0 141:868.0 142:370.0 147:2478.0 148:622.0 151:350.0 152:909.0 …				3217	721	2022	3119	500	758	3809	2962	3685	245	179	2841	379	1744	1569	1926	1984	330	4107	512	3802	4721	223	4186	1513	1331	157	1219	1486	1338	3115	2628	2779	2849	3251	497	1850	378	1963	326	2058	206
518808	538126	232	518808	86:123.0 89:947.0 92:803.0 93:190.0 97:126.0 100:1815.0 101:509.0 102:140.0 104:92.0 105:367.0 110:1054.0 112:98.0 115:224.0 116:568.0 117:517.0 118:225.0 119:84.0 120:588.0 121:291.0 123:71.0 128:425.0 130:948.0 131:1343.0 133:1051.0 134:424.0 136:284.0 137:82.0 138:72.0 140:162.0 142:712.0 144:261.0 146:168.0 147:5797.0 148:824.0 149:455.0 150:262.0 151:343.0 152:102.0 153:182.0 160:63.0 161:21…				5064	1137	5323	5160	1295	1511	5766	5252	4673	808	1820	3832	1216	3305	2611	3293	3361	1181	6692	1590	6081	3926	1629	6463	2264	1056	716	2290	1213	2150	4774	3773	4609	5200	5438	1549	3394	1087	3092	3559	3377	1025
506350	934469	248	506350	86:129.0 87:191.0 88:834.0 97:153.0 98:157.0 100:169.0 101:474.0 102:684.0 105:4301.0 106:356.0 112:4986.0 125:126.0 126:243.0 127:136.0 128:210.0 137:153.0 139:192.0 140:88.0 144:75.0 150:858.0 151:1494.0 152:1119.0 161:67.0 164:228.0 165:1505.0 172:754.0 174:74.0 175:824.0 176:5137.0 177:5008.0 178:5676.0 179:871.0 180:52.0 181:189.0 190:320.0 192:194.0 200:139.0 201:669.0 202:1506.0 203:6923.0…				1726	1044	1314	1007	1459	1756	1243	731	1371	2341	2521	1549	153	103	229	200	158	172	467	805	475	1042	464	452	329	132	200	107	253	116	224	171	162	186	262	125	84	74	86	66	69	60
475891	486498	102	475891	85:26619.0 86:28444.0 87:73616.0 88:20524.0 89:21952.0 90:8438.0 91:5095.0 93:5059.0 95:1330.0 96:2894.0 97:20846.0 98:19970.0 99:15882.0 100:16394.0 101:14060.0 102:98821.0 103:18425.0 104:6158.0 105:7402.0 106:580.0 107:3025.0 109:3774.0 110:9736.0 111:2307.0 112:10052.0 113:7513.0 114:14364.0 115:33207.0 116:9703.0 117:11653.0 118:2017.0 119:4062.0 120:3333.0 121:4918.0 122:4795.0 123:934.0 12…				7046	9397	7566	29449	8504	8536	30507	9629	10521	10560	10843	9675	9627	9470	9322	6610	9422	7125	44090	29073	6632	54790	29838	41021	12815	8122	8861	9132	15847	7581	8261	10045	10495	7967	9735	7976	9938	6895	32094	10553	22268	6940
474043	766328	174	474043	85:1008.0 86:23725.0 87:2048.0 88:1118.0 96:962.0 97:921.0 98:1090.0 99:1124.0 100:11249.0 101:1914.0 102:2019.0 103:1455.0 104:268.0 108:710.0 110:654.0 111:190.0 112:810.0 113:753.0 114:1627.0 116:1269.0 117:2908.0 118:562.0 122:152.0 123:488.0 124:846.0 126:1355.0 127:698.0 128:1828.0 129:1643.0 130:3890.0 131:2123.0 132:542.0 133:3146.0 134:442.0 136:569.0 140:1640.0 141:698.0 142:1508.0 144:…				1493	766	930	1203	669	807	965	1048	1267	560	723	970	395	2718	1261	2354	2159	679	499	301	629	380	484	310	338	366	592	305	116	559	2225	1404	2347	2426	3004	1081	1653	590	322	1692	891	705
471785	628098	204	471785	85:5794.0 87:12986.0 88:3316.0 89:38489.0 90:2750.0 94:2069.0 95:2649.0 96:1703.0 97:7533.0 98:3052.0 99:10971.0 101:39843.0 103:80700.0 105:10782.0 106:1508.0 107:991.0 108:344.0 109:4842.0 111:5933.0 113:24200.0 114:2969.0 115:10667.0 116:19465.0 117:87009.0 118:11481.0 119:12691.0 122:552.0 124:497.0 125:1731.0 127:7244.0 129:26132.0 131:32888.0 133:64187.0 134:5420.0 135:7460.0 137:1395.0 139…				2324	1721	3929	1368	4711	3571	1837	2876	2114	1681	2912	1855	492	422	456	335	417	316	1713	1210	904	1108	3365	766	1439	2287	2717	1324	2098	1745	430	205	240	231	233	408	314	407	328	477	161	361
425003	614735	175	425003	87:5999.0 95:476.0 97:1293.0 100:2592.0 101:5449.0 103:7285.0 105:1482.0 110:11955.0 111:1100.0 113:442.0 114:528.0 115:702.0 116:2466.0 120:218.0 127:967.0 131:1068.0 133:2317.0 134:4033.0 135:639.0 136:1354.0 143:554.0 145:585.0 147:6241.0 148:564.0 151:472.0 157:93.0 159:349.0 162:137.0 172:1443.0 175:87765.0 176:12932.0 177:6870.0 178:804.0 181:180.0 184:3270.0 185:320.0 187:286.0 188:1195.0 …				2065	3220	2896	2709	3514	3323	2547	1795	1610	3046	2650	1751	636	548	464	382	429	545	20077	30839	16310	23335	25566	22619	14993	11521	17378	11819	12201	9911	593	610	602	805	710	1066	278	450	523	343	416	673
417870	454241	142	417870	85:2140.0 87:325.0 88:1719.0 90:2585.0 92:73.0 95:151.0 96:218.0 97:1249.0 98:787.0 99:616.0 100:2607.0 101:572.0 102:1325.0 104:124.0 106:109.0 110:178.0 111:2250.0 112:410.0 113:382.0 114:831.0 115:1627.0 116:538.0 118:163.0 119:149.0 120:61.0 124:216.0 125:89.0 126:168.0 127:132.0 128:1721.0 129:6398.0 130:2002.0 131:972.0 132:648.0 140:116.0 141:244.0 142:6125.0 143:982.0 144:401.0 153:302.0 …				973	3305	1614	1151	2542	3008	1664	2729	2363	3125	4017	2711	2665	2475	1901	1775	1640	1589	450	1463	864	347	1336	331	2567	2228	3225	3022	2583	1549	1039	1528	1733	1559	1807	1273	1091	1304	385	1378	1010	1330
406890	786067	204	406890	86:1287.0 87:3641.0 88:1597.0 89:6791.0 90:717.0 99:1068.0 101:18650.0 102:1365.0 103:103574.0 104:10300.0 105:7391.0 113:3796.0 115:4141.0 125:379.0 127:595.0 129:31261.0 130:3399.0 133:20969.0 134:3468.0 138:199.0 140:559.0 141:1458.0 142:1613.0 143:7704.0 144:3743.0 147:75400.0 148:11499.0 149:9531.0 150:586.0 151:517.0 152:325.0 153:612.0 155:2611.0 156:168.0 157:2535.0 158:1417.0 161:98.0 16…				3836	3507	3607	3562	3445	3493	3219	2994	3713	3114	3937	3318	1162	905	768	1220	998	1096	2255	2326	2777	2304	2744	2666	2857	2577	2767	2651	2491	2592	881	794	915	1025	1061	1286	554	605	338	706	539	560
400123	352557	142	400123	86:48.0 87:109.0 88:118.0 91:80.0 92:92.0 98:154.0 100:724.0 101:145.0 102:220.0 104:54.0 107:177.0 110:255.0 111:40.0 112:207.0 114:184.0 115:188.0 117:252.0 118:81.0 120:55.0 123:55.0 129:83.0 130:71.0 131:356.0 133:151.0 134:560.0 135:69.0 136:54.0 137:60.0 140:154.0 141:62.0 142:5171.0 143:1293.0 144:357.0 145:58.0 146:103.0 147:1516.0 148:267.0 149:64.0 151:76.0 153:174.0 160:14.0 164:90.0 1…				998	519	948	579	272	287	1176	823	1133	247	142	715	173	508	747	642	690	108	1419	378	1429	1495	403	1493	457	400	117	431	485	432	868	831	855	904	918	239	573	152	572	621	710	185
396488	296983	139	396488	85:108.0 86:236.0 87:89.0 90:88.0 92:958.0 94:57.0 96:241.0 97:1801.0 98:635.0 104:19.0 106:2722.0 109:257.0 112:29.0 113:429.0 114:490.0 126:15113.0 127:10349.0 128:423.0 132:146.0 138:432.0 139:11264.0 140:3248.0 141:34.0 158:17.0 183:840.0 186:24.0 197:40.0 202:15.0 207:134.0 216:29.0 218:13.0 228:60.0 230:14.0 236:21.0 245:25.0 269:20.0 273:15.0 275:14.0 278:14.0 284:13.0 287:16.0 292:37.0 30…				9233	7347	10191	8455	8451	4425	9623	7292	9650	9216	9752	2148	64	73	129	102	110	61	13852	12301	9927	14390	10114	12134	85	39	32	99	62	67	7522	6040	7793	7249	4764	9677	138	76	144	102	94	127
390198	459090	155	390198	85:327.0 86:922.0 87:525.0 89:229.0 90:81.0 93:232.0 94:105.0 95:206.0 97:269.0 98:716.0 99:549.0 100:2474.0 101:419.0 102:299.0 103:1732.0 105:355.0 106:197.0 108:147.0 110:339.0 111:559.0 112:936.0 113:515.0 114:454.0 115:522.0 116:279.0 117:539.0 118:206.0 119:304.0 123:77.0 128:232.0 129:176.0 130:657.0 131:1174.0 132:380.0 133:1495.0 134:145.0 136:109.0 137:82.0 138:78.0 139:4704.0 140:579.0…				1410	4261	1368	1141	4618	3036	1886	3703	2481	7500	3370	3917	2988	1209	1674	1770	1578	3303	3539	9980	6645	823	15853	2601	2993	3487	4517	2383	2749	2541	1981	3171	2698	3684	3746	3539	4507	4626	972	3213	2316	5170
390194	514902	142	390194	86:74.0 96:158.0 98:130.0 99:376.0 100:289.0 106:106.0 114:46.0 115:115.0 117:432.0 124:41.0 131:182.0 133:230.0 137:42.0 142:9942.0 143:1423.0 144:418.0 145:74.0 147:2771.0 148:467.0 149:83.0 170:211.0 171:91.0 186:6454.0 187:985.0 188:239.0 198:26.0 214:39.0 216:1837.0 218:61.0 235:19.0 244:72.0 245:28.0 257:36.0 288:624.0 289:129.0 290:49.0 297:22.0 303:12.0 337:16.0 391:21.0 440:17.0 442:22.0…				2045	449	1533	2016	567	642	1618	1152	1364	501	921	1075	446	1961	1465	2573	2142	616	1243	861	1438	1084	438	1242	1018	768	360	1022	902	746	1395	1580	1572	1278	1391	631	1574	488	1457	2146	1149	558
390137	721291	174	390137	86:3517.0 87:252.0 88:202.0 96:209.0 100:3174.0 101:474.0 102:670.0 112:297.0 113:79.0 114:210.0 115:1368.0 116:385.0 118:183.0 126:143.0 128:1245.0 129:224.0 130:397.0 131:569.0 132:280.0 133:513.0 140:164.0 142:105.0 144:83.0 146:68.0 147:2821.0 148:472.0 149:313.0 154:404.0 155:135.0 156:503.0 157:133.0 158:80.0 160:75.0 172:266.0 174:17321.0 175:3286.0 176:1406.0 177:94.0 186:91.0 187:38.0 19…				417	162	501	311	276	226	357	360	418	229	208	308	346	2981	901	1639	1731	502	195	159	195	266	226	276	107	102	52	93	81	116	2102	2128	2202	2258	2271	188	1126	439	193	1415	727	512
389434	496611	166	389434	85:593.0 86:250.0 88:101.0 89:563.0 91:1080.0 92:209.0 94:309.0 96:1012.0 97:410.0 98:519.0 100:422.0 101:525.0 102:615.0 103:1537.0 104:513.0 105:336.0 106:207.0 107:171.0 108:121.0 109:133.0 111:37.0 113:729.0 114:101.0 115:614.0 116:599.0 120:420.0 121:277.0 122:86.0 124:45.0 126:894.0 127:240.0 128:93.0 129:590.0 130:1295.0 131:719.0 132:203.0 133:495.0 135:215.0 136:85.0 137:135.0 138:1078.0…				18333	2450	15691	18949	4137	4686	18702	7693	17254	3521	8126	4704	1079	6226	6029	8324	6755	626	12165	4911	10403	8903	2812	12243	8981	3176	1120	6888	4907	3482	7140	3646	4492	6820	6206	2751	2736	822	8749	4265	5128	1242
386902	622741	218	386902	85:6188.0 86:1615.0 87:3696.0 88:1790.0 89:14654.0 90:1539.0 91:2542.0 92:258.0 93:648.0 94:856.0 95:1170.0 96:3460.0 97:715.0 98:1647.0 99:9826.0 100:7898.0 101:11676.0 102:3020.0 103:26240.0 104:3409.0 105:1710.0 106:270.0 107:197.0 108:1515.0 109:795.0 110:1912.0 111:3151.0 112:1140.0 113:8729.0 114:4976.0 115:6882.0 116:8693.0 117:38793.0 118:4767.0 119:5474.0 120:699.0 121:556.0 122:849.0 12…				6862	4420	5643	5340	5704	6198	5707	5298	6361	2309	5942	4366	2591	3605	3639	2875	3797	3002	6778	4690	6510	7143	6367	5899	4752	3863	4185	4598	3695	4509	4127	3553	3326	3466	3995	3149	4130	3205	4261	4635	3449	3778
385011	697976	204	385011	85:791.0 86:936.0 87:659.0 88:533.0 89:512.0 90:127.0 94:84.0 98:183.0 99:439.0 100:2023.0 101:1615.0 102:763.0 103:507.0 107:104.0 108:115.0 111:120.0 113:282.0 114:1017.0 116:3225.0 117:2798.0 118:853.0 119:125.0 120:92.0 124:45.0 125:58.0 126:90.0 128:42.0 130:830.0 131:432.0 132:1102.0 133:1652.0 134:190.0 135:290.0 140:128.0 141:234.0 142:594.0 143:656.0 144:427.0 146:295.0 147:2685.0 148:61…				1351	1557	1554	1304	1560	1720	1412	1242	1442	1188	1499	936	600	435	338	661	617	531	319	564	458	1218	681	6312	1338	2473	2653	2795	340	2699	580	587	474	600	498	700	393	417	41	399	267	384
382616	709855	142	382616	87:605.0 91:126.0 92:211.0 93:471.0 94:229.0 95:1529.0 96:2117.0 97:1116.0 98:1271.0 101:953.0 103:1060.0 104:132.0 105:66.0 108:176.0 110:592.0 117:3947.0 124:318.0 126:247.0 129:6721.0 137:309.0 138:311.0 139:107.0 140:875.0 141:754.0 142:74626.0 143:9452.0 144:4883.0 145:1581.0 146:804.0 147:4364.0 152:452.0 155:266.0 185:112.0 197:132.0 200:164.0 204:651.0 209:84.0 214:376.0 217:1238.0 218:17…				934	1209	1025	750	1160	1426	1064	1056	1204	996	1164	1247	396	554	318	410	417	374	234	901	631	296	868	394	1361	2011	2685	2502	267	2249	454	507	709	482	553	616	268	330	96	316	130	339
381425	488900	276	381425	85:27407.0 90:1685.0 91:3342.0 92:1047.0 93:1418.0 94:428.0 103:7580.0 104:1155.0 107:944.0 109:3023.0 116:10224.0 118:1178.0 122:391.0 124:773.0 129:11955.0 137:757.0 139:898.0 140:13951.0 141:2934.0 145:1662.0 146:5188.0 151:371.0 153:179.0 157:9739.0 158:74557.0 159:11550.0 160:4095.0 161:197.0 162:198.0 167:360.0 169:431.0 173:5758.0 180:103.0 181:446.0 186:22523.0 187:2253.0 188:1198.0 194:8…				17865	7062	17854	20273	9226	13405	22293	10153	18247	9504	16384	7530	12655	19733	29556	22334	23967	13475	21457	12007	8301	29671	9105	22621	10868	4042	4283	7345	8002	4393	22183	11639	13086	14468	14210	16543	10928	11457	45438	19612	27671	12216
379924	300692	147	379924	87:139.0 94:229.0 98:1050.0 100:730.0 101:480.0 103:1190.0 105:137.0 110:2026.0 113:54.0 114:1244.0 115:484.0 116:379.0 119:584.0 123:91.0 129:242.0 131:447.0 133:651.0 134:154.0 143:259.0 144:185.0 145:306.0 146:1399.0 147:17661.0 148:1310.0 150:136.0 159:307.0 161:130.0 163:225.0 168:85.0 172:1846.0 175:177.0 187:45.0 188:406.0 190:197.0 192:141.0 199:1317.0 200:216.0 202:43.0 203:85.0 206:83.0…				9144	11385	10493	10070	11324	4237	9225	5686	12222	10810	12939	9053	3974	3647	4326	3580	3311	3717	5616	5908	6897	9127	6452	5045	6010	4733	4413	4381	5513	5325	5066	4591	4680	4126	4979	4637	4674	3942	4186	3551	3987	4256
379063	562916	243	379063	85:1143.0 86:979.0 90:181.0 92:132.0 95:882.0 98:362.0 101:1370.0 102:958.0 103:1218.0 106:164.0 107:484.0 110:1002.0 112:963.0 117:1476.0 118:1023.0 119:694.0 124:119.0 126:704.0 127:662.0 128:630.0 129:1713.0 130:502.0 131:1892.0 132:936.0 133:4587.0 134:697.0 135:479.0 142:482.0 143:784.0 144:748.0 147:2103.0 148:929.0 149:1755.0 153:516.0 155:709.0 159:169.0 161:888.0 163:1283.0 164:165.0 166…				1423	1714	484	836	440	1212	1299	1707	1476	1718	1705	2149	1374	1541	591	1678	1525	1132	928	2928	2891	206	2729	649	1438	2415	2144	2036	1177	2750	1465	1750	1735	1671	1630	1453	2433	2079	214	2099	716	2104
376826	490005	292	376826	165:310.0 179:322.0 180:48.0 189:1778.0 191:1101.0 192:259.0 193:378.0 194:142.0 205:5210.0 206:1051.0 207:3389.0 208:508.0 209:213.0 220:4853.0 221:7169.0 222:1803.0 223:587.0 225:74.0 245:700.0 254:138.0 264:69.0 265:71.0 267:279.0 268:190.0 269:107.0 281:295.0 282:73.0 286:92.0 291:489.0 292:7189.0 293:1500.0 294:883.0 295:908.0 296:344.0 300:61.0 309:69.0 319:473.0 320:299.0 325:421.0 339:106…				332	237	354	326	281	270	398	262	359	260	234	291	434	391	389	371	458	348	429	539	509	503	434	649	267	230	207	219	283	215	392	326	286	258	416	364	275	287	428	166	318	277
372464	673547	256	372464	85:1950.0 86:917.0 89:6363.0 90:1254.0 95:444.0 98:895.0 99:5976.0 100:3339.0 103:13587.0 104:888.0 105:1857.0 107:285.0 109:477.0 111:725.0 112:781.0 113:1004.0 114:1904.0 115:1762.0 116:2314.0 117:7744.0 118:1170.0 119:1316.0 120:190.0 124:187.0 125:121.0 126:849.0 127:933.0 128:1283.0 129:8745.0 130:3580.0 131:3552.0 132:2603.0 133:7353.0 135:749.0 136:369.0 139:244.0 140:1331.0 141:4575.0 142…				696	616	638	490	627	525	488	678	796	773	615	844	567	810	311	669	753	405	307	545	833	228	857	381	222	380	424	381	155	385	1088	1208	945	934	1090	666	448	537	119	467	255	512
372462	451624	86	372462	85:11641.0 86:13709.0 87:1945.0 88:741.0 89:1557.0 90:416.0 91:351.0 94:100.0 95:840.0 97:243.0 98:1747.0 99:514.0 100:10588.0 101:2063.0 102:1387.0 103:2745.0 104:823.0 105:1195.0 106:305.0 107:627.0 109:291.0 112:363.0 114:450.0 115:8315.0 116:2135.0 117:10341.0 118:1159.0 119:788.0 120:283.0 121:1007.0 122:183.0 123:351.0 126:491.0 128:11350.0 129:4220.0 130:2060.0 131:3721.0 132:2372.0 133:48…				358	561	1217	419	432	1010	380	403	337	944	355	355	470	2564	136	116	2219	575	493	244	389	474	525	614	300	403	385	1107	269	239	153	367	453	656	350	299	261	270	194	176	2929	270
370342	300370	139	370342	87:467.0 90:210.0 91:108.0 92:1210.0 93:320.0 94:96.0 96:49.0 97:3238.0 98:949.0 106:2832.0 109:323.0 113:449.0 114:771.0 117:114.0 119:26.0 120:40.0 122:18.0 126:20731.0 127:13201.0 128:488.0 133:50.0 136:74.0 137:79.0 138:488.0 139:12935.0 140:5081.0 141:256.0 143:203.0 145:65.0 146:90.0 154:134.0 155:17.0 160:39.0 163:159.0 168:90.0 180:48.0 181:36.0 183:1093.0 185:71.0 197:20.0 198:24.0 210:3…				8472	8744	9863	7555	8315	9438	8818	7573	9015	9216	10405	7901	84	55	144	117	82	166	538	12301	533	586	505	624	69	65	57	101	116	72	7582	6040	9163	7703	291	10070	97	111	137	80	94	161
370223	773174	227	370223	85:2111.0 86:1654.0 87:1789.0 88:1245.0 89:2565.0 90:476.0 91:1360.0 92:383.0 93:1514.0 94:800.0 95:1372.0 96:438.0 97:912.0 98:1854.0 99:2007.0 100:4892.0 101:3095.0 102:1048.0 103:5417.0 104:559.0 105:1396.0 106:803.0 107:1281.0 108:663.0 109:8044.0 110:929.0 111:2940.0 112:889.0 113:3439.0 114:1312.0 115:2603.0 116:2148.0 117:2323.0 118:354.0 119:2058.0 120:315.0 121:1052.0 122:272.0 123:773.0…				8939	10526	12254	12789	12843	8846	8722	5730	6147	10478	12727	6340	9356	4177	400	6950	5617	7583	8658	12849	16692	9873	9756	12871	2017	1437	2187	2750	1656	1857	3420	3034	1208	3264	679	4535	4986	7909	6344	2206	5645	8898
361675	660175	186	361675	86:860.0 87:1394.0 88:253.0 93:404.0 95:581.0 96:828.0 97:242.0 98:1956.0 100:3354.0 101:337.0 102:1237.0 105:263.0 109:378.0 113:802.0 114:1529.0 115:2495.0 116:1682.0 117:2911.0 118:262.0 119:538.0 123:25.0 124:697.0 125:371.0 128:1949.0 130:1434.0 131:3224.0 132:1282.0 133:2878.0 141:397.0 142:38706.0 143:6468.0 144:2792.0 145:787.0 147:7871.0 148:1510.0 149:1561.0 153:1412.0 158:438.0 160:150…				1183	1129	2972	1007	1044	1271	760	861	1029	1032	1499	838	757	1716	450	837	1021	743	544	1083	802	713	2434	3349	730	452	738	900	406	653	814	673	45236	813	1516	958	504	536	160	420	336	287
360147	572384	218	360147	85:4717.0 86:733.0 87:7505.0 88:434.0 89:1466.0 90:260.0 91:1424.0 94:255.0 95:831.0 99:2290.0 100:31327.0 101:4862.0 102:3741.0 103:14172.0 104:1453.0 105:733.0 109:96.0 111:145.0 112:683.0 113:1012.0 114:1668.0 115:1579.0 116:2488.0 117:5658.0 118:666.0 119:785.0 121:252.0 126:267.0 127:564.0 128:2724.0 129:10851.0 130:324.0 131:2583.0 132:275.0 133:3444.0 134:809.0 135:450.0 136:177.0 137:326.…				1649	2822	2152	2250	3046	3324	503	1242	989	248	1929	1157	1069	675	620	816	853	933	559	748	626	939	664	700	614	508	646	601	496	530	534	368	481	478	371	585	835	1239	823	407	1002	1116
359927	1104007	229	359927	85:8482.0 86:585.0 87:958.0 88:531.0 89:1373.0 93:788.0 94:377.0 95:6334.0 96:276.0 97:3862.0 98:4181.0 99:2620.0 100:542.0 101:3407.0 102:358.0 103:13764.0 104:1061.0 105:1090.0 106:240.0 109:1396.0 110:354.0 111:1361.0 112:906.0 113:1681.0 114:329.0 115:1906.0 116:1739.0 117:5023.0 121:362.0 122:114.0 123:688.0 124:128.0 125:715.0 126:218.0 127:314.0 129:33012.0 130:5464.0 131:9518.0 132:1187.0…				476	455	227	175	551	431	462	392	592	408	719	442	287	417	165	339	403	522	221	205	309	298	317	241	134	180	174	285	260	231	345	298	231	279	302	377	294	373	376	268	253	217
354263	274575	116	354263	86:2416.0 87:3837.0 88:1364.0 91:629.0 96:143.0 100:11961.0 101:3668.0 102:3127.0 105:101.0 115:878.0 116:13053.0 117:94650.0 118:17038.0 119:5552.0 120:219.0 132:952.0 141:76.0 142:583.0 145:66.0 155:188.0 160:2027.0 161:263.0 162:357.0 171:638.0 172:90.0 173:158.0 186:547.0 187:38.0 189:126.0 229:33.0 240:115.0 241:54.0 255:72.0 257:24.0 258:48.0 362:9.0 387:10.0 397:16.0 407:6.0 424:16.0 426:1…				1966	1985	2279	2218	2945	3617	3029	2016	2875	3152	4663	1960	1766	1216	978	1366	1548	1694	3483	5394	3546	3768	4185	3652	6825	602	1277	833	585	946	2154	688	2374	2331	2446	3944	8710	1466	1250	1301	1367	1989
353797	834067	237	353797	85:6970.0 86:4305.0 87:2101.0 88:1188.0 89:21102.0 90:2860.0 91:3251.0 93:2328.0 94:2406.0 95:3805.0 96:5499.0 97:4485.0 98:40954.0 99:9058.0 100:10209.0 101:7156.0 102:5710.0 103:33587.0 104:3172.0 105:2776.0 106:2142.0 107:3499.0 108:1683.0 109:10151.0 110:16107.0 111:7857.0 112:5486.0 113:8002.0 114:7922.0 115:2280.0 116:5182.0 117:9536.0 118:2610.0 119:1928.0 120:3360.0 121:1914.0 122:5986.0 …				216	134	115	184	137	132	250	176	139	137	157	176	119	653	140	900	222	277	244	157	133	156	108	306	50	58	79	73	34	72	586	671	300	110	236	760	162	172	213	326	132	210
353586	635110	373	353586	87:127.0 101:1767.0 102:281.0 103:2258.0 104:206.0 105:157.0 113:257.0 115:116.0 121:88.0 129:99.0 130:42.0 131:1022.0 132:151.0 133:757.0 135:285.0 147:2178.0 148:383.0 149:325.0 150:49.0 151:63.0 163:185.0 167:53.0 178:29.0 179:23.0 181:38.0 183:29.0 191:591.0 192:25.0 193:505.0 194:100.0 195:26.0 196:52.0 197:78.0 198:66.0 199:34.0 201:55.0 203:209.0 207:1280.0 209:235.0 211:466.0 212:86.0 218…				2656	1515	2385	2530	1219	1688	3499	2579	4330	2077	965	1182	117	205	214	251	271	175	950	1298	1435	1567	916	1698	395	849	1154	1169	1135	1228	329	317	473	489	498	479	137	122	282	260	165	194
351222	250484	245	351222	85:8116.0 92:1253.0 94:509.0 96:318.0 97:548.0 98:1550.0 99:11644.0 103:2632.0 105:1536.0 106:345.0 107:7115.0 108:1443.0 109:249.0 110:564.0 111:2036.0 112:394.0 113:3835.0 115:43380.0 116:17673.0 117:4269.0 124:105.0 125:695.0 126:917.0 127:7145.0 128:2134.0 129:1818.0 132:3958.0 138:126.0 139:3480.0 140:821.0 141:3018.0 142:1238.0 143:2019.0 144:1875.0 145:786.0 151:395.0 152:254.0 153:172.0 1…				2569	921	1090	1272	742	904	1176	960	1780	789	1056	1140	396	1138	597	909	908	396	1048	1032	1098	1192	753	1066	531	625	453	759	494	703	889	985	841	738	955	638	657	386	488	697	350	450
347168	309214	126	347168	90:131.0 92:10.0 94:454.0 95:874.0 96:1152.0 97:3226.0 98:394.0 106:3900.0 109:945.0 115:171.0 117:872.0 122:143.0 126:34000.0 127:22770.0 131:2804.0 138:931.0 139:21916.0 140:6871.0 141:84.0 149:145.0 155:760.0 181:125.0 183:2080.0 197:521.0 298:104.0 307:86.0 369:121.0 386:58.0 468:60.0				923	603	852	1085	14038	646	1159	587	1230	551	632	725	8703	9111	9110	9600	8587	7091	2069	462	882	3162	709	1564	868	4547	5997	4672	7102	5513	776	975	609	600	770	626	8537	11184	9297	7737	9169	10668
345580	306299	126	345580	86:333.0 88:401.0 89:437.0 90:251.0 92:236.0 96:72.0 97:1751.0 99:455.0 106:2006.0 109:40.0 114:592.0 118:152.0 125:32.0 126:13622.0 127:8550.0 128:254.0 134:101.0 138:114.0 139:8154.0 140:2506.0 172:131.0 174:111.0 175:33.0 183:649.0 187:67.0 218:170.0 226:337.0 309:25.0				1496	997	1273	1242	14038	583	1282	1143	1617	858	830	1443	5714	9111	7104	9600	8587	5097	2206	1160	1497	3162	445	1824	868	577	625	799	7481	602	1073	975	959	1246	770	626	8537	6523	5744	6490	9169	8537
345442	461563	289	345442	85:59.0 92:112.0 95:49.0 109:127.0 110:1734.0 111:294.0 112:41.0 113:363.0 114:126.0 118:52.0 120:33.0 126:53.0 129:203.0 132:283.0 136:50.0 141:503.0 142:97.0 145:66.0 148:289.0 151:103.0 152:65.0 153:33.0 154:77.0 159:104.0 163:1129.0 164:94.0 165:75.0 166:45.0 167:62.0 168:53.0 169:79.0 171:216.0 173:81.0 179:63.0 180:106.0 181:73.0 182:71.0 183:135.0 184:38.0 185:74.0 186:70.0 191:59.0 192:74…				5955	469	5318	5406	740	713	5784	1850	6235	945	220	4618	327	2939	3021	2388	2411	309	7438	1287	6161	8021	1410	4938	2249	2010	380	1619	1901	2016	4679	3934	4189	3211	4742	804	2717	407	3027	2692	3339	568
343784	294430	163	343784	85:954.0 91:365.0 92:392.0 93:2250.0 95:491.0 96:376.0 97:382.0 99:769.0 102:716.0 103:439.0 104:366.0 105:289.0 108:32.0 109:585.0 110:1871.0 111:44.0 113:879.0 114:23.0 116:395.0 117:1003.0 119:99.0 126:258.0 129:2137.0 136:149.0 143:268.0 146:264.0 147:638.0 160:570.0 163:22659.0 164:386.0 183:10580.0 184:3258.0 237:69.0				6352	1040	6128	6623	881	1426	1738	5555	7177	1186	1475	5351	395	2755	2556	3577	3120	489	5241	1369	7301	9676	1419	7989	2598	1999	322	2282	2421	2026	4716	5087	6110	5038	6014	1123	3289	603	4160	2751	3557	680
342924	578352	173	342924	85:815.0 86:1662.0 87:667.0 88:374.0 89:862.0 90:3330.0 94:79.0 97:1021.0 98:1324.0 99:839.0 100:7057.0 101:1579.0 102:1514.0 103:1497.0 104:248.0 105:400.0 112:1204.0 113:1190.0 114:2240.0 115:1801.0 116:2908.0 117:1278.0 118:154.0 122:56.0 124:106.0 128:4881.0 130:1183.0 131:5857.0 132:1891.0 133:3468.0 135:487.0 139:2111.0 140:3201.0 141:510.0 142:593.0 143:296.0 144:886.0 145:1986.0 146:332.0…				591	979	988	1167	1081	905	511	1029	976	559	1008	896	1164	568	572	522	269	315	1108	1112	1918	158	1089	1129	1020	765	1093	1118	180	932	621	444	461	728	671	645	482	631	331	389	512	493
342919	845201	387	342919	85:2125.0 86:857.0 87:6051.0 88:2211.0 89:3872.0 90:5381.0 91:7206.0 92:1519.0 93:2952.0 94:1917.0 95:137.0 96:283.0 97:447.0 98:983.0 99:3163.0 100:803.0 101:4791.0 102:4079.0 103:20927.0 104:12813.0 105:12361.0 106:39433.0 107:8472.0 108:1984.0 109:2594.0 110:229.0 111:2656.0 112:670.0 113:3152.0 114:813.0 115:7102.0 116:4605.0 117:8308.0 118:3715.0 119:11673.0 120:5667.0 121:21068.0 122:8698.0…				862	803	979	1134	145	976	950	674	1018	781	890	812	442	399	436	516	473	474	915	966	1066	884	237	1018	197	406	455	457	413	387	498	475	322	398	420	435	533	373	453	635	492	509
342572	552203	156	342572	85:232.0 87:100.0 98:111.0 99:77.0 100:596.0 101:49.0 102:157.0 112:66.0 114:151.0 115:156.0 116:2167.0 128:107.0 130:221.0 131:419.0 132:735.0 133:1037.0 141:506.0 156:4734.0 157:281.0 158:117.0 159:197.0 173:54.0 188:354.0 190:46.0 202:156.0 203:51.0 213:25.0 214:32.0 215:25.0 216:154.0 218:108.0 221:494.0 222:74.0 223:37.0 229:38.0 231:370.0 232:99.0 233:84.0 258:38.0 301:142.0 302:61.0 303:26…				4887	1533	4230	3869	1849	2543	4469	2714	3893	1604	2480	2573	1694	1781	3363	2474	3380	1613	6718	3210	4723	6353	2395	5363	1277	1361	1017	1250	1271	1309	5379	3289	3902	2418	4596	2585	3995	2203	1627	4144	3066	2579
342001	1024682	333	342001	87:383.0 89:588.0 90:407.0 91:434.0 99:946.0 101:902.0 103:847.0 104:282.0 111:524.0 112:181.0 113:835.0 114:174.0 116:880.0 117:481.0 119:614.0 121:270.0 123:226.0 127:540.0 129:4025.0 131:1469.0 133:3604.0 135:351.0 141:514.0 142:151.0 143:910.0 144:272.0 145:869.0 147:5698.0 148:766.0 149:709.0 151:409.0 153:367.0 154:87.0 155:920.0 158:228.0 160:223.0 161:244.0 163:411.0 169:4197.0 170:531.0 …				1422	793	762	1242	1320	1415	1672	1598	1759	1152	714	1260	432	583	137	425	1035	578	195	660	937	97	831	446	505	1389	385	1178	39	1361	620	653	497	579	854	206	777	655	90	842	148	543
342000	509805	203	342000	87:2932.0 88:2481.0 89:3579.0 90:6066.0 91:2529.0 92:722.0 93:1023.0 94:10400.0 95:1287.0 97:400.0 99:1187.0 101:3677.0 102:9984.0 103:6509.0 104:1362.0 105:1495.0 106:1681.0 108:479.0 109:139.0 116:2885.0 117:5054.0 118:2161.0 119:989.0 120:912.0 121:1162.0 123:380.0 124:254.0 129:20144.0 130:1834.0 132:1901.0 141:285.0 142:1074.0 143:2795.0 144:1160.0 145:1383.0 146:1454.0 155:560.0 156:1226.0 …				3789	5000	5219	3990	5276	4555	4410	3701	4815	5256	3488	3480	2505	1632	5853	818	2985	2645	1869	2769	2937	3707	4159	2896	4090	2708	2999	4134	4406	3316	2294	1679	2588	1078	2769	845	2778	3197	7043	3228	4402	3739
341910	352270	228	341910	85:2058.0 86:2397.0 87:903.0 88:1139.0 89:980.0 90:1027.0 91:4973.0 92:1312.0 98:402.0 100:496.0 101:823.0 103:1637.0 105:600.0 108:991.0 109:1107.0 110:26040.0 111:565.0 112:471.0 114:537.0 115:266.0 116:1362.0 117:1766.0 118:1614.0 119:264.0 120:2037.0 121:623.0 123:321.0 128:2506.0 130:6272.0 132:1081.0 134:15009.0 135:1454.0 136:6951.0 137:1021.0 138:160.0 140:1258.0 141:322.0 142:1533.0 143:…				4253	2125	4593	3680	1497	1914	1623	1866	1797	1365	2697	3116	1051	2372	2986	4562	1487	754	7200	2886	6172	5890	2727	5744	1617	1659	523	1752	1739	1533	4521	5143	4558	4640	4529	2260	2322	1057	2158	2704	3094	359
341709	766921	156	341709	85:339.0 86:2365.0 87:354.0 88:78.0 91:66.0 93:414.0 94:77.0 95:335.0 96:480.0 97:572.0 98:1357.0 99:717.0 100:2588.0 101:477.0 105:364.0 107:447.0 108:244.0 109:99.0 110:220.0 111:323.0 112:712.0 113:550.0 114:299.0 115:290.0 116:557.0 119:308.0 120:141.0 121:148.0 122:154.0 123:220.0 124:180.0 125:263.0 126:349.0 127:641.0 128:230.0 133:647.0 135:284.0 136:65.0 137:117.0 138:81.0 139:215.0 140:…				2244	1565	1260	916	1117	1821	1200	1695	1547	906	1212	1486	654	952	256	863	693	682	349	378	320	217	397	220	486	986	1012	895	108	1003	386	596	488	486	503	401	432	557	166	381	262	390
324429	778052	204	324429	85:3433.0 86:7905.0 87:4663.0 88:2527.0 89:3633.0 90:1670.0 99:4066.0 100:3513.0 101:25508.0 102:6690.0 103:182657.0 104:17369.0 105:5421.0 113:2466.0 114:2244.0 115:3841.0 116:15500.0 118:7286.0 119:5149.0 127:284.0 128:1316.0 129:48747.0 130:11529.0 131:20276.0 132:8462.0 133:33647.0 134:2572.0 139:2026.0 141:1829.0 142:542.0 143:9222.0 144:3668.0 147:119146.0 148:19911.0 149:14363.0 153:732.0 …				3129	2427	2605	2787	2703	2904	746	2526	2917	2609	2862	2239	707	696	659	833	891	793	1700	1206	1653	1448	1606	1516	1010	1350	1985	2006	1878	1997	1046	1348	1058	1036	1042	1348	540	570	470	415	409	604
320849	304497	170	320849	85:261.0 86:4216.0 87:918.0 92:558.0 93:238.0 94:91.0 95:73.0 96:737.0 97:3627.0 99:303.0 100:2731.0 101:621.0 102:572.0 103:581.0 105:294.0 106:749.0 111:2846.0 112:104.0 113:2093.0 114:204.0 115:161.0 119:256.0 120:1124.0 121:307.0 124:410.0 126:1222.0 127:15478.0 128:555.0 129:247.0 131:2407.0 132:1265.0 133:151.0 135:2969.0 137:756.0 138:201.0 140:1401.0 141:1304.0 142:644.0 143:3424.0 144:19…				1529	1208	1470	1269	947	969	995	1133	1699	1123	1370	1151	641	1015	912	1218	877	571	947	901	882	1631	887	923	811	849	816	956	1020	883	864	879	899	1047	994	837	676	482	808	800	617	760
320838	389795	171	320838	85:2231.0 86:111052.0 87:11747.0 89:221.0 93:192.0 94:54.0 96:618.0 97:168.0 98:100.0 100:3811.0 101:256.0 102:1110.0 103:900.0 104:469.0 105:177.0 112:74.0 114:580.0 115:1574.0 116:374.0 117:2044.0 118:464.0 119:196.0 120:122.0 122:32.0 128:129.0 130:2519.0 131:1468.0 132:415.0 133:365.0 135:91.0 136:99.0 139:33.0 140:77.0 141:99.0 142:442.0 143:11342.0 144:1762.0 146:945.0 147:4539.0 148:1117.0…				815	732	799	788	781	871	967	836	871	1085	938	861	560	413	507	504	549	564	1031	997	946	952	885	565	294	283	333	266	321	237	534	500	720	636	674	561	512	652	574	594	559	721
231191	552921	156	231191	85:64.0 86:17.0 87:23.0 88:63.0 89:398.0 92:38.0 100:95.0 101:61.0 103:912.0 104:76.0 107:54.0 108:22.0 109:17.0 110:44.0 111:35.0 112:20.0 113:54.0 114:139.0 115:165.0 117:565.0 118:77.0 119:27.0 124:23.0 125:36.0 128:11.0 129:66.0 130:57.0 131:75.0 133:349.0 134:52.0 135:24.0 140:36.0 141:48.0 145:30.0 146:33.0 147:1424.0 148:51.0 149:155.0 153:11.0 154:35.0 156:685.0 157:65.0 158:36.0 160:65.0…				5049	1533	4280	3869	2040	2543	4469	2911	3893	1604	2480	2573	1694	2397	2521	2474	3380	1613	6718	2449	5783	4705	2261	3772	1277	1361	1017	1341	1271	1380	5379	3289	3902	2845	4596	2585	4133	2203	2969	4144	3398	2579
215676	860777	174	215676	86:995.0 88:60.0 94:29.0 100:308.0 102:102.0 114:45.0 135:45.0 146:469.0 147:234.0 148:106.0 156:102.0 157:11.0 163:19.0 165:25.0 174:2491.0 175:424.0 176:177.0 187:37.0 200:59.0 216:37.0 219:31.0 250:19.0 286:16.0 288:17.0 339:22.0 342:19.0 364:20.0 366:23.0 378:19.0 393:15.0 409:23.0 420:23.0 430:17.0 436:18.0 441:14.0 443:24.0 445:19.0 447:18.0 460:17.0 478:21.0 491:10.0 494:16.0 498:23.0				2581	1995	2013	2527	2014	2411	2050	2036	2436	2088	1810	1651	698	666	679	874	945	655	547	794	1017	222	729	620	1950	2594	2558	2733	1014	2860	523	690	685	588	546	539	474	509	145	528	277	482
210845	561994	186	210845	85:92.0 86:841.0 87:644.0 88:255.0 91:339.0 96:2834.0 97:958.0 98:327.0 101:138.0 102:649.0 103:873.0 110:79.0 115:1193.0 116:1250.0 117:510.0 118:192.0 121:88.0 122:106.0 123:198.0 124:159.0 126:313.0 130:5121.0 131:7101.0 132:1307.0 133:1687.0 134:188.0 140:149.0 142:947.0 143:728.0 144:1381.0 145:703.0 146:4197.0 147:8609.0 148:1216.0 149:1365.0 150:199.0 151:42.0 152:160.0 154:670.0 158:466.0…				1016	510	783	1324	813	1037	465	756	1136	733	805	564	297	290	398	305	400	232	714	393	547	900	460	645	822	188	341	574	704	505	409	244	363	360	299	355	176	149	602	227	462	161
210842	549084	245	210842	85:1390.0 87:424.0 91:291.0 92:47.0 94:135.0 96:606.0 97:664.0 98:493.0 99:519.0 100:7253.0 101:905.0 102:356.0 104:221.0 105:222.0 111:164.0 112:231.0 113:196.0 114:171.0 115:2043.0 116:410.0 117:1271.0 119:487.0 120:75.0 123:37.0 124:68.0 125:95.0 126:608.0 127:807.0 128:426.0 129:1855.0 130:654.0 131:8454.0 132:1321.0 133:3098.0 136:80.0 140:236.0 141:272.0 142:384.0 143:1826.0 144:288.0 145:2…				2494	1516	1431	2078	1954	1618	1113	1910	2452	319	1318	1717	906	1068	822	1052	1054	799	1010	1080	1155	1369	1150	1072	2163	2186	2106	2207	2010	2058	732	670	897	926	704	778	847	765	735	820	726	729
210803	367113	245	210803	87:1143.0 88:978.0 90:7658.0 91:3128.0 97:2942.0 103:22743.0 104:2548.0 105:1995.0 108:437.0 110:6230.0 112:2027.0 116:490.0 119:1474.0 120:353.0 121:222.0 129:1442.0 134:9979.0 135:4229.0 137:184.0 140:26548.0 141:1210.0 143:213.0 149:1441.0 152:81.0 153:39.0 156:39.0 166:94.0 184:13251.0 185:1353.0 186:321.0 198:304.0 199:76.0 200:2018.0 201:100.0 205:93.0 212:516.0 213:2867.0 214:1534.0 215:18…				538	263	322	446	226	234	357	246	264	206	208	377	167	592	328	2847	393	175	264	270	404	213	306	383	133	101	97	181	130	105	620	1029	311	1563	354	368	450	242	461	416	350	223
210666	297205	172	210666	85:308.0 86:1012.0 89:451.0 96:354.0 98:230.0 99:349.0 100:309.0 102:265.0 103:13579.0 104:1148.0 105:553.0 109:52.0 110:52.0 111:64.0 112:25.0 113:312.0 114:161.0 115:51.0 116:222.0 117:228.0 118:65.0 122:48.0 123:59.0 124:35.0 126:315.0 128:74.0 129:281.0 130:256.0 132:202.0 133:82.0 136:65.0 138:58.0 139:113.0 140:91.0 141:76.0 142:294.0 143:73.0 144:1652.0 145:172.0 153:50.0 154:94.0 155:69.0…				1613	609	1375	1468	840	1254	978	735	693	686	1535	620	964	1415	891	1531	1270	608	1241	1034	911	1446	705	1204	613	185	498	849	471	549	1341	580	846	611	864	1195	465	818	1522	1452	454	999
210307	669374	204	210307	91:215.0 93:754.0 101:3153.0 102:748.0 103:5602.0 104:605.0 105:884.0 106:66.0 107:270.0 109:101.0 112:296.0 113:1079.0 115:692.0 116:2101.0 117:5077.0 118:633.0 119:1091.0 120:115.0 123:98.0 125:346.0 127:213.0 128:484.0 129:6902.0 130:826.0 131:1974.0 132:187.0 133:7418.0 134:1068.0 135:133.0 137:57.0 139:252.0 141:508.0 142:138.0 143:1210.0 145:41.0 147:19819.0 148:1605.0 149:2815.0 151:183.0 …				4835	5009	20399	12208	5687	13083	6534	10523	6600	6250	14884	11226	6123	4726	2720	3347	4233	2891	18068	21328	7488	20625	7068	27430	10910	9272	4787	9601	8999	9494	2132	2093	2289	1793	3469	2712	2291	2009	2041	2592	1840	2149
199109	372119	228	199109	86:206.0 87:69.0 88:15.0 89:226.0 90:452.0 91:575.0 94:107.0 96:635.0 97:186.0 98:367.0 99:275.0 100:390.0 101:263.0 104:104.0 105:14.0 106:44.0 108:299.0 109:130.0 110:4389.0 111:140.0 112:153.0 113:105.0 114:42.0 116:265.0 119:67.0 120:134.0 122:114.0 124:55.0 125:8.0 128:58.0 130:151.0 131:121.0 134:1638.0 136:913.0 140:1560.0 141:158.0 142:75.0 143:275.0 144:277.0 145:58.0 152:104.0 153:70.0 …				1423	1782	2926	3295	400	758	3374	2941	3779	1636	2191	2803	1057	1944	1996	2104	2207	1074	1278	2240	1720	5065	2467	3914	667	113	801	1329	480	1417	1120	452	2314	2837	2940	2049	168	1206	671	211	2271	1405
199090	524606	218	199090	86:87.0 87:312.0 88:150.0 89:75.0 90:42.0 91:222.0 93:37.0 99:62.0 100:658.0 101:158.0 102:300.0 103:263.0 104:74.0 105:83.0 106:41.0 107:69.0 108:14.0 110:862.0 111:37.0 114:213.0 116:383.0 117:149.0 118:137.0 119:31.0 120:158.0 121:61.0 123:34.0 125:35.0 126:62.0 127:126.0 128:663.0 130:726.0 131:669.0 132:255.0 133:490.0 134:940.0 135:82.0 136:145.0 138:42.0 139:48.0 140:140.0 141:31.0 142:236…				7310	1498	6816	4889	1497	1770	7606	5937	6761	1697	1998	5908	1099	3632	3953	3766	4002	929	3213	2219	8580	8225	1879	8703	2681	2440	741	2752	2831	2657	5911	5634	6356	5727	6385	1556	3564	694	4038	4087	3950	1071
191799	956879	204	191799	86:9.0 89:180.0 90:3.0 91:3.0 96:32.0 97:3.0 99:12.0 103:654.0 104:75.0 105:3.0 113:26.0 114:11.0 116:19.0 117:73.0 118:9.0 119:7.0 122:1.0 123:1.0 126:13.0 127:14.0 129:398.0 130:49.0 131:60.0 133:401.0 134:39.0 140:6.0 142:6.0 143:60.0 144:14.0 145:31.0 146:14.0 147:896.0 148:150.0 149:71.0 150:1.0 153:17.0 155:27.0 156:2.0 157:41.0 158:8.0 159:279.0 160:4.0 162:6.0 163:9.0 165:13.0 167:9.0 169…				1869	4549	1762	2494	4203	6394	2147	1411	1353	4042	5866	1296	2637	949	779	878	812	2178	1239	2435	851	1062	2011	1179	1426	1228	2507	1178	1134	1421	635	558	558	758	612	1312	843	2375	744	702	1040	2493
187304	674711	204	187304	86:3757.0 87:1286.0 88:1699.0 89:7366.0 90:1111.0 93:418.0 94:1153.0 95:611.0 96:165.0 97:1000.0 98:964.0 99:998.0 100:8097.0 101:1911.0 102:1135.0 103:6757.0 105:880.0 107:184.0 109:703.0 111:843.0 112:653.0 113:1152.0 114:1186.0 115:464.0 116:4902.0 117:3148.0 124:167.0 125:692.0 128:581.0 129:5728.0 130:921.0 131:3606.0 132:1898.0 133:2757.0 134:2280.0 136:162.0 137:117.0 139:391.0 142:705.0 1…				709	882	2082	1006	1038	835	580	781	822	817	964	607	195	1266	160	368	288	377	302	675	649	481	1721	1761	529	644	316	722	259	510	283	309	550	438	987	375	230	207	90	196	153	206
172625	769745	130	172625	87:271.0 90:123.0 96:80.0 100:70.0 102:316.0 115:185.0 128:67.0 130:9319.0 131:1656.0 132:696.0 159:257.0 251:42.0 261:53.0 262:26.0 276:85.0 307:31.0 391:21.0 470:23.0 483:22.0 485:20.0				352	239	481	311	12651	400	375	278	265	488	376	231	1049	574	1190	449	604	692	347	874	386	373	710	492	533	492	387	582	620	348	561	689	826	687	539	375	605	676	918	536	1440	605
172161	678954	174	172161	86:15308.0 87:2154.0 88:1575.0 90:206.0 92:282.0 93:1267.0 94:84.0 95:2169.0 96:299.0 99:1160.0 100:5340.0 101:3547.0 102:2777.0 103:7159.0 104:696.0 105:1589.0 107:489.0 109:384.0 111:745.0 112:318.0 113:711.0 114:383.0 115:1413.0 116:2313.0 117:5090.0 118:377.0 119:826.0 120:287.0 121:371.0 123:766.0 124:116.0 127:1168.0 129:7435.0 130:2508.0 131:3862.0 132:906.0 133:6411.0 134:914.0 135:316.0 …				619	253	656	438	124	260	556	379	405	189	263	476	333	530	427	161	205	379	287	387	309	358	460	457	159	182	3401	135	107	116	689	581	272	197	590	166	422	150	229	216	165	240
171564	664278	319	171564	85:2761.0 86:3346.0 87:4228.0 88:2103.0 89:31879.0 90:2123.0 91:1214.0 92:322.0 94:363.0 97:1045.0 98:901.0 99:2436.0 100:6060.0 101:8894.0 102:4115.0 103:50203.0 104:4606.0 105:11919.0 106:1065.0 107:316.0 108:116.0 110:513.0 111:514.0 112:1021.0 113:2200.0 114:4299.0 115:3545.0 116:2488.0 117:38102.0 118:4525.0 119:4119.0 120:510.0 123:43.0 124:103.0 126:858.0 127:1005.0 128:1579.0 129:38424.0 …				9005	4689	8850	18166	9947	9784	6853	9086	8480	6299	711	8557	26428	33258	20480	29452	27547	28427	13867	6111	9511	279	4317	8209	3364	4139	3181	3166	2836	2770	34791	5129	38635	37330	34776	27803	21110	17958	8831	24342	15646	24970
170728	708283	174	170728	86:6547.0 87:959.0 88:564.0 100:3292.0 101:604.0 102:1401.0 103:1393.0 104:109.0 107:51.0 110:318.0 113:395.0 114:415.0 115:466.0 116:760.0 117:2497.0 121:145.0 125:104.0 126:123.0 130:1191.0 133:1305.0 143:162.0 144:367.0 146:361.0 147:4445.0 148:799.0 149:1029.0 150:71.0 153:94.0 158:509.0 159:429.0 170:94.0 171:47.0 172:584.0 173:238.0 174:22084.0 175:3698.0 176:3215.0 177:447.0 178:109.0 181:…				3871	2837	3143	2138	3314	3554	2843	2255	2957	2624	3250	2222	3192	4005	1837	4545	4501	2900	1631	1777	1608	1615	1553	1108	2708	2388	2308	2675	2148	2426	7984	5422	4985	7007	5387	4857	1573	2905	1106	4099	1350	3095
170252	564910	311	170252	85:761.0 86:469.0 87:385.0 88:290.0 89:1025.0 90:55.0 91:782.0 97:170.0 98:326.0 99:485.0 100:628.0 101:9117.0 102:1032.0 103:5609.0 104:449.0 105:652.0 106:96.0 107:515.0 108:62.0 109:319.0 111:146.0 112:154.0 113:695.0 114:146.0 115:1348.0 116:1929.0 117:1776.0 118:310.0 119:445.0 120:86.0 121:678.0 123:447.0 125:176.0 126:136.0 129:3011.0 130:735.0 131:3688.0 132:551.0 133:4442.0 134:863.0 135…				880	376	904	1023	991	761	1218	1235	1394	2358	1770	1263	131	147	135	106	172	118	482	341	282	487	328	327	701	637	640	741	100	596	404	247	322	145	158	428	133	137	124	243	179	182
167348	659520	204	167348	85:12827.0 86:10294.0 87:13830.0 88:7328.0 89:72654.0 90:5915.0 91:4226.0 92:773.0 93:1617.0 94:665.0 95:2151.0 96:7680.0 97:9758.0 98:2728.0 99:16281.0 100:35159.0 101:51269.0 102:20902.0 103:123569.0 106:2032.0 108:326.0 109:505.0 110:470.0 111:6099.0 113:7272.0 115:10475.0 116:10801.0 117:66256.0 119:17769.0 120:662.0 122:97.0 125:416.0 126:4765.0 127:10548.0 128:4389.0 129:315486.0 130:22373.…				1386	2529	16723	4079	2559	2418	1167	2134	2112	2480	2608	1870	1990	9887	903	893	581	791	2343	5423	3511	4260	14176	22182	1570	1617	1194	1430	1389	1136	1058	1618	1972	1740	6621	2563	300	525	417	495	304	322
163872	513029	217	163872	87:35.0 89:442.0 101:1396.0 102:136.0 103:1291.0 104:157.0 105:237.0 111:403.0 113:70.0 114:91.0 115:204.0 116:299.0 117:1416.0 119:148.0 129:6105.0 130:521.0 131:1451.0 132:230.0 133:2978.0 134:277.0 135:189.0 143:1880.0 144:120.0 145:60.0 147:7779.0 148:1069.0 149:553.0 150:50.0 155:106.0 172:44.0 174:185.0 175:145.0 189:51.0 191:64.0 203:319.0 204:79.0 205:251.0 213:20.0 215:69.0 216:352.0 217…				1437	1111	1269	1277	1163	1364	1231	1056	1245	1258	1364	1172	641	575	830	568	634	486	2534	2071	2142	2511	1608	1960	1119	404	409	487	783	278	972	785	891	761	1023	682	519	497	819	618	854	586
135260	564758	275	135260	85:490.0 87:328.0 88:96.0 89:4491.0 91:278.0 98:198.0 100:1674.0 101:923.0 102:806.0 105:121.0 107:78.0 109:62.0 111:97.0 112:244.0 113:345.0 114:322.0 115:427.0 116:503.0 117:1642.0 118:320.0 119:231.0 127:529.0 128:1646.0 130:631.0 132:26.0 133:1406.0 139:61.0 140:42.0 141:85.0 142:651.0 144:775.0 145:466.0 146:345.0 147:1531.0 149:269.0 150:93.0 151:42.0 153:152.0 154:140.0 155:2147.0 156:1295…				461	411	335	411	379	391	398	464	456	488	654	442	485	321	39	223	452	317	532	311	776	307	800	500	522	596	467	527	303	583	489	343	431	473	451	486	146	432	264	541	420	556
134642	464633	91	134642	85:1427.0 86:90.0 91:14949.0 92:507.0 93:4787.0 94:97.0 95:81.0 96:90.0 97:1130.0 98:319.0 104:191.0 105:2903.0 106:225.0 107:1091.0 108:51.0 110:97.0 111:293.0 112:95.0 119:368.0 140:23.0 146:30.0 174:50.0 186:17.0 428:16.0 430:21.0 434:18.0				499	1101	1108	4684	671	823	753	572	1198	1358	631	921	1989	430	202	379	466	398	3786	675	1773	2050	662	848	448	517	305	233	338	186	478	2164	1092	853	799	1203	442	4698	625	252	270	402
134198	862695	96	134198	85:303.0 89:1035.0 92:254.0 93:183.0 94:460.0 95:426.0 96:18553.0 97:1400.0 98:776.0 100:299.0 101:793.0 107:113.0 108:236.0 109:121.0 110:125.0 112:221.0 113:408.0 114:99.0 115:452.0 116:868.0 117:1312.0 119:83.0 120:160.0 123:132.0 124:155.0 125:630.0 126:116.0 129:721.0 132:183.0 133:651.0 136:120.0 137:45.0 138:1625.0 139:94.0 140:181.0 141:71.0 142:286.0 143:77.0 144:193.0 147:1381.0 150:164…				21727	17992	25000	34140	20569	22464	18875	24758	25859	19496	26673	18937	13619	71686	15763	24784	14435	16244	27404	15355	24688	24132	25943	27426	21379	17238	16702	20070	18226	17193	18130	20310	23940	27100	14304	32656	10041	11475	12589	20130	14609	9935
134185	870875	96	134185	85:373.0 86:225.0 87:176.0 89:3783.0 90:378.0 91:997.0 92:174.0 93:931.0 94:979.0 95:1930.0 96:63420.0 97:4245.0 99:397.0 100:1024.0 101:2202.0 102:216.0 103:479.0 105:538.0 107:822.0 108:933.0 109:198.0 112:1211.0 113:1657.0 116:1227.0 117:1610.0 118:635.0 119:258.0 120:281.0 121:40.0 122:476.0 123:504.0 128:235.0 129:338.0 132:649.0 133:770.0 137:52.0 138:6103.0 139:990.0 140:308.0 141:498.0 14…				55277	48017	64786	89248	55679	58809	46235	64324	67205	51430	70442	49707	33875	171365	39163	64338	37454	48809	70786	40838	67142	73850	71267	72038	53004	45249	42643	51501	46536	45195	58105	54931	58869	67627	35688	82468	25688	29824	30984	47581	38447	24565
133502	675977	211	133502	85:1151.0 86:187.0 87:851.0 88:338.0 89:335.0 90:78.0 92:43.0 93:131.0 94:129.0 96:93.0 97:150.0 98:282.0 101:8715.0 102:1401.0 103:8660.0 104:1146.0 105:834.0 107:737.0 108:105.0 109:193.0 111:271.0 112:99.0 114:175.0 115:1734.0 116:517.0 117:1720.0 118:314.0 120:328.0 121:1289.0 122:209.0 123:730.0 127:266.0 129:5285.0 130:1203.0 131:4026.0 132:569.0 133:10230.0 134:1163.0 135:3024.0 136:96.0 1…				1805	1043	1837	1479	1408	1781	1845	880	2096	2240	2796	1923	399	208	368	379	229	449	752	909	564	825	547	658	705	678	808	912	759	762	561	694	735	738	583	598	358	131	267	364	299	385
131108	889986	334	131108	85:155.0 88:617.0 91:133.0 92:87.0 93:110.0 94:109.0 97:224.0 98:82.0 99:317.0 100:251.0 102:166.0 103:1688.0 104:132.0 105:61.0 107:113.0 110:1523.0 111:101.0 112:39.0 113:168.0 114:232.0 118:164.0 123:52.0 126:106.0 127:414.0 128:275.0 129:4320.0 130:805.0 131:614.0 132:105.0 133:379.0 134:444.0 136:257.0 138:42.0 140:210.0 142:87.0 144:181.0 145:123.0 146:314.0 147:1183.0 156:128.0 159:49.0 16…				2967	1363	1537	2709	1700	1323	1049	2402	3112	1140	926	2067	146	221	245	389	312	145	14877	9516	23027	6707	8567	19532	17777	17157	6934	18211	9097	17685	405	509	467	615	542	273	413	290	247	249	311	250
130741	545454	200	130741	85:364.0 86:698.0 87:274.0 88:24.0 93:17.0 95:11.0 98:441.0 100:3504.0 101:311.0 110:113.0 111:143.0 112:3435.0 113:1158.0 114:2807.0 115:870.0 116:352.0 118:117.0 119:218.0 124:60.0 125:88.0 126:1297.0 127:184.0 128:479.0 130:1756.0 131:1543.0 132:561.0 133:2478.0 134:329.0 135:145.0 137:76.0 139:151.0 140:984.0 141:341.0 142:3412.0 143:492.0 144:256.0 146:347.0 147:5063.0 148:700.0 149:177.0 15…				358	158	388	244	256	166	378	587	422	145	229	681	95	549	778	317	520	239	221	255	386	195	195	302	189	354	71	205	321	274	367	1433	980	886	944	193	934	239	281	496	705	235
130717	502102	116	130717	85:477.0 86:620.0 88:187.0 89:159.0 91:259.0 92:78.0 93:86.0 95:49.0 96:171.0 97:71.0 99:127.0 100:16.0 101:251.0 103:251.0 104:259.0 108:17.0 114:165.0 116:3897.0 117:615.0 120:164.0 124:26.0 129:120.0 130:234.0 131:80.0 132:115.0 133:395.0 134:47.0 136:23.0 140:87.0 141:40.0 144:66.0 147:197.0 149:262.0 152:983.0 153:95.0 156:350.0 157:26.0 158:224.0 159:29.0 160:198.0 161:184.0 162:43.0 163:22…				2084	732	1783	1712	787	848	2233	1393	1436	740	1147	702	651	1405	1714	2052	1826	867	3820	1258	2528	5592	1332	3667	806	537	406	681	607	408	2460	1072	1267	2092	1524	1626	1327	740	1995	1347	1895	699
130715	313971	110	130715	85:159.0 86:342.0 88:12.0 91:155.0 92:43.0 96:71.0 97:49.0 99:46.0 100:132.0 104:163.0 106:26.0 107:62.0 108:24.0 110:6067.0 111:207.0 114:287.0 115:268.0 118:167.0 132:196.0 134:943.0 135:75.0 136:17.0 145:56.0 147:133.0 152:567.0 160:11.0 180:3797.0 181:203.0 182:48.0 183:36.0 184:881.0 186:22.0 199:18.0 210:16.0 211:12.0 215:34.0 224:441.0 225:63.0 226:22.0 230:59.0 237:153.0 238:73.0 239:17.0…				768	860	1409	1119	758	766	1486	1424	2015	896	665	2982	862	890	1243	4279	858	843	4141	974	4546	3593	1352	1560	698	762	441	468	791	716	1675	3306	3487	2675	2844	1232	1513	893	654	1006	2124	1101
130712	280726	85	130712	85:275219.0 86:11601.0 87:966.0 88:484.0 89:716.0 90:261.0 91:1881.0 92:202.0 94:440.0 95:389.0 96:5759.0 97:2359.0 98:544.0 100:1052.0 101:178.0 103:431.0 104:76.0 105:1767.0 106:836.0 107:2989.0 109:52.0 111:78.0 112:21.0 114:2002.0 117:123.0 118:211.0 119:75.0 120:189.0 123:130.0 124:157.0 125:668.0 126:3341.0 127:391.0 128:75.0 129:78.0 130:681.0 131:490.0 133:1026.0 134:492.0 136:273.0 137:4…				22143	4281	20901	20154	6418	6115	24305	14781	24338	4825	6697	16641	3213	8931	8402	9693	11724	2942	30381	7415	28612	38904	5385	30089	4001	3747	2437	5087	5464	5288	20110	15350	16584	15336	17410	4642	8363	3011	12804	11571	10865	4050
130594	507329	112	130594	85:290.0 86:102.0 87:39.0 95:32.0 96:64.0 97:85.0 98:64.0 102:17.0 103:212.0 104:31.0 105:72.0 108:15.0 109:9.0 110:70.0 111:86.0 112:3940.0 113:256.0 114:20.0 115:142.0 116:43.0 121:10.0 131:145.0 134:85.0 140:23.0 142:31.0 144:45.0 158:33.0 159:48.0 161:13.0 163:18.0 174:43.0 179:10.0 182:16.0 184:10.0 185:18.0 186:161.0 187:13.0 189:14.0 201:23.0 202:1170.0 203:86.0 204:49.0 214:61.0 221:28.0 …				4742	3368	5007	5942	3544	4553	5952	4197	4367	3537	3221	2999	1197	1080	1371	1276	1464	1203	13931	7354	10578	17032	6682	12865	4236	1878	2770	3413	3727	2157	2396	2058	2165	2162	2242	3055	2321	2109	4543	2823	4057	2350
130533	535448	232	130533	98:79.0 100:3054.0 101:212.0 102:103.0 117:404.0 118:121.0 127:64.0 129:70.0 130:118.0 133:121.0 142:39.0 143:26.0 144:131.0 147:527.0 148:33.0 163:52.0 176:36.0 189:52.0 201:60.0 207:20.0 217:190.0 221:121.0 232:3222.0 233:603.0 234:235.0 235:17.0 244:40.0 281:9.0 327:17.0 333:21.0				566	818	622	487	697	911	691	824	827	782	904	795	626	539	535	620	582	670	189	679	376	6599	705	362	622	944	1066	734	710	829	521	529	648	582	646	715	448	736	370	718	322	723
130463	350265	228	130463	85:355.0 87:635.0 88:274.0 89:318.0 91:318.0 94:31.0 101:585.0 102:322.0 103:890.0 104:86.0 105:145.0 107:133.0 108:158.0 110:4672.0 111:287.0 114:100.0 115:627.0 116:458.0 117:2514.0 118:291.0 119:122.0 120:155.0 121:50.0 125:53.0 129:254.0 130:327.0 131:857.0 132:99.0 133:1024.0 134:1019.0 135:292.0 136:1133.0 137:101.0 142:40.0 143:126.0 144:279.0 147:6103.0 148:742.0 149:606.0 151:870.0 152:2…				2926	2145	3661	4033	1765	1846	3374	2376	3954	1913	2512	2342	1376	2264	2459	4635	2094	1166	3936	2606	7919	3371	2297	4174	1522	1439	744	1507	732	924	2881	1781	3362	6372	3251	2230	3385	785	1231	2243	1466	1105
128047	690038	158	128047	85:231.0 86:482.0 90:57.0 94:28.0 98:76.0 99:131.0 100:67.0 101:274.0 102:589.0 107:53.0 109:56.0 110:84.0 111:53.0 112:89.0 114:56.0 115:195.0 116:211.0 117:1756.0 118:149.0 128:95.0 129:250.0 130:287.0 132:197.0 133:68.0 134:150.0 141:48.0 142:121.0 151:35.0 157:152.0 158:12294.0 159:1863.0 160:695.0 161:60.0 162:25.0 164:18.0 166:54.0 168:38.0 169:87.0 170:99.0 178:13.0 183:26.0 184:29.0 185:2…				782	937	784	727	945	955	745	632	848	555	805	677	551	773	406	558	527	615	382	537	353	224	564	289	786	1522	1381	1385	237	1476	617	472	532	571	542	790	372	591	264	539	397	542
119054	958948	204	119054	85:889.0 86:270.0 87:430.0 88:294.0 89:543.0 90:189.0 91:378.0 92:59.0 93:87.0 94:122.0 95:337.0 96:106.0 97:454.0 98:130.0 99:582.0 101:2305.0 102:493.0 103:7317.0 104:690.0 105:232.0 107:112.0 109:319.0 111:748.0 112:168.0 113:498.0 114:188.0 115:3136.0 116:1787.0 117:6097.0 118:622.0 119:477.0 120:85.0 122:29.0 123:110.0 125:207.0 127:615.0 128:519.0 129:9144.0 130:4347.0 131:5178.0 132:657.0 …				1869	4633	1926	2494	4578	702	2147	1389	1502	4042	5866	1619	2637	949	888	1076	1018	2065	1239	2435	966	1062	2011	1179	1426	1228	2507	1178	868	1421	635	604	558	758	612	1652	843	2507	850	702	968	2534
117998	554418	102	117998	85:408.0 86:428.0 87:334.0 88:601.0 90:186.0 91:377.0 92:83.0 94:97.0 96:200.0 99:165.0 100:524.0 101:606.0 102:15593.0 103:1938.0 104:894.0 106:163.0 108:103.0 110:3828.0 111:219.0 112:118.0 113:30.0 118:172.0 120:44.0 121:33.0 125:133.0 127:468.0 129:271.0 130:1188.0 131:284.0 134:261.0 136:35.0 140:108.0 141:395.0 142:133.0 144:535.0 145:90.0 146:1130.0 149:946.0 154:66.0 156:327.0 157:121.0 1…				4197	1216	4283	3662	1654	1602	4143	2151	3752	1303	1608	1666	2871	2172	1422	2095	1693	3069	3228	1264	3615	3263	1449	3824	3097	1734	1747	2115	1825	1755	1188	1292	1647	1603	1304	2314	1775	2844	646	1741	1132	2807
117001	314869	110	117001	85:105.0 86:181.0 88:103.0 89:73.0 92:34.0 94:41.0 95:48.0 96:182.0 97:33.0 100:68.0 102:112.0 104:140.0 105:103.0 108:47.0 109:28.0 110:3482.0 111:104.0 113:59.0 114:155.0 115:158.0 117:249.0 120:46.0 123:10.0 125:30.0 126:173.0 128:127.0 129:40.0 131:253.0 132:208.0 133:288.0 134:433.0 135:72.0 136:130.0 138:11.0 140:10.0 143:65.0 145:62.0 146:47.0 147:2006.0 148:177.0 151:69.0 152:327.0 153:35…				768	860	1409	1119	758	766	1486	1424	2015	896	665	2107	862	890	1243	4279	858	843	4141	974	5034	3873	1352	3028	698	464	441	468	791	747	1675	2621	3957	3978	4041	1232	1513	893	1318	1006	1840	1101
113542	386532	312	113542	86:2267.0 87:1148.0 88:210.0 89:714.0 90:1471.0 91:652.0 92:125.0 96:294.0 97:258.0 98:521.0 102:1169.0 104:485.0 105:995.0 106:123.0 107:561.0 109:142.0 115:1070.0 116:362.0 117:698.0 119:2565.0 120:280.0 121:1415.0 122:128.0 123:326.0 127:738.0 131:1996.0 132:566.0 133:3890.0 134:1186.0 135:4591.0 136:399.0 137:356.0 138:82.0 139:100.0 141:84.0 142:84.0 146:473.0 147:2958.0 148:2011.0 150:37.0 …				621	376	521	465	550	462	549	647	882	415	400	557	179	372	406	554	391	310	881	617	704	746	460	599	356	302	270	448	250	351	458	587	536	618	513	427	445	320	552	539	555	406
113525	406821	164	113525	86:97.0 89:69.0 91:330.0 92:173.0 93:875.0 94:81.0 95:233.0 100:68.0 103:342.0 114:119.0 118:65.0 119:416.0 120:94.0 124:53.0 134:43.0 139:37.0 148:31.0 149:293.0 150:96.0 154:19.0 164:4389.0 165:407.0 166:1457.0 167:222.0 168:49.0 176:50.0 177:22.0 178:39.0 184:132.0 185:21.0 192:24.0 193:341.0 194:36.0 195:37.0 204:36.0 208:39.0 215:19.0 226:22.0 227:169.0 238:130.0 240:47.0 258:35.0 273:32.0 2…				296	770	338	233	595	437	340	728	388	695	354	766	152	82	188	84	85	150	2105	2092	2459	1718	4165	1575	2551	3536	2589	1393	2685	1858	168	174	189	100	240	133	189	238	55	74	183	194
111776	793451	174	111776	86:1613.0 87:117.0 97:10.0 100:526.0 101:125.0 102:199.0 108:17.0 117:332.0 119:23.0 124:14.0 129:371.0 130:205.0 131:636.0 132:36.0 133:155.0 134:19.0 135:31.0 136:36.0 147:762.0 149:111.0 158:33.0 159:9.0 162:49.0 174:4964.0 175:756.0 176:539.0 177:97.0 178:7.0 179:91.0 180:52.0 192:95.0 193:40.0 204:129.0 230:37.0 321:21.0 341:13.0 414:14.0 415:14.0 419:20.0 434:14.0 459:14.0 472:13.0 477:176.…				4265	5079	6939	8056	5131	4067	3127	6043	3671	4929	3732	5968	1208	2111	911	2203	1685	2703	536	2539	1800	268	1948	997	3120	1270	3008	4121	1955	3657	4046	5005	6075	4699	4662	3613	888	1342	429	3725	970	3133
111732	689146	174	111732	86:1666.0 87:110.0 100:1003.0 102:423.0 115:24.0 116:298.0 118:21.0 129:322.0 130:203.0 142:96.0 143:116.0 160:54.0 171:21.0 174:5420.0 175:772.0 176:567.0 177:40.0 178:16.0 187:14.0 319:15.0 361:13.0 387:14.0 389:132.0 390:28.0 494:18.0				2334	2330	2757	3689	2409	1987	1891	1509	2415	1922	1922	1563	2460	2549	3443	2443	2219	2731	1434	2163	1884	900	1848	1814	2359	2194	2271	1356	2237	2059	3352	2884	2812	3201	3693	3425	1201	1199	5597	851	3269	1225
110889	423283	140	110889	86:56.0 87:520.0 90:4760.0 91:556.0 93:109.0 95:101.0 96:141.0 97:2680.0 101:5.0 103:504.0 104:56.0 106:74.0 107:91.0 108:285.0 110:6264.0 111:233.0 112:2455.0 114:101.0 115:558.0 116:121.0 117:169.0 119:102.0 123:24.0 128:559.0 129:133.0 134:281.0 135:168.0 136:46.0 140:37991.0 141:8440.0 142:1809.0 144:112.0 146:24.0 156:48.0 164:18.0 165:24.0 171:460.0 172:549.0 174:23.0 178:30.0 184:242.0 186…				3497	876	1264	2207	396	998	1646	900	1175	421	1100	1750	627	4735	1941	24991	2662	531	875	997	1340	549	968	905	632	430	341	691	417	417	2873	8856	1344	22523	1568	722	1475	754	2199	2841	2263	652
110612	715649	172	110612	85:330.0 86:1726.0 87:243.0 88:355.0 94:50.0 96:50.0 98:208.0 99:313.0 100:5409.0 101:653.0 102:1493.0 103:1102.0 109:175.0 110:25.0 111:17.0 112:149.0 113:66.0 114:598.0 115:1470.0 116:2400.0 119:179.0 126:193.0 127:112.0 128:1079.0 129:2249.0 130:738.0 131:1290.0 132:273.0 133:1719.0 134:182.0 135:55.0 137:42.0 140:81.0 141:28.0 142:597.0 143:111.0 144:743.0 145:20.0 146:191.0 147:8879.0 148:12…				1501	531	1288	1217	885	510	962	457	369	484	545	467	1148	1339	341	1787	827	1107	1147	853	942	1433	280	1351	499	398	215	562	495	233	1109	1167	1123	1883	1047	2230	791	926	338	948	332	1191
110611	575072	117	110611	85:1103.0 86:477.0 88:231.0 92:39.0 96:133.0 97:151.0 98:26.0 99:430.0 100:2892.0 101:1403.0 102:584.0 105:215.0 106:50.0 110:576.0 111:109.0 112:246.0 115:618.0 117:28920.0 118:3148.0 119:1351.0 120:130.0 121:35.0 130:227.0 131:2280.0 132:597.0 133:3359.0 134:392.0 135:363.0 136:27.0 142:183.0 143:298.0 144:82.0 145:123.0 147:20696.0 148:3622.0 149:1919.0 150:132.0 151:134.0 157:1487.0 158:320.0…				1870	3009	2056	2012	2663	2030	2289	1907	2077	2744	3578	1889	1766	1823	1845	1671	1874	1571	4887	4159	3181	4326	4179	5430	5345	9020	7824	8550	7267	8646	931	760	1035	1060	952	1209	1419	1346	1589	1640	1709	1534
110602	884344	387	110602	85:247.0 86:477.0 87:917.0 88:553.0 89:1652.0 90:399.0 91:51142.0 92:4056.0 93:982.0 94:390.0 95:548.0 97:219.0 98:170.0 99:274.0 100:336.0 101:745.0 102:1719.0 103:23729.0 104:2793.0 105:4965.0 106:611.0 107:2804.0 108:363.0 109:648.0 110:239.0 111:330.0 112:193.0 113:371.0 114:260.0 115:6407.0 116:1387.0 117:2317.0 118:1190.0 119:39176.0 120:4119.0 121:2482.0 122:345.0 123:239.0 124:317.0 125:4…				1262	829	1164	977	1229	1258	1472	1592	2005	1666	1972	1131	272	461	219	332	628	556	971	679	1120	2950	794	796	380	148	348	237	321	241	1295	738	1134	981	958	731	68	81	85	80	65	87
110573	857857	131	110573	85:143.0 86:87.0 89:80.0 90:40.0 91:277.0 92:60.0 93:111.0 94:41.0 95:45.0 96:171.0 97:256.0 98:41.0 99:118.0 100:319.0 101:58.0 102:42.0 104:12.0 107:24.0 108:36.0 109:15.0 110:134.0 111:71.0 112:54.0 114:31.0 115:689.0 116:4079.0 117:434.0 118:117.0 119:54.0 120:26.0 121:20.0 122:16.0 124:50.0 125:8.0 126:35.0 127:84.0 128:1140.0 129:256.0 130:67.0 131:7694.0 132:865.0 133:371.0 134:42.0 138:38…				1360	1647	1009	594	981	1345	1289	1654	905	810	607	1748	1338	1232	248	1241	828	1368	589	2272	2113	713	2543	421	316	482	605	269	176	387	1183	2088	1469	2150	1154	1225	840	1477	430	389	354	1340
110359	674032	174	110359	85:349.0 86:2742.0 88:215.0 89:495.0 92:117.0 96:95.0 98:155.0 99:290.0 100:1574.0 101:233.0 102:883.0 103:710.0 104:84.0 110:60.0 111:80.0 113:116.0 114:118.0 116:300.0 125:67.0 129:413.0 130:482.0 131:620.0 133:667.0 134:63.0 135:44.0 136:23.0 138:20.0 140:55.0 143:329.0 146:134.0 147:1104.0 152:70.0 158:552.0 159:25.0 160:521.0 161:109.0 162:22.0 163:17.0 169:76.0 170:47.0 171:92.0 172:160.0 1…				2293	1816	1905	1739	2059	1951	1835	1596	1099	1571	1775	1658	977	1416	822	1107	873	1103	682	1208	1146	737	1004	907	3351	2960	3300	3301	2736	3088	1276	1273	806	1243	1265	833	773	811	439	773	539	925
110014	700097	174	110014	85:550.0 86:9097.0 87:1434.0 88:504.0 89:5362.0 90:528.0 91:257.0 92:44.0 97:169.0 98:609.0 99:298.0 100:7534.0 101:2799.0 102:3138.0 103:6592.0 104:1104.0 105:748.0 106:127.0 107:193.0 111:224.0 112:489.0 113:615.0 114:304.0 115:125.0 117:4960.0 118:375.0 119:737.0 120:59.0 121:16.0 124:53.0 126:327.0 127:104.0 128:161.0 129:3347.0 130:1798.0 131:2742.0 132:684.0 133:3561.0 134:428.0 135:212.0 1…				1468	1146	1614	1214	951	1117	1580	1486	1677	1214	1567	1422	791	555	526	1036	931	885	1389	989	1082	1694	1061	1056	608	548	409	592	510	628	1654	2352	1705	1889	2038	668	701	964	160	654	578	896
109401	533535	102	109401	85:933.0 86:579.0 87:297.0 88:468.0 89:228.0 90:243.0 91:61.0 94:238.0 96:39.0 98:316.0 99:80.0 100:417.0 101:142.0 102:11005.0 103:1251.0 104:502.0 105:48.0 107:93.0 110:123.0 111:222.0 112:140.0 114:260.0 116:247.0 117:82.0 118:71.0 120:36.0 122:31.0 128:724.0 129:146.0 130:358.0 131:340.0 132:169.0 137:32.0 138:50.0 139:18.0 140:68.0 141:75.0 142:392.0 143:234.0 144:482.0 145:138.0 146:40.0 14…				387	1510	307	391	827	2941	353	3690	680	870	10217	436	10500	785	482	729	866	2129	401	648	386	2344	555	4716	359	254	1390	163	1434	325	671	944	829	889	810	40226	524	1054	183	685	531	666
108314	653428	129	108314	85:369.0 86:416.0 87:488.0 88:206.0 89:4371.0 90:349.0 91:245.0 92:36.0 97:110.0 98:86.0 99:356.0 100:635.0 101:992.0 102:529.0 103:5892.0 104:534.0 105:1623.0 106:161.0 107:72.0 109:26.0 111:230.0 112:186.0 113:402.0 114:504.0 115:596.0 116:478.0 117:8372.0 118:746.0 119:664.0 120:45.0 121:19.0 125:43.0 126:123.0 127:352.0 128:260.0 129:18089.0 130:2675.0 131:2030.0 132:322.0 133:3676.0 134:386.…				5082	4637	7671	4678	4467	5220	4390	4116	4760	4483	5256	3967	1330	2187	730	715	771	766	3421	3329	2824	3377	4215	5060	4204	3626	4076	3859	3532	3562	841	966	1031	861	1443	1328	738	908	809	878	711	821
106742	345160	147	106742	85:4111.0 87:4436.0 89:5792.0 90:1720.0 91:3834.0 92:1241.0 93:1764.0 94:298.0 95:1100.0 96:4037.0 97:1608.0 98:3117.0 99:2256.0 102:11156.0 103:53040.0 104:10533.0 105:26233.0 106:5523.0 107:13493.0 108:1577.0 109:2823.0 110:1541.0 111:426.0 112:897.0 113:3944.0 115:64291.0 116:12781.0 117:52451.0 118:9324.0 119:43141.0 120:9590.0 121:30484.0 122:4442.0 123:14047.0 124:1007.0 125:649.0 126:1805.…				1534713	1358056	1344768	1651353	1387326	1476474	932875	1181642	444963	1369787	1634339	1143024	829396	1256537	833665	930798	755163	781130	1371193	1653320	1596039	1451645	1221091	1582973	953811	648173	695375	792816	808098	710956	1685433	1589245	1681524	1678811	980200	1849426	524014	536389	568532	453854	545474	563600
106693	665825	211	106693	86:82.0 89:630.0 90:73.0 91:93.0 98:101.0 99:232.0 100:178.0 101:2913.0 102:335.0 103:4653.0 104:295.0 105:192.0 106:68.0 107:118.0 108:26.0 109:53.0 113:685.0 114:122.0 115:654.0 116:666.0 117:532.0 118:154.0 119:285.0 120:19.0 121:294.0 122:34.0 128:117.0 129:2583.0 130:431.0 131:1744.0 132:220.0 133:3092.0 134:190.0 135:622.0 136:56.0 137:307.0 138:65.0 139:237.0 142:64.0 145:54.0 147:3289.0 1…				1278	1742	957	456	1433	2233	303	864	785	1170	2956	1043	1133	1223	725	1159	1083	1221	795	6613	300	1749	3684	865	338	847	1394	860	585	975	1151	1271	1449	1292	1284	618	917	1143	375	1105	561	1063
106686	711365	116	106686	85:390.0 86:671.0 87:534.0 88:197.0 89:736.0 90:80.0 91:93.0 92:69.0 93:58.0 94:44.0 98:262.0 99:274.0 100:12242.0 101:7183.0 102:7993.0 103:10774.0 104:972.0 105:510.0 106:134.0 107:125.0 109:75.0 111:71.0 112:39.0 113:578.0 114:994.0 115:21343.0 116:20047.0 117:3374.0 118:651.0 119:435.0 120:72.0 121:380.0 128:40.0 129:5549.0 130:675.0 131:3290.0 132:299.0 133:5621.0 134:544.0 135:1361.0 136:11…				379	4411	33431	29402	3450	6602	23687	699	24600	2567	3295	385	542	148	7826	68	5403	891	29067	10676	25697	34370	6995	26617	12951	749	10636	896	11707	915	16539	17385	12993	11644	207	2192	10450	436	8348	6477	7769	557
106629	967520	112	106629	85:349.0 86:1347.0 87:119.0 90:9.0 91:27.0 92:4.0 93:167.0 94:111.0 95:1069.0 96:633.0 97:1328.0 98:1177.0 99:220.0 100:708.0 101:170.0 107:120.0 108:26.0 109:447.0 110:339.0 111:570.0 112:1212.0 113:282.0 114:824.0 115:253.0 116:4.0 121:158.0 122:60.0 123:309.0 124:141.0 125:286.0 126:1621.0 127:125.0 128:547.0 133:2.0 134:64.0 135:158.0 136:85.0 137:180.0 138:96.0 139:46.0 140:275.0 141:23.0 14…				2752	2700	14977	1731	1759	3301	5539	4973	887	841	1051	4627	1238	2129	545	2715	855	872	10043	3141	4193	9277	4042	5388	1977	7123	8921	1296	1741	3578	4265	3397	3478	2343	2901	1214	584	188	572	302	1776	1251
106482	772969	128	106482	85:1837.0 86:2306.0 87:2099.0 88:5423.0 89:1045.0 90:664.0 91:1108.0 92:224.0 93:379.0 94:143.0 95:300.0 96:314.0 97:448.0 98:1652.0 99:1282.0 100:26445.0 101:5270.0 102:2664.0 103:4984.0 104:630.0 105:1442.0 106:425.0 107:512.0 108:115.0 109:3691.0 110:490.0 111:1768.0 112:1727.0 113:2271.0 114:5293.0 115:4795.0 116:5273.0 117:3748.0 118:1046.0 119:1716.0 120:345.0 121:581.0 122:82.0 123:243.0 1…				101609	142009	54594	38360	123461	131777	20111	27334	30909	29553	19723	34092	7796	5717	815	2232	7120	6110	589	3377	2593	663	4452	595	474	1428	2057	2033	603	2623	2625	2838	2477	2497	797	3042	9749	10159	262	9032	1230	11100
105622	488510	158	105622	85:6971.0 88:1516.0 89:220.0 91:1304.0 95:1125.0 98:2773.0 99:441.0 101:5043.0 102:1533.0 103:1263.0 104:488.0 105:570.0 107:294.0 109:1077.0 110:660.0 111:965.0 113:1798.0 116:3584.0 117:2288.0 118:1046.0 121:556.0 122:105.0 123:241.0 124:347.0 125:160.0 128:558.0 129:2591.0 131:1804.0 132:642.0 133:1688.0 134:1786.0 135:188.0 136:556.0 137:445.0 138:376.0 139:132.0 140:4308.0 141:1093.0 144:702…				166506	80383	166114	197233	89503	125954	208936	101519	170306	94276	155023	79198	113713	169803	263252	197866	202096	114766	200451	94581	133560	298265	92461	191270	104975	44823	41983	73888	75389	46110	196759	112230	126003	139766	136460	152885	99967	104290	404038	174762	251007	108347
104135	742765	204	104135	85:495.0 86:2695.0 88:1245.0 89:1746.0 90:149.0 91:33.0 95:252.0 96:172.0 100:10245.0 101:3990.0 102:2221.0 103:1107.0 104:210.0 111:184.0 114:2433.0 115:385.0 116:10488.0 117:833.0 121:192.0 123:69.0 125:358.0 126:63.0 129:3250.0 133:3724.0 134:187.0 135:297.0 138:11.0 141:198.0 142:478.0 144:990.0 145:667.0 146:788.0 147:10600.0 148:2132.0 149:2606.0 152:82.0 155:98.0 160:928.0 161:260.0 162:19…				1509	1283	1208	1397	920	1282	945	839	999	921	1188	864	486	527	243	423	532	471	285	476	455	123	529	262	802	1409	1637	1466	138	1596	529	478	446	466	459	497	359	378	81	371	170	359
104022	568162	130	104022	86:91.0 87:23.0 88:54.0 89:39.0 91:24.0 95:20.0 98:71.0 100:249.0 110:100.0 113:51.0 114:97.0 116:51.0 119:29.0 121:26.0 124:33.0 127:127.0 128:97.0 129:125.0 130:5523.0 131:623.0 132:504.0 133:78.0 141:108.0 142:102.0 152:80.0 153:87.0 154:29.0 155:137.0 157:139.0 158:40.0 159:18.0 160:46.0 161:18.0 162:19.0 163:24.0 165:76.0 167:39.0 168:36.0 169:65.0 176:37.0 177:25.0 178:42.0 180:16.0 181:35.…				2735	2518	2760	298	2163	3258	2979	331	2609	2584	5950	1561	1065	1712	817	1137	1426	657	3033	5066	4777	663	4465	3235	3297	1917	2933	2806	319	2105	1318	1133	1505	974	1126	19835	1137	877	459	1687	799	1000
103843	801781	107	103843	85:164.0 86:522.0 87:113.0 88:210.0 90:42.0 92:28.0 93:127.0 94:285.0 95:546.0 96:386.0 97:227.0 98:430.0 99:111.0 100:750.0 101:302.0 102:359.0 103:497.0 104:36.0 105:145.0 106:880.0 107:3822.0 108:397.0 109:249.0 110:403.0 111:88.0 112:210.0 113:221.0 114:280.0 115:181.0 116:662.0 117:422.0 118:780.0 119:373.0 120:80.0 121:18.0 122:157.0 123:1032.0 124:522.0 125:2974.0 126:340.0 127:141.0 128:1…				703	1457	830	889	1469	2177	768	2367	2352	292	1663	1764	390	699	618	544	551	702	354	366	435	437	627	364	656	738	695	611	570	317	270	288	294	429	267	313	438	449	315	431	455	370
103840	635703	175	103840	87:149.0 101:114.0 103:198.0 105:30.0 110:417.0 111:26.0 134:148.0 136:73.0 145:49.0 147:136.0 151:18.0 175:3127.0 176:269.0 177:204.0 184:164.0 228:162.0 257:39.0 330:31.0				45454	8937	50134	64789	13102	11890	47738	3083	38364	7856	12001	16515	27942	38193	86200	40552	45005	29915	91092	143866	61519	105501	119756	99507	55738	37255	75586	39405	46429	27221	77708	48152	54020	61651	55724	46394	25700	24222	124732	39171	65460	24843
99873	759859	128	99873	86:534.0 87:237.0 88:2004.0 91:104.0 98:80.0 100:2699.0 102:477.0 103:690.0 104:257.0 105:67.0 114:373.0 115:385.0 116:1408.0 117:357.0 119:10.0 128:7258.0 129:797.0 130:783.0 132:133.0 133:305.0 144:87.0 146:72.0 148:46.0 160:303.0 161:98.0 162:43.0 188:177.0 202:158.0 206:340.0 216:353.0 218:2684.0 219:694.0 220:274.0 230:11.0 232:75.0 245:23.0 334:13.0				56090	56566	41184	39015	57683	64120	9934	12833	16138	15317	4951	2384	4015	2044	1306	2910	3709	3813	508	2445	2188	382	2879	586	795	1436	1183	1651	138	1623	1322	1173	1183	1189	1269	1551	3362	3722	189	3576	1617	1034
99864	923731	169	99864	87:64.0 102:53.0 110:31.0 115:185.0 116:54.0 119:28.0 129:521.0 130:64.0 131:182.0 133:163.0 135:48.0 141:170.0 143:62.0 148:124.0 151:39.0 153:68.0 169:4727.0 170:517.0 171:267.0 181:27.0 183:47.0 184:24.0 211:325.0 225:30.0 227:60.0 243:113.0 253:17.0 259:37.0 281:55.0 283:14.0 299:249.0 315:116.0 316:36.0 325:29.0 362:14.0 371:19.0 456:14.0				321	743	127	9784	964	546	327	597	563	754	443	553	882	1118	97	1030	771	953	150	416	160	116	395	3939	76	178	159	210	44	219	714	575	535	687	617	611	564	1365	79	722	85	1387
97611	703437	174	97611	86:213.0 89:6.0 101:19.0 103:588.0 107:17.0 116:334.0 122:24.0 144:19.0 146:483.0 160:81.0 174:2858.0 175:269.0 176:36.0 187:203.0 188:236.0 202:606.0 245:11.0 285:148.0 328:14.0 368:1.0 411:4.0				893	971	1125	678	601	756	1088	672	991	755	1420	1113	869	435	531	1121	1024	1063	195	345	260	252	382	119	151	192	117	186	82	221	1485	2115	1601	2307	2519	873	776	935	173	603	537	931
96537	674567	158	96537	86:458.0 87:278.0 88:150.0 89:186.0 90:59.0 95:131.0 97:79.0 100:985.0 101:235.0 102:185.0 103:463.0 105:124.0 107:161.0 112:43.0 114:101.0 115:440.0 116:373.0 119:205.0 123:15.0 131:342.0 132:136.0 133:466.0 142:1931.0 143:361.0 144:131.0 146:20.0 148:536.0 149:295.0 154:91.0 156:54.0 158:5332.0 159:410.0 160:413.0 161:86.0 162:41.0 163:135.0 170:114.0 171:51.0 172:53.0 174:267.0 176:23.0 178:21…				5700	5040	5005	3043	1090	2808	1725	4641	6058	5965	600	5771	2660	5340	176	4938	3746	2650	1526	3020	4028	268	3484	1784	2437	392	3288	4136	732	4302	5052	4289	3579	3767	4655	2267	3283	3364	605	3129	1316	2441
95422	572506	100	95422	86:145.0 87:2004.0 88:102.0 89:132.0 91:169.0 93:43.0 100:8922.0 101:637.0 102:535.0 103:403.0 112:84.0 114:281.0 115:115.0 116:177.0 117:611.0 118:75.0 119:77.0 126:109.0 128:223.0 129:1192.0 130:121.0 133:271.0 134:25.0 135:35.0 144:213.0 146:10.0 147:327.0 161:1435.0 162:127.0 172:206.0 177:430.0 178:34.0 179:22.0 184:31.0 188:28.0 190:40.0 202:843.0 203:151.0 204:79.0 218:5600.0 219:677.0 220…				3368	5243	1818	3191	4224	2594	1010	2750	2786	2902	3477	2144	48	1169	1236	1215	1337	1359	1329	5992	1553	1176	5634	1426	1445	1313	1697	1332	1267	1130	2489	658	1075	748	899	52023	1079	1940	1392	1438	1151	1459
91421	280725	86	91421	86:8339.0 87:744.0 89:227.0 90:94.0 91:188.0 96:110.0 102:223.0 103:203.0 104:202.0 105:83.0 108:46.0 117:805.0 119:126.0 125:37.0 127:324.0 132:100.0 133:362.0 142:104.0 145:2.0 146:1045.0 147:6209.0 171:95.0 177:124.0 179:87.0 188:190.0 189:78.0 191:333.0 192:122.0 193:292.0 194:58.0 195:32.0 203:116.0 204:29.0 205:70.0 207:354.0 220:136.0 249:419.0 250:149.0 251:84.0 252:38.0 265:319.0 266:81.…				233284	74284	211227	222603	120852	178708	246298	91564	238312	88328	289198	9754	58762	133587	60990	124471	125631	43654	257852	281477	8756	322015	99130	279432	198478	88911	152641	246264	125142	179476	119065	8119	51281	20859	2951	89048	48442	54145	121640	107157	59786	72450
84583	631741	156	84583	85:69.0 86:105.0 87:14.0 88:22.0 89:1163.0 90:59.0 97:309.0 98:18.0 99:74.0 100:26.0 101:197.0 102:384.0 112:188.0 113:105.0 115:6.0 116:3.0 117:194.0 123:131.0 127:163.0 128:453.0 129:745.0 130:44.0 131:168.0 133:394.0 135:4.0 138:62.0 140:159.0 141:169.0 143:265.0 144:7.0 145:9.0 146:7.0 147:3013.0 148:594.0 149:127.0 150:52.0 154:12.0 155:74.0 156:4072.0 157:185.0 158:51.0 159:12.0 160:2.0 161…				969	338	702	807	322	201	883	1019	1130	263	337	844	307	987	938	837	1497	216	932	270	1167	843	336	746	286	327	106	358	353	327	1566	1330	1214	778	1345	284	1324	315	973	1847	817	274
84563	800580	128	84563	85:181.0 86:45.0 87:361.0 88:627.0 89:97.0 90:525.0 92:60.0 93:123.0 94:59.0 95:22.0 98:188.0 99:31.0 100:2259.0 101:351.0 102:537.0 103:455.0 104:223.0 106:59.0 109:216.0 112:173.0 114:556.0 117:154.0 118:177.0 119:180.0 120:18.0 121:46.0 122:31.0 123:38.0 127:234.0 128:19504.0 129:2356.0 130:1318.0 131:514.0 132:330.0 133:450.0 134:20.0 135:125.0 136:34.0 137:39.0 139:38.0 140:19.0 141:30.0 142…				2349	3803	2054	1725	3726	4127	1019	1305	1589	1526	1533	1566	303	375	141	346	203	206	343	464	355	336	187	364	124	160	224	102	92	178	476	186	141	317	256	253	103	216	209	158	154	249
84390	536892	98	84390	85:94.0 90:138.0 91:282.0 95:178.0 97:60.0 98:14227.0 99:1045.0 100:741.0 103:638.0 108:61.0 111:61.0 114:62.0 129:2370.0 130:831.0 131:1261.0 133:794.0 142:47.0 145:82.0 146:550.0 147:2654.0 148:327.0 154:126.0 155:101.0 156:849.0 167:18.0 170:328.0 171:126.0 172:554.0 175:38.0 182:52.0 183:46.0 184:149.0 188:4346.0 189:546.0 190:296.0 199:32.0 200:336.0 203:59.0 218:374.0 220:150.0 244:944.0 24…				6188	2278	5224	6179	2842	3126	3469	1835	2810	1522	2825	1348	582	661	487	485	541	591	1038	366	842	858	421	1001	1411	782	735	1363	1349	876	356	502	698	679	510	837	638	646	1161	486	644	635
84223	245785	151	84223	87:311.0 88:266.0 89:1035.0 90:138.0 91:159.0 93:47.0 95:295.0 96:167.0 98:146.0 99:120.0 100:582.0 102:256.0 103:1262.0 104:524.0 105:498.0 106:190.0 109:114.0 111:5.0 113:92.0 114:133.0 115:895.0 116:16.0 118:105.0 119:536.0 120:529.0 121:234.0 122:58.0 123:50.0 124:670.0 125:73.0 126:491.0 127:574.0 128:44.0 129:107.0 130:569.0 132:84.0 133:2075.0 134:466.0 135:638.0 136:69.0 137:759.0 138:99.…				4735	887	4251	4019	5368	913	4365	1062	4241	843	8982	1137	2819	2008	1786	3028	2390	2996	950	936	1195	1194	1091	1011	1726	212	3185	1911	1026	1436	3465	1032	861	1036	1090	7121	1549	2663	2779	2498	2159	4658
84213	550832	98	84213	95:15.0 98:3819.0 107:11.0 110:252.0 114:83.0 116:68.0 117:318.0 118:33.0 128:30.0 129:92.0 130:23.0 133:21.0 143:66.0 144:33.0 147:684.0 156:101.0 157:13.0 170:215.0 171:54.0 172:169.0 173:2.0 174:49.0 184:80.0 190:29.0 198:3.0 200:36.0 204:6.0 206:3.0 208:4.0 212:34.0 214:10.0 217:151.0 230:21.0 232:44.0 235:9.0 244:62.0 247:2.0 254:11.0 288:2485.0 289:645.0 290:201.0 294:12.0 296:8.0 297:9.0 3…				1213	763	2449	1581	878	1302	2964	1595	1903	826	1172	1524	915	2745	845	1868	1250	904	2307	825	1557	1481	1775	1451	606	931	1512	701	782	485	3644	1538	2201	2142	2875	1070	907	1232	1712	2258	568	825
84116	517387	103	84116	85:144.0 86:64.0 87:351.0 89:236.0 93:11.0 97:5.0 99:77.0 101:796.0 102:91.0 103:8660.0 104:784.0 105:338.0 110:8.0 111:22.0 113:27.0 115:630.0 116:599.0 117:913.0 118:37.0 119:108.0 127:1.0 129:1136.0 130:182.0 131:709.0 132:98.0 133:904.0 134:104.0 135:49.0 141:30.0 143:83.0 147:2600.0 148:912.0 149:453.0 150:27.0 151:20.0 155:403.0 156:155.0 157:106.0 158:107.0 159:71.0 163:6.0 170:4.0 175:16.…				3573	3604	3477	2121	3724	3489	3615	3218	3672	3801	5262	2692	1684	4061	4312	3452	3594	3181	2847	2922	2822	2535	2193	1568	2610	2211	2112	2883	1854	2172	3327	4715	5676	8322	5204	4157	2348	3518	2520	2464	2876	3435
66261	760411	174	66261	85:17519.0 86:116388.0 87:27929.0 88:8632.0 89:2544.0 90:1494.0 91:7941.0 92:663.0 97:1871.0 99:3711.0 100:74039.0 101:18065.0 102:23646.0 104:2603.0 105:468.0 106:325.0 107:93.0 110:55.0 111:2599.0 112:3145.0 113:4507.0 114:6239.0 115:9311.0 116:32861.0 117:23870.0 118:7171.0 119:2530.0 120:766.0 121:758.0 122:190.0 127:1983.0 128:2965.0 130:25372.0 131:14762.0 132:11246.0 133:14276.0 134:3542.0…				3484	3556	3345	2896	3035	3151	2299	1831	2677	1919	2266	2152	1242	1408	984	1340	1232	1189	1155	1064	1582	1203	1334	1079	2328	2270	2275	2253	1484	2343	1590	1223	1216	1175	1408	1441	1206	1043	731	1238	810	1051
62840	573246	102	62840	87:4057.0 88:5525.0 89:765.0 90:1543.0 100:11890.0 102:55390.0 103:29217.0 104:5247.0 105:1184.0 108:67.0 119:1008.0 122:2.0 130:2463.0 131:2300.0 132:711.0 144:5821.0 146:14115.0 157:175.0 158:635.0 159:780.0 160:704.0 161:2919.0 162:993.0 172:1593.0 173:925.0 174:1148.0 175:3732.0 176:3110.0 177:1335.0 186:207.0 188:282.0 194:20.0 199:114.0 200:1506.0 201:794.0 206:1987.0 207:1193.0 208:260.0 2…				6057	1958	8851	7858	2512	2633	10981	4201	8599	2246	2920	3656	29420	581	776	461	619	5666	6703	1756	6819	8583	1586	7296	5988	2917	1386	4298	4017	2820	594	2156	466	458	510	73955	454	363	878	472	711	428
62393	719310	174	62393	85:4018.0 86:1853.0 99:1038.0 102:700.0 113:730.0 125:14.0 126:118.0 127:536.0 130:74.0 133:75.0 142:248.0 143:63.0 148:22.0 155:210.0 159:125.0 160:112.0 167:12.0 172:157.0 174:6987.0 175:1336.0 176:1065.0 177:131.0 187:109.0 188:89.0 190:31.0 201:72.0 214:54.0 216:38.0 219:220.0 227:7.0 238:13.0 248:35.0 249:80.0 250:8.0 253:105.0 254:10.0 276:20.0 277:18.0 285:109.0 286:78.0 292:28.0 293:33.0 …				2063	1807	1893	1794	1776	1936	1707	1607	1570	1678	1494	1400	1088	1269	1080	1099	1026	1197	1115	1003	947	1080	1235	917	2826	2474	2594	2832	2443	2696	1105	937	1017	1039	950	972	850	725	848	853	753	793
48608	418870	160	48608	86:76.0 94:5.0 100:514.0 101:75.0 103:32.0 116:1619.0 119:8.0 133:154.0 137:18.0 144:135.0 147:696.0 148:96.0 149:23.0 160:1163.0 161:104.0 162:43.0 165:105.0 190:208.0 192:32.0 204:22.0 233:3.0 234:41.0 261:2.0 262:180.0 263:23.0 291:6.0				819	280	445	620	313	290	786	598	707	221	342	574	220	718	527	978	1025	316	532	259	587	601	330	482	450	458	178	450	572	410	792	881	539	475	542	328	986	443	720	1396	412	285
43021	816623	123	43021	86:1598.0 100:1112.0 101:7430.0 102:454.0 106:167.0 107:144.0 108:79.0 110:140.0 111:17.0 113:73.0 114:13.0 116:212.0 123:5022.0 124:464.0 125:133.0 128:78.0 129:2378.0 130:31.0 139:97.0 140:27.0 160:55.0 164:86.0 165:84.0 179:197.0 181:39.0 184:38.0 193:71.0 194:26.0 195:24.0 203:13.0 204:21.0 207:156.0 208:42.0 209:64.0 210:135.0 211:206.0 230:10.0 234:5.0 235:13.0 237:25.0 238:39.0 240:51.0 24…				1032	1192	384	282	922	964	409	535	575	859	692	1071	546	581	100	321	404	603	268	353	131	3217	523	157	74	165	190	141	81	185	381	363	292	446	278	554	358	533	96	274	1161	596
42914	785756	253	42914	86:45.0 90:54.0 92:19.0 94:217.0 95:388.0 96:742.0 100:518.0 101:124.0 102:19.0 103:63.0 106:830.0 107:1877.0 108:181.0 110:258.0 115:11.0 117:2.0 122:31.0 123:329.0 124:259.0 127:70.0 129:164.0 130:102.0 131:1.0 132:167.0 134:267.0 135:394.0 142:98.0 144:37.0 147:11.0 150:75.0 154:7.0 156:317.0 157:80.0 158:8.0 163:461.0 164:130.0 168:62.0 169:25.0 173:13.0 175:15.0 176:4.0 179:4143.0 180:580.0 …				2909	2576	3099	558	2453	2735	2178	2160	2834	2117	2895	2140	731	1120	690	1118	924	1066	1290	587	535	1020	907	750	1047	1128	992	1140	977	1015	337	314	495	450	360	391	643	900	754	611	758	552
42913	812736	125	42913	85:9.0 93:29.0 96:17.0 98:93.0 100:294.0 101:58.0 105:112.0 106:55.0 107:675.0 115:15.0 116:52.0 118:81.0 120:47.0 124:4.0 125:6557.0 126:300.0 127:683.0 128:28.0 130:46.0 133:15.0 139:4.0 145:3.0 151:30.0 152:143.0 153:550.0 154:63.0 155:178.0 156:383.0 157:701.0 158:116.0 167:23.0 169:236.0 171:6.0 172:11.0 178:6.0 181:36.0 182:1.0 183:521.0 184:21.0 185:96.0 193:167.0 197:201.0 198:42.0 204:39…				2360	1816	2220	2061	1447	2027	2507	2444	3109	1596	2447	2064	646	950	510	672	745	790	512	719	475	193	597	411	1056	787	916	1217	789	981	333	349	409	530	411	464	579	677	404	438	387	531
42445	693710	230	42445	85:195.0 86:7.0 88:230.0 92:1.0 97:6.0 99:171.0 100:147.0 101:780.0 102:135.0 103:514.0 106:55.0 107:915.0 111:65.0 113:56.0 116:524.0 117:116.0 123:26.0 128:344.0 129:546.0 130:140.0 133:174.0 134:120.0 139:80.0 140:8.0 142:109.0 143:341.0 144:119.0 146:191.0 147:3779.0 148:363.0 149:201.0 150:252.0 155:110.0 156:57.0 157:72.0 158:96.0 161:1.0 163:147.0 168:119.0 169:56.0 170:167.0 171:2829.0 17…				489	462	464	533	436	415	497	374	516	434	564	217	492	506	464	444	588	500	504	391	576	619	625	457	330	323	548	383	441	484	396	299	289	373	316	443	826	980	376	967	640	994
42007	783777	188	42007	85:117.0 86:2411.0 87:208.0 88:21.0 89:1.0 92:3.0 93:5.0 94:7.0 95:13.0 96:36.0 97:27.0 98:20.0 100:10948.0 101:3782.0 102:668.0 103:3118.0 104:152.0 105:3.0 108:2.0 109:6.0 110:68.0 111:10.0 112:4.0 113:168.0 114:3871.0 115:2182.0 116:1044.0 117:294.0 118:8.0 119:8.0 121:1.0 122:1.0 123:7.0 124:2.0 125:2.0 129:994.0 130:1010.0 131:833.0 132:32.0 133:1128.0 134:69.0 135:215.0 137:5.0 138:4.0 139:…				20133	2642	21925	22432	6838	6977	10493	13625	15360	4247	2315	10273	172	585	822	881	865	466	52300	17021	55145	40514	21795	59366	20977	16206	4535	23430	17773	18827	3496	3818	3740	2118	3064	254	809	367	514	1065	879	579
34181	661198	208	34181	86:76.0 88:45.0 89:170.0 90:21.0 91:4.0 93:66.0 97:1.0 98:48.0 99:142.0 100:369.0 102:4.0 103:46.0 104:49.0 105:60.0 106:5.0 107:2.0 109:36.0 110:35.0 112:27.0 114:3.0 116:44.0 117:48.0 118:4.0 120:30.0 121:11.0 122:24.0 124:10.0 127:7.0 128:15.0 129:32.0 130:13.0 133:272.0 135:16.0 136:43.0 141:20.0 143:15.0 144:28.0 145:26.0 147:1172.0 149:156.0 150:96.0 153:335.0 154:1471.0 156:11.0 158:18.0 1…				3254	1180	2088	1324	937	806	1583	2471	3001	1070	619	3714	386	1311	514	1508	1274	353	808	880	2148	744	1777	2444	650	1877	541	1822	233	2179	1331	2042	1427	1660	1745	472	1276	596	329	1113	618	747
34059	717756	174	34059	86:1027.0 87:668.0 88:29.0 89:200.0 90:16.0 93:13.0 100:919.0 101:32.0 102:172.0 103:369.0 106:32.0 107:1.0 111:10.0 112:34.0 114:60.0 115:422.0 116:187.0 118:8.0 128:369.0 129:649.0 130:203.0 131:174.0 132:52.0 133:222.0 134:32.0 136:36.0 143:64.0 144:78.0 146:32.0 147:2375.0 148:293.0 149:150.0 152:6.0 154:155.0 157:130.0 158:44.0 160:21.0 161:14.0 169:21.0 171:26.0 172:162.0 173:119.0 174:6595…				1818	1807	1698	1529	1633	1804	1707	1678	1523	1678	1184	1422	986	1172	942	995	973	1197	1115	1003	631	1080	1235	917	2639	2401	2553	2696	1511	2560	959	684	1017	963	950	972	743	645	848	829	753	685
33468	379392	315	33468	86:219.0 89:561.0 90:3.0 91:53.0 94:18.0 96:23.0 99:228.0 100:113.0 105:38.0 106:53.0 108:23.0 109:51.0 110:35.0 111:1.0 116:11.0 117:35.0 118:8.0 119:297.0 121:90.0 123:78.0 124:7.0 125:22.0 127:18.0 128:1.0 130:174.0 131:87.0 133:558.0 134:56.0 135:119.0 137:129.0 138:3.0 140:48.0 143:26.0 151:1.0 153:62.0 154:8.0 156:114.0 157:16.0 158:34.0 161:4.0 163:119.0 165:64.0 167:107.0 168:23.0 169:2.0…				658	2567	461	498	1803	1120	493	760	605	1314	928	690	1086	357	613	351	329	1533	448	972	622	373	1749	398	402	569	1585	333	461	521	350	493	582	681	635	1127	681	414	284	366	281	1571
32247	253754	245	32247	85:590.0 86:265.0 87:27.0 88:35.0 89:14.0 91:283.0 92:223.0 93:28.0 95:59.0 96:64.0 99:959.0 100:1001.0 105:175.0 106:20.0 107:1302.0 108:229.0 109:161.0 110:490.0 111:40.0 112:53.0 113:131.0 114:201.0 115:3650.0 116:1533.0 117:384.0 118:361.0 119:329.0 120:65.0 124:1.0 125:11.0 126:146.0 128:208.0 129:91.0 130:1184.0 132:374.0 134:607.0 136:95.0 137:2.0 139:249.0 140:32.0 141:178.0 142:158.0 143…				2679	921	1557	1009	536	904	1176	960	1549	655	928	1140	396	811	597	1027	908	396	1048	1032	1098	1192	753	1066	531	625	321	722	494	568	1170	923	662	738	955	638	657	386	488	697	350	450
31821	890505	174	31821	86:601.0 100:268.0 127:29.0 128:83.0 130:35.0 137:1.0 141:10.0 142:196.0 143:29.0 144:19.0 167:56.0 174:1323.0 175:174.0 176:48.0 194:16.0 207:80.0 223:3.0 283:2.0 315:1.0 341:35.0 400:24.0 401:16.0 458:83.0				1374	1171	2175	1783	1605	1125	1740	2152	2146	1122	1333	1557	685	784	1160	1119	762	774	1552	1262	2031	665	952	1912	2769	2941	1792	3014	1360	2578	747	653	1029	821	755	402	743	599	254	806	631	611
31554	722563	174	31554	86:745.0 88:20.0 99:22.0 100:1558.0 101:436.0 102:81.0 112:84.0 114:6.0 115:299.0 116:292.0 117:42.0 124:17.0 127:62.0 128:150.0 130:202.0 131:327.0 132:112.0 133:67.0 140:16.0 142:48.0 143:21.0 144:46.0 145:5.0 146:72.0 147:988.0 149:25.0 154:10.0 155:17.0 157:12.0 170:3.0 171:26.0 172:92.0 173:33.0 174:2844.0 175:504.0 176:220.0 177:26.0 186:43.0 188:37.0 189:478.0 190:95.0 200:2.0 201:59.0 205…				417	162	501	311	276	226	357	360	418	229	208	308	346	3028	883	1685	1623	502	195	159	195	266	226	276	107	102	52	93	41	116	2220	2345	2114	2258	1928	188	1272	439	193	1299	727	512
26899	686768	174	26899	86:5239.0 98:25.0 100:2246.0 102:123.0 109:6.0 110:871.0 126:85.0 128:34.0 130:682.0 136:8.0 139:7.0 141:812.0 143:34.0 145:47.0 152:5.0 154:1038.0 156:2195.0 172:65.0 174:18823.0 175:2953.0 176:1322.0 179:150.0 181:8.0 182:16.0 183:88.0 184:98.0 186:6.0 187:71.0 188:19.0 196:3.0 199:30.0 200:48.0 203:47.0 204:119.0 217:111.0 218:148.0 220:60.0 221:2.0 228:17.0 230:34.0 232:100.0 233:88.0 234:225…				2941	1060	2757	3100	1208	1322	1537	859	1842	801	1483	1002	808	1457	3256	1529	1904	1047	1260	642	1209	968	423	980	605	248	232	312	582	320	4577	1721	1724	3226	2501	1936	1184	904	5312	1313	2933	763
26882	606060	174	26882	85:57.0 86:14586.0 87:745.0 88:39.0 90:102.0 96:29.0 97:58.0 99:552.0 100:5524.0 101:2043.0 102:485.0 103:318.0 104:133.0 105:141.0 106:45.0 108:6.0 112:984.0 113:437.0 114:393.0 115:200.0 116:2252.0 117:426.0 118:223.0 119:167.0 120:25.0 121:55.0 123:48.0 124:156.0 129:243.0 130:1616.0 133:1753.0 134:248.0 135:543.0 136:51.0 137:64.0 138:25.0 142:10.0 143:607.0 144:78.0 145:46.0 146:1084.0 147:4…				3283	1776	2624	2404	2047	1813	3163	3747	3760	1847	1398	4053	341	505	475	482	1562	310	1837	1367	3226	1358	1495	1793	1044	3777	1446	3022	1029	1563	914	758	712	623	1287	270	1226	474	914	1147	1010	348
26720	399938	228	26720	85:913.0 88:1752.0 89:75.0 90:405.0 91:1517.0 92:295.0 94:135.0 96:1028.0 97:567.0 99:781.0 100:2342.0 101:76.0 102:416.0 104:207.0 106:316.0 107:131.0 108:697.0 109:319.0 110:18729.0 111:956.0 112:752.0 113:168.0 114:937.0 115:5381.0 116:2258.0 118:769.0 120:1082.0 122:85.0 123:135.0 124:135.0 125:533.0 127:611.0 128:4165.0 130:9350.0 131:491.0 132:755.0 134:5747.0 136:2992.0 137:569.0 138:28.0 …				1548	608	1356	1247	632	716	1407	984	1735	511	711	99	396	736	846	1479	1026	429	1991	830	2251	2102	720	1757	524	480	222	488	497	512	1272	1544	1554	1680	1502	546	945	573	789	1003	905	471
26062	908791	230	26062	86:28.0 87:1.0 89:125.0 93:21.0 99:99.0 101:336.0 102:2.0 103:1879.0 104:103.0 105:120.0 108:93.0 111:88.0 113:78.0 114:6.0 115:431.0 116:277.0 117:180.0 119:63.0 127:44.0 129:471.0 131:227.0 132:51.0 133:355.0 135:259.0 136:569.0 137:23.0 142:56.0 143:156.0 144:6.0 145:21.0 147:691.0 148:254.0 149:102.0 150:11.0 153:1.0 157:89.0 164:1206.0 165:129.0 169:312.0 170:44.0 176:3.0 179:6.0 189:80.0 19…				772	405	809	959	397	590	467	603	804	337	477	622	188	240	944	498	481	383	549	217	247	645	161	645	1260	857	466	759	1213	551	208	218	290	216	223	192	137	400	3892	405	2640	489
21683	524126	211	21683	87:11.0 89:26.0 95:4.0 96:8.0 97:20.0 101:12.0 103:211.0 105:40.0 106:5.0 107:257.0 108:132.0 109:14.0 113:145.0 115:42.0 121:59.0 123:54.0 126:8.0 129:434.0 131:20.0 133:310.0 134:44.0 135:114.0 137:199.0 139:11.0 147:74.0 148:27.0 171:5.0 181:104.0 182:53.0 183:28.0 184:25.0 197:20.0 211:1751.0 212:215.0 213:114.0 225:26.0 227:229.0 228:2.0 243:1.0 269:14.0 273:17.0 283:204.0 284:34.0 327:8.0 3…				7076	4846	8510	11165	7408	7451	12361	11753	9258	11200	13476	11188	1225	736	1213	1332	1527	1515	4442	4207	5035	5539	2694	4511	4872	1803	5092	4849	5490	4643	3340	2834	4717	4020	5383	3169	1083	1112	1257	1137	1496	1824
20283	660550	287	20283	85:189.0 97:118.0 99:49.0 102:117.0 109:60.0 113:53.0 115:129.0 116:221.0 117:128.0 125:454.0 127:49.0 129:84.0 131:274.0 133:648.0 135:37.0 143:83.0 147:2807.0 148:516.0 149:327.0 150:63.0 153:105.0 155:103.0 157:200.0 163:34.0 169:194.0 171:169.0 173:48.0 189:35.0 197:216.0 199:119.0 200:26.0 203:10.0 204:61.0 215:37.0 221:93.0 231:74.0 239:14.0 243:543.0 244:98.0 245:114.0 271:83.0 272:30.0 28…				3057	2687	3079	2825	2612	2969	2823	2859	2870	2743	3158	2685	359	318	301	352	414	340	898	1066	897	992	887	923	1781	1704	1558	1695	1436	1456	211	242	279	251	238	258	162	232	171	151	166	156
20282	601991	217	20282	102:29.0 103:287.0 104:48.0 110:30.0 117:137.0 118:44.0 119:32.0 121:30.0 123:25.0 127:114.0 129:260.0 135:38.0 137:19.0 143:64.0 152:16.0 184:56.0 189:67.0 190:17.0 198:13.0 215:43.0 217:1472.0 218:316.0 219:169.0 228:26.0 256:17.0 259:16.0 291:17.0 314:21.0 359:21.0 389:15.0 409:16.0 417:19.0 439:13.0 440:13.0 488:13.0 489:20.0 491:12.0 500:19.0				8348	7665	7735	7232	8305	7468	5710	5138	6751	5790	5446	5283	3687	3506	3492	3061	3702	2558	9507	9950	10362	7148	9956	8515	7047	6384	7444	7871	5667	6431	3232	3650	4269	3600	4241	3897	3992	4103	4274	4963	3717	4833
19180	638319	241	19180	85:68.0 100:213.0 103:169.0 104:17.0 121:27.0 133:80.0 140:30.0 147:486.0 148:148.0 153:178.0 154:42.0 167:140.0 169:80.0 205:19.0 226:26.0 230:40.0 241:1794.0 242:443.0 243:131.0 244:23.0 431:13.0				6458	5488	5589	5127	6147	7031	7696	6048	7766	7396	8889	5262	2888	2532	1952	2567	2740	2620	9948	20105	20223	1835	20413	9713	10084	10201	10746	11387	6623	10518	2135	2240	2220	2238	2132	2277	2968	2943	1252	3015	1977	3025
18619	476167	112	18619	85:76.0 86:26.0 99:73.0 100:1035.0 101:36.0 106:29.0 110:177.0 112:1450.0 113:72.0 114:61.0 115:769.0 117:52.0 127:74.0 128:437.0 130:84.0 146:37.0 158:12.0 214:16.0 243:253.0 349:41.0 442:17.0 455:15.0 458:11.0				1699	2234	3782	3563	2205	2504	3250	3015	2931	2189	1309	2855	696	906	874	794	996	676	10617	6270	9802	10233	4239	10347	3976	3300	2348	2321	4235	2503	1673	1742	1885	1453	1885	967	2643	1818	1925	3044	1997	1955
18530	898906	129	18530	88:46.0 100:241.0 103:301.0 109:30.0 110:266.0 111:35.0 114:96.0 115:46.0 118:38.0 128:372.0 129:498.0 131:99.0 134:81.0 143:28.0 159:35.0 162:21.0 172:34.0 182:25.0 183:22.0 184:95.0 191:217.0 192:42.0 204:54.0 207:55.0 216:42.0 218:62.0 228:171.0 316:285.0 317:53.0 318:52.0 330:45.0				2330	2036	2396	2548	2035	2069	2897	1974	2650	2213	2823	1995	1835	1972	1535	1873	1740	1601	4006	2115	849	1688	2384	4863	3405	4075	3052	1901	1912	892	2446	2318	2238	2486	2230	2340	1209	1188	1941	1252	1641	1396
18489	584136	274	18489	85:192.0 86:191.0 89:62.0 91:58.0 96:49.0 100:329.0 101:181.0 104:24.0 108:42.0 112:2216.0 113:211.0 114:60.0 115:157.0 116:74.0 128:44.0 129:400.0 133:269.0 140:55.0 142:61.0 147:805.0 149:139.0 156:388.0 157:154.0 158:68.0 172:53.0 177:21.0 178:19.0 183:26.0 184:178.0 185:75.0 186:114.0 187:29.0 191:43.0 196:23.0 200:39.0 204:44.0 216:34.0 230:21.0 243:23.0 244:40.0 246:28.0 247:28.0 251:22.0 2…				1641	2159	1607	1454	1474	2233	1490	1630	1937	1993	2343	1878	574	257	313	535	472	522	2830	5480	3988	2078	5279	2968	2090	2198	2739	2169	1816	2315	734	880	579	896	666	1046	1480	1513	838	1233	1017	1937
18488	456907	232	18488	86:22.0 100:1553.0 101:64.0 102:107.0 114:209.0 115:180.0 116:59.0 117:118.0 129:57.0 131:327.0 132:50.0 133:290.0 143:35.0 144:89.0 147:2258.0 148:448.0 149:339.0 150:28.0 163:133.0 172:18.0 174:243.0 188:40.0 189:23.0 190:37.0 232:1491.0 233:316.0 234:93.0 247:19.0 306:56.0 334:36.0 335:34.0				677	146	492	393	237	172	307	527	458	211	123	637	154	470	698	789	816	167	785	247	977	544	293	647	439	416	145	535	384	454	872	819	1011	936	956	155	1377	269	752	1465	1058	466
18485	991205	169	18485	85:73.0 86:63.0 87:39.0 88:24.0 95:43.0 97:69.0 99:220.0 100:58.0 101:117.0 102:52.0 105:47.0 110:44.0 111:43.0 113:166.0 115:123.0 116:36.0 119:78.0 120:30.0 124:47.0 125:63.0 129:356.0 131:108.0 133:393.0 137:45.0 138:40.0 140:70.0 141:51.0 142:94.0 143:164.0 147:782.0 149:93.0 153:54.0 154:29.0 157:36.0 160:27.0 162:17.0 163:47.0 165:20.0 167:51.0 168:69.0 169:2017.0 170:274.0 171:209.0 172:40…				4599	2506	4683	4276	2379	2278	4551	2874	2603	1197	1876	2422	822	1494	600	2114	2343	1146	894	652	1367	307	805	1229	1614	2153	1151	2007	244	2383	866	986	951	1441	1078	552	1502	1233	301	1267	1297	1164
18482	468118	128	18482	85:141.0 86:216.0 87:70.0 96:80.0 97:67.0 98:188.0 99:68.0 100:800.0 101:145.0 102:127.0 103:95.0 112:154.0 114:232.0 115:215.0 116:92.0 117:753.0 126:91.0 127:74.0 128:11761.0 129:1449.0 130:1209.0 131:380.0 132:92.0 133:232.0 144:21.0 149:118.0 156:83.0 158:145.0 160:35.0 165:32.0 172:21.0 173:44.0 188:640.0 189:92.0 202:532.0 203:114.0 204:40.0 208:59.0 209:24.0 217:26.0 218:78.0 230:96.0 233:…				10878	30305	11728	11049	24471	22932	22106	35545	23263	36689	22924	34572	25638	3018	20631	13884	13917	28154	25920	35005	35824	5980	66767	16048	156208	192053	193548	121347	183845	135808	11297	22166	20645	23241	24470	15986	20999	20622	6273	12642	17367	16887
18266	426098	269	18266	85:126.0 86:374.0 89:37.0 92:26.0 97:100.0 98:458.0 99:78.0 100:691.0 101:14.0 102:44.0 111:54.0 112:204.0 113:184.0 114:137.0 115:32.0 120:809.0 122:11.0 124:45.0 125:1.0 126:109.0 127:41.0 131:81.0 134:72.0 138:2.0 140:54.0 141:16.0 142:70.0 143:39.0 147:268.0 148:13.0 153:84.0 154:489.0 155:209.0 156:54.0 157:16.0 158:74.0 163:6.0 167:24.0 168:13.0 170:75.0 171:12.0 174:26.0 179:8.0 180:16.0 1…				319	267	344	459	451	460	329	205	257	477	465	412	295	318	279	334	187	267	274	483	386	239	486	262	145	135	117	121	149	135	204	388	359	425	338	277	244	320	143	253	337	319
18156	963310	204	18156	85:210.0 87:48.0 89:62.0 97:5.0 99:65.0 101:404.0 103:2864.0 104:153.0 105:81.0 109:64.0 111:37.0 113:47.0 116:159.0 117:421.0 127:42.0 129:4079.0 130:389.0 131:505.0 132:6.0 133:880.0 143:568.0 144:8.0 145:32.0 147:4309.0 148:673.0 149:597.0 153:37.0 155:220.0 157:405.0 163:50.0 169:647.0 170:22.0 171:28.0 177:95.0 183:53.0 189:523.0 190:47.0 191:1292.0 192:102.0 193:98.0 203:135.0 204:16866.0 2…				252	1232	272	224	742	2693	954	329	280	985	2668	243	1617	159	125	154	141	527	236	871	1044	211	499	191	549	377	2085	424	339	375	136	162	93	230	152	1389	71	412	222	119	130	461
17830	802398	204	17830	86:26.0 88:120.0 95:75.0 99:2.0 103:1945.0 108:94.0 109:48.0 110:168.0 117:2196.0 123:16.0 129:880.0 143:303.0 145:177.0 147:1120.0 157:90.0 158:2.0 169:101.0 172:20.0 173:15.0 177:41.0 179:75.0 181:1.0 186:13.0 189:258.0 191:359.0 193:46.0 194:44.0 195:16.0 196:9.0 203:100.0 204:6500.0 205:1217.0 206:495.0 207:355.0 209:97.0 217:1010.0 218:358.0 219:88.0 220:24.0 221:464.0 222:83.0 223:95.0 224:…				1475	1345	3057	3349	1269	955	3053	1050	1455	1658	2066	1377	433	1084	830	418	395	426	1957	1386	1266	2333	1124	2159	2687	1954	1127	1171	2157	1101	480	400	859	780	781	465	227	204	503	251	476	267
17267	562200	243	17267	85:224.0 86:1265.0 87:466.0 89:2438.0 90:176.0 91:91.0 92:198.0 94:16.0 97:15.0 98:349.0 99:642.0 100:3096.0 101:3.0 102:166.0 111:9.0 112:512.0 113:286.0 114:91.0 119:365.0 125:23.0 126:396.0 127:430.0 128:1309.0 129:742.0 130:329.0 131:436.0 133:1409.0 134:198.0 135:175.0 139:190.0 140:195.0 142:2006.0 143:87.0 144:317.0 145:129.0 146:374.0 147:2210.0 148:248.0 149:557.0 153:10.0 154:104.0 155:…				1423	1825	1088	836	1204	1666	1185	1789	1661	1626	1774	2209	1487	1576	680	1651	1625	1182	928	1802	1433	206	1000	649	1560	2612	2102	2212	1330	2803	1465	1750	1792	1833	1630	1317	2312	1958	301	2036	782	1942
17225	535942	229	17225	85:96.0 86:968.0 87:976.0 88:296.0 89:154.0 92:383.0 94:192.0 95:192.0 97:118.0 98:737.0 99:1053.0 101:1447.0 102:1201.0 103:1002.0 104:378.0 110:258.0 111:94.0 112:140.0 113:1042.0 114:171.0 115:405.0 116:309.0 117:576.0 118:191.0 119:200.0 120:265.0 128:56.0 130:1329.0 131:1271.0 132:616.0 133:1290.0 134:571.0 140:58.0 141:1028.0 142:183.0 143:492.0 144:22.0 145:6.0 146:130.0 148:285.0 154:236.…				566	307	334	508	309	409	427	417	562	260	484	510	704	779	803	1038	1010	491	506	414	409	448	351	496	439	587	407	537	602	632	795	771	890	688	797	638	793	611	783	801	770	655
17222	909102	204	17222	85:1206.0 86:332.0 87:1138.0 88:632.0 89:2960.0 90:230.0 91:2.0 93:20.0 94:70.0 95:149.0 97:686.0 98:50.0 99:1043.0 100:313.0 101:10205.0 102:1190.0 103:55926.0 104:4937.0 105:2605.0 109:353.0 111:659.0 112:207.0 113:1806.0 114:308.0 115:1191.0 116:7388.0 117:13842.0 118:1673.0 119:940.0 120:1.0 121:8.0 123:88.0 125:149.0 126:184.0 127:1116.0 128:267.0 129:20737.0 130:2865.0 131:4443.0 132:677.0 …				1033	990	1086	1026	1044	882	1157	1172	787	771	945	1022	342	410	325	195	364	550	1085	861	1231	1104	1002	771	555	291	490	361	520	496	277	300	340	228	307	368	303	280	308	321	374	307
14796	558622	159	14796	85:68.0 86:266.0 87:23.0 88:30.0 89:127.0 90:20.0 91:4.0 92:10.0 93:36.0 94:2.0 95:4.0 96:11.0 98:38.0 99:30.0 100:761.0 101:108.0 102:91.0 105:21.0 107:44.0 109:46.0 110:13.0 111:6.0 112:154.0 113:56.0 115:26.0 116:76.0 117:96.0 118:5.0 119:29.0 120:4.0 122:5.0 123:9.0 125:1.0 127:12.0 128:84.0 129:107.0 130:52.0 131:182.0 132:42.0 133:238.0 134:41.0 135:25.0 137:6.0 138:3.0 139:5.0 141:42.0 142…				503	486	408	443	492	521	434	385	421	423	354	364	89	75	81	78	60	124	658	890	756	742	751	603	1187	1252	1204	362	1151	103	145	108	171	106	160	158	73	99	100	76	87	61
14744	776547	204	14744	85:13.0 86:30.0 87:3.0 89:50.0 90:13.0 93:42.0 94:21.0 95:56.0 96:50.0 97:40.0 98:5.0 99:15.0 100:6.0 101:41.0 102:6.0 103:131.0 104:6.0 107:31.0 108:5.0 109:5.0 110:34.0 112:5.0 113:8.0 116:6.0 117:96.0 118:20.0 119:12.0 121:10.0 122:5.0 124:16.0 125:4.0 126:10.0 128:5.0 129:138.0 130:52.0 131:11.0 132:2.0 133:13.0 134:3.0 135:18.0 136:14.0 137:4.0 139:2.0 140:5.0 142:5.0 143:24.0 145:5.0 146:20…				3129	2820	2793	3136	2817	3451	2650	2526	3404	2689	3199	2487	755	851	596	828	959	665	1700	1653	1206	1626	1347	1646	2054	2083	2086	2150	1949	2079	1253	1348	1098	1062	1222	1348	540	570	470	604	409	604
14706	668814	204	14706	90:7.0 93:4.0 94:9.0 101:47.0 105:1.0 110:27.0 111:7.0 113:10.0 114:6.0 116:74.0 118:15.0 119:134.0 120:10.0 125:3.0 128:3.0 129:251.0 131:25.0 132:27.0 133:82.0 134:4.0 135:2.0 136:3.0 139:3.0 145:11.0 146:4.0 149:24.0 155:2.0 156:1.0 161:380.0 162:18.0 166:1.0 169:46.0 174:6.0 182:3.0 188:2.0 189:173.0 190:15.0 191:73.0 196:2.0 197:1.0 203:23.0 204:3117.0 205:289.0 206:163.0 208:1.0 218:2.0 223…				14531	4523	4249	1767	5481	5136	5924	5231	7060	5619	8120	6032	3264	4943	2217	3032	2735	2891	7383	8872	9209	7282	8121	8236	5188	5170	4795	4974	4048	5268	2186	1563	2168	2055	3469	2712	1994	2208	1981	2389	1734	2149
14694	796202	204	14694	85:31.0 86:21.0 87:55.0 89:125.0 90:3.0 91:6.0 94:3.0 95:6.0 99:29.0 101:227.0 102:46.0 103:1397.0 104:104.0 105:19.0 108:4.0 109:7.0 110:17.0 111:17.0 112:1.0 113:38.0 114:3.0 115:92.0 116:68.0 117:1733.0 118:140.0 119:130.0 120:5.0 121:1.0 122:5.0 123:6.0 128:6.0 129:495.0 130:67.0 131:141.0 132:20.0 133:273.0 134:38.0 135:30.0 136:6.0 137:3.0 138:1.0 139:5.0 140:5.0 141:2.0 142:6.0 143:264.0 1…				4400	3649	3788	4411	3979	4008	3925	3244	3736	3426	4252	2274	1185	1198	1096	1228	1244	503	9760	9587	10571	9926	9429	9503	3277	3297	3592	376	3424	3095	1334	1056	1115	972	1200	1182	747	773	878	835	759	897
7458	395250	160	7458	85:293.0 86:845.0 87:1678.0 88:482.0 89:76.0 90:29.0 92:97.0 94:21.0 96:113.0 99:321.0 101:523.0 102:1026.0 103:1203.0 104:49.0 105:417.0 108:126.0 110:107.0 113:36.0 115:522.0 116:575.0 117:2145.0 118:720.0 119:1055.0 120:129.0 121:91.0 124:6.0 129:66.0 130:178.0 131:3263.0 132:2210.0 133:2244.0 134:466.0 135:222.0 138:75.0 142:20.0 143:7.0 144:152.0 145:82.0 146:1527.0 147:12354.0 148:2010.0 14…				1194	1298	1143	1014	965	1629	1343	1029	1662	2037	1928	1289	1951	866	1658	1042	977	2141	1335	1812	1555	2034	1135	1384	636	685	696	537	275	690	1105	1602	1559	1769	1447	2164	1308	1861	979	1006	1675	1676
5990	301233	188	5990	87:330.0 88:48.0 96:22.0 98:266.0 99:67.0 100:687.0 101:200.0 102:119.0 103:20.0 108:23.0 110:168.0 112:37.0 113:88.0 114:682.0 115:365.0 116:97.0 117:318.0 118:13.0 127:10.0 128:104.0 129:168.0 130:82.0 131:428.0 132:142.0 133:149.0 134:1.0 143:137.0 144:29.0 146:34.0 147:9109.0 148:1914.0 149:731.0 150:46.0 153:155.0 172:1140.0 173:172.0 174:161.0 177:69.0 184:11.0 187:8.0 188:1845.0 189:253.0 …				2002	1666	1907	1808	1919	1029	1628	1699	1233	1621	1548	1486	694	646	774	1002	776	612	1601	1070	1748	2096	992	1606	1184	611	940	1329	750	1012	1170	1033	1063	1068	1114	913	780	584	1129	950	355	780
4983	422308	373	4983	87:44.0 88:2.0 89:137.0 90:13.0 101:61.0 102:157.0 103:528.0 104:27.0 105:43.0 106:32.0 107:49.0 111:3.0 113:7.0 115:102.0 116:51.0 117:195.0 118:15.0 119:38.0 120:12.0 121:56.0 122:1.0 123:3.0 129:42.0 130:107.0 131:175.0 132:55.0 133:508.0 134:125.0 135:192.0 136:20.0 137:18.0 147:1087.0 148:431.0 149:149.0 151:30.0 163:86.0 164:12.0 165:69.0 167:25.0 168:8.0 175:12.0 177:25.0 179:36.0 181:87.0…				10467	7420	10421	9726	8118	9822	12351	10187	13185	6338	5969	6961	3877	5024	6492	5282	4832	4958	12956	6337	11265	10486	7674	9993	6663	5320	3488	3890	4621	3857	7340	7298	7544	8372	10339	6893	7815	4302	6113	6023	6083	4343
4793	873697	446	4793	85:279.0 86:925.0 87:114.0 88:55.0 89:3142.0 90:218.0 91:82.0 92:131.0 93:153.0 94:138.0 95:105.0 96:3469.0 97:880.0 98:2393.0 99:511.0 100:514.0 101:942.0 102:478.0 103:15218.0 104:1427.0 105:928.0 106:199.0 107:537.0 108:196.0 109:102.0 110:175.0 111:97.0 112:168.0 113:389.0 114:399.0 115:237.0 116:432.0 117:4188.0 118:459.0 119:548.0 120:36.0 122:112.0 123:623.0 124:294.0 126:441.0 127:165.0 1…				161	136	219	143	110	178	258	148	151	177	156	137	197	590	140	186	97	80	88	303	233	213	291	316	79	89	48	100	47	74	199	203	271	155	419	169	66	97	52	79	86	62
4746	548258	275	4746	85:340.0 86:1019.0 87:118.0 88:57.0 89:5028.0 90:174.0 91:106.0 98:391.0 99:176.0 100:4306.0 101:959.0 102:2212.0 103:1287.0 104:171.0 106:16.0 107:216.0 108:17.0 110:98.0 111:77.0 112:503.0 113:381.0 114:1252.0 115:857.0 116:763.0 117:731.0 119:18.0 120:124.0 121:11.0 125:17.0 126:29.0 127:2389.0 128:3055.0 129:536.0 130:1024.0 131:1606.0 132:502.0 133:1357.0 135:76.0 139:378.0 140:703.0 142:216…				321	533	443	498	471	538	768	643	652	495	395	466	379	179	406	575	558	431	864	690	924	509	697	767	677	723	533	614	563	720	593	512	652	592	485	383	661	455	249	591	410	486
4716	815363	204	4716	85:77.0 86:140.0 89:384.0 96:17.0 98:73.0 99:66.0 101:781.0 103:4022.0 104:306.0 105:187.0 107:21.0 110:6.0 113:135.0 116:107.0 117:1203.0 122:64.0 123:16.0 124:2.0 125:11.0 127:4.0 128:52.0 129:1442.0 131:555.0 133:504.0 140:58.0 141:26.0 142:251.0 143:284.0 145:34.0 146:22.0 147:4740.0 148:464.0 149:308.0 152:6.0 153:27.0 154:57.0 155:99.0 156:439.0 157:121.0 158:103.0 159:618.0 160:204.0 161:2…	440053	C03584	FACUYWPMDKTVFU-BYPYZUCNSA-N	1479	1232	1338	1058	1091	1444	1564	1005	1211	1295	1405	1284	506	481	417	456	448	404	3552	3712	3784	3873	3521	3705	690	1042	873	1108	1027	1100	509	545	477	506	426	565	295	312	272	373	294	299
4550	447676	350	4550	86:704.0 87:1216.0 88:211.0 89:89.0 90:18.0 98:13.0 99:23.0 100:489.0 101:517.0 102:172.0 103:274.0 104:57.0 105:173.0 106:57.0 107:127.0 108:49.0 109:5.0 110:75.0 113:6.0 114:17.0 115:251.0 116:60.0 117:564.0 118:174.0 119:160.0 120:14.0 121:24.0 124:9.0 127:37.0 129:92.0 130:349.0 131:1418.0 132:536.0 133:1324.0 134:87.0 135:81.0 136:9.0 138:1.0 139:7.0 144:60.0 145:19.0 146:123.0 147:5601.0 14…				562	1793	1006	1088	1063	1421	1412	1205	1659	1193	128	1396	801	758	433	1217	663	580	1164	303	1206	770	1297	932	721	743	995	915	662	907	823	777	731	1096	746	1423	427	1098	551	497	546	948
3248	958431	204	3248	86:122.0 88:26.0 89:470.0 90:79.0 91:21.0 99:66.0 100:69.0 101:156.0 102:52.0 103:1982.0 104:198.0 111:142.0 112:23.0 113:138.0 114:2.0 115:8.0 116:163.0 117:465.0 118:20.0 122:4.0 128:46.0 129:1380.0 130:117.0 131:347.0 133:539.0 141:20.0 142:38.0 143:552.0 144:125.0 147:889.0 148:18.0 149:101.0 156:46.0 157:92.0 158:37.0 159:35.0 160:292.0 162:6.0 163:3.0 165:66.0 168:33.0 169:906.0 170:85.0 17…				1869	4633	1926	2322	4578	5172	1651	1411	1502	3858	5212	1619	2628	806	888	1076	1018	2178	1239	2435	966	1062	1851	1179	1426	897	2348	1053	1134	1421	635	604	558	758	612	1652	332	2507	850	702	1040	2534
3161	756161	204	3161	85:7877.0 86:1956.0 87:12708.0 88:4005.0 89:22913.0 90:2366.0 91:1622.0 92:351.0 93:277.0 94:699.0 95:1464.0 96:351.0 97:3427.0 98:1243.0 99:9190.0 100:1529.0 101:39623.0 102:6960.0 103:113537.0 104:11023.0 105:7035.0 106:377.0 107:68.0 108:234.0 109:4309.0 110:217.0 111:6158.0 112:875.0 113:10413.0 114:2040.0 115:22221.0 116:18861.0 117:131355.0 118:14132.0 119:12625.0 120:1067.0 121:793.0 122:2…				213	236	307	487	328	335	291	358	353	229	313	85	218	142	64	117	119	110	373	299	480	467	302	411	95	142	111	152	128	190	190	211	200	166	135	379	179	116	65	161	79	82
3143	459926	155	3143	88:126.0 100:234.0 103:134.0 105:27.0 110:51.0 112:72.0 126:44.0 133:135.0 139:377.0 147:1501.0 155:3104.0 177:18.0 202:16.0 205:20.0 206:18.0 231:22.0 239:27.0 390:12.0 397:13.0 440:18.0 443:20.0 455:23.0 477:17.0				1410	4482	1368	1141	4618	3430	1886	3703	526	7500	4014	4100	3883	1209	1829	1770	1578	3633	2915	10147	7225	823	16313	2676	2702	3713	4670	2182	2897	2778	2078	3088	2867	3684	3746	3539	4744	4626	911	3412	2483	5253
3122	654564	205	3122	88:42.0 89:878.0 90:72.0 92:33.0 95:32.0 98:42.0 100:124.0 101:638.0 103:854.0 104:34.0 105:326.0 106:118.0 114:167.0 115:232.0 116:157.0 117:1442.0 118:149.0 119:163.0 120:29.0 127:75.0 129:950.0 130:309.0 131:342.0 133:922.0 134:179.0 135:121.0 136:66.0 137:34.0 141:25.0 142:101.0 143:240.0 144:49.0 145:109.0 147:3705.0 148:221.0 149:381.0 150:95.0 154:25.0 157:315.0 158:130.0 159:63.0 160:442.…				6560	613	11564	5852	5237	5778	5381	4710	5683	5546	6292	3321	1567	3198	956	899	826	965	2975	4742	3813	4143	7654	4871	4948	4207	4619	4580	4327	4175	983	1189	1375	1247	2284	1648	763	1040	819	881	727	878
2900	569952	156	2900	85:1329.0 86:310.0 87:60.0 88:392.0 90:157.0 92:2.0 93:10.0 94:48.0 95:100.0 98:70.0 99:90.0 100:1686.0 101:305.0 102:1931.0 103:660.0 104:115.0 105:3.0 107:24.0 108:30.0 109:7.0 110:50.0 112:15.0 113:134.0 114:378.0 115:568.0 116:423.0 117:177.0 119:1.0 120:74.0 122:1.0 126:7.0 127:140.0 128:1247.0 129:638.0 130:646.0 131:777.0 132:337.0 133:217.0 134:99.0 135:4.0 136:1.0 137:1.0 138:37.0 140:26…				35288	27133	1537	28469	27692	37757	35300	20825	34994	28427	61833	18650	64740	16510	14321	17306	19353	24206	2514	63367	58515	8348	54303	41515	39164	24378	1905	33741	2209	1385	18692	13488	13673	3164	15369	149641	14461	17337	11875	21748	17179	15968
2813	1025829	129	2813	85:119.0 93:81.0 94:16.0 95:226.0 96:143.0 98:23.0 99:20.0 101:234.0 103:83.0 106:41.0 107:1.0 109:33.0 110:7.0 111:90.0 113:35.0 115:165.0 117:109.0 119:8.0 121:54.0 123:21.0 125:2.0 127:69.0 128:7.0 129:2976.0 130:360.0 131:383.0 133:62.0 135:87.0 137:37.0 145:128.0 146:153.0 149:5.0 153:18.0 154:4.0 155:61.0 156:49.0 160:10.0 163:3.0 164:36.0 165:1.0 170:11.0 171:56.0 173:29.0 174:124.0 175:21…	65095		WJNGQIYEQLPJMN-IOSLPCCCSA-N	10020	8404	6736	7984	8586	9359	8171	7864	9938	9068	11721	9198	2472	2362	2012	2778	2581	3334	2036	3517	2682	595	3369	2325	7165	7394	7713	7986	5133	4325	2415	2604	2328	2740	2391	3053	2576	2670	1416	2469	2045	3151
2438	492298	245	2438	86:503.0 88:17.0 89:116.0 90:4.0 93:88.0 95:113.0 96:66.0 97:168.0 98:89.0 99:8.0 100:314.0 101:247.0 102:27.0 103:1128.0 104:51.0 107:91.0 110:29.0 111:25.0 112:33.0 113:187.0 114:59.0 115:108.0 116:201.0 125:16.0 127:112.0 128:62.0 129:1199.0 130:50.0 131:268.0 132:1.0 133:674.0 136:3.0 140:734.0 141:200.0 142:241.0 143:310.0 144:116.0 146:71.0 147:4685.0 148:901.0 149:165.0 153:27.0 154:7.0 15…				7851	7096	9172	7022	7472	6472	6072	4899	6418	5550	5937	4832	3903	4239	4131	2661	3955	2954	14407	10318	11735	14081	9251	10171	7951	6938	7542	6435	8261	7671	4221	3789	4583	4000	4432	4004	5154	5282	5332	4059	4587	5539
2044	741417	174	2044	86:811.0 88:4.0 89:6.0 94:67.0 95:38.0 99:86.0 100:379.0 101:1.0 102:162.0 103:17.0 104:1.0 105:1.0 107:78.0 114:16.0 115:1.0 116:5.0 117:834.0 118:54.0 127:93.0 128:74.0 129:283.0 130:227.0 131:39.0 132:283.0 133:5.0 139:18.0 140:2.0 142:33.0 145:140.0 146:33.0 147:26.0 148:4.0 149:2.0 158:16.0 168:13.0 172:201.0 173:33.0 174:3953.0 175:685.0 176:248.0 189:1.0 191:1.0 204:15.0 207:1.0 214:2.0 21…				993	1060	995	1275	853	1045	773	738	989	867	892	792	833	1209	1378	1514	1177	789	789	541	444	715	475	452	215	194	190	171	183	255	2207	1693	1758	2280	1881	1311	1299	753	1554	1524	1268	1290
2039	834909	131	2039	85:509.0 86:74.0 87:25.0 88:6.0 89:239.0 90:81.0 91:135.0 92:13.0 93:295.0 94:79.0 95:391.0 96:368.0 97:704.0 98:468.0 99:292.0 100:303.0 101:144.0 102:94.0 105:48.0 107:200.0 108:96.0 109:169.0 110:322.0 111:341.0 112:85.0 113:155.0 114:523.0 115:588.0 116:3046.0 117:1232.0 118:102.0 119:110.0 120:2.0 121:99.0 123:93.0 124:287.0 125:128.0 126:124.0 127:34.0 128:1101.0 129:1463.0 130:336.0 131:69…				1787	3063	3781	1515	2012	2357	2476	3312	2457	2144	868	4957	2992	2540	395	2618	2180	2259	742	1958	3666	281	4474	478	489	1764	2275	543	174	1358	3912	4370	3407	5057	4050	2371	1171	2239	168	736	405	2945
2037	756085	290	2037	85:121.0 86:638.0 87:142.0 96:326.0 97:15.0 98:306.0 99:23.0 100:11740.0 101:1420.0 102:623.0 103:937.0 105:21.0 107:74.0 109:24.0 110:282.0 111:101.0 112:733.0 113:311.0 114:394.0 115:237.0 116:491.0 117:677.0 118:98.0 119:138.0 122:223.0 124:148.0 125:19.0 126:254.0 127:304.0 128:125.0 129:1418.0 130:3076.0 131:1867.0 132:606.0 133:1085.0 134:246.0 135:57.0 137:174.0 138:488.0 139:243.0 140:185…				2387	430	431	728	591	239	1044	1854	2124	458	176	1678	145	838	218	626	1067	204	292	299	673	127	373	197	300	1587	220	1485	32	1716	1465	1473	1267	377	1257	209	1541	288	67	1823	154	60
2031	632838	245	2031	85:450.0 88:80.0 91:282.0 93:226.0 94:265.0 98:42.0 99:130.0 100:823.0 101:383.0 102:309.0 103:1635.0 104:93.0 106:35.0 107:12.0 108:1.0 109:90.0 112:120.0 113:98.0 114:99.0 115:13.0 116:86.0 120:608.0 121:570.0 122:3.0 126:27.0 127:144.0 128:73.0 129:1500.0 130:726.0 131:280.0 133:690.0 134:63.0 138:12.0 139:75.0 140:21.0 141:56.0 142:36.0 143:78.0 144:3102.0 145:88.0 146:541.0 147:4354.0 148:64…				569	441	467	416	373	411	444	369	348	284	395	318	2107	3672	1963	1995	1914	1962	596	821	622	680	547	1062	311	283	282	342	273	320	2008	1637	1969	2121	2041	1818	1554	1557	1494	1656	1278	1522
2017	905961	174	2017	85:567.0 86:1744.0 88:18.0 91:22.0 94:58.0 95:149.0 96:128.0 98:51.0 99:305.0 100:777.0 101:79.0 102:528.0 105:2.0 108:47.0 110:97.0 111:24.0 112:39.0 113:77.0 114:106.0 116:113.0 119:38.0 122:17.0 123:55.0 124:18.0 125:1.0 127:19.0 128:50.0 129:98.0 130:151.0 131:139.0 132:53.0 139:4.0 140:6.0 142:35.0 146:19.0 147:595.0 149:43.0 152:47.0 153:6.0 155:55.0 156:64.0 158:78.0 159:145.0 160:48.0 161…				5919	5399	5485	5359	5870	5336	5756	5363	5857	4598	3976	4891	3400	4350	2825	4215	4177	3802	2930	2401	4339	136	3916	3240	3359	3319	3191	3519	1100	3779	3739	3505	3930	4022	4187	2620	1714	1816	761	3496	1788	3281
2011	609499	140	2011	87:41.0 88:1161.0 89:104.0 90:725.0 91:103.0 92:14.0 97:157.0 98:35.0 99:118.0 102:1370.0 104:71.0 108:26.0 110:247.0 112:266.0 113:54.0 116:961.0 117:111.0 124:6.0 128:89.0 130:879.0 134:7.0 140:6272.0 141:335.0 142:43.0 143:95.0 144:377.0 146:1623.0 154:3.0 156:340.0 157:16.0 158:2.0 170:25.0 172:6.0 174:38.0 176:294.0 182:3.0 184:2.0 189:483.0 190:8.0 201:1.0 204:543.0 205:15.0 206:895.0 207:5…				12843	2413	12158	11889	3486	3155	13346	6504	11898	2751	3288	4834	1236	459	479	374	652	1080	11790	1384	10380	10602	2020	10222	9739	5068	1459	5544	9277	3697	580	1654	1785	1648	604	2101	344	932	866	485	676	1291
1981	422675	103	1981	87:36.0 94:11.0 99:55.0 101:101.0 102:156.0 103:8936.0 104:810.0 105:257.0 107:9.0 110:127.0 111:11.0 112:49.0 113:29.0 114:67.0 118:68.0 119:49.0 122:8.0 123:22.0 127:6.0 128:8.0 129:1123.0 130:142.0 131:348.0 132:5.0 133:377.0 136:4.0 144:2.0 147:2152.0 148:60.0 149:259.0 150:38.0 151:3.0 156:62.0 161:22.0 162:14.0 175:54.0 176:30.0 177:139.0 182:4.0 183:60.0 184:5.0 185:4.0 186:51.0 187:20.0 1…				2101	1426	3000	30745	1829	2167	1499	1380	1711	1455	1588	1001	15970	1744	1327	1169	1181	1135	1348	1359	1064	2120	1161	1374	974	562	784	734	804	675	1365	4531	1572	1835	1595	1486	1107	946	1559	859	1263	1131
1970	406089	117	1970	85:3.0 87:22.0 91:256.0 93:16.0 99:15.0 101:1309.0 102:52.0 103:8.0 105:7.0 107:3.0 113:78.0 114:124.0 115:764.0 116:4502.0 117:20453.0 118:2267.0 119:990.0 129:403.0 130:79.0 131:698.0 133:1780.0 134:61.0 143:3983.0 144:930.0 145:490.0 146:139.0 147:7923.0 148:1307.0 149:2438.0 150:149.0 151:84.0 157:63.0 171:75.0 175:173.0 184:2.0 191:7.0 193:53.0 195:22.0 203:536.0 204:72.0 216:10.0 217:227.0 …				1079	71030	1044	1067	1219	1217	1375	1155	1602	1234	1526	1078	3255	4017	3588	3391	2287	3016	1203	1266	1200	1620	1044	1744	563	465	407	342	416	334	1781	2357	2849	2692	2423	3306	2809	2834	1858	2100	2738	2943
1846	867583	144	1846	85:74.0 86:408.0 87:28.0 94:3.0 95:25.0 98:12.0 100:503.0 102:118.0 112:20.0 113:72.0 114:106.0 127:54.0 128:36.0 129:816.0 130:100.0 131:103.0 138:42.0 144:4964.0 145:706.0 146:240.0 157:76.0 174:1347.0 175:230.0 176:62.0 177:35.0 184:10.0 186:73.0 193:32.0 197:2.0 199:12.0 201:154.0 202:37.0 203:5.0 207:58.0 209:35.0 211:28.0 212:1.0 216:19.0 223:10.0 226:4.0 232:30.0 240:16.0 251:27.0 253:12.0…				1028	2381	412	277	2051	1226	630	835	1178	1689	654	1585	688	1820	76	1276	866	1472	257	842	638	272	1065	417	201	525	1260	491	59	996	1159	1151	648	993	1018	1029	530	651	71	414	75	913
1799	690729	174	1799	85:164.0 86:2486.0 87:228.0 88:171.0 91:79.0 92:9.0 93:89.0 94:34.0 95:35.0 98:127.0 99:17.0 100:1656.0 101:196.0 102:580.0 103:1802.0 104:170.0 105:18.0 109:19.0 110:18.0 111:41.0 112:49.0 113:64.0 114:108.0 115:156.0 116:221.0 117:1364.0 118:152.0 119:9.0 124:70.0 127:196.0 128:170.0 129:499.0 130:595.0 131:597.0 132:119.0 133:382.0 140:43.0 142:490.0 143:226.0 144:429.0 145:103.0 146:119.0 147…				2863	2330	976	2586	2409	2692	2369	2008	2415	1922	2346	2161	2460	2549	233	2443	401	2731	1700	2163	1884	939	1848	1814	3736	3766	3986	3708	3152	3929	3352	836	3026	3201	3693	3425	661	1199	990	1338	955	1225
1771	527322	166	1771	85:27.0 86:81.0 88:48.0 90:162.0 91:64.0 92:54.0 96:65.0 98:14.0 99:48.0 100:928.0 101:109.0 102:193.0 103:99.0 104:26.0 105:34.0 108:6.0 110:341.0 112:20.0 113:92.0 114:53.0 115:169.0 116:150.0 118:526.0 119:75.0 120:60.0 126:84.0 128:141.0 129:9.0 130:224.0 131:171.0 132:160.0 133:68.0 134:282.0 136:18.0 138:883.0 139:2.0 140:106.0 141:52.0 142:439.0 143:25.0 144:149.0 146:8.0 147:1349.0 148:47…				3874	2817	3307	2756	808	3058	3624	4153	4820	2985	3218	4245	2465	4194	1739	8899	5090	1614	1061	2788	1638	362	2619	1181	2197	2462	1405	3026	828	2001	4698	3889	3653	6103	4746	3553	3112	1729	875	3998	1616	2532
1760	644092	278	1760	86:94.0 91:55.0 98:83.0 100:59.0 106:68.0 108:131.0 109:46.0 110:16.0 111:76.0 112:15.0 120:165.0 121:70.0 124:36.0 125:8.0 126:2.0 134:80.0 135:12.0 136:196.0 137:59.0 138:32.0 139:45.0 143:293.0 148:27.0 151:119.0 152:50.0 153:6238.0 154:1593.0 155:371.0 156:38.0 158:180.0 165:14.0 166:160.0 167:115.0 168:103.0 171:47.0 180:267.0 181:45.0 183:207.0 188:15.0 193:198.0 194:10.0 195:20.0 206:167.0…				1213	338	719	779	527	439	748	660	814	401	383	433	299	655	329	6585	429	125	3556	5298	4272	1398	4012	3992	428	523	2312	429	1807	388	358	885	499	3012	510	722	469	389	266	443	371	228
1753	795138	290	1753	85:57.0 87:36.0 88:28.0 89:1090.0 90:99.0 98:114.0 99:108.0 101:508.0 103:2355.0 104:196.0 105:13.0 111:12.0 112:25.0 113:58.0 114:60.0 115:68.0 116:88.0 117:1377.0 118:71.0 119:5.0 125:1.0 126:244.0 128:69.0 129:1132.0 130:88.0 131:83.0 132:14.0 133:3844.0 134:419.0 135:90.0 139:2.0 140:34.0 141:11.0 142:98.0 143:170.0 144:67.0 145:62.0 146:63.0 147:5341.0 148:971.0 149:526.0 151:34.0 154:11.0 1…				352	798	979	355	1074	843	1332	768	1049	1040	1400	832	70	47	51	84	63	57	697	642	869	873	716	957	702	637	630	813	92	416	86	90	106	66	109	69	41	46	46	56	78	82
1725	627764	120	1725	89:1.0 91:2446.0 92:495.0 93:2058.0 94:1249.0 96:5.0 97:3.0 101:34.0 103:316.0 105:67.0 107:165.0 110:42.0 111:2.0 116:7.0 117:1199.0 119:378.0 120:3861.0 121:3647.0 122:304.0 135:5.0 140:55.0 141:15.0 142:231.0 143:15.0 146:6.0 147:13.0 149:10.0 174:12.0 179:7.0 181:47.0 185:5.0 199:1.0 206:1.0 207:4.0 208:52.0 214:1775.0 215:226.0 222:4.0 223:2.0 225:3.0 241:84.0 253:1.0 257:386.0 258:94.0 265:…				4874	3641	2109	3388	6455	6103	6315	5329	3933	823	4735	3339	3755	4577	3546	6848	4179	2087	5222	3494	5481	7631	5947	3994	3579	3103	2003	3404	1473	2638	3298	5931	3299	3717	4886	8678	2950	1480	1819	1857	1859	2958
1064	594945	117	1064	85:2612.0 86:2545.0 87:45733.0 88:44013.0 89:24434.0 90:2017.0 91:921.0 92:316.0 93:118.0 94:54.0 96:90.0 97:224.0 98:50.0 99:2686.0 100:561.0 101:102529.0 102:14514.0 103:177816.0 104:15569.0 105:12095.0 106:376.0 107:279.0 111:97.0 112:59.0 113:42.0 114:436.0 115:8036.0 116:197720.0 117:393165.0 118:47689.0 119:23184.0 120:1128.0 121:155.0 127:44.0 129:270.0 130:264.0 131:5599.0 132:1056.0 133:…				7856	760	10039	10811	8577	5768	10743	5550	8837	5256	6632	4609	865	1099	1341	1142	4993	723	8347	7350	4384	7696	11410	6777	8518	3484	3818	6152	6100	4652	1419	914	977	10210	1090	1334	582	3273	1073	1133	805	720
892	478262	155	892	88:22.0 91:174.0 106:42.0 121:190.0 123:202.0 124:35.0 125:104.0 137:66.0 138:70.0 139:149.0 153:176.0 155:4152.0 156:191.0 157:122.0 171:1500.0 172:118.0 173:23.0 175:19.0 181:32.0 197:80.0 199:33.0 227:179.0 397:19.0 430:27.0 474:19.0 492:19.0				532	1890	620	563	4992	601	715	551	654	692	649	530	337	397	622	319	1330	333	1550	2013	715	753	3070	808	290	232	285	212	371	625	507	401	731	3009	511	521	448	852	433	355	487	264
592	514932	142	592	85:277.0 86:159.0 87:88.0 89:124.0 92:69.0 95:29.0 96:75.0 98:149.0 99:580.0 100:416.0 101:145.0 102:96.0 103:188.0 104:36.0 107:34.0 111:30.0 112:39.0 113:124.0 114:49.0 116:119.0 117:406.0 118:68.0 119:68.0 122:7.0 125:49.0 126:138.0 127:201.0 128:95.0 130:149.0 131:263.0 132:46.0 133:325.0 140:67.0 141:61.0 142:7152.0 143:1057.0 144:313.0 145:88.0 147:2124.0 148:465.0 150:52.0 152:42.0 153:41.…				1532	449	1354	2016	567	642	1618	1029	1432	501	1090	1075	446	1925	1465	2352	1125	616	1243	861	1111	1084	438	1242	1018	584	360	947	902	676	1744	1580	1228	1278	1391	631	1334	488	815	1445	1345	558
490	336870	157	490	85:2262.0 86:2138.0 87:620.0 88:186.0 89:252.0 90:218.0 91:299.0 93:109.0 94:45.0 96:100.0 97:442.0 98:168.0 100:3279.0 101:348.0 102:269.0 103:54.0 104:438.0 108:68.0 110:265.0 112:93.0 113:757.0 114:373.0 115:471.0 118:175.0 120:1984.0 121:189.0 122:104.0 125:69.0 126:172.0 129:115.0 134:1216.0 143:322.0 156:41.0 157:19543.0 158:2084.0 159:638.0 161:256.0 170:462.0 175:47.0 184:891.0 185:77.0 1…				2390	2097	3017	1392	1478	1299	2973	5094	4116	1961	1176	5709	1273	2032	1590	2669	2828	1441	2716	1463	4908	900	1948	2963	869	2174	750	1907	1336	1844	2552	5504	4137	4401	4325	1746	3054	1129	845	3429	2434	1018
168	878989	122	168	85:766.0 91:896.0 92:145.0 93:1368.0 94:1730.0 95:1772.0 96:3618.0 97:6361.0 98:1759.0 99:131.0 103:55.0 104:23.0 105:404.0 106:247.0 107:712.0 108:1348.0 109:747.0 110:2205.0 111:2234.0 112:1302.0 114:49.0 119:229.0 120:222.0 121:306.0 122:5497.0 123:1445.0 124:1560.0 125:862.0 126:347.0 128:42.0 129:33.0 130:36.0 132:25.0 133:231.0 134:281.0 135:236.0 136:4013.0 137:1139.0 138:966.0 139:309.0 1…				2696	1808	7138	1618	1617	2111	1583	2363	2308	97	801	3022	3058	1264	399	1943	606	1271	12583	3845	8480	10642	12427	2863	710	3385	4556	440	910	1781	5361	3977	2917	3662	4420	1236	735	2016	755	198	1049	1876
160	687930	116	160	85:38.0 86:164.0 88:157.0 89:198.0 90:122.0 91:92.0 93:44.0 97:83.0 98:199.0 100:310.0 101:355.0 102:165.0 107:297.0 115:1232.0 116:5718.0 117:1594.0 118:416.0 119:13.0 120:54.0 123:15.0 124:916.0 126:293.0 127:150.0 128:1674.0 129:2563.0 130:423.0 131:8996.0 132:1570.0 133:709.0 134:201.0 135:132.0 140:82.0 141:54.0 142:228.0 143:263.0 144:1239.0 145:729.0 146:104.0 147:1666.0 149:294.0 150:115.…				1115	1279	1121	1216	1245	1094	1299	897	986	715	880	1236	435	684	395	667	636	766	821	1197	1191	435	1185	748	900	686	430	444	1359	612	913	935	1021	875	667	704	539	662	279	461	421	812
136	579727	227	136	86:209.0 88:93.0 89:59.0 90:84.0 93:64.0 94:45.0 95:43.0 97:123.0 98:225.0 99:147.0 100:1422.0 101:387.0 102:275.0 103:478.0 104:39.0 105:55.0 108:51.0 112:581.0 113:440.0 114:553.0 115:610.0 116:284.0 117:434.0 118:102.0 121:47.0 123:37.0 124:40.0 126:1248.0 128:2895.0 129:741.0 130:428.0 131:1153.0 132:544.0 133:1192.0 134:164.0 135:109.0 136:58.0 137:24.0 138:46.0 139:1218.0 140:219.0 141:63.0…				513	558	130	268	233	445	212	303	392	255	212	406	887	286	410	333	664	1384	139	660	406	99	813	78	120	440	848	353	126	598	763	355	408	210	397	792	381	968	384	573	247	456
134	974612	144	134	85:237.0 86:225.0 87:113.0 88:41.0 89:284.0 90:393.0 91:763.0 93:164.0 94:84.0 95:422.0 96:237.0 97:485.0 98:119.0 99:130.0 100:663.0 101:162.0 102:103.0 109:156.0 110:90.0 113:9.0 114:89.0 115:1137.0 116:5754.0 117:448.0 118:166.0 119:94.0 123:111.0 124:65.0 125:23.0 126:73.0 127:120.0 128:4434.0 129:482.0 130:423.0 131:12233.0 132:1190.0 133:272.0 134:106.0 136:146.0 137:50.0 138:74.0 139:25.0 …				2944	4842	6187	1351	2544	4147	2486	3081	2026	2509	644	6652	6906	6528	129	5741	1509	4232	1248	3264	7985	538	23511	691	429	4391	9823	541	315	2550	6948	7713	4376	5703	6333	2632	1188	4164	187	357	426	3085
54	773271	211	54	85:140.0 87:92.0 89:160.0 90:47.0 91:84.0 92:62.0 93:44.0 95:89.0 96:65.0 97:51.0 98:85.0 99:148.0 101:318.0 102:96.0 103:554.0 104:97.0 105:197.0 106:55.0 107:141.0 109:613.0 110:53.0 111:178.0 112:36.0 113:329.0 114:68.0 115:233.0 116:114.0 117:88.0 119:216.0 120:38.0 121:121.0 122:27.0 123:82.0 124:15.0 125:104.0 126:73.0 128:197.0 129:1920.0 130:179.0 131:605.0 132:90.0 133:2496.0 134:318.0 1…				9307	13735	2261	15175	15249	10211	7234	7034	2465	12272	14841	7551	5519	4822	4541	7819	7199	6572	8759	16874	20920	9819	18211	14552	2379	1428	2456	3188	1504	2114	3876	3542	3747	3024	4128	5444	7605	9861	6815	8341	6727	10664
[truncated: 18 more columns]

## Sheet: sample analysis
Analysis
MiniX:	671482
Client Name:	Michael Polymenis
Matrix:	S. cerevisiae
Sample Number:	54
Method:	primary metabolomics
Exraction Notes:
Parameters:
Instrument:	GCTOF - A
Resuspension Volume:	100 uL
Injection Volume:	0.5 uL
Start Date:	2022-08-17
Comments:
Data Processing:
Data Technician:	MG
Comments:	Study normalized by the average mTIC of the samples
Data Processing mx:	690419
