# Supplementary material for: One-carbon metabolic enzymes are regulated during cell division and make distinct contributions to the metabolome and cell cycle progression in Saccharomyces cerevisiae
Source: G3 (Bethesda). 2023 Jan 11;13(3):jkad005. doi: 10.1093/g3journal/jkad005 (PMC9997564; doi:10.1093/g3journal/jkad005)
Supplement: jkad005_Supplementary_Data [file jkad005_supplementary_data.zip › File S4.xlsx]

## Sheet: Run Information
Analysis
MiniX:	671618
Client Name:	Michael Polymenis
Matrix:	S cerevisiae
Sample number:	Biogenic amines
Platform:	54
Client Requests:
Extraction notes:
Sample Preparation
Resuspension Volume:	100 uL
Resuspension Mix:	80:20 ACN/H2O + iSTD mix
Wellplate Type:	54 vial tray
Positive mode
Instrument:	Sciex TTOF 6600
Mobile Phase:	A: 100% H2O +10 mM Ammonium Formate + 0.125% Formic acid
	B: 95:5 ACN/H2O + 10 mM Ammonium Formate + 0.125% Formic acid
Column:	Acquity UPLC BEH Amide 1.7um, 2.1 x 50 mm
Method:	D:\Analyst Data\Projects\CORE_HILIC\Acquisition Methods\HILIC_DDA5_POS_A2B2_M1_ADVR_OFF-shortcolumn.dam
Injection Volume:	5 uL
Start Date:	2022-08-22
Negative mode
Instrument:	Sciex TTOF 6600
Mobile Phase:	A: 100% H2O +10 mM Ammonium Formate + 0.125% Formic acid
	B: 95:5 ACN/H2O + 10 mM Ammonium Formate + 0.125% Formic acid
Column:	Acquity UPLC BEH Amide 1.7um, 2.1 x 50 mm
Method:	D:\Analyst Data\Projects\CORE_HILIC\Acquisition Methods\HILIC_DDA5_NEG_A2B2_M1_ADVR_OFF-shortcolumn.dam
Injection Volume:	5 uL
Start Date:	2022-08-22
Data processing
MS-DIAL Version:	4.9
Data Technician:	CS
Comments:	Data normalized to the sum of internal standards
	Leu and Ile cannot be distinguished in dipeptides and tripeptides
	Dipeptides and tripeptides may be in either orientation
	PoolQC007_MX671618_posBA_postPolymenis054.wiff bad injection

## Sheet: data
	Compound ID confidence given by MSI levels						Label	A_001	A_002	A_003	A_004	A_005	A_006	B_001	B_002	B_003	B_004	B_005	B_006	C_001	C_002	C_003	C_004	C_005	C_006	D_001	D_002	D_003	D_004	D_005	D_006	E_001	E_002	E_003	E_004	E_005	E_006	F_001	F_002	F_003	F_004	F_005	F_006	G_001	G_002	G_003	G_004	G_005	G_006
	MSI level 1 is MSMS + accurate precursor mzrt match						Sample #	1	2	3	4	5	6	7	8	9	10	11	12	13	14	15	16	17	18	19	20	21	22	23	24	25	26	27	28	29	30	31	32	33	34	35	36	37	38	39	40	41	42
	MSI level 2 is accutrate precursor m/z and MSMS match but no rt match						Species	S cerevisiae	S cerevisiae	S cerevisiae	S cerevisiae	S cerevisiae	S cerevisiae	S cerevisiae	S cerevisiae	S cerevisiae	S cerevisiae	S cerevisiae	S cerevisiae	S cerevisiae	S cerevisiae	S cerevisiae	S cerevisiae	S cerevisiae	S cerevisiae	S cerevisiae	S cerevisiae	S cerevisiae	S cerevisiae	S cerevisiae	S cerevisiae	S cerevisiae	S cerevisiae	S cerevisiae	S cerevisiae	S cerevisiae	S cerevisiae	S cerevisiae	S cerevisiae	S cerevisiae	S cerevisiae	S cerevisiae	S cerevisiae	S cerevisiae	S cerevisiae	S cerevisiae	S cerevisiae	S cerevisiae	S cerevisiae
	MSI level 3 is accurate precursor mz_rt match w/o MSMS						Organ	cells	cells	cells	cells	cells	cells	cells	cells	cells	cells	cells	cells	cells	cells	cells	cells	cells	cells	cells	cells	cells	cells	cells	cells	cells	cells	cells	cells	cells	cells	cells	cells	cells	cells	cells	cells	cells	cells	cells	cells	cells	cells
	MSI level 4 is Sugar Class specific, exact sugar not confirmed with rt						Treatment	SHM2, ADE17	SHM2, ADE17	SHM2, ADE17	SHM2, ADE17	SHM2, ADE17	SHM2, ADE17	shm2, ADE17	shm2, ADE17	shm2, ADE17	shm2, ADE17	shm2, ADE17	shm2, ADE17	SHM2, ade17	SHM2, ade17	SHM2, ade17	SHM2, ade17	SHM2, ade17	SHM2, ade17	by4741 (YPD)	by4741 (YPD)	by4741 (YPD)	by4741 (YPD)	by4741 (YPD)	by4741 (YPD)	cho2 (YPD)	cho2 (YPD)	cho2 (YPD)	cho2 (YPD)	cho2 (YPD)	cho2 (YPD)	by4741 (SMM)	by4741 (SMM)	by4741 (SMM)	by4741 (SMM)	by4741 (SMM)	by4741 (SMM)	cho2 (SMM)	cho2 (SMM)	cho2 (SMM)	cho2 (SMM)	cho2 (SMM)	cho2 (SMM)
	MSI level 5 is unknown						File ID	Polymenis026_MX671618_posBA_A-001-001.wiff	Polymenis024_MX671618_posBA_A-002-002.wiff	Polymenis050_MX671618_posBA_A-003-003.wiff	Polymenis016_MX671618_posBA_A-004-004.wiff	Polymenis010_MX671618_posBA_A-005-005.wiff	Polymenis052_MX671618_posBA_A-006-006.wiff	Polymenis019_MX671618_posBA_B-001-007.wiff	Polymenis034_MX671618_posBA_B-002-008.wiff	Polymenis012_MX671618_posBA_B-003-009.wiff	Polymenis017_MX671618_posBA_B-004-010.wiff	Polymenis053_MX671618_posBA_B-005-011.wiff	Polymenis013_MX671618_posBA_B-006-012.wiff	Polymenis043_MX671618_posBA_C-001-013.wiff	Polymenis001_MX671618_posBA_C-002-014.wiff	Polymenis042_MX671618_posBA_C-003-015.wiff	Polymenis002_MX671618_posBA_C-004-016.wiff	Polymenis048_MX671618_posBA_C-005-017.wiff	Polymenis029_MX671618_posBA_C-006-018.wiff	Polymenis020_MX671618_posBA_D-001-019.wiff	Polymenis030_MX671618_posBA_D-002-020.wiff	Polymenis011_MX671618_posBA_D-003-021.wiff	Polymenis014_MX671618_posBA_D-004-022.wiff	Polymenis008_MX671618_posBA_D-005-023.wiff	Polymenis027_MX671618_posBA_D-006-024.wiff	Polymenis049_MX671618_posBA_E-001-025.wiff	Polymenis031_MX671618_posBA_E-002-026.wiff	Polymenis044_MX671618_posBA_E-003-027.wiff	Polymenis015_MX671618_posBA_E-004-028.wiff	Polymenis033_MX671618_posBA_E-005-029.wiff	Polymenis046_MX671618_posBA_E-006-030.wiff	Polymenis022_MX671618_posBA_F-001-031.wiff	Polymenis021_MX671618_posBA_F-002-032.wiff	Polymenis007_MX671618_posBA_F-003-033.wiff	Polymenis005_MX671618_posBA_F-004-034.wiff	Polymenis041_MX671618_posBA_F-005-035.wiff	Polymenis051_MX671618_posBA_F-006-036.wiff	Polymenis035_MX671618_posBA_G-001-037.wiff	Polymenis036_MX671618_posBA_G-002-038.wiff	Polymenis054_MX671618_posBA_G-003-039.wiff	Polymenis023_MX671618_posBA_G-004-040.wiff	Polymenis040_MX671618_posBA_G-005-041.wiff	Polymenis039_MX671618_posBA_G-006-042.wiff
							File ID	Polymenis026_MX671618_negBA_A-001-001.wiff	Polymenis024_MX671618_negBA_A-002-002.wiff	Polymenis050_MX671618_negBA_A-003-003.wiff	Polymenis016_MX671618_negBA_A-004-004.wiff	Polymenis010_MX671618_negBA_A-005-005.wiff	Polymenis052_MX671618_negBA_A-006-006.wiff	Polymenis019_MX671618_negBA_B-001-007.wiff	Polymenis034_MX671618_negBA_B-002-008.wiff	Polymenis012_MX671618_negBA_B-003-009.wiff	Polymenis017_MX671618_negBA_B-004-010.wiff	Polymenis053_MX671618_negBA_B-005-011.wiff	Polymenis013_MX671618_negBA_B-006-012.wiff	Polymenis043_MX671618_negBA_C-001-013.wiff	Polymenis001_MX671618_negBA_C-002-014.wiff	Polymenis042_MX671618_negBA_C-003-015.wiff	Polymenis002_MX671618_negBA_C-004-016.wiff	Polymenis048_MX671618_negBA_C-005-017.wiff	Polymenis029_MX671618_negBA_C-006-018.wiff	Polymenis020_MX671618_negBA_D-001-019.wiff	Polymenis030_MX671618_negBA_D-002-020.wiff	Polymenis011_MX671618_negBA_D-003-021.wiff	Polymenis014_MX671618_negBA_D-004-022.wiff	Polymenis008_MX671618_negBA_D-005-023.wiff	Polymenis027_MX671618_negBA_D-006-024.wiff	Polymenis049_MX671618_negBA_E-001-025.wiff	Polymenis031_MX671618_negBA_E-002-026.wiff	Polymenis044_MX671618_negBA_E-003-027.wiff	Polymenis015_MX671618_negBA_E-004-028.wiff	Polymenis033_MX671618_negBA_E-005-029.wiff	Polymenis046_MX671618_negBA_E-006-030.wiff	Polymenis022_MX671618_negBA_F-001-031.wiff	Polymenis021_MX671618_negBA_F-002-032.wiff	Polymenis007_MX671618_negBA_F-003-033.wiff	Polymenis005_MX671618_negBA_F-004-034.wiff	Polymenis041_MX671618_negBA_F-005-035.wiff	Polymenis051_MX671618_negBA_F-006-036.wiff	Polymenis035_MX671618_negBA_G-001-037.wiff	Polymenis036_MX671618_negBA_G-002-038.wiff	Polymenis054_MX671618_negBA_G-003-039.wiff	Polymenis023_MX671618_negBA_G-004-040.wiff	Polymenis040_MX671618_negBA_G-005-041.wiff	Polymenis039_MX671618_negBA_G-006-042.wiff
identifier	Metabolite name	Species	InChiKey	MSI level	m/z	ESI mode	RT	Peak Height	Peak Height	Peak Height	Peak Height	Peak Height	Peak Height	Peak Height	Peak Height	Peak Height	Peak Height	Peak Height	Peak Height	Peak Height	Peak Height	Peak Height	Peak Height	Peak Height	Peak Height	Peak Height	Peak Height	Peak Height	Peak Height	Peak Height	Peak Height	Peak Height	Peak Height	Peak Height	Peak Height	Peak Height	Peak Height	Peak Height	Peak Height	Peak Height	Peak Height	Peak Height	Peak Height	Peak Height	Peak Height	Peak Height	Peak Height	Peak Height	Peak Height
0.32_277.12	(R)-Pantetheine	[M-H]-	ZNXZGRMVNNHPCA-VIFPVBQESA-N	3	277.123	ESI neg	0.315	4792	14406	6166	3519	7086	13689	19644	2398	7388	11646	2421	6624	7581	9961	2302	12035	6446	4094	11078	8126	13635	14806	3528	20898	7970	4251	4145	4914	3906	1475	1310	1647	2318	775	1945	2086	1703	1212	525	1154	219	460
2.01_100.04	1-Aminocyclopropane-1-carboxylic acid	[M-H]-	PAJPWUMXBYXFCZ-UHFFFAOYSA-N	2	100.039	ESI neg	2.012	434	513	384	462	465	491	680	650	625	727	860	771	651	614	674	691	453	447	475	298	353	410	264	287	320	275	241	288	181	230	324	196	244	206	245	230	771	484	413	466	51	467
1.37_412.25	1-Decanoyl-2-hydroxy-sn-glycero-3-phosphocholine	[M+H]+	SECPDKKEUKDCPG-QGZVFWFLSA-N	3	412.245	ESI pos	1.372	10589	9837	9794	12110	11670	10720	9551	10258	10023	9608	8013	10550	6758	5581	6650	5232	2907	5135	10828	9179	8724	8374	5886	5873	6615	6577	6819	5501	6035	7191	7093	5268	6239	5725	6018	8649	1395	1382	1405	1363	536	1648
1.77_282.12	1-Methyladenosine	[M+H]+	GFYLSDSUCHVORB-IOSLPCCCSA-N	2	282.117	ESI pos	1.77	2709	3235	3276	3980	2314	3315	4102	3620	2873	3667	2565	3577	3576	3021	2884	3222	2835	2614	3187	2813	2873	3016	2421	2607	3356	2115	2592	2292	2237	2034	2787	2350	2249	2227	2106	2851	1581	1655	1568	1420	656	1926
1.36_296.10	1-Methylguanosine	[M-H]-	UTAIYTHAJQNQDW-KQYNXXCUSA-N	2	296.097	ESI neg	1.356	284	393	274	313	304	328	255	319	287	265	232	291	268	216	245	304	182	158	491	429	473	529	401	484	779	658	635	735	581	816	487	483	480	473	472	533	474	348	380	451	98	481
1.43_137.07	1-Methylnicotinamide	[M]+	LDHMAVIPBRSVRG-UHFFFAOYSA-O	2	137.07	ESI pos	1.43	2861	4026	3899	4811	4493	5186	2583	2153	3434	3107	2374	13021	3782	2541	3108	3152	3097	1797	2437	1821	2003	1552	2420	2625	3144	3311	3451	2133	3113	3197	2897	2172	2107	760	1697	2933	2322	1631	2537	1023	1011	1963
2.01_244.09	2-(1H-Benzimidazol-2-ylthio)-N,N-dimethylethanamine	[M+Na]+	WYOUIGHZJRCQLW-UHFFFAOYSA-N	3	244.093	ESI pos	2.012	52902	52109	41602	53158	51082	70911	57523	80357	54393	66897	54808	99009	52404	28958	45859	37191	28401	34457	50166	45078	37257	33492	22493	28356	109	170	186	103	96	1797	25068	15988	18037	22733	18428	21793	273	137	129	219	46	313
1.65_120.08	2-Amino-1-phenylethanol	[M+H-H2O]+	ULSIYEODSMZIPX-UHFFFAOYSA-N	3	120.08	ESI pos	1.652	177083	152431	164950	188628	162968	176355	169547	163027	175417	168139	161886	174409	143410	120147	139043	143111	121530	117484	180522	161111	159349	158602	130190	148296	104041	93641	94433	84816	82970	91210	32395	27373	28102	25964	29492	36733	25457	29028	25990	27217	5581	27252
0.37_137.03	2-Aminonicotinic acid	[M-H]-	KPIVDNYJNOPGBE-UHFFFAOYSA-N	3	137.034	ESI neg	0.371	25508	36351	22789	34879	33353	23332	55075	29279	23130	26916	43805	136801	24709	21261	61575	23979	18348	11535	18085	28388	24769	31599	21722	30493	16519	15416	16769	15848	24211	21549	19859	14306	27027	54820	18596	15891	20684	18979	15577	9312	12010	14768
1.95_176.09	2-Aminopimelic acid	[M+H]+	JUQLUIFNNFIIKC-UHFFFAOYSA-N	3	176.091	ESI pos	1.948	17353	15306	17001	17935	16160	19734	10322	9394	10714	10515	10081	9389	9180	7736	8085	8664	7982	6775	5899	4633	5420	5289	4154	4868	6802	6348	5987	5888	5342	6587	13269	11172	10952	11369	11386	16236	28192	33273	37180	30585	4165	31813
1.95_174.08	2-Ethylglutamic acid	[M-H]-	QFYBYZLHPIALCZ-ZETCQYMHSA-N	3	174.076	ESI neg	1.946	19104	19721	17361	20545	18703	21762	12495	12637	12307	13064	13373	11636	10935	10065	11871	12531	7059	7751	6571	5095	4867	5524	3777	5269	6170	5738	5544	5159	4169	7031	9585	8670	9589	10216	8592	10980	19118	24061	28322	21912	3458	23659
0.36_131.07	2-Hydroxy-4-methylpentanoic acid	[M-H]-	LVRFTAZAXQPQHI-UHFFFAOYSA-N	2	131.07	ESI neg	0.362	6135	7092	5782	6647	6273	6462	5677	5821	5919	7254	7981	6447	6316	5272	6721	6403	5373	5519	8257	6815	6308	6978	5514	6884	5856	5878	5724	5331	5054	6811	5178	5386	5119	4706	4414	4414	12485	10684	9961	10398	4071	9405
0.82_137.06	2-Hydroxyacetophenone	[M+H]+	ZWVHTXAYIKBMEE-UHFFFAOYSA-N	2	137.06	ESI pos	0.819	335	378	429	472	343	427	387	402	329	530	256	414	387	315	339	343	351	435	389	309	295	376	291	297	301	310	388	269	300	252	403	338	317	344	395	361	1510	1148	898	986	475	1134
0.52_175.06	2-Isopropylmalic acid	[M-H]-	BITYXLXUCSKTJS-UHFFFAOYSA-N	3	175.06	ESI neg	0.516	336209	370322	391400	403229	307515	424948	369174	324161	279178	330139	360580	316312	243557	169217	291618	250446	140947	166517	401161	331646	317178	339663	255674	381590	285759	243482	235479	217650	161814	253726	132813	103411	118029	111558	113135	129567	45670	43985	42708	40861	6759	41705
1.31_130.05	2-Propanamidoacetic acid	[M-H]-	WOMAZEJKVZLLFE-UHFFFAOYSA-N	2	130.049	ESI neg	1.311	1520	1542	1363	1589	1619	1806	1593	1893	1450	1652	1894	1745	1167	1131	1489	1349	1031	1052	2288	2035	2035	2106	1554	1886	1484	1397	1375	1217	1110	1520	200	143	230	407	115	174	276	235	233	281	110	293
2.37_348.07	2'-Deoxyguanosine 3'-monophosphate	[M+H]+	QQMSZHORHNORLP-KVQBGUIXSA-N	2	348.068	ESI pos	2.366	1266	951	1001	2195	1665	720	1151	1608	1137	2045	1003	1509	822	976	1009	1139	865	706	1536	1208	1645	1753	711	1211	665	639	454	547	630	385	1925	1731	2054	697	1521	2845	1244	1304	666	1124	99	1392
2.23_346.05	2'-Deoxyguanosine 5'-monophosphate	[M-H]-	LTFMZDNNPPEQNG-KVQBGUIXSA-N	2	346.053	ESI neg	2.232	22748	20841	43971	43847	38407	21057	39188	82675	34718	58460	50617	60264	49708	50147	58434	49472	21918	30443	76959	69046	55568	71150	54354	64213	39510	30155	26442	31954	23296	30735	55682	42480	54078	27016	51649	49290	26359	22098	16509	19224	3077	20963
1.82_162.07	3-Aminoadipic acid	[M+H]+	XABCFXXGZPWJQP-UHFFFAOYSA-N	3	162.075	ESI pos	1.823	14167	14325	15558	17174	17173	16731	18778	19627	15320	20980	11557	9065	13835	11278	10026	15211	17981	11224	24773	23683	23252	27830	17441	23263	14014	12121	11721	8724	9016	11379	22828	17081	19136	16618	19430	21771	22058	29851	26087	27005	4541	24687
1.98_197.09	3-Aminotyrosine	[M+H]+	POGSZHUEECCEAP-UHFFFAOYSA-N	2	197.086	ESI pos	1.982	616	841	4341	7862	2029	3708	487	2800	1330	976	885	2740	6602	2131	11494	861	1146	667	1589	1573	1057	1021	3837	12301	730	8277	7131	518	772	531	281	550	377	417	834	240	243	303	249	433	59	184
0.57_227.07	3-Deoxyuridine	[M-H]-	QOXJRLADYHZRGC-SHYZEUOFSA-N	2	227.066	ESI neg	0.574	5666	5766	5077	5151	5417	6212	5111	3711	4412	4537	4191	3858	2624	3027	3802	3903	3013	3316	7078	6201	6453	5954	5746	6301	4556	4263	4445	4374	3875	4366	1633	1573	1610	1618	1634	1937	1423	1330	1156	1221	260	1196
1.59_161.05	3-Hydroxy-3-methylglutaric acid	[M-H]-	NPOAOTPXWNWTSH-UHFFFAOYSA-N	2	161.045	ESI neg	1.594	1112	1216	1195	1355	1538	1468	1201	665	932	1284	1137	633	1222	880	1165	1401	951	906	1878	1344	1633	1502	1403	1414	1504	1220	1358	1027	1020	1490	1202	1094	1167	956	1148	1616	680	733	550	723	396	696
1.86_87.04	3-Hydroxybutyric acid	[M+H-H2O]+	WHBMMWSBFZVSSR-UHFFFAOYSA-N	3	87.0424	ESI pos	1.862	1002	1034	942	976	1034	1141	1137	922	845	957	973	879	826	843	777	840	685	763	1614	1272	1535	1336	1139	1062	1140	1037	1135	915	874	1001	6265	5805	5055	5430	5226	8305	7428	8633	9477	7203	1291	7607
1.78_180.06	3-Hydroxyphenylalanine	[M-H]-	JZKXXXDKRQWDET-UHFFFAOYSA-N	2	180.06	ESI neg	1.783	647	589	154	864	229	308	300	277	283	349	379	313	343	254	481	351	194	383	221	291	402	242	283	287	194	359	706	306	217	565	710	675	1443	4054	612	579	433	447	265	400	2192	608
2.32_170.09	3-Methylhistidine	[M+H]+	JDHILDINMRGULE-LURJTMIESA-N	2	170.09	ESI pos	2.318	4708	4203	4051	4305	4513	4138	3585	3558	3097	4188	3448	3641	3848	2073	3356	2229	3009	3133	5370	5025	4996	5509	5051	4481	5031	4583	3521	2827	3151	3122	590	528	472	324	470	537	568	574	514	539	124	644
0.40_257.08	3-Methyluridine	[M-H]-	UTQUILVPBZEHTK-ZOQUXTDFSA-N	2	257.076	ESI neg	0.395	1332	1636	1121	1106	1242	1528	1182	967	1012	906	1138	902	837	881	1070	978	701	877	1254	1092	1195	1154	970	1407	1558	1546	1552	1551	1258	1616	1044	1278	1182	1044	1056	1179	606	748	718	705	1006	579
0.40_165.05	3-Phenyllactic acid	[M-H]-	VOXXWSYKYCBWHO-UHFFFAOYSA-N	2	165.054	ESI neg	0.396	2182	2185	2211	2083	2192	2530	2728	3474	2696	3480	3114	4370	2519	1736	2422	2319	1575	1868	4521	4162	3601	4151	2476	4310	2344	2557	2481	2231	1836	2605	216	227	210	528	220	195	596	425	697	440	170	662
2.15_152.99	3-Phosphonopropionic acid	[M-H]-	NLBSQHGCGGFVJW-UHFFFAOYSA-N	2	152.992	ESI neg	2.155	784	681	520	628	639	775	679	827	494	674	510	1105	701	290	487	464	271	455	689	583	487	432	353	432	382	481	440	363	257	423	1091	903	954	1275	994	951	2521	1579	1244	1646	384	1998
0.48_144.07	4-Acetamidobutyric acid	[M-H]-	UZTFMUBKZQVKLK-UHFFFAOYSA-N	2	144.065	ESI neg	0.478	266	414	211	47	207	211	237	199	211	169	256	157	167	180	366	189	257	176	310	189	164	77	136	295	73	98	274	289	246	114	315	361	369	573	313	428	1208	1721	1529	1620	350	1559
0.86_140.08	4-Amino-2-methyl-5-pyrimidinemethanol	[M+H]+	VUTBELPREDJDDH-UHFFFAOYSA-N	3	140.079	ESI pos	0.861	2130	2019	1983	2253	1957	2364	2223	2540	2376	2733	2261	3073	1740	1184	1846	1726	1501	1581	3347	3356	2988	3057	2315	2929	1522	1420	1369	1225	1208	1466	1907	1585	1721	1509	2111	2086	1036	1044	848	916	316	1132
1.82_146.09	4-Guanidinobutyric acid	[M+H]+	TUHVEAJXIMEOSA-UHFFFAOYSA-N	2	146.09	ESI pos	1.823	2183	2160	2327	2232	2511	2287	2510	3031	2631	2758	3628	3095	1731	1863	2216	2070	1794	1693	2246	2228	2252	2364	2066	1877	2301	2280	2086	2425	2107	2151	1176	830	947	2191	927	849	572	717	753	626	587	943
0.40_150.05	4-Hydroxymandelonitrile	[M+H]+	HOOOPXDSCKBLFG-UHFFFAOYSA-N	2	150.052	ESI pos	0.397	3895	4646	4057	4260	3807	5234	4664	1870	3705	3552	2268	1964	2444	2779	2079	2746	2479	2141	4174	3408	3958	4180	3157	4034	2777	2156	2154	2266	2106	2456	2568	2439	2939	1521	2303	3538	1801	1892	1443	2056	347	1772
0.25_163.08	4-Isopropylbenzoic acid	[M-H]-	CKMXAIVXVKGGFM-UHFFFAOYSA-N	2	163.076	ESI neg	0.252	374	292	103	868	486	1032	130	178	166	184	1211	214	2017	3758	374	465	495	537	114	152	88	480	99	123	232	238	152	164	751	437	113	424	312	159	298	136	92	401	205	279	185	221
0.27_144.04	4-Methyl-5-thiazoleethanol	[M+H]+	BKAWJIRCKVUVED-UHFFFAOYSA-N	2	144.044	ESI pos	0.271	2629	2081	2329	2031	2494	4868	2475	1349	3292	3896	1622	1815	2208	1390	1193	2271	2645	1741	7720	4709	4469	5564	2251	3616	2523	1448	1669	1207	1213	868	2512	2789	2097	2121	2357	2915	1023	1178	619	738	69	522
0.55_259.04	4-Thiouridine	[M-H]-	ZLOIGESWDJYCTF-XVFCMESISA-N	2	259.039	ESI neg	0.553	113	189	148	144	174	148	152	259	139	186	135	346	1094	263	167	242	203	160	148	167	125	165	80	254	136	110	82	98	115	174	263	251	239	204	158	249	168	157	114	185	46	206
1.85_147.12	4-Trimethylammoniobutanoic acid	[M]+	JHPNVNIEXXLNTR-UHFFFAOYSA-O	2	147.119	ESI pos	1.853	33546	31290	33924	32689	31782	36866	27494	26158	29070	27365	27443	26728	24961	23394	24361	25066	22861	19911	44301	39937	38580	38759	31603	36866	23044	21394	20283	18469	19131	20740	386	539	435	485	499	660	420	532	533	522	564	568
1.60_144.05	5-(2-Hydroxyethyl)-4-methylthiazole	[M+H]+	BKAWJIRCKVUVED-UHFFFAOYSA-N	3	144.047	ESI pos	1.599	155733	147925	157165	181712	146906	165327	141585	60085	145530	154803	106640	45519	118312	93789	98956	111955	109546	91848	199954	180262	183917	182843	125190	192596	113001	113159	105404	104222	83357	102704	181334	150426	151920	124409	185662	217748	73374	70925	63966	69932	10166	63116
1.55_273.07	5-Hydroxymethyluridine	[M-H]-	VQAJJNQKTRZJIQ-JXOAFFINSA-N	2	273.069	ESI neg	1.549	923	913	963	923	775	1003	779	905	704	739	730	800	899	521	904	642	725	641	1215	1335	947	1356	869	1346	1716	1247	1273	1224	1025	1312	75	57	58	78	83	50	134	120	108	57	25	117
0.38_298.09	5'-Methylthioadenosine	[M+H]+	WUUGFSXJNOTRMR-IOSLPCCCSA-N	2	298.095	ESI pos	0.383	7705	10499	13075	19718	4711	15121	26733	24895	8582	28400	5600	41915	30127	11761	13657	18777	13785	17768	10003	10129	10451	11659	10354	10900	19993	12784	14760	6885	7175	7924	50904	34099	29317	36082	41413	28941	436025	248956	148896	249561	42405	270735
0.23_301.21	Abietic acid	[M-H]-	RSWGJHLUYNHPMX-ONCXSQPRSA-N	2	301.213	ESI neg	0.226	261	2200	17	322	381	197	9	1270	255	417	47	411	30	3030	493	1216	35	2203	188	304	258	289	25	311	256	312	682	493	385	322	234	6280	705	22	355	37	327	26	365	372	330	18
1.70_204.12	Acetylcarnitine	[M]+	RDHQFKQIGNGIED-MRVPVSSYSA-O	2	204.123	ESI pos	1.703	727720	652484	751967	776631	640988	799845	625484	574464	576913	610364	548247	621398	755708	626959	677308	697126	580220	537349	2615542	2377097	2306457	2421299	1776252	2210036	967996	863816	852151	713947	748285	801710	813	444	1045	831	555	532	1670	1817	2086	1906	1377	2379
0.27_188.04	Acetylisatin	[M-H]-	LPGDEHBASRKTDG-UHFFFAOYSA-N	2	188.037	ESI neg	0.273	52	31	22	23	34	15	29	41	34	40	51	19	23	44	51	27	29	49	38	20	47	27	19	45	24	30	15	28	18	36	181	72	83	2567	162	101	398	553	676	358	83	1235
0.82_136.06	Adenine	[M+H]+	GFFGJBXGBJISGV-UHFFFAOYSA-N	2	136.06	ESI pos	0.82	4537	4505	4517	6089	3606	4479	5265	3936	4100	5206	3061	4679	4782	3465	4143	3935	4096	3792	3779	3172	3289	3452	3277	3510	3546	2896	3169	2719	2971	2847	4979	3516	4071	3933	4943	4605	22209	14801	12912	14122	5796	13743
0.98_268.10	Adenosine	[M+H]+	OIRDTQYFTABQOQ-KQYNXXCUSA-N	2	268.102	ESI pos	0.981	406618	416483	288020	374917	275939	501163	396293	160934	310035	327588	246773	303926	263663	132569	211861	276813	248910	227665	199770	164514	214724	170828	139166	239484	42192	66356	71497	26912	18508	79032	27136	21039	46202	17684	42711	30182	46356	27905	5877	23296	1364	14917
2.24_370.05	Adenosine 5'-monophosphate	[M+Na]+	UDMBCSSLTHHNCD-KQYNXXCUSA-N	3	370.051	ESI pos	2.236	6278	4705	9494	10769	9239	5402	7965	16289	9074	12321	10251	12359	10970	10250	11127	9214	7587	7979	12868	12850	11118	12342	10404	11456	9954	7170	7078	7319	7639	6666	12650	9711	9497	5091	10766	11498	6593	6753	5617	5327	1077	5704
2.02_159.08	Ala-Ala	[M-H]-	DEFJQIDDEAULHB-IMJSIDKUSA-N	2	159.077	ESI neg	2.019	775	1273	1153	2478	921	2109	1469	1303	843	1365	1182	1726	1631	833	1982	1578	832	722	1367	1178	1196	1031	975	2978	593	883	814	376	395	559	1220	1202	1262	1606	1812	1020	1589	1062	457	1023	112	775
2.21_219.10	Ala-Glu	[M+H]+	VYZAGTDAHUIRQA-WHFBIAKZSA-N	2	219.095	ESI pos	2.21	687	758	748	788	583	861	919	1044	729	895	832	1053	682	521	654	565	577	564	1107	859	881	1069	597	943	1092	813	798	756	655	767	456	356	321	579	280	448	662	711	814	838	182	769
2.38_227.11	Ala-His	[M+H]+	XZWXFWBHYRFLEF-FSPLSTOPSA-N	2	227.109	ESI pos	2.381	948	678	1070	1292	617	1226	813	990	1011	1052	956	1284	982	956	1102	799	778	670	1396	1599	1661	1749	1402	1061	988	918	893	1142	1049	735	2318	2165	1663	1770	2092	1995	383	348	424	392	154	359
2.10_189.09	Ala-Thr	[M-H]-	BUQICHWNXBIBOG-UHFFFAOYSA-N	2	189.086	ESI neg	2.098	295	372	349	425	312	329	527	564	353	720	337	1155	605	331	483	609	390	261	591	537	675	601	557	841	310	258	322	265	191	292	974	847	965	1210	1011	764	1378	740	349	787	102	833
1.88_189.13	Ala-Val	[M+H]+	LIWMQSWFLXEGMA-WDSKDSINSA-N	2	189.134	ESI pos	1.879	3597	6225	6237	8300	2223	4491	10604	3408	3487	8590	1251	8367	8452	3941	4161	6552	6353	5114	4190	3987	6390	4604	3362	8350	5839	3619	3917	2496	2538	2143	5842	3846	4333	3292	4401	4802	4020	2922	1081	2897	583	2272
1.94_88.04	Alanine	[M-H]-	QNAYBMKLOCPYGJ-REOHCLBHSA-N	2	88.0398	ESI neg	1.944	25963	25578	25573	31094	26431	29094	31787	36438	34401	36283	38499	36598	31990	31521	33599	37869	25002	25709	24332	19945	21378	22535	16039	18586	13957	12824	14082	12308	10203	16019	6699	6358	6814	8378	6733	7348	5913	6453	10414	7325	2114	7790
0.30_303.22	Aleuritic acid	[M-H]-	MEHUJCGAYMDLEL-CABCVRRESA-N	3	303.217	ESI neg	0.303	1069	5488	5518	4097	21128	1854	37803	1582	3615	4185	5790	3126	2875	16864	2014	3072	1718	1114	817	1572	1142	924	2527	985	3682	2610	7006	1575	14900	1714	2158	2692	4855	775	1827	1727	2125	699	1015	11951	649	728
0.23_287.19	Androstenedione	[M+H]+	AEMFNILZOJDQLW-QAGGRKNESA-N	2	287.194	ESI pos	0.225	1946	10042	2625	1172	2331	1218	2496	6942	1438	1243	1308	2430	1460	12867	1623	5670	1160	2388	1549	1135	1424	959	1705	2223	1636	2146	4038	2388	2244	1012	1518	24430	1946	1767	1179	1948	1625	2348	1565	1216	5522	1163
2.39_246.15	Arg-Ala	[M+H]+	WVRUNFYJIHNFKD-UHFFFAOYSA-N	2	246.155	ESI pos	2.393	496	423	717	790	464	923	594	1253	690	771	811	2069	989	927	972	681	736	759	1304	1496	1299	1454	1909	713	1664	1344	1464	906	1168	1013	1749	1787	1221	1863	1781	1517	777	715	742	577	385	679
2.47_290.15	Arg-Asp	[M+H]+	SIFXMYAHXJGAFC-WDSKDSINSA-N	2	290.146	ESI pos	2.471	783	691	809	1419	564	1062	1441	1782	765	1528	649	1972	1587	618	1054	658	657	741	1656	1834	1087	1491	1313	1106	1495	890	942	499	597	637	3298	2491	1918	1805	2856	2646	628	820	654	577	160	847
2.45_304.16	Arg-Glu	[M+H]+	HFKJBCPRWWGPEY-UHFFFAOYSA-N	2	304.159	ESI pos	2.449	2059	1964	2843	3750	1336	2828	3072	3668	1961	3868	1862	4001	3200	1838	2241	1868	2228	2232	4375	4999	4044	4339	4300	4131	3962	2881	3355	1281	1890	1621	5122	4063	3870	5320	4539	4193	1217	1005	832	723	111	1142
2.32_272.17	Arg-Pro	[M+H]+	LQJAALCCPOTJGB-YUMQZZPRSA-N	2	272.169	ESI pos	2.321	680	617	625	715	852	768	603	770	757	766	600	1499	2149	3349	1945	2338	2162	2059	1837	1745	1822	1799	3051	1521	2924	2507	1979	2531	2384	2320	1280	1304	1426	2631	998	1047	755	766	834	687	189	644
2.34_349.23	Arginine	[2M+H]+	ODKSFYDXXFIFQN-UHFFFAOYSA-N	3	349.226	ESI pos	2.341	2606	3721	4181	4985	1778	5706	4796	4128	3139	4185	2889	5813	5891	7190	4800	2829	3992	4766	5631	7294	4926	4274	6972	5484	7628	5917	6909	3029	3773	3863	6953	5552	4854	6203	6181	5412	4057	3496	2659	2356	3728	2458
2.34_173.10	Arginine	[M-H]-	ODKSFYDXXFIFQN-BYPYZUCNSA-N	2	173.105	ESI neg	2.341	62064	83025	98131	99315	48908	141776	97442	112740	69906	92812	73344	106602	134731	119176	130098	81434	80763	96116	167737	145159	130693	117189	166518	149047	156108	119391	128198	72935	75394	91801	153248	137634	126725	133231	151550	125388	86446	74467	67105	57723	35976	55131
2.48_291.12	Argininosuccinic acid	[M+H]+	KDZOASGQNOPSCU-WDSKDSINSA-N	3	291.125	ESI pos	2.479	5568	6716	6613	9804	3087	9907	7796	3370	5563	5096	3915	2764	3046	3465	2168	2165	3353	2801	8979	7456	6070	4968	3331	6638	5667	3224	3364	3019	2325	1852	1779	1345	678	1030	1725	1757	2002	2323	2060	1767	147	1877
2.15_202.08	Asn-Ala	[M-H]-	SJUXYGVRSGTPMC-UHFFFAOYSA-N	2	202.081	ESI neg	2.149	153	267	186	168	213	203	182	265	168	282	275	247	221	139	189	217	172	182	439	431	350	399	216	325	202	204	283	234	128	218	863	854	856	1002	802	989	291	335	382	432	55	366
2.46_289.16	Asn-Arg	[M+H]+	NPDLYUOYAGBHFB-UHFFFAOYSA-N	2	289.163	ESI pos	2.462	1204	800	1439	1832	877	1814	1449	1763	1058	1398	857	2253	1456	1231	1128	978	806	1089	2615	3434	2941	3559	3340	2165	2209	1426	1342	862	922	665	11812	10262	6959	5363	8624	8587	944	700	1104	761	267	887
2.31_246.07	Asn-Asp	[M-H]-	HZYFHQOWCFUSOV-IMJSIDKUSA-N	2	246.072	ESI neg	2.305	1182	1539	1413	1778	620	1768	2247	1419	953	1819	911	1565	1726	880	1321	1452	697	1005	2115	2055	1974	2346	1850	2976	1740	1097	1477	856	820	870	6925	4701	5691	4716	6496	5939	1947	1309	1115	1228	247	1290
2.28_260.09	Asn-Glu	[M-H]-	IIFDPDVJAHQFSR-WHFBIAKZSA-N	2	260.089	ESI neg	2.279	132	123	160	199	159	181	204	324	124	279	186	365	215	101	254	245	98	168	482	360	328	398	226	340	146	178	145	134	101	146	424	346	452	484	478	326	134	133	102	122	21	105
2.24_190.08	Asn-Gly	[M+H]+	KLKHFFMNGWULBN-VKHMYHEASA-N	2	190.079	ESI pos	2.24	379	332	253	427	393	303	260	223	411	332	268	318	185	274	183	300	150	182	452	429	435	504	333	393	267	229	185	205	181	150	840	692	458	502	608	747	222	290	307	215	46	297
2.44_270.12	Asn-His	[M+H]+	FFMIYIMKQIMDPK-BQBZGAKWSA-N	2	270.118	ESI pos	2.44	2974	3043	3394	4989	1882	3264	4281	3103	2871	4179	2001	4140	4578	3361	2784	3926	2792	3336	5717	5372	6278	7155	4852	6603	3205	2439	2681	1854	1683	1597	8423	6431	5332	5571	6210	6617	684	526	720	482	59	966
2.47_261.15	Asn-Lys	[M+H]+	QJMCHPGWFZZRID-UHFFFAOYSA-N	2	261.153	ESI pos	2.469	916	802	994	1545	706	1324	1187	1620	1027	1321	570	1995	1543	839	1086	821	796	954	1977	2063	1578	1928	1749	1294	1354	935	953	634	636	686	3273	2562	1921	1196	2555	2705	533	521	720	568	345	735
1.93_262.09	Asn-Met	[M-H]-	IQTUDDBANZYMAR-UHFFFAOYSA-N	2	262.094	ESI neg	1.932	5408	7795	5379	6473	6995	8862	5873	5695	6407	6126	7248	6212	7393	7092	6505	6359	4604	5673	16009	12924	13693	14023	11863	15506	8771	9211	7286	10415	8146	13652	10385	10346	11477	11260	10697	11331	3510	4058	4262	3703	1280	4165
2.23_232.09	Asn-Thr	[M-H]-	VBKIFHUVGLOJKT-UHFFFAOYSA-N	2	232.093	ESI neg	2.227	341	466	349	452	447	520	505	467	442	514	522	518	436	375	416	591	289	390	1019	931	838	791	719	880	523	440	387	494	253	414	2301	1647	2114	1863	1787	1881	749	601	594	673	122	682
1.96_230.11	Asn-Val	[M-H]-	KWBQPGIYEZKDEG-UHFFFAOYSA-N	2	230.114	ESI neg	1.959	267	286	216	216	228	238	282	302	270	310	333	406	280	201	311	361	186	157	509	428	469	531	295	436	221	238	231	199	176	220	997	1059	1082	1221	886	1021	230	329	260	308	185	340
2.37_247.05	Asp-Asp	[M-H]-	FRYULLIZUDQONW-IMJSIDKUSA-N	2	247.053	ESI neg	2.373	240	612	598	751	393	926	842	1155	436	868	528	1172	1448	588	1101	611	650	826	1020	820	948	650	1002	1057	1345	807	1272	476	407	870	1880	1721	1402	2179	2050	1214	387	231	337	330	25	271
2.40_260.09	Asp-Gln	[M-H]-	GSMPSRPMQQDRIB-WHFBIAKZSA-N	2	260.089	ESI neg	2.402	582	499	615	657	487	683	787	716	589	698	571	740	763	771	721	769	507	588	993	724	722	811	728	892	1365	1076	1013	1068	708	869	382	309	332	282	296	245	144	113	137	125	33	128
2.08_265.09	Asp-Met	[M+H]+	DYDKXJWQCIVTMR-UHFFFAOYSA-N	2	265.087	ESI pos	2.084	114	108	145	110	55	227	151	109	49	159	124	144	242	64	157	81	123	109	134	129	87	115	94	74	158	108	95	95	89	81	119	98	139	79	141	154	1075	746	458	643	175	287
2.37_233.07	Asp-Thr	[M-H]-	NTQDELBZOMWXRS-UHFFFAOYSA-N	2	233.073	ESI neg	2.368	856	1105	1345	1265	1089	1617	1200	1666	1041	1171	1479	1362	1170	1318	1314	948	859	971	1203	1241	1414	1066	1269	1470	2483	1430	2012	1572	1089	1739	325	363	329	301	340	209	281	269	417	290	41	279
2.12_231.10	Asp-Val	[M-H]-	CPMKYMGGYUFOHS-FSPLSTOPSA-N	2	231.097	ESI neg	2.119	3060	3415	2730	3316	3155	3384	3103	3188	2682	3581	3152	3104	2718	1887	2655	3011	1710	1668	3879	3165	3048	3425	2775	3270	3069	3066	2629	2317	2269	3343	405	356	554	532	360	441	712	742	626	752	153	675
2.23_132.03	Aspartic acid	[M-H]-	CKLJMWTZIZZHCS-REOHCLBHSA-N	2	132.031	ESI neg	2.233	191327	210357	188985	219740	198520	232734	227923	256534	209509	259192	244640	241001	237221	187715	238614	263922	153231	186781	370335	345925	322829	343773	303855	345629	208143	203995	179044	186745	140714	219931	117596	103644	118816	121904	115463	103255	101921	84770	24771	75855	18738	86780
1.94_90.05	beta-Alanine	[M+H]+	UCMIRNVEIXFBKS-UHFFFAOYSA-N	2	90.0542	ESI pos	1.944	8394	7633	8256	9440	7767	9780	11330	11146	11697	12148	11206	11295	8983	7738	8656	8686	7707	7100	7598	5981	6080	7558	4431	5946	3947	3667	3534	2921	3199	2987	2148	1893	1902	2159	2257	2818	2131	2454	3829	2554	380	2549
1.70_118.08	Betaine	[M+H]+	KWIUHFFTVRNATP-UHFFFAOYSA-N	2	118.085	ESI pos	1.7	187818	159255	172052	214632	153145	465799	157071	259931	162273	210183	179304	358832	189144	116512	184281	147473	152487	139784	286210	317044	219756	238104	154100	226042	186591	228141	249812	148340	164439	211826	51822	45310	41111	143204	51025	63086	44148	49865	135627	53227	47475	76386
1.98_395.17_1.98_373.19	Biocytin	[M+Na]+_[M+H]+	BAQMYDQNMFBZNA-WDBLDGLGSA-N	3	395.1697_373.1884	ESI pos	1.9835	26259	21989	23293	26097	23115	27698	29450	27248	30711	30002	29116	26785	10309	11304	11607	12286	10155	9077	50661	37510	37776	39882	25714	36438	22079	19724	17934	18785	14997	17568	903	961	735	871	704	800	854	756	976	817	786	756
1.87_162.11	Carnitine	[M+H]+	PHIQHXFUZVPYII-ZCFIWIBFSA-N	2	162.112	ESI pos	1.866	1171170	1049247	1141791	1181117	1107270	1223426	927803	878445	951658	904838	888790	849578	717163	668330	749950	757825	681245	607876	963718	870872	868716	874644	704762	854209	833896	734493	685435	683150	686547	719852	19609	20617	19188	19128	19075	22922	21803	21154	28416	21721	27970	23697
2.29_831.33	Chitintetraose	[M+H]+		3	831.33	ESI pos	2.286	961	1009	878	1048	1008	1377	1090	1041	1032	1284	970	1130	1212	997	1190	1149	926	990	2992	2591	2511	2297	1463	2012	1434	1525	1517	1061	1229	1507	1691	987	1038	1098	1114	1370	935	840	851	865	133	992
1.09_104.11	Choline	[M]+	OEYIOHPDSNJKLS-UHFFFAOYSA-N	2	104.107	ESI pos	1.091	1340544	1068232	1415224	1208077	975532	1175778	1245725	1855873	1526549	1599432	1349829	1900448	1403541	1099532	1161803	1080143	971709	969027	1955893	1729517	1578831	1554490	1184180	1487435	1265739	971208	833873	791891	896006	981688	1159138	923847	1157289	1467673	1016158	1431210	56957	71534	86586	70993	57564	93385
2.23_191.02	Citric acid	[M-H]-	KRKNYBCHXYNGOX-UHFFFAOYSA-N	2	191.018	ESI neg	2.232	1957	6437	3072	3728	1305	2656	3260	16835	2870	8170	4602	18189	18371	2710	12336	7258	3960	5584	6615	9490	6700	11280	8867	7880	10644	18362	18453	8911	6127	15738	1212	2151	879	898	3507	2140	57000	45920	30021	32707	12983	57499
2.14_174.09	Citrulline	[M-H]-	RHGKLRLOHDJJDR-BYPYZUCNSA-N	2	174.087	ESI neg	2.143	211	365	343	308	370	893	419	340	277	447	360	1777	393	304	316	279	218	174	282	399	360	334	392	337	645	631	555	763	612	669	2156	2243	2383	1952	2010	2228	1419	1765	2302	1763	915	1624
1.94_132.07	Creatine	[M+H]+	CVSVTCORWBXHQV-UHFFFAOYSA-N	2	132.075	ESI pos	1.943	8155	6663	4190	6452	2065	4342	2227	2239	3747	3214	6641	3364	3470	2168	2825	1632	1395	1271	1786	1742	1601	1713	1392	1433	2135	5707	3545	1593	2268	1971	2341	2386	2736	1520	1417	1525	1442	1205	6835	827	2541	1527
2.43_540.05	Cyclic adenosine diphosphate ribose	[M-H]-	BQOHYSXSASDCEA-AUFQSWFVSA-N	3	540.052	ESI neg	2.431	23373	27341	31720	45430	16619	35376	42845	28586	19041	40758	18016	28986	39789	29073	24888	33807	18092	24179	26179	25959	25237	32020	30164	31679	25681	17159	20034	15312	10565	15865	20095	15259	12341	16364	17814	14299	17086	11401	10801	10979	3343	12748
0.26_282.17	Cycloheximide	[M+H]+	YPHMISFOHDHNIV-FSZOTQKASA-N	3	282.167	ESI pos	0.264	14982	18459	13572	19286	14756	16521	22820	106084	26721	52994	26092	195325	59414	13473	44979	39975	45385	42398	34402	42434	25081	28493	16351	21641	13273	15873	22897	9837	15381	20025	25127	15249	17229	24053	15048	19867	27696	19615	18734	17785	4378	33568
2.46_221.06	Cystathionine	[M-H]-	ILRYLPWNYFXEMH-WHFBIAKZSA-N	2	221.06	ESI neg	2.458	7478	7434	8893	9169	6295	10750	13032	12910	10250	13228	10837	13627	12297	9142	11890	7835	7002	7131	8824	8344	7790	7219	8480	8628	2709	1909	2225	1497	1433	2263	96981	81987	89318	66879	93308	74266	5124	4317	3983	5067	410	4136
1.64_242.08	Cytidine	[M-H]-	UHDGCWIWMRVCDJ-XVFCMESISA-N	2	242.077	ESI neg	1.644	336	395	326	509	342	412	683	902	526	817	488	1288	885	298	856	944	697	553	389	452	376	778	312	614	262	212	249	209	153	445	98	74	90	162	105	154	240	163	92	212	62	228
2.47_489.11	Cytidine 5'-diphosphocholine	[M+H]+	RZZPDXZPRHQOCG-OJAKKHQRSA-N	3	489.109	ESI pos	2.469	16990	16118	18939	25745	13256	22235	24435	27031	18741	26823	17801	26200	20500	12734	18761	16433	15399	13335	20460	17920	18030	18634	14500	19542	17732	15079	14796	10867	11048	11733	9608	6533	6134	5683	7785	7201	2502	1835	2395	1877	440	2178
2.40_322.04	Cytidine-5'-monophosphate	[M-H]-	IERHLVCPSMICTF-XVFCMESISA-N	2	322.041	ESI neg	2.401	1439	1325	1547	1793	1755	1137	1163	2739	1902	2102	2128	2040	1966	1690	2411	1651	1127	1447	1947	1668	1541	6647	1313	1642	1687	1652	1650	1540	1165	1569	986	890	1007	500	776	969	506	484	615	366	87	549
2.21_332.07	dAMP	[M+H]+	KHWCHTKSEGGWEX-RRKCRQDMSA-N	2	332.074	ESI pos	2.208	514	1585	526	339	440	1554	1908	604	872	1257	535	704	831	819	523	1135	701	511	1384	923	1656	1554	377	2128	890	371	447	518	383	287	1258	1424	1476	997	1050	1542	609	557	338	501	42	246
0.22_367.15	Dehydroisoandrosterone sulfate	[M-H]-	CZWCKYRVOZZJNM-USOAJAOKSA-N	2	367.154	ESI neg	0.223	603	916	598	577	647	637	3204	561	557	481	749	638	648	672	602	642	151	589	459	1226	537	591	512	529	664	511	670	642	707	757	497	745	664	151	148	587	593	520	664	661	184	537
1.44_577.52	DG 16:0_18:1	[M+H-H2O]+	YEJYLHKQOBOSCP-OZKTZCCCSA-N	3	577.518	ESI pos	1.436	119570	110251	93920	155513	79191	97787	67156	37707	110972	108532	48989	46871	67542	71993	48844	58785	73586	53024	106349	99163	124357	113575	152678	123252	40888	29126	31541	36108	39759	17430	49004	28579	40424	39829	52344	33516	57992	19050	16702	23225	4489	19328
2.56_307.08	Epigallocatechin	[M+H]+	XMOCLSLCDHWDHP-IUODEOHRSA-N	2	307.079	ESI pos	2.558	5355	3914	5646	5750	5199	7771	3574	8991	6906	5890	7803	7631	5057	2346	6891	2259	3401	4067	6597	6860	3714	4316	4221	3096	2709	3211	3735	2341	2044	2910	6555	5104	3435	5555	4884	5232	3568	3137	4505	3045	1106	3143
0.22_338.34	Erucamide	[M+H]+	UAUDZVJPLUQNMU-KTKRTIGZSA-N	2	338.34	ESI pos	0.222	45431	363259	78247	1077509	670088	188865	116523	20693	862145	424926	321380	433077	270154	316356	134654	86091	46615	344423	24246	255903	781523	930354	112568	27189	306425	71655	886861	162943	408308	425638	52680	57337	712252	270841	634048	47596	378196	27001	109345	119719	32611	49457
0.30_193.05	Ferulic acid	[M-H]-	KSEBMYQBYZTDHS-HWKANZROSA-N	2	193.053	ESI neg	0.304	296	546	217	233	243	504	269	178	364	396	703	224	597	730	279	302	1273	213	463	236	296	360	267	195	426	251	276	304	896	560	220	386	364	343	198	118	188	258	555	344	315	301
2.37_784.15	Flavin adenine dinucleotide	[M-H]-	VWWQXMAJTJZDQX-UYBVJOGSSA-N	2	784.151	ESI neg	2.372	346	565	514	783	236	499	904	431	297	801	225	738	734	453	547	633	305	509	586	392	584	493	512	565	436	274	369	285	222	224	548	324	374	381	340	285	547	334	178	289	96	230
2.59_338.99	Fructose 1,6-bisphosphate	[M-H]-	RNBGYGVWRKECFJ-ARQDHWQXSA-N	3	338.988	ESI neg	2.59	65	102	60	125	386	119	135	79	177	103	74	143	131	101	180	69	58	81	149	87	253	127	916	60	103	128	110	96	87	71	141	155	1301	22627	467	146	379	232	145	184	122	268
2.02_180.08	Galactosamine	[M+H]+	MSWZFWKMSRAUBD-GASJEMHNSA-N	2	180.082	ESI pos	2.025	68	100	63	91	46	145	54	72	69	111	122	83	62	54	98	71	85	60	51	56	48	39	133	47	58	64	58	68	85	100	116	91	108	72	103	100	65	75	60	44	289	375
1.72_260.05	Galactosamine-1-phosphate	[M+H]+	YMJBYRVFGYXULK-VFUOTHLCSA-N	2	260.05	ESI pos	1.719	3791	3792	2498	3817	3192	3863	2887	1219	2089	1849	1200	1617	1224	1580	829	1311	1431	1074	1449	1546	2319	1885	1300	1784	953	622	541	737	657	557	803	547	758	525	561	852	399	562	531	613	113	506
2.22_251.07	gamma-Glutamyl-cysteine	[M+H]+	RITKHVBHSGLULN-WHFBIAKZSA-N	2	251.067	ESI pos	2.218	768	3139	936	437	817	2531	4081	147	1354	2044	330	696	1103	1080	467	1375	1251	544	2193	1411	3529	2854	615	4474	1804	451	533	802	748	154	5652	5554	7391	3730	5927	8728	4087	3605	1121	3531	109	586
2.36_274.10	gamma-Glutamylglutamine	[M-H]-	JBFYFLXEJFQWMU-WDSKDSINSA-N	2	274.1	ESI neg	2.364	469	695	776	741	720	929	632	862	659	714	840	825	799	975	1002	832	574	585	918	916	866	757	1026	1061	3452	2461	2921	2439	2079	2333	643	585	565	512	610	574	974	858	1106	799	81	763
1.94_261.15	gamma-Glutamylleucine	[M+H]+	MYFMARDICOWMQP-YUMQZZPRSA-N	2	261.147	ESI pos	1.944	686	653	698	1111	832	1021	1050	824	976	996	715	989	730	692	794	720	674	583	1104	865	943	924	701	757	1277	898	1136	884	902	816	1011	922	1115	1980	813	1045	1176	970	1044	1102	416	953
2.06_277.08	gamma-Glutamylmethionine	[M-H]-	RQNSKRXMANOPQY-BQBZGAKWSA-N	2	277.084	ESI neg	2.06	87	137	138	136	105	235	204	135	156	219	190	206	156	74	126	149	95	104	148	145	106	106	120	202	225	180	187	175	136	173	818	647	656	783	746	874	869	736	772	723	107	729
2.38_387.11	Gentiobiose	[M+CHO2]-	DLRVVLDZNNYCBX-LIZSDCNHSA-N	3	387.111	ESI neg	2.38	3019	4084	3606	4552	2615	5261	4939	5541	3161	4865	3464	5945	5649	3548	5369	3920	3372	4125	3594	2572	2951	2885	2595	3541	2709	2159	2214	1803	1390	1867	4080	3368	3672	3873	3643	3562	2896	2187	2215	1993	1493	2612
2.26_274.11	Gln-Glu	[M-H]-	OWOFCNWTMWOOJJ-WDSKDSINSA-N	2	274.105	ESI neg	2.259	663	498	617	627	560	735	848	855	618	906	1016	985	804	812	825	1149	581	567	1274	1057	893	1102	727	1224	882	799	693	807	609	846	213	140	255	232	143	225	202	166	193	215	27	219
1.86_292.14	Gln-Phe	[M-H]-	VHLZDSUANXBJHW-QWRGUYRKSA-N	2	292.138	ESI neg	1.864	152	125	71	131	59	1774	157	503	157	521	196	648	612	84	865	543	218	470	918	382	176	370	114	206	65	164	164	69	48	237	142	101	162	3679	109	67	161	121	95	60	79	284
2.32_275.08	Glu-Glu	[M-H]-	KOSRFJWDECSPRO-WDSKDSINSA-N	2	275.084	ESI neg	2.316	406	516	565	839	314	684	618	518	303	582	394	386	600	493	478	412	266	352	868	615	587	681	646	860	1485	950	1247	519	622	750	147	128	172	157	152	201	253	249	184	149	25	160
2.31_203.07	Glu-Gly	[M-H]-	LSPKYLAFTPBWIL-BYPYZUCNSA-N	2	203.067	ESI neg	2.307	1659	2020	1923	2238	1181	2290	1915	1470	1218	1519	1357	1233	1746	1259	1601	1609	706	1054	2729	2248	2024	2364	1493	2480	1860	1393	1373	876	814	1162	416	442	496	563	457	514	349	332	380	357	26	267
2.45_283.11	Glu-His	[M-H]-	HKTRDWYCAUTRRL-YUMQZZPRSA-N	2	283.106	ESI neg	2.452	239	258	283	298	226	268	378	300	259	363	262	966	354	372	474	444	204	333	278	407	346	449	392	454	265	326	259	266	315	279	1386	1173	1235	1043	1375	792	649	596	375	589	48	546
2.38_260.05	Glucosamine-6-phosphate	[M+H]+	XHMJOUIAFHJHBW-UKFBFLRUSA-N	2	260.051	ESI pos	2.384	1021	1303	823	1094	1176	1416	1214	1582	1018	1566	1246	1786	1175	567	1088	926	723	790	1639	1486	1088	1129	785	914	605	705	660	552	488	727	2724	2044	1925	2363	2541	2352	820	694	510	537	97	575
1.86_179.06	Glucose	[M-H]-	GZCGUPFRVQAUEE-SLPGGIOYSA-N	2	179.056	ESI neg	1.864	17972	39244	16735	32520	9174	96160	51765	31485	19228	37578	19621	44291	47249	13893	39457	43774	31424	36681	25169	22141	30427	23684	14991	42648	17146	16767	18451	9126	7293	23412	24152	21908	24610	160193	24859	15526	43336	22125	22798	24455	20163	26672
2.37_259.02	Glucose-1-phosphate	[M-H]-	HXXFSFRBOHSIMQ-VFUOTHLCSA-N	2	259.022	ESI neg	2.368	466	1483	874	1521	728	1372	2630	3517	1278	2524	1826	1979	2872	1130	2945	1874	1164	2096	1558	1622	1816	947	979	1579	1877	1798	2161	675	505	2038	1782	1357	2319	128033	7463	1424	7509	2788	1598	3321	134	3684
2.45_259.02	Glucose-6-phosphate	[M-H]-	NBSCHQHZLSJFNQ-GASJEMHNSA-N	2	259.022	ESI neg	2.448	325	593	413	709	334	906	860	1462	661	1456	757	1155	1940	383	1339	1034	622	1040	999	913	669	603	551	810	564	1039	1103	291	244	1012	1530	1280	1337	53194	3803	1353	1604	1261	774	1093	234	1930
2.12_146.05	Glutamic acid	[M-H]-	WHUUTDBJXJRKMK-VKHMYHEASA-N	2	146.046	ESI neg	2.124	1623464	1608220	1532758	1639069	1524259	1693363	1482418	1589068	1299374	1484747	1486201	1574990	1455731	1250324	1580906	1600610	1140248	1172241	1651373	1571593	1573226	1777060	1270810	1599544	1304194	1264378	1255683	1254009	1112103	1362392	716085	657370	755114	686292	657849	685830	739725	794062	748180	740491	165242	740973
2.07_145.06	Glutamine	[M-H]-	ZDXPYRJPNDTMRX-VKHMYHEASA-N	2	145.061	ESI neg	2.073	393424	365848	354262	388781	387640	450316	431404	497551	485092	459417	533511	379496	407944	402423	452578	427205	313573	336192	380865	328611	333798	363344	302440	378112	294439	264156	265592	267414	204830	287834	280549	254693	285419	301138	261352	304986	524901	536298	538042	541094	102513	513501
0.71_131.03	Glutaric acid	[M-H]-	JFCQEDHGNNZCLN-UHFFFAOYSA-N	2	131.034	ESI neg	0.706	1319	1579	1023	1262	993	1509	1545	1022	1322	1318	2463	1119	1293	1208	2105	1124	1129	867	1146	1132	1047	1160	1026	1087	1181	985	1373	1337	1060	1220	10232	9135	10514	10393	8854	10787	2172	2189	2705	2266	1419	2383
2.56_611.14	Glutathione (oxidized)	[M-H]-	YPZRWBKMTBYPTK-BJDJZHNGSA-N	2	611.142	ESI neg	2.558	25088	17187	26619	30359	29904	39285	16187	43691	30227	27846	52421	33733	29478	16764	42939	15603	16775	20591	37785	34835	18475	21134	31745	18155	12746	16756	17735	11704	8975	16707	34252	25294	24012	37093	25018	24530	17278	15471	24565	15968	5910	18302
2.21_306.08	Glutathione (reduced)	[M-H]-	RWSXRVCMGQZWBV-WDSKDSINSA-N	2	306.076	ESI neg	2.209	25168	265572	44102	21212	47413	185414	426539	5141	73879	172249	11010	23593	62932	147191	11751	229458	63026	26692	152937	51751	273691	219050	18918	381926	96179	21227	22019	44048	31029	5521	124126	180270	333032	199011	158216	248602	60184	46271	11367	44551	2746	8463
2.07_147.08	Gly-Ala	[M+H]+	VPZXBVLAVMBEQI-VKHMYHEASA-N	2	147.076	ESI pos	2.073	60852	61256	59953	79894	55862	66631	110738	88560	91659	115003	81375	114575	73023	57573	66144	72728	56044	56750	71321	62826	55525	63886	42509	64435	37959	32319	31134	29145	26614	28908	40252	30983	31495	32940	30404	40354	82795	88925	83470	81440	9882	81423
2.44_232.14	Gly-Arg	[M+H]+	JLXVRFDTDUGQEE-UHFFFAOYSA-N	2	232.141	ESI pos	2.444	13436	12178	17928	20566	7583	19043	15024	17920	11793	19249	9051	25699	34248	25326	23455	23542	24814	25148	44481	48921	46230	56295	56704	38554	37763	29205	32719	16391	20800	16019	31109	32000	18321	21874	30716	24140	4965	4678	5175	4444	424	5067
2.25_189.05	Gly-Asp	[M-H]-	SCCPDJAQCXWPTF-VKHMYHEASA-N	2	189.051	ESI neg	2.249	1715	1906	1968	2466	1198	2269	2588	2292	1332	2604	1613	2356	2087	1690	1951	1942	1334	1479	2541	2128	1928	2137	2186	2721	2187	1809	1645	1638	1372	1676	3095	2488	2435	2456	2937	2258	1884	1543	922	1404	191	1701
2.27_202.08	Gly-Gln	[M-H]-	PNMUAGGSDZXTHX-BYPYZUCNSA-N	2	202.081	ESI neg	2.274	443	506	467	638	546	594	634	688	480	571	522	750	623	518	453	652	373	414	952	868	763	891	670	782	621	420	508	566	359	480	1392	1089	1258	1096	1293	971	689	690	657	649	124	757
2.22_203.07	Gly-Glu	[M-H]-	IEFJWDNGDZAYNZ-BYPYZUCNSA-N	2	203.065	ESI neg	2.221	1596	1689	1511	1866	1580	2227	1940	2211	1560	2242	1887	2481	2021	1786	2037	2149	1236	1690	2738	2355	2395	2511	1831	2426	2181	1937	1708	1831	1550	1862	2388	2105	2622	2697	1951	2077	1427	1212	1243	1113	525	1139
2.18_131.04	Gly-Gly	[M-H]-	YMAWOPBAYDPSLA-UHFFFAOYSA-N	2	131.044	ESI neg	2.179	2251	2533	2445	2849	2320	2510	2932	2570	2687	2627	2627	2594	2507	2480	2508	3069	1500	1688	4052	3155	3382	3518	2551	3690	2037	1610	1674	1748	1462	1749	2204	1927	2033	2086	2056	1994	1125	1103	865	992	171	917
2.44_211.08	Gly-His	[M-H]-	YIWFXZNIBQBFHR-UHFFFAOYSA-N	2	211.083	ESI neg	2.436	822	761	846	963	837	1051	763	936	878	1093	633	1109	2741	2455	2235	3117	2195	2603	1738	1945	1891	2081	2347	1950	2426	2331	2356	2548	2216	2484	1575	1852	1382	1323	1754	1214	1835	1245	1227	1092	350	1099
1.86_187.11	Gly-Ile	[M-H]-	KGVHCTWYMPWEGN-FSPLSTOPSA-N	2	187.107	ESI neg	1.862	753	783	871	1026	787	1098	1164	1056	920	1042	1117	1376	824	884	1089	1128	660	688	1523	1471	1571	1735	1264	1797	767	878	846	869	574	775	2240	2314	2800	3362	2460	2431	1337	1005	682	1157	203	1015
1.92_205.06	Gly-Met	[M-H]-	PFMUCCYYAAFKTH-YFKPBYRVSA-N	2	205.064	ESI neg	1.917	174	186	124	172	101	148	163	175	156	151	199	230	176	142	232	206	128	170	157	199	175	142	123	155	93	153	118	129	86	57	323	399	329	411	303	365	132	103	121	142	16	138
2.08_171.08	Gly-Pro	[M-H]-	KZNQNBZMBZJQJO-YFKPBYRVSA-N	2	171.076	ESI neg	2.077	1094	796	897	1084	1032	1190	971	1328	1043	1309	1184	1519	1336	1143	1572	1427	865	1013	2908	2522	2365	2603	1639	2387	1999	1827	2109	1896	1432	2333	1619	1323	1491	1929	1637	1787	735	950	773	914	265	978
2.27_161.05	Gly-Ser	[M-H]-	BCCRXDTUTZHDEU-VKHMYHEASA-N	2	161.054	ESI neg	2.27	545	690	632	815	535	839	762	695	459	772	687	943	803	659	627	656	469	462	1062	1088	814	1022	884	810	795	630	717	647	492	574	1976	1647	1799	1716	1931	1718	748	679	729	760	161	839
2.18_175.07	Gly-Thr	[M-H]-	OLIFSFOFKGKIRH-WUJLRWPWSA-N	2	175.07	ESI neg	2.177	2274	2881	2410	2819	2431	3088	2988	2745	2310	2714	2441	3150	2665	2471	2399	3136	1449	1852	5000	3573	4078	4001	2389	4042	2418	2168	1979	1995	1354	2095	3298	2766	3078	3508	2842	3134	1857	1621	1410	1296	161	1390
1.97_237.09	Gly-Tyr	[M-H]-	XBGGUPMXALFZOT-VIFPVBQESA-N	2	237.088	ESI neg	1.971	381	344	381	392	342	389	389	412	386	415	441	539	535	139	450	504	286	284	666	655	475	493	437	358	353	405	439	374	272	547	480	344	472	434	366	465	114	174	277	206	88	349
1.87_89.02	Glyceraldehyde	[M-H]-	MNQZXJOMYWMBOU-UHFFFAOYSA-N	2	89.0242	ESI neg	1.866	1804	3091	1565	2516	1306	5740	3724	2568	1918	3017	1766	3087	3428	1838	2964	3954	2547	2809	2053	1871	2636	2234	1607	2931	1863	1716	1591	1357	948	2030	2243	2075	2266	10927	2286	1310	3280	2095	2182	2210	2064	2525
1.94_105.02	Glyceric acid	[M-H]-	RBNPOMFGQQGHHO-UWTATZPHSA-N	2	105.017	ESI neg	1.941	2564	3465	1659	2868	3039	3347	3452	1546	3041	2014	2424	1930	1279	1325	1205	1910	936	1876	2409	1166	1570	1282	1129	1739	341	781	596	293	197	854	83	74	77	151	40	52	216	119	75	122	46	159
2.09_296.06_2.09_280.09_2.10_515.21_2.10_258.11	Glycerophosphocholine	[M+K]+_[M+Na]+_[2M+H]+_[M+H]+	SUHOQUVVVLNYQR-MRVPVSSYSA-N	3	296.0636_280.0902_515.2113_258.108	ESI pos	2.095	3501895	3125462	2696526	3287657	3488486	3771043	3551277	3928654	3551800	3798791	3610906	4682521	2928463	2182871	2893758	2328312	2300510	2255990	3559878	3168369	2937270	3002353	2002248	2618091	2431012	2360750	2184004	2076914	1978714	2251581	3338053	2565994	2555006	3274815	2603979	3227934	1006333	937497	722217	877605	161149	1204712
2.02_76.04	Glycine	[M+H]+	DHMQDGOQFOQNFH-UHFFFAOYSA-N	2	76.0391	ESI pos	2.02	1164	952	1154	1260	1174	1281	881	903	877	990	747	968	963	853	934	958	879	662	948	830	804	891	599	766	571	541	472	490	361	519	249	192	160	179	249	209	103	128	117	126	19	192
1.52_152.05	Guanine	[M+H]+	UYTPUPDQBNUYGX-UHFFFAOYSA-N	2	152.054	ESI pos	1.524	5264	4887	5019	6119	4597	5056	7965	6893	8495	9585	7332	6914	7355	4756	7196	6862	6615	6071	3376	3919	3391	3610	2657	3182	2578	2870	3111	2498	3551	2851	2040	1462	1613	1596	1462	1953	1083	961	822	1124	523	924
1.73_282.08	Guanosine	[M-H]-	NYHBQMYGNKIUIF-UUOKFMHZSA-N	2	282.082	ESI neg	1.726	2807	3223	3203	5505	2839	2539	10310	8798	6294	10745	6642	13771	10806	4210	8625	10329	6536	6118	5682	4468	5829	5262	3554	8584	3535	3492	4017	2770	2301	3977	1336	1059	1966	1612	1897	1196	3124	1600	503	1690	353	1581
2.57_604.07	Guanosine 5'-diphospho-.alpha.-D-mannose	[M-H]-	MVMSCBBUIHUTGJ-JXEVKEIRSA-N	3	604.069	ESI neg	2.57	32	23	25	40	8	33	1518	2096	790	2188	754	2423	1329	140	896	821	546	602	191	89	99	197	74	67	359	558	741	212	179	391	143	97	76	1588	219	65	740	348	224	294	71	270
2.40_362.05	Guanosine-5'-monophosphate	[M-H]-	RQFCJASXJCIDSX-UUOKFMHZSA-N	2	362.049	ESI neg	2.395	1951	1432	2548	3509	1961	1675	3278	10935	4032	5359	5887	7721	7330	3834	8069	4428	2697	3604	5930	5646	3996	6163	6690	5550	5526	5399	4956	4163	3266	4376	5451	4944	5365	2732	5204	4693	4440	3271	3824	3231	769	4051
2.29_225.10	His-Ala	[M-H]-	FRJIAZKQGSCKPQ-FSPLSTOPSA-N	2	225.096	ESI neg	2.287	644	725	806	904	657	968	779	725	554	658	595	810	1035	815	982	1101	538	782	2267	2104	1830	2059	1624	1940	903	689	891	776	657	878	2849	2024	2438	2391	2317	2289	634	730	499	627	54	595
2.44_269.09	His-Asp	[M-H]-	MDCTVRUPVLZSPG-BQBZGAKWSA-N	2	269.088	ESI neg	2.436	1856	2018	2051	2382	1911	2188	2633	2113	1958	2703	1661	2574	3311	3361	2825	3667	2460	2898	2415	2523	2731	2835	3413	3074	3159	2661	3051	2611	2302	2801	7790	7695	6958	7231	8077	4797	8450	5988	4089	4637	87	4655
2.41_284.13	His-Gln	[M+H]+	CTCFZNBRZBNKAX-YUMQZZPRSA-N	3	284.132	ESI pos	2.406	1081	1219	1641	1819	976	1759	1943	2005	1294	1731	1046	2279	2139	1620	1703	1572	1519	1466	3813	3419	3310	2660	2817	2389	2811	2074	1853	1370	1582	1272	4269	3666	3006	3828	4379	3354	1176	1200	1323	1194	68	1249
2.39_285.12	His-Glu	[M+H]+	VHOLZZKNEBBHTH-YUMQZZPRSA-N	3	285.115	ESI pos	2.388	4396	4326	4530	5986	3542	5966	5593	5161	4556	6528	4528	6207	5495	3861	4743	4353	4423	4495	7878	7460	7553	8192	5630	6291	4796	4184	3893	3042	4055	3631	11054	8713	7883	7265	9551	9315	3726	3540	3379	3625	165	3966
2.36_213.10	His-Gly	[M+H]+	LYCVKHSJGDMDLM-LURJTMIESA-N	3	213.096	ESI pos	2.363	11709	12478	10531	12819	11255	12009	12177	10212	10044	12770	8402	10261	23311	15806	19465	24157	22334	20314	30608	27907	30202	32652	18110	29151	13424	12273	11061	13994	11335	13055	14317	12339	10380	9486	12973	14089	4675	4373	5342	4069	486	4524
2.07_293.14	His-His	[M+H]+	SGCGMORCWLEJNZ-UWVGGRQHSA-N	2	293.142	ESI pos	2.071	547	768	937	1453	751	1380	2086	2076	1324	2351	1262	2607	1528	555	921	1491	681	634	1224	1313	1574	808	656	1091	548	526	303	277	263	455	582	386	336	317	439	556	1386	1065	1182	888	88	1372
1.98_269.16	His-Ile	[M+H]+	IDXZDKMBEXLFMB-HGNGGELXSA-N	3	269.159	ESI pos	1.982	7168	5802	6774	7777	6871	6984	6715	5775	6728	6636	5351	6287	4887	5852	5150	6856	4844	4210	18004	14380	16341	16400	10270	13997	6018	5517	4812	5093	4358	4319	14960	11386	12251	10566	10975	15731	2766	3477	3230	3409	534	3202
1.95_301.13	His-Phe	[M-H]-	XMAUFHMAAVTODF-UHFFFAOYSA-N	2	301.129	ESI neg	1.947	712	594	619	649	689	618	598	755	704	653	739	809	729	665	614	785	594	678	910	902	995	1155	1110	893	737	513	726	750	570	687	1685	1603	1556	1446	1433	1497	468	391	653	557	512	562
1.19_235.12	His-Pro	[M+H-H2O]+	LNCFUHAPNTYMJB-IUCAKERBSA-N	3	235.119	ESI pos	1.186	4027	4068	3968	4538	4068	4859	5575	5883	5281	5661	4967	6932	3724	3163	3676	3827	3338	3016	5775	5796	4942	5439	4059	4774	2962	3027	2968	2598	2854	2717	475	471	637	860	492	463	294	348	637	368	298	484
2.41_243.11	His-Ser	[M+H]+	KRBMQYPTDYSENE-UHFFFAOYSA-N	2	243.108	ESI pos	2.407	1929	1803	2449	2792	1597	2715	3175	2939	2167	3135	1340	3841	3348	2407	2762	3394	2668	2433	5485	4677	5155	4909	4550	4073	3444	2668	2715	1869	2247	1746	10456	8492	6779	7173	10601	7867	2578	2350	2333	2152	250	2705
2.34_257.12	His-Thr	[M+H]+	WRPDZHJNLYNFFT-GEVIPFJHSA-N	2	257.118	ESI pos	2.338	4499	5486	4875	5241	3680	4911	4771	3532	3832	4476	3418	4058	8410	5292	8407	7587	8574	7686	15075	13598	14435	14652	10278	12323	5000	4798	3621	4654	3890	3607	10864	6018	7259	4003	7701	8734	2643	2980	1964	2686	129	3008
1.96_342.15	His-Trp	[M+H]+	FBTYOQIYBULKEH-ZFWWWQNUSA-N	2	342.154	ESI pos	1.962	270	293	289	369	238	309	262	379	306	272	302	276	249	275	195	283	198	204	503	537	554	615	490	524	326	315	272	284	263	244	1227	883	971	898	824	1139	260	324	295	304	129	259
2.13_317.12	His-Tyr	[M-H]-	HTOOKGDPMXSJSY-STQMWFEESA-N	2	317.124	ESI neg	2.126	224	191	174	381	142	267	292	245	357	239	308	419	286	394	244	233	261	228	419	566	640	582	551	479	365	353	345	419	342	397	1808	1510	1970	1552	1781	1578	460	473	487	515	202	508
2.10_253.13	His-Val	[M-H]-	VLDVBZICYBVQHB-IUCAKERBSA-N	2	253.127	ESI neg	2.101	4078	3774	3526	3413	3562	4380	3988	3184	2889	3962	3072	4196	6445	5206	5318	7163	3938	4170	11795	8308	9105	9749	6463	10948	4021	3677	3575	3439	2511	3716	6383	5204	5658	5524	5722	5969	1983	2007	1739	1842	373	2037
1.95_112.09	Histamine	[M+H]+	NTYJJOPFIAHURM-UHFFFAOYSA-N	2	112.085	ESI pos	1.954	910	1065	898	915	437	1054	1511	832	508	1117	917	1174	597	767	625	788	486	450	514	1164	495	713	451	687	631	652	691	506	649	486	612	543	476	538	578	457	535	510	760	1171	279	427
2.29_154.06	Histidine	[M-H]-	HNDVDQJCIGZPNO-YFKPBYRVSA-N	2	154.062	ESI neg	2.286	365176	407096	385162	407442	366251	421228	393869	372560	334959	407778	397792	394672	416449	383240	416794	422548	284715	342693	367087	365832	343932	378356	351590	369755	398256	341946	368695	357829	281511	386283	587547	529548	590611	584924	581097	548656	453310	429221	378827	403315	74177	387656
1.03_137.04	Hypoxanthine	[M+H]+	FDGQSTZJBFJUBT-UHFFFAOYSA-N	2	137.045	ESI pos	1.031	128957	113105	118415	134351	115349	133546	97629	95940	103140	101418	84630	99056	55729	52592	53154	57782	49302	46283	178640	166386	163758	171387	134591	157146	97394	85362	82689	80368	79730	78107	40690	30105	33613	29271	34239	43907	63120	68272	76555	65395	12003	65159
1.85_201.12	Ile-Ala	[M-H]-	RCFDOSNHHZGBOY-ACZMJKKPSA-N	2	201.124	ESI neg	1.854	100	188	173	259	78	99	253	124	78	183	70	153	118	119	93	251	115	136	174	163	231	209	164	286	128	104	61	40	55	75	312	203	406	514	334	246	714	444	144	401	73	455
2.20_288.20	Ile-Arg	[M+H]+	HYXQKVOADYPQEA-CIUDSAMLSA-N	2	288.199	ESI pos	2.2	281	552	335	426	239	400	1258	509	330	1209	243	1118	637	367	410	702	370	323	977	808	1420	1609	510	2215	479	245	331	214	315	264	1931	1757	2604	2346	1896	2253	751	556	219	408	126	356
1.93_247.13	Ile-Asp	[M+H]+	WKXVAXOSIPTXEC-UHFFFAOYSA-N	2	247.135	ESI pos	1.934	710	819	593	708	650	742	968	677	832	654	817	2986	656	671	826	622	669	557	837	745	711	766	724	707	508	513	534	501	585	524	663	608	621	925	587	661	595	581	497	507	406	515
1.95_259.13	Ile-Glu	[M-H]-	KTGFOCFYOZQVRJ-ZKWXMUAHSA-M	2	259.128	ESI neg	1.945	584	633	496	680	655	621	545	721	633	677	706	865	601	525	777	685	563	539	809	768	643	708	579	641	770	812	770	790	808	796	629	575	831	771	710	534	710	693	781	760	337	769
2.14_269.16	Ile-His	[M+H]+	QNBYCZTZNOVDMI-HGNGGELXSA-N	2	269.157	ESI pos	2.143	1542	1234	1991	1798	1377	1293	1741	1870	1928	1746	1377	2340	1429	1746	1324	1674	1239	1022	3416	3456	4480	5125	3352	3657	1558	1278	1067	1036	1082	936	3903	3317	4905	4244	3494	4878	895	1033	763	865	239	947
2.21_258.18	Ile-Lys	[M-H]-	UWBDLNOCIDGPQE-UHFFFAOYSA-N	2	258.18	ESI neg	2.213	520	503	877	821	624	535	604	901	574	734	686	1055	789	669	806	838	559	638	1212	1232	1341	1470	1534	1331	799	699	732	844	621	765	2240	2135	2428	2517	2417	2023	731	655	565	676	135	624
1.94_217.12	Ile-Ser	[M-H]-	TWVKGYNQQAUNRN-ACZMJKKPSA-N	2	217.117	ESI neg	1.939	656	753	792	1024	818	794	1237	2594	957	1424	1371	3453	1502	846	1649	1486	817	957	1516	1316	1320	1537	1080	1519	704	792	605	767	530	1093	1781	1882	2220	2931	2232	1543	1406	972	803	1102	437	1046
1.86_231.13	Ile-Thr	[M-H]-	DRCKHKZYDLJYFQ-UHFFFAOYSA-N	2	231.131	ESI neg	1.859	82	96	110	198	91	128	295	290	171	232	202	489	258	155	240	284	128	136	247	268	222	306	205	331	159	78	130	148	108	194	355	351	530	586	427	274	434	286	121	357	37	307
0.24_263.08	Indarubicin	[M+H]+	CRDNMYFJWFXOCH-BUHFOSPRSA-N	2	263.079	ESI pos	0.236	19868	7926	18977	16843	43219	50054	364	263	87936	14159	10092	2522	230	503	125	3933	2246	16905	1729	159	6333	370	223	1654	261	93	136	45868	240	899	17827	101	293	2273	31	33598	91	9362	5816	7909	118	560
0.24_144.04	Indole-3-carboxaldehyde	[M-H]-	OLNJUISKUQQNIM-UHFFFAOYSA-N	2	144.043	ESI neg	0.241	1289	2716	2100	3058	1833	1533	2954	2388	1306	2633	1185	2260	2019	1382	2049	2532	1844	1848	1899	1790	1988	1669	1676	2929	1872	1178	1602	1508	1095	1882	2165	1935	2578	2811	1810	1943	2793	2133	1147	2546	549	2600
1.49_267.07	Inosine	[M-H]-	UGQMRVRMYYASKQ-KQYNXXCUSA-N	2	267.074	ESI neg	1.489	7211	7266	7241	8320	7260	7941	8209	8913	7909	7745	7998	8748	6299	5150	7430	6660	4321	4951	12193	10447	10322	10477	8280	9902	11875	12719	13136	12388	9665	13422	2933	2245	2927	6406	2772	2521	6724	5942	5625	6671	2892	7677
2.23_349.06	Inosine-5'-monophosphate	[M+H]+	GRSZFWQUAKGDAV-KQYNXXCUSA-N	2	349.061	ESI pos	2.229	2083	1669	4170	3223	2823	2233	3531	6118	3318	5437	3354	4227	4771	2462	4106	2391	2805	2390	6405	4231	4548	4624	3115	4247	3798	2609	2510	1765	2398	2040	4269	2466	2443	1436	3731	4043	2101	1801	1420	1365	261	1657
1.94_179.05	Inositol	[M-H]-	CDAISMWEOUEBRE-UHFFFAOYSA-N	2	179.054	ESI neg	1.942	13928	15415	13639	15818	12244	19077	15966	22878	14669	17653	18869	24306	18462	10959	18156	16129	11885	13338	20808	18493	14862	17851	12591	17705	14485	13716	14238	12362	10297	17233	1235	1297	1332	11060	1371	710	1313	887	2144	949	2769	1840
1.72_132.10	Isoleucine	[M+H]+	AGPKZVBTJJNPAG-WHFBIAKZSA-N	2	132.102	ESI pos	1.72	57524	51965	50056	62071	55473	63866	56657	56750	60264	59075	49057	57343	45489	43297	42023	45892	40127	36754	57853	54380	53195	55073	38280	47111	33222	29245	28266	26559	26677	28228	15857	12059	44995	12418	12762	17043	10323	11372	13261	11607	2531	11968
0.22_273.22	Kirenol	[M+H-CH6O3]+	NRYNTARIOIRWAB-JPDRSCFKSA-N	3	273.217	ESI pos	0.22	3770	53720	3202	4312	15798	565	8149	15259	3000	2085	3957	14338	1835	56825	3073	37211	790	16861	1103	3990	3705	1460	2790	2945	3052	6616	21379	3825	11010	2226	2072	104594	7080	3141	2540	2640	2678	5624	1459	1365	11109	1136
2.17_343.12	Lactitol	[M-H]-	VQHSOMBJVWLPSR-JVCRWLNRSA-N	2	343.123	ESI neg	2.172	179	188	183	211	213	191	123	208	163	99	258	378	198	182	258	237	161	160	94	106	112	139	109	155	393	415	333	298	301	338	232	233	243	1698	249	256	575	617	567	514	191	487
2.17_341.11	Lactose	[M-H]-	GUBGYTABKSRVRQ-QKKXKWKRSA-N	2	341.106	ESI neg	2.168	699	847	486	2389	549	709	478	1084	506	703	3999	1852	1040	585	1262	808	902	1073	730	1194	841	763	707	752	921	879	1167	834	646	1070	657	886	1267	5143	847	646	1205	1221	1698	1271	12908	1438
1.68_132.10	Leucine	[M+H]+	ROHFNLRQFUQHCH-YFKPBYRVSA-N	2	132.102	ESI pos	1.68	93933	82035	86549	95358	80647	94080	96633	89517	96369	94626	93087	97497	71656	66766	70594	77128	65170	60446	102960	84795	86692	92359	68320	88385	54989	48838	49888	45081	45961	50017	90883	75520	506974	81736	84443	106848	86788	94187	100214	93499	15021	93018
0.22_279.23	Linoleic acid	[M-H]-	OYHQOLUKZRVURQ-HZJYTTRNSA-N	2	279.23	ESI neg	0.224	368	1699	262	555	511	1066	7311	123	474	270	237	251	260	850	139	443	140	373	69	3414	832	492	193	161	437	189	433	853	296	528	117	156	436	221	485	182	399	44	458	196	119	54
1.30_512.30	LPC 14:0	[M+CHO2]-	VXUOFDJKYGDUJI-OAQYLSRUSA-N	3	512.296	ESI neg	1.305	3810	2952	3582	4011	3578	3501	3020	3105	2389	2921	2700	3428	2220	2124	2666	2467	2024	2100	2888	2643	2584	2935	2698	2513	2179	2112	1778	2209	2215	1992	1788	1284	1342	1665	1371	1701	1160	1405	1051	1352	506	1681
1.28_496.34_1.28_534.29	LPC 16:0	[M+H]+_[M+K]+	ASWBNKHCZGQVJV-HSZRJFAPSA-N	3	496.3368_534.2899	ESI pos	1.284	39082	34600	34886	41904	33877	41437	29900	31205	28509	29288	20014	39375	23208	20412	18096	24208	20508	20704	51146	40854	37393	36568	34073	31703	23073	19912	17494	15717	15297	16041	85450	62348	65911	74507	49931	88297	13449	17034	25226	17732	4975	26843
1.27_560.31_1.27_522.35	LPC 18:1	[M+K]+_[M+H]+	YAMUFBLWGFFICM-PTGWMXDISA-N	3	560.3066_522.3539	ESI pos	1.271	134812	119427	130668	153014	148996	159258	125477	101785	125542	123079	105851	102523	84483	99049	78805	94091	98600	94082	123211	113427	110015	100489	94787	90045	64267	57445	54638	57580	55765	64633	180902	150109	181984	114549	135024	224233	29061	35740	41148	38296	18416	37182
1.41_452.27	LPE 16:0	[M-H]-	YVYMBNSKXOXSKW-HXUWFJFHSA-N	3	452.274	ESI neg	1.405	15953	16174	11927	17671	16841	19091	14338	14707	11300	15432	11830	13172	13101	8790	9013	9569	6379	10650	23826	16377	14158	11604	11513	13832	8931	9110	7561	4921	5062	7420	17481	12556	14195	8607	8616	14694	16454	14999	13569	11444	2266	14843
1.38_480.30	LPE 18:1	[M+H]+	PYVRVRFVLRNJLY-MZMPXXGTSA-N	3	480.303	ESI pos	1.378	10578	9436	9758	10535	10733	12972	9384	8400	8843	9496	8476	8727	8082	6747	6280	7610	7885	7191	10951	8495	9448	8790	6245	7106	8220	7936	7634	6394	6233	7569	11919	9162	12229	8253	6517	16308	8688	10311	11249	9899	1506	9350
2.42_218.15	Lys-Ala	[M+H]+	QOOWRKBDDXQRHC-UHFFFAOYSA-N	2	218.149	ESI pos	2.421	285	299	351	492	234	434	295	495	347	607	343	776	604	408	469	331	435	495	792	671	645	830	720	444	547	479	520	333	441	353	873	831	433	674	742	718	353	304	359	300	114	247
2.46_275.17	Lys-Gln	[M+H]+	OAPNERBWQWUPTI-YUMQZZPRSA-N	2	275.17	ESI pos	2.463	760	435	768	1138	602	871	667	1204	767	826	577	1520	970	773	679	605	569	645	988	1360	1015	1165	1361	740	874	833	670	540	535	419	1781	1808	1239	1169	1699	1488	300	412	427	341	319	473
2.45_274.14	Lys-Glu	[M-H]-	UGTZHPSKYRIGRJ-YUMQZZPRSA-N	2	274.139	ESI neg	2.453	311	370	392	401	258	428	360	524	326	604	385	736	681	452	661	431	350	422	574	803	607	501	687	531	791	744	684	400	583	555	1151	1061	1120	1118	1114	709	870	685	592	662	34	509
2.45_202.12	Lys-Gly	[M-H]-	HGNRJCINZYHNOU-LURJTMIESA-N	2	202.117	ESI neg	2.454	643	480	623	731	416	1114	692	1035	561	966	510	1399	1593	1075	1217	793	748	979	1280	1180	1088	979	1418	1121	1228	1002	1320	690	887	835	1169	1254	796	796	1171	735	1077	682	947	811	332	635
2.44_248.16	Lys-Thr	[M+H]+	ZOKVLMBYDSIDKG-UHFFFAOYSA-N	2	248.159	ESI pos	2.436	2122	2347	3415	4722	1399	2799	3358	2934	2692	4928	1899	4994	3665	2626	2459	2886	2516	2509	4737	4463	5234	7085	5243	5199	3522	2397	2934	2442	1831	1526	3619	3228	2113	2968	3124	2645	753	1044	845	795	148	966
2.37_145.10	Lysine	[M-H]-	KDXKERNSBIXSRK-YFKPBYRVSA-N	2	145.097	ESI neg	2.371	53616	74017	89616	87411	48165	130479	73422	111726	67978	70452	73976	89405	99073	95456	106551	50179	55791	75309	138564	120035	98524	76053	133344	103028	203469	140909	173092	76338	75463	103018	44021	41214	35142	34725	43665	38283	11191	8987	10779	7399	8596	7280
2.29_247.09	Malioxamycin	[M-H]-	KXQRAPMNPUXYGT-VDTYLAMSSA-N	2	247.092	ESI neg	2.291	378	345	353	401	326	549	455	379	255	392	343	425	288	183	326	316	142	183	421	360	384	424	282	407	365	277	282	264	175	295	393	296	422	344	232	460	471	521	442	475	34	385
1.05_103.00	Malonic acid	[M-H]-	OFOBLEOULBTSOW-UHFFFAOYSA-N	2	103.002	ESI neg	1.054	1007	1141	567	946	704	1047	1059	443	710	792	1283	622	554	428	703	586	305	375	421	347	407	329	354	518	210	232	198	204	118	180	203	179	284	182	158	255	208	177	307	165	171	189
2.15_343.12	Maltose	[M+H]+	GUBGYTABKSRVRQ-QUYVBRFLSA-N	2	343.119	ESI pos	2.149	244	146	178	491	248	207	213	203	210	197	1799	207	150	174	343	216	205	241	226	233	167	244	231	183	198	212	191	205	257	215	235	315	368	338	197	249	217	206	250	230	1865	226
1.86_181.07	Mannitol	[M-H]-	FBPFZTCFMRRESA-KVTDHHQDSA-N	2	181.073	ESI neg	1.864	36275	29032	30384	31947	35915	23341	34531	35822	27529	24793	41918	21098	22398	37416	31009	25612	15579	18064	39265	40651	36655	49215	44559	36035	41065	34964	50595	36935	28623	53844	113654	106190	118654	278913	114668	116950	126759	156838	144388	148253	34554	139214
2.38_343.12	Mannobiose	[M+H]+	HIWPGCMGAMJNRG-VXSGSMIHSA-N	2	343.121	ESI pos	2.381	807	965	984	1149	693	1256	1354	1165	793	1268	914	1445	1268	744	1005	978	943	935	775	858	743	815	628	837	515	395	358	380	363	438	1129	879	935	1027	960	956	799	649	532	519	170	820
2.08_276.10	Met-Gln	[M-H]-	MUMXFARPYQTTSL-BQBZGAKWSA-N	2	276.104	ESI neg	2.084	1598	1185	1484	842	1452	1541	613	818	936	609	1023	463	957	1873	1056	1152	1615	1295	694	1009	1138	1150	1900	953	2425	1994	2299	2746	2278	2536	1663	2350	2267	1995	2214	2179	1710	2246	2581	1984	2322	1945
1.75_281.10	Met-Met	[M+H]+	ZYTPOUNUXRBYGW-YUMQZZPRSA-N	2	281.104	ESI pos	1.755	343	327	260	305	148	352	260	251	314	262	177	216	214	251	263	217	254	286	375	247	288	294	279	282	273	233	225	234	270	211	4696	3972	3297	3071	4300	5772	1162	1374	1371	989	227	1301
1.59_160.13	Methacholine	[Cat]+	NZWOPGCLSHLLPA-UHFFFAOYSA-N	3	160.132	ESI pos	1.593	19394	18460	18533	19173	16888	21152	14388	15487	17221	16429	16118	14476	13941	13423	13988	14024	13122	10945	29612	25213	25206	25718	19479	24687	17645	15563	16090	14952	12851	14033	264	195	511	268	194	152	220	224	300	192	608	375
1.78_150.06	Methionine	[M+H]+	FFEARJCKVFRZRR-BYPYZUCNSA-N	2	150.057	ESI pos	1.781	12295	11251	11113	12820	11464	12800	11669	11185	11363	10681	10140	10820	9139	7557	8466	9688	8078	7804	17393	15554	15847	15816	12002	14785	10166	8668	9146	7848	7863	7785	142109	98997	99977	105610	107616	144577	80709	89402	98295	91188	12490	90679
2.06_166.05	Methioninesulfoxide	[M+H]+	QEFRNWWLZKMPFJ-YGVKFDHGSA-N	2	166.05	ESI pos	2.062	1775	1492	1357	1893	1410	1867	1872	1841	1571	1673	1712	1773	1140	1137	1172	1132	857	916	1885	1774	1482	1664	1128	1530	925	897	1073	799	885	1160	9054	6236	6147	8400	8617	9223	3378	3628	4596	3063	894	2838
0.89_168.03	N-(2-Furoyl)glycine	[M-H]-	KSPQDMRTZZYQLM-UHFFFAOYSA-N	2	168.033	ESI neg	0.887	1584	1634	1445	1593	1463	1855	1311	1209	1313	1428	1531	1226	1275	1104	1426	1407	867	1049	2066	1780	1615	1811	1347	1841	1217	1258	1168	1147	916	1254	135	152	149	126	199	153	129	143	149	136	110	110
2.29_110.07	N-(tert-Butoxycarbonyl) histidine	[M+H-C6H10O4]+	AYMLQYFMYHISQO-QMMMGPOBSA-N	3	110.07	ESI pos	2.293	80435	77530	80038	93779	66456	91258	84706	83550	78681	94959	68674	84666	74112	52397	72411	66884	58428	57489	103244	93222	88114	96301	64200	90610	67492	64585	57857	53727	51872	51016	133313	94685	90689	84942	107369	136560	66482	64089	56508	59455	6823	71304
1.96_217.13	N-Acetyl-arginine	[M+H]+	SNEIUMQYRCDYCH-LURJTMIESA-N	3	217.127	ESI pos	1.955	47351	41510	43498	48414	43592	49340	52811	52735	56327	55285	49363	50467	52886	48327	48964	55360	45453	41568	62678	50952	52981	53124	40440	47620	44569	41169	39061	34893	33422	36939	11837	9872	10358	11115	10125	12597	8471	9624	11370	8592	1487	9312
2.03_173.09	N-Acetyl-ornithine	[M-H]-	JRLGPAXAGHMNOL-LURJTMIESA-N	3	173.092	ESI neg	2.031	1068	974	4479	8857	1887	4513	1263	4486	1325	1401	887	4879	14282	2162	21817	1227	1280	790	2051	1297	1202	1105	3757	13542	1651	8089	7852	1208	1156	1621	6135	5108	5942	6121	5480	6646	3259	3188	2641	2772	451	2490
1.71_266.08	N-Acetylglucosamine	[M+CHO2]-	OVRNDRQMDRJTHS-PVFLNQBWSA-N	3	266.084	ESI neg	1.708	15959	16211	14219	15665	14656	19566	13177	6126	10258	9560	10134	6855	7661	7424	6562	9139	6475	7050	10617	9404	11050	10383	8915	13210	6547	4073	3827	4569	3715	4972	3994	3099	3976	3178	3731	4259	3611	3786	3396	3510	756	3537
1.83_220.08	N-Acetylglucosamine	[M-H]-	OVRNDRQMDRJTHS-RTRLPJTCSA-N	2	220.081	ESI neg	1.826	13622	15998	12933	12840	13098	15501	10779	2737	7017	5469	6763	3313	4333	5974	4094	5789	4360	4147	8249	6712	8202	8870	6636	9910	5057	2808	2498	3780	2387	3301	2864	2467	2875	2206	2488	3813	2605	3478	2825	2906	442	2407
1.75_116.03	N-Acetylglycine	[M-H]-	OKJIRPAQVSHGFK-UHFFFAOYSA-N	2	116.033	ESI neg	1.747	1639	1765	1769	2009	1803	2065	1551	1538	1508	1525	1409	1505	1604	1326	1630	1754	1130	1322	2401	2175	1885	2280	1491	1935	3122	2835	2932	2798	2165	3316	427	391	494	455	333	459	218	252	245	231	89	211
1.95_196.07	N-Acetylhistidine	[M-H]-	KBOJOGQFRVVWBH-ZETCQYMHSA-N	2	196.073	ESI neg	1.953	27711	27329	23890	27117	28458	28605	24115	30014	28370	28123	30474	29050	19268	17944	22603	23726	15409	16638	29698	24298	24541	26583	21324	24112	15795	14224	16723	15897	12112	17776	18932	18382	18488	19988	17332	20566	19808	22491	26245	21976	5292	23436
0.49_172.10	N-Acetylleucine	[M-H]-	WXNXCEHXYPACJF-ZETCQYMHSA-N	2	172.096	ESI neg	0.49	1965	1554	1279	1467	1710	1858	1644	2279	1396	1508	1734	2090	1494	1269	1878	1541	1440	1495	2246	1751	1964	2041	1305	1917	1451	1450	1433	1367	1054	1533	1334	1191	2105	2403	1248	1513	1530	1930	1225	1808	662	1483
1.71_220.08	N-Acetylmannosamine	[M-H]-	OVRNDRQMDRJTHS-ZTVVOAFPSA-N	2	220.082	ESI neg	1.708	44500	45853	38880	45037	42632	56654	38202	18669	29120	28794	28503	20477	22375	21430	18756	26411	18806	19592	31275	28087	31160	31001	26265	39313	17643	11150	11712	13361	10486	14107	11400	8392	11362	9177	9843	11147	10089	10461	9521	9208	2106	9378
0.80_190.05	N-Acetylmethionine	[M-H]-	XUYPXLNMDZIRQH-UHFFFAOYSA-N	2	190.053	ESI neg	0.8	1114	1069	1193	1244	1142	1440	880	897	965	903	998	1126	761	1188	777	1006	857	921	1618	1323	1571	1546	1471	1286	2106	1051	1239	1241	856	1169	7968	9015	4262	28061	7339	7382	24289	29501	2486	18168	962	17564
2.31_308.10	N-Acetylneuraminic acid	[M-H]-	SQVRNKJHWKZAKO-LUWBGTNYSA-N	2	308.096	ESI neg	2.309	2837	2045	975	1917	881	23991	2017	13601	2537	5311	8241	8691	7971	662	14168	4569	2386	4729	7389	5780	2385	4307	1723	2056	748	2101	2596	462	338	3736	672	381	481	10545	606	278	483	423	1424	296	267	666
0.57_206.08	N-Acetylphenylalanine	[M-H]-	CBQJSKKFNMDLON-JTQLQIEISA-N	2	206.08	ESI neg	0.573	1596	1439	1260	1507	1474	1550	1379	1784	1275	1371	1384	1731	1306	1137	1687	1379	952	1116	1911	1659	1459	1677	1039	1731	1469	1205	1383	1112	957	1437	126	101	101	283	189	123	173	147	162	139	90	144
1.95_187.11	N-epsilon-Acetyllysine	[M-H]-	DTERQYGMUDWYAZ-ZETCQYMHSA-N	2	187.109	ESI neg	1.946	123781	121912	107432	118580	118638	126513	122307	147782	143013	138051	145169	139366	122272	111837	134583	140808	88604	95866	202674	164794	156241	181062	150336	166252	97234	93654	90858	92689	73849	109673	29927	30505	30360	33222	29615	31623	19017	21681	25521	20803	5898	23036
1.04_176.04	N-Formylmethionine	[M-H]-	PYUSHNKNPOHWEZ-YFKPBYRVSA-N	2	176.038	ESI neg	1.039	162	194	217	382	161	326	175	281	173	153	146	410	419	139	602	154	131	75	204	178	130	184	165	701	106	262	192	99	115	95	213	612	400	550	999	220	754	833	168	193	78	223
0.61_158.08	N-Isovalerylglycine	[M-H]-	ZRQXMKMBBMNNQC-UHFFFAOYSA-N	2	158.081	ESI neg	0.61	1265	1093	1522	1683	1052	1483	977	2077	1044	1102	1407	2393	1921	1034	3040	1041	843	1002	1413	1209	1198	1064	1152	2558	955	1354	1239	892	740	1272	470	736	1341	3217	1037	427	816	735	454	405	863	541
1.86_104.07	N-Methylalanine	[M+H]+	GDFAOVXKHJXLEI-UHFFFAOYSA-N	2	104.07	ESI pos	1.863	439	375	410	412	298	384	492	504	449	350	489	436	289	316	338	399	312	396	549	580	676	569	502	499	679	650	637	665	645	689	8917	6945	6780	7280	6605	10120	9575	10912	11907	9583	1401	10424
2.04_162.08	N-Methylglutamic acid	[M+H]+	XLBVNMSMFQMKEY-UHFFFAOYSA-N	2	162.076	ESI pos	2.044	273	250	280	264	263	298	280	234	277	276	236	304	144	131	123	154	109	100	141	145	136	132	115	129	73	68	81	82	66	90	1711	1457	1518	1067	1342	1868	162	173	140	120	46	208
1.98_120.06	N-Methylserine	[M+H]+	PSFABYLDRXJYID-VKHMYHEASA-N	2	120.064	ESI pos	1.983	18757	16866	17786	21024	17455	20921	18305	18591	17721	19288	15993	17483	14652	12641	14675	15240	12540	11225	24437	22007	19867	22123	15901	19426	14145	14094	13045	12087	10911	11606	7849	5376	6206	6146	6182	8249	5518	5970	6316	5448	893	5901
1.68_130.09	N-Methylvaline	[M-H]-	AKCRVYNORCOYQT-UHFFFAOYSA-N	2	130.088	ESI neg	1.68	87478	89774	81801	96155	87673	96941	93181	94295	90511	95703	106328	97414	86372	73832	85289	88009	67628	71285	104346	93196	91516	87523	75890	93483	58394	55544	56898	57330	43704	62641	86589	77819	622516	100210	79153	96622	100313	112114	110751	96052	17746	94989
2.19_203.15	N,N-Dimethylarginine	[M+H]+	NWGZOALPWZDXNG-UHFFFAOYSA-N	2	203.15	ESI pos	2.193	27170	36307	26878	28814	25900	40886	31313	26228	28411	33286	20416	27409	29314	26163	19933	24290	21790	18951	52169	41612	46868	46360	30370	48155	39017	26583	24204	21683	20753	15333	7701	5493	6203	6654	5527	8203	13322	14696	8596	9992	1176	8111
2.17_672.24	N,N',N''-Triacetylchitotriose	[M+CHO2]-	WZZVUHWLNMNWLW-MEWKLCDLSA-N	3	672.245	ESI neg	2.17	1365	1609	1546	1319	1780	1708	1202	1038	1423	1190	1485	945	1500	1560	1506	1634	1327	1419	3153	2903	3548	3283	2916	2883	2876	2675	2723	2785	2387	3137	4091	3694	3847	3861	3513	4066	1776	2368	1784	1997	371	1835
2.25_175.14	N.epsilon.-Dimethyl-lysine	[M+H]+	XXEWFEBMSGLYBY-ZETCQYMHSA-N	3	175.142	ESI pos	2.254	22602	26086	27884	32852	19921	36433	22884	28425	26451	26425	17981	26264	44359	42463	42482	32618	33882	31238	76847	66116	59315	58456	47324	55366	55254	42135	48603	31742	37480	37225	12129	9886	9419	8218	11262	13473	12650	12124	11449	10002	2628	10767
2.19_188.17	N8-Acetylspermidine	[M+H]+	FONIWJIDLJEJTL-UHFFFAOYSA-N	2	188.173	ESI pos	2.185	4426	4327	4178	4644	3282	5375	5381	8458	3900	4837	3542	10691	5038	3678	4035	4114	3305	3365	5536	5276	5220	5624	5195	5121	5853	4235	4779	4445	4496	3660	10957	8811	6398	8540	11120	11677	7460	6481	6465	7531	3241	5671
0.32_123.05	Nicotinamide	[M+H]+	DFPAKSUCGFBDDF-UHFFFAOYSA-N	2	123.053	ESI pos	0.32	17549	8073	10871	14750	11454	24091	13826	37582	11206	11628	15554	38308	15846	6633	24200	6366	2977	10220	23569	20589	10017	18865	13759	12934	7379	13821	10297	5414	6068	13782	1015	955	3657	755	2823	1763	1690	1297	6303	2311	2080	2928
2.43_662.10	Nicotinamide adenine dinucleotide	[M-H]-	BAWFJGJZGIEFAR-OWXIGJDBSA-N	3	662.1	ESI neg	2.432	26452	33061	38878	45586	17303	41103	49352	33026	23795	47596	24053	35691	42278	26943	31953	31996	23707	30158	32206	30659	29963	33965	31054	35496	28524	21336	22718	18000	14329	19337	21735	18303	14924	19458	18018	16023	17209	13223	13316	13700	3283	14621
2.43_335.06	Nicotinamide mononucleotide	[M+H]+	DAYLJWODMCOQEW-TURQNECASA-N	3	335.059	ESI pos	2.434	4211	3981	4010	7957	2682	4352	6928	4591	3597	5870	3290	4994	3723	2045	3043	2662	2349	2432	7531	5311	5989	6515	4208	8579	2422	2220	1965	1418	1724	2122	6367	4001	4408	5549	5850	5400	2952	3591	2213	2710	839	4087
1.78_255.10	Nicotinamide riboside	[Cat]+	JLEBZPBDRKPWTD-TURQNECASA-O	3	255.097	ESI pos	1.783	127030	171552	118535	178703	72355	144838	250600	72299	90879	123961	56844	99317	115153	56195	63137	130872	119075	98939	111621	86763	145478	105102	85467	188521	69009	49326	56895	35224	31245	39169	49692	38923	67999	62318	77119	42092	161040	97150	23649	87379	10379	71467
1.05_124.04	Nicotinic acid	[M+H]+	PVNIIMVLHYAWGP-UHFFFAOYSA-N	3	124.039	ESI pos	1.051	46977	46308	40872	49320	44630	52370	44812	40970	43744	52561	38040	49010	38011	24136	27961	37422	29282	27258	52284	45049	45606	47560	34778	43463	22473	17669	18999	14484	13214	16300	21164	14975	14317	10215	14924	19217	18009	18344	16380	15940	2289	22299
1.70_179.05	Nicotinoylglycine	[M-H]-	ZBSGKPYXQINNGF-UHFFFAOYSA-N	2	179.054	ESI neg	1.704	6711	6893	4286	9668	4444	4851	4435	4380	4165	4533	5640	4482	4843	3730	6033	4899	3328	4724	5384	5617	6295	6055	5171	6568	3408	3022	7470	3872	2561	5668	13791	11685	14782	21995	13353	14322	5583	6436	6498	6158	14435	5898
0.31_179.03	O-Acetylsalicylic acid	[M-H]-	BSYNRYMUTXBXSQ-UHFFFAOYSA-N	2	179.034	ESI neg	0.307	2929	905	442	637	636	502	680	664	629	659	908	402	461	499	794	462	639	455	515	511	544	526	499	608	713	501	596	736	917	677	507	568	738	2430	608	498	523	481	632	447	581	519
2.34_131.08	Ornithine	[M-H]-	AHLPHDHHMVZTML-BYPYZUCNSA-N	2	131.081	ESI neg	2.341	23969	32946	39305	39700	19150	56646	37807	44585	27245	37278	29097	42058	53789	47224	51839	31724	31226	37552	64145	56659	51379	46530	65577	57342	61616	47997	49902	28171	29770	36708	60475	55805	49270	53579	57790	48856	35838	30296	26941	23757	13656	23198
1.77_155.01	Orotic acid	[M-H]-	PXQPEWDEAKTCGB-UHFFFAOYSA-N	2	155.009	ESI neg	1.767	32394	34123	31673	32952	32053	39387	29590	27026	28362	28277	32628	25309	23607	19228	22722	24308	17838	18296	31592	27571	26538	29255	25696	29943	17257	15696	15060	15292	12883	17164	37853	36153	40796	39784	37644	41724	73797	76170	76521	76062	22850	72958
1.28_151.03	Oxypurinol	[M-H]-	HXNFUBHNUDHIGC-UHFFFAOYSA-N	3	151.026	ESI neg	1.283	311730	318220	297424	313636	297613	361414	258552	194457	236509	224206	248951	198989	190326	200623	202110	208493	165411	197207	240805	212928	218498	216712	206386	223457	164877	150092	142640	156090	135938	167296	149244	123767	135455	94932	135475	150863	94983	98345	100404	98712	22956	99065
0.80_220.12	Pantothenic acid	[M+H]+	GHOKWGTUZJEAQD-UHFFFAOYSA-N	3	220.116	ESI pos	0.804	25539	23495	25214	27275	24887	29896	25172	23320	24627	24019	21746	21370	18562	18491	18016	20861	17684	15096	30282	28325	25329	28643	22627	26881	13617	10766	10687	10275	10022	10448	1427	1109	1219	1080	1178	1674	1165	1211	1307	1174	408	1466
0.80_218.10	Pantothenic acid	[M-H]-	GHOKWGTUZJEAQD-ZETCQYMHSA-N	2	218.103	ESI neg	0.803	56356	56325	54043	59828	54319	65394	53509	49901	49049	50089	56350	50326	47435	38348	49210	51984	33219	36055	70768	60954	60162	62465	48213	65584	29527	26251	24902	25786	20429	30677	2842	2319	2918	2301	2373	3106	2788	2666	2619	2377	853	2888
1.94_278.12	Phe-Asn	[M-H]-	BXNGIHFNNNSEOS-UWVGGRQHSA-N	2	278.121	ESI neg	1.944	485	415	201	344	273	3523	528	1763	572	1602	840	1891	1838	268	2365	1486	726	1179	1779	1111	574	767	366	416	156	353	443	146	96	583	124	126	194	3545	151	85	148	75	215	65	127	306
1.83_221.09	Phe-Gly	[M-H]-	GLUBLISJVJFHQS-VIFPVBQESA-N	2	221.087	ESI neg	1.832	1398	1359	1190	1236	1266	1310	1141	337	773	496	691	349	386	686	397	688	410	367	848	704	853	1001	737	1031	435	293	242	327	231	344	418	321	472	482	402	519	264	376	342	341	75	271
1.26_121.06	Phenylacetaldehyde	[M+H]+	DTUQWGWMVIHBKE-UHFFFAOYSA-N	2	121.064	ESI pos	1.259	16314	16352	16526	18820	15832	18167	22486	22970	21130	23321	18857	24921	14615	12542	13516	15245	11954	11887	28558	25674	25213	25618	18600	24224	16799	13733	13464	12261	12009	12923	68	43	51	706	110	78	53	48	456	100	257	270
1.65_164.07	Phenylalanine	[M-H]-	COLNVLDHVKWLRT-QMMMGPOBSA-N	2	164.071	ESI neg	1.652	134213	141398	114932	131819	138331	151845	130459	142977	128969	133308	144331	144810	130396	107466	149456	140752	97601	96685	138604	130882	123394	132495	101265	136963	89411	80879	72853	79986	67641	98916	26775	25515	22757	29297	25263	29131	23940	24740	25319	24536	5804	27573
0.27_229.05	Phlorobenzophenone	[M-H]-	CPEXFJVZFNYXGU-UHFFFAOYSA-N	2	229.051	ESI neg	0.27	80	548	127	198	127	80	169	228	131	158	86	153	65	122	62	946	89	190	110	100	165	105	120	113	125	89	197	125	116	222	130	1114	152	77	95	60	89	107	149	108	194	76
2.23_166.97	Phosphoenolpyruvic acid	[M-H]-	DTBNBXWJWCWCIK-UHFFFAOYSA-N	2	166.972	ESI neg	2.235	781	1597	869	1711	471	1871	1759	2115	789	1866	865	2084	2432	411	1477	1162	669	1009	1287	1059	963	770	702	795	212	1311	1406	165	139	1111	308	145	170	543	173	99	796	300	113	362	55	589
2.37_260.03	Phosphotyrosine	[M-H]-	DCWXELXMIBXGTH-UHFFFAOYSA-N	2	260.026	ESI neg	2.369	36	128	59	74	64	133	230	270	75	154	118	146	224	50	133	83	68	147	154	128	99	70	75	73	136	140	146	26	28	106	106	143	134	8197	505	102	472	178	50	198	14	233
0.21_167.03	Phthalic acid	[M+H]+	XNGIFLGASWRNHJ-UHFFFAOYSA-N	2	167.033	ESI pos	0.212	495	1124	726	1221	913	652	725	344	973	854	1587	541	563	402	1068	354	2227	691	417	515	511	570	697	379	1005	917	623	1378	413	642	748	358	3412	633	365	1111	695	629	804	589	459	583
1.44_835.53	PI 16:0_18:1	[M-H]-	PDLAMJKMOKWLAJ-KTBSNPQYSA-N	3	835.534	ESI neg	1.435	324924	327934	270095	408341	287645	303178	229711	162517	269785	311609	192472	194493	283391	250168	261022	274311	204215	289800	309023	306704	383140	362741	450306	436227	153343	142635	140820	165570	169497	97892	181554	124486	197522	171667	197763	120806	225877	108009	77220	109679	30739	97918
2.08_228.10	Pro-Asn	[M-H]-	JQOHKCDMINQZRV-WDSKDSINSA-N	2	228.097	ESI neg	2.084	71	67	89	118	86	140	102	121	90	166	116	168	94	62	138	167	61	59	201	186	165	192	110	181	99	109	76	105	91	98	275	266	304	410	254	262	104	136	125	87	27	169
2.07_229.08	Pro-Asp	[M-H]-	GLEOIKLQBZNKJZ-WDSKDSINSA-N	2	229.081	ESI neg	2.074	666	715	642	1095	605	1031	1709	1553	763	1764	998	2409	1380	569	1134	1256	409	609	1614	1115	921	1093	698	1693	424	352	399	360	223	405	1232	763	1074	1407	974	1046	864	646	523	626	61	663
2.12_244.13	Pro-Gln	[M+H]+	SHAQGFGGJSLLHE-BQBZGAKWSA-N	2	244.132	ESI pos	2.116	1346	960	907	1475	1158	1089	1044	1030	1282	1277	817	1006	788	1013	818	721	838	809	2811	2482	2104	2573	1798	2615	1220	821	815	921	794	1139	1337	1198	1485	903	1632	1640	1361	1896	2418	1761	177	1976
2.06_245.11	Pro-Glu	[M+H]+	QLROSWPKSBORFJ-BQBZGAKWSA-N	2	245.111	ESI pos	2.061	393	327	246	477	304	374	577	413	280	636	292	880	360	285	296	310	217	275	580	461	477	462	326	508	284	310	261	185	198	246	357	277	272	326	299	242	190	204	177	157	90	169
2.27_251.11	Pro-His	[M-H]-	BEPSGCXDIVACBU-UHFFFAOYSA-N	2	251.112	ESI neg	2.274	165	213	218	292	189	74	270	230	34	247	208	237	296	251	371	315	192	248	321	360	414	455	370	372	256	223	319	285	194	356	714	693	643	897	706	643	336	277	234	280	50	246
1.71_227.14	Pro-Ile	[M-H]-	OCYROESYHWUPBP-VGMNWLOBSA-N	2	227.138	ESI neg	1.709	509	529	446	591	452	516	559	444	550	568	730	754	551	496	617	641	399	406	1038	911	937	1038	741	888	577	477	514	576	426	716	1185	952	1732	1321	1133	1192	322	342	332	423	139	386
2.35_244.16	Pro-Lys	[M+H]+	RVQDZELMXZRSSI-IUCAKERBSA-N	2	244.164	ESI pos	2.354	1126	928	1048	1254	788	1260	1091	1398	975	1075	870	1256	1495	1272	1448	1082	1108	1414	2389	2412	1935	1846	1859	1755	1707	1204	1552	1054	1001	1096	2625	1862	1848	1614	2177	2466	1175	1189	1026	890	465	1063
1.82_247.11	Pro-Met	[M+H]+	MTWJTFBVRDGROD-YUMQZZPRSA-N	2	247.11	ESI pos	1.819	62	49	63	33	45	53	48	49	66	61	49	33	55	36	60	55	34	32	39	51	68	46	67	58	67	44	56	59	93	46	167	149	157	167	144	227	53	85	143	64	48	90
1.93_213.12	Pro-Pro	[M+H]+	RWCOTTLHDJWHRS-YUMQZZPRSA-N	2	213.124	ESI pos	1.934	3271	2790	3100	3154	3011	3092	3066	2370	2815	2617	2426	2156	1559	1758	1692	1703	1364	1267	3241	3277	2749	3095	2334	2798	1659	1530	1597	1705	1549	1394	3558	2794	2625	2563	2747	3922	1202	1681	1720	1420	346	1407
2.08_201.09	Pro-Ser	[M-H]-	AFWBWPCXSWUCLB-WDSKDSINSA-N	2	201.086	ESI neg	2.084	785	776	692	1175	872	1120	1159	1036	866	1202	884	1453	848	525	735	865	432	568	1900	1595	1434	1679	1009	2014	772	529	541	612	404	548	916	887	1133	1332	1120	1163	655	593	779	729	202	720
1.96_215.10	Pro-Thr	[M-H]-	GVUVRRPYYDHHGK-UHFFFAOYSA-N	2	215.102	ESI neg	1.96	1745	1786	1371	1429	1594	1645	1612	1951	1811	1744	1908	1847	2220	1882	2595	2493	1691	1721	2175	1835	1881	2131	1485	1884	1846	1492	1758	1903	1331	1858	529	602	580	557	421	616	337	398	471	331	331	356
1.83_213.12	Pro-Val	[M-H]-	AWJGUZSYVIVZGP-UHFFFAOYSA-N	2	213.122	ESI neg	1.834	302	313	373	355	308	387	422	189	263	314	279	242	247	277	235	304	219	209	526	374	481	508	493	441	424	270	364	425	265	319	252	272	395	444	321	345	106	94	68	142	57	96
1.86_116.07	Proline	[M+H]+	ONIBWKKTOPOVIA-BYPYZUCNSA-N	2	116.069	ESI pos	1.865	72128	64899	68881	71769	69077	75766	70284	61132	74015	67505	67160	64058	56841	56084	56837	63992	50881	46848	88259	79257	80200	77560	61757	74046	48400	44720	40718	40741	39464	44107	48936	40183	39354	36792	39561	58463	29485	32502	36693	31711	5917	32746
1.53_218.14	Propionylcarnitine	[M+H]+	UFAHZIUFPNSHSL-UHFFFAOYSA-N	2	218.137	ESI pos	1.531	17826	15081	16975	19089	17881	18673	14906	15852	17338	17476	16218	16772	17451	15152	17575	18009	14626	14612	40688	37647	37720	38034	28407	36409	18484	17078	16481	14497	14397	16412	141	137	115	127	121	107	111	110	185	103	124	137
1.42_760.51	PS 16:0_18:1	[M-H]-	OIWCYIUQAVBPGV-DAQGAKHBSA-N	3	760.511	ESI neg	1.419	48722	56615	46696	64124	49061	55259	50503	24850	43141	58687	30947	35530	58628	46890	45112	50423	41855	52398	64094	64589	79429	70502	91364	92609	44722	39069	40936	44753	44940	28773	40907	28355	44478	35787	37955	28793	3659	2769	1943	2192	551	1546
1.66_243.06	Pseudouridine	[M-H]-	PTJWIQPHWPFNBW-GBNDHIKLSA-N	2	243.06	ESI neg	1.664	15751	15257	14541	14866	16683	16893	14786	16693	16014	15199	17750	15542	15868	14121	16657	17475	12681	13369	17954	16951	16359	18335	14473	18226	22045	19984	19947	21087	17999	21348	7413	7235	8518	9226	8478	8869	5329	5401	5675	5198	1247	5393
1.42_179.05	Psicose	[M-H]-	BJHIKXHVCXFQLS-PUFIMZNGSA-N	4	179.054	ESI neg	1.424	683	666	452	419	413	448	782	856	532	579	968	630	445	415	593	450	360	388	633	461	487	461	383	451	553	430	573	466	528	559	745	555	762	1641	631	715	435	387	475	339	423	554
1.93_167.08	Pyridoxamine	[M-H]-	NHZMQXZHNVQTQA-UHFFFAOYSA-N	2	167.082	ESI neg	1.933	1461	1802	1494	1872	1260	1798	2301	1528	1914	2102	1730	1818	1280	1282	1191	1870	1084	1209	1748	1252	1894	1547	1553	1935	1150	892	887	1095	837	968	419	385	371	289	329	345	374	331	279	297	105	238
2.12_128.04	Pyroglutamic acid	[M-H]-	ODHCTXKNWHHXJC-VKHMYHEASA-N	2	128.035	ESI neg	2.124	353258	361767	338744	348561	334918	373025	316839	341492	277600	320350	323236	345435	312564	269998	351202	342462	241849	247301	366334	347654	341847	385260	275691	341907	275077	275276	274702	274081	241041	294665	156379	138849	158558	146234	139057	145177	158540	164000	154091	157019	35301	158699
1.26_87.01	Pyruvic acid	[M-H]-	LCTONWCANYUPML-UHFFFAOYSA-N	2	87.0089	ESI neg	1.262	4143	8211	5787	7739	4369	6321	9524	5382	4669	6037	3114	6149	5604	5403	5374	6903	4972	4420	4547	4450	8254	5375	4339	9445	7084	5167	5260	4975	4727	4946	3110	2857	3731	4547	3176	2999	3107	2725	2193	2700	847	2437
1.45_375.13	Riboflavin	[M-H]-	AUNGANRZJHBGPY-SCRDCRAPSA-N	2	375.132	ESI neg	1.445	282	472	316	688	246	334	759	328	357	606	310	685	564	223	395	504	382	484	495	392	556	401	319	725	269	242	307	184	202	255	307	205	386	252	265	266	485	245	233	250	160	247
2.29_229.01	Ribose-5-phosphate	[M-H]-	KTVPXOYAKDPRHY-AIHAYLRMSA-N	2	229.009	ESI neg	2.291	495	525	650	691	388	770	535	453	395	495	431	365	520	437	408	353	310	369	531	494	455	506	580	629	551	365	446	460	401	350	358	376	387	652	413	626	236	260	221	199	73	229
2.13_383.11	S-Adenosyl-homocysteine	[M-H]-	ZJUKTBDSGOFHSH-WFMPWKQPSA-N	2	383.111	ESI neg	2.129	54162	61079	59306	61792	53279	62481	62145	75818	42177	69911	50690	93341	75412	46592	63454	59877	43299	41346	44435	42325	36598	44032	31127	44035	15940	16413	18032	13645	12119	17943	97219	75978	86565	70129	80467	81572	44047	33833	26498	28897	6416	26769
2.56_399.14	S-Adenosyl-methionine	[M+H]+	MEFKEPWMEQBLKI-VYZPSVTPSA-N	3	399.142	ESI pos	2.555	2407	2030	1524	2846	981	2689	3639	2298	1375	2447	1514	1465	1837	1381	1507	930	979	2199	2598	2036	1691	1105	1842	945	970	1184	846	508	1213	1217	11630	5701	3770	7475	6167	4473	30283	18229	12094	14468	2261	16431
2.39_399.14	S-Adenosyl-methionine	[M+H]+	MEFKEPWMEQBLKI-AIRLBKTGSA-N	2	399.142	ESI pos	2.387	7341	8473	1922	658	1325	3419	12699	76399	61525	988	1608	54610	118308	3326	81961	950	3476	211310	3644	67598	3591	688	2500	1943	3083	5993	2662	48500	277049	165430	2349	4126	1652	500	4085	3521	1868688	1916887	1178979	2967	79532	4289
2.44_275.12	Saccharopine	[M-H]-	ZDGJAHTZVHVLOT-UHFFFAOYSA-N	3	275.123	ESI neg	2.444	33094	32066	33217	39037	29330	42523	30493	15557	22698	22156	22450	14522	17751	24959	15484	18447	15813	18016	31755	27786	29718	26595	25513	35730	33804	23907	20476	21083	17660	22393	42203	33050	37479	37418	35276	33544	71412	76937	59955	63529	3209	61229
2.14_177.08	Ser-Ala	[M+H]+	SSJMZMUVNKEENT-IMJSIDKUSA-N	2	177.085	ESI pos	2.136	351	364	390	441	285	343	268	360	423	365	317	432	385	331	320	419	254	254	609	559	659	686	553	559	400	329	289	267	351	241	637	518	549	653	602	843	301	322	278	349	130	369
2.46_262.15	Ser-Arg	[M+H]+	RZEQTVHJZCIUBT-WDSKDSINSA-N	2	262.149	ESI pos	2.461	1135	894	1510	2228	949	1478	1361	1877	951	1686	904	2797	2188	1302	1331	1087	1143	1295	1789	2568	2329	2882	3259	1704	2269	1397	1608	871	1145	835	5400	5016	3383	3452	4707	4429	555	587	666	550	92	739
2.31_218.08	Ser-Asn	[M-H]-	LTFSLKWFMWZEBD-IMJSIDKUSA-N	2	218.076	ESI neg	2.311	343	319	292	264	310	586	367	526	382	584	598	643	507	418	561	793	335	468	403	487	368	512	399	315	380	477	539	460	391	499	738	1198	1431	2336	1304	988	532	454	560	544	164	492
2.30_219.06	Ser-Asp	[M-H]-	VBKBDLMWICBSCY-IMJSIDKUSA-N	2	219.061	ESI neg	2.298	527	843	719	1174	275	1099	1485	1333	527	1247	655	1239	1048	463	848	787	297	520	1719	1671	1419	1859	1027	1998	699	461	535	343	249	392	3155	1749	2434	1681	2569	2241	569	362	219	381	109	428
2.45_241.09	Ser-His	[M-H]-	YZMPDHTZJJCGEI-BQBZGAKWSA-N	2	241.094	ESI neg	2.449	472	475	498	691	506	737	567	576	578	706	342	1237	915	909	842	1055	654	689	732	794	959	932	1235	949	1154	894	909	883	884	884	2916	3172	2686	2390	2852	1880	1185	1039	869	1091	210	1043
2.30_191.07	Ser-Ser	[M-H]-	XZKQVQKUZMAADP-IMJSIDKUSA-N	2	191.067	ESI neg	2.302	608	487	465	637	354	577	694	601	577	618	629	844	499	547	599	660	325	467	595	754	846	993	939	698	540	561	535	465	426	499	1492	1541	1778	2113	1796	1401	747	695	477	579	98	705
2.21_205.08	Ser-Thr	[M-H]-	LDEBVRIURYMKQS-UHFFFAOYSA-N	2	205.082	ESI neg	2.206	723	753	920	984	938	1052	885	1126	973	1074	954	1340	1083	891	930	1255	675	621	1424	1359	1524	1688	1354	1361	1037	757	854	988	687	768	3280	2747	3099	4334	3185	2924	1392	1249	664	1142	176	921
1.87_292.12	Ser-Trp	[M+H]+	LZLREEUGSYITMX-JQWIXIFHSA-N	2	292.123	ESI pos	1.866	98	90	66	121	165	126	158	107	157	104	139	157	131	159	128	128	150	108	150	143	155	123	124	127	88	94	79	143	98	170	745	568	605	720	544	741	697	924	899	714	69	832
2.09_104.04	Serine	[M-H]-	MTCFGRXMJLQNBG-REOHCLBHSA-N	2	104.035	ESI neg	2.088	31669	31225	31704	33694	34703	35667	32049	37250	34468	34543	35785	33049	28314	29994	30116	26699	23671	22770	40248	35703	37462	38526	36667	37672	27486	24441	25163	25401	22055	28091	13314	12383	14113	14316	12668	13220	13620	12912	12126	12276	3446	13612
0.42_310.16	Sinapine	[Cat]+	HUJXHFRXWWGYQH-UHFFFAOYSA-O	3	310.16	ESI pos	0.423	7224	275	356	4440	299	334	298	396	267	326	354	382	364	355	317	321	281	299	265	364	285	290	255	266	190	221	290	238	372	229	161	205	234	209	246	196	158	2312	285	219	153	291
1.79_179.06	Sorbose	[M-H]-	BJHIKXHVCXFQLS-OTWZMJIISA-N	4	179.056	ESI neg	1.789	10311	9133	2647	13938	3283	4774	4398	4469	4493	5018	6544	4867	5209	3741	7592	5412	3129	6325	3328	4539	5949	3679	5657	3795	3059	4945	12127	5447	3417	8353	10320	11811	21774	59286	11337	8311	7287	6046	4730	6177	32715	8727
2.02_341.11	Sucrose	[M-H]-	CZMRCDWAGMRECN-UGDNZRGBSA-N	4	341.107	ESI neg	2.024	51011	74515	30858	63593	50649	128627	39409	27870	60453	53804	93899	18566	33198	31795	73211	40763	19769	38399	27111	36820	28481	19491	100582	28019	21556	35064	24272	30220	41108	92224	23398	26669	47591	28951	18500	20366	15671	19408	14867	9571	74227	92559
1.29_516.30	Taurocholic acid	[M+H]+	WBWWGRHZICKQGZ-HZAMXZRMSA-N	2	516.303	ESI pos	1.292	6628	5563	7556	8793	6180	6549	6468	5218	5977	5818	4813	6041	3653	4642	3716	4442	4422	3786	5722	5649	5655	5395	5636	4955	3385	2580	2238	2951	2182	2232	6165	4770	5442	4699	4504	6560	1305	1388	1652	1332	417	1792
1.82_228.05	TES	[M-H]-	JOCBASBOOFNAJA-UHFFFAOYSA-N	2	228.048	ESI neg	1.823	8183	8889	9008	9168	9395	9301	6933	2875	7332	5577	9096	3926	9063	8221	8343	9187	7894	6550	14407	12299	11525	16127	10464	13562	9065	8283	7464	6606	5591	8378	11469	9215	10692	9599	8859	11172	13678	17789	15983	18221	3625	15019
0.23_289.21	Testosterone	[M+H]+	MUMGGOZAMZWBJJ-DYKIIFRCSA-N	2	289.214	ESI pos	0.225	3599	21071	3614	1973	4821	778	4427	11743	2243	1640	2122	4868	1124	29363	3340	11453	944	4618	1533	2227	1888	879	1718	3273	1796	5523	10196	3648	4375	1202	1942	41298	3196	2078	944	1987	1917	4727	1428	965	11701	995
1.60_265.11	Thiamine	[Cat]+	JZRWCGZRTZMZEH-UHFFFAOYSA-N	3	265.11	ESI pos	1.599	1320923	1261970	1313154	1492695	1281847	1414660	1257597	484282	1197065	1269626	862821	362552	986058	819960	826875	955012	899826	778321	1726751	1465553	1577344	1533016	1116627	1584128	979449	900827	901975	865861	710554	807866	1597233	1273104	1302355	1137393	1598401	1811610	621560	597060	507549	576770	82152	510173
2.42_276.17	Thr-Arg	[M+H]+	HYLXOQURIOCKIH-VQVTYTSYSA-N	2	276.166	ESI pos	2.425	986	1113	1876	1811	851	1256	1585	3235	1178	2752	1247	5811	3467	1601	2340	1970	1449	1931	2924	2733	4005	5166	5008	3628	2930	1888	2360	2263	1829	1385	4590	4370	2879	6501	5149	3668	1122	1007	837	979	187	960
2.21_233.08	Thr-Asp	[M-H]-	IOWJRKAVLALBQB-IWGUZYHVSA-N	2	233.077	ESI neg	2.211	161	329	200	312	289	378	973	1064	496	1346	642	1340	899	455	645	1200	358	344	1030	808	1140	1459	537	1463	347	300	374	330	219	267	1481	1395	2533	2937	1657	1408	769	382	202	377	56	393
2.23_248.12	Thr-Gln	[M+H]+	BWUHENPAEMNGQJ-UHFFFAOYSA-N	2	248.119	ESI pos	2.23	304	291	250	316	287	259	364	477	312	466	350	599	362	182	341	268	232	218	568	469	438	468	273	446	241	254	202	244	169	250	913	562	643	784	795	801	718	480	299	524	77	623
2.39_257.12	Thr-His	[M+H]+	WXVIGTAUZBUDPZ-DTLFHODZSA-N	2	257.121	ESI pos	2.393	898	830	1159	1595	389	1311	1402	1397	493	1511	1155	1806	1608	5186	1512	7519	1473	1198	2768	2327	2773	1106	2567	825	2061	1505	1554	582	1547	1355	2591	2496	2346	2531	2765	2640	477	632	535	608	140	699
2.43_246.14	Thr-Lys	[M-H]-	YKRQRPFODDJQTC-UHFFFAOYSA-N	2	246.143	ESI neg	2.433	353	345	489	576	344	470	499	435	340	558	335	681	694	599	580	733	494	494	796	703	725	915	991	791	767	624	669	673	510	655	805	799	752	732	837	753	675	443	370	380	185	436
2.14_219.10	Thr-Thr	[M-H]-	DSGIVWSDDRDJIO-ZXXMMSQZSA-N	2	219.097	ESI neg	2.14	390	440	720	698	519	317	93	351	910	73	957	2797	1370	568	1406	275	592	571	419	505	1379	440	1237	286	578	685	757	732	556	769	2870	2482	3362	4169	3023	2426	2089	1356	650	1585	215	1431
1.98_118.05	Threonine	[M-H]-	AYFVYJQAPQTCCC-GBXIJSLDSA-N	2	118.051	ESI neg	1.983	129104	129412	125388	132210	128667	153881	130118	121320	117435	127346	137541	124877	114301	105267	118934	124348	85442	89764	157359	140268	133780	145479	113054	142272	111591	103445	99460	92260	81365	111568	53740	47554	52443	53114	48291	55663	47132	48293	43390	46046	9077	46640
0.50_241.08	Thymidine	[M-H]-	IQFYYKKMVGJFEH-XLPZGREQSA-N	2	241.082	ESI neg	0.496	3834	3209	2435	2915	3447	3818	2856	2304	2250	2174	1842	2920	1758	1439	2171	2589	2322	2581	3179	2578	3461	3256	2456	3765	1797	1756	1608	1838	1384	1967	1129	1015	1201	1196	905	1463	796	1464	891	1188	295	1081
2.02_387.11	Trehalose	[M+CHO2]-	HDTRYLNUVZCQOY-LIZSDCNHSA-N	4	387.111	ESI neg	2.024	44779	67969	28756	56309	43679	120462	34111	25578	56274	49048	92176	16592	30823	29846	67320	36788	18907	35298	22852	35446	25219	17602	96087	24320	21267	32792	23224	29476	40909	91252	22836	27395	47353	27618	18358	19495	17302	19498	14933	8771	83446	103897
0.26_160.89	Trichloroacetic acid	[M-H]-	YNJBWRMUSHSURL-UHFFFAOYSA-N	2	160.894	ESI neg	0.262	45	37	33	9	14	47	25	21	20	35	52	27	29	50	51	33	21	31	26	24	14	60	33	41	33	34	10	26	54	11	41	35	28	17	16	67	41	48	30	41	27	52
1.65_205.10_1.65_188.07	Tryptophan	[M+H]+_[M+H-NH3]+	QIVBCDIJIAJPQS-SECBINFHSA-N	3	205.0955_188.0696	ESI pos	1.651	48355	41060	41572	49632	42309	46257	45760	43741	48080	46227	43143	47092	41212	33252	40096	41819	35172	34603	43096	40048	38684	39667	33711	35612	25819	24061	24621	22089	22145	23144	9323	8262	8678	8201	9254	10830	7417	8022	7069	7776	1792	7444
1.65_203.08	Tryptophan	[M-H]-	QIVBCDIJIAJPQS-VIFPVBQESA-N	2	203.081	ESI neg	1.65	14354	14768	12996	14079	14235	15896	14673	16164	14713	15396	15977	16342	14435	12075	16506	15217	10637	11393	14130	12865	11903	12529	9991	13047	9459	8289	7971	8079	6935	10376	3082	2853	2613	3025	3083	2947	2610	2550	2523	2281	680	2923
2.03_360.14	Turanose	[M+NH4]+	RULSWEULPANCDV-PIXUTMIVSA-N	3	360.143	ESI pos	2.027	993	1298	642	1103	730	1825	987	728	1113	1107	1588	607	744	735	1204	730	638	987	617	801	691	481	1750	712	770	779	635	864	990	1548	849	910	1465	1019	776	802	680	955	891	499	3244	4188
2.26_338.18	Tyr-Arg	[M+H]+	JXNRXNCCROJZFB-RYUDHWBXSA-N	2	338.182	ESI pos	2.262	318	311	322	391	262	300	389	367	321	347	197	532	244	444	264	462	294	277	461	497	464	574	529	514	308	371	291	297	293	261	545	515	571	590	486	518	297	265	277	309	182	310
2.24_319.14	Tyr-His	[M+H]+	ZQOOYCZQENFIMC-STQMWFEESA-N	2	319.139	ESI pos	2.24	508	436	458	681	462	447	543	439	570	626	471	800	479	625	513	556	394	360	1076	1091	1170	1259	892	970	621	437	554	524	541	293	1849	1589	1190	1474	2125	1531	488	527	482	353	152	461
1.95_281.11	Tyr-Thr	[M-H]-	MFEVVAXTBZELLL-UHFFFAOYSA-N	2	281.111	ESI neg	1.952	280	319	248	311	291	287	272	383	333	305	263	403	295	347	330	287	201	315	379	299	313	411	278	328	290	204	262	298	312	319	479	468	386	508	358	355	258	258	255	276	103	263
1.86_182.08	Tyrosine	[M+H]+	OUYCCCASQSFEME-QMMMGPOBSA-N	2	182.081	ESI pos	1.857	9818	8571	9276	9961	8844	10331	9074	7485	9740	9091	8964	8531	7316	7584	7632	7755	6654	6422	9492	8536	8536	8776	6804	7911	6420	5547	5725	5188	5160	5458	3482	2658	2728	2590	2684	3562	2639	2823	2957	2660	587	2331
0.44_113.03	Uracil	[M+H]+	ISAKRJDGNUQOIC-UHFFFAOYSA-N	2	113.033	ESI pos	0.438	1972	1832	1682	1875	1903	2043	1345	904	1432	1216	992	1001	949	989	847	970	849	759	2183	2069	1759	1886	1850	1669	1067	969	888	950	802	838	524	430	378	273	426	557	322	366	367	357	61	297
1.04_243.06	Uridine	[M-H]-	DRTQHJPVMGBUCF-XVFCMESISA-N	2	243.062	ESI neg	1.041	203844	205260	233171	195039	179332	224211	161148	110987	126070	138247	112557	134350	122658	115375	113627	154053	122039	123355	115865	109114	126948	119682	98619	151547	114596	100722	117180	112515	88657	118762	49370	47063	61662	27683	57562	57158	45004	38771	27725	38297	21674	35032
2.24_323.03	Uridine 5'-monophosphate	[M-H]-	DJJCXFVJDGTHFX-XVFCMESISA-N	2	323.027	ESI neg	2.24	11173	8872	13198	16346	11052	8858	11812	28754	14263	19119	21345	21416	16103	11240	20937	16093	7791	9313	38509	33145	24729	35358	27238	30076	17123	16661	14081	15042	10504	17136	20744	16904	19768	3724	18246	20986	7777	8174	8255	7231	1260	9249
2.51_565.04	Uridine diphosphate galactose	[M-H]-	HSCJRCZFDFQWRP-ABVWGUQPSA-N	2	565.044	ESI neg	2.506	210	272	223	453	187	228	1884	3350	1207	3076	1753	2817	2821	715	2232	2114	1302	1523	2976	2584	2263	2688	1989	2487	2786	3313	3495	1755	1696	2940	3886	3237	3395	20938	4625	2740	2425	2047	1495	1922	357	2148
2.47_608.09	Uridine-5-diphosphoacetylglucosamine	[M+H]+	LFTYTUAZOPRMMI-MPIASZHXSA-N	2	608.086	ESI pos	2.47	4599	4665	5951	7198	4943	5404	8962	10345	7523	10764	6879	10446	6691	5138	6888	6976	5851	5269	7806	6406	6526	7579	5171	7264	6995	5750	5767	4849	4411	5080	6449	4540	4620	5173	5756	5582	6720	5690	6041	5929	1337	5526
0.37_121.04_0.37_139.05	Urocanic acid	[M+H-H2O]+_[M+H]+	LOIYMIARKYCTBW-OWOJBTEDSA-N	3	121.0383_139.0486	ESI pos	0.3725	31387	41955	25864	44611	44080	28631	69916	35277	33805	34137	48791	192875	22116	26052	71292	26717	24784	12903	18954	36202	31638	39410	26897	34334	20935	17890	18424	17514	31087	20444	21310	14820	29842	52426	19854	19169	15479	22020	17774	8448	11747	13967
0.22_281.25	Vaccenic acid	[M-H]-	UWHZIFQPPBDJPM-FPLPWBNLSA-N	2	281.248	ESI neg	0.224	890	5224	1337	1668	2592	13579	11647	613	2906	1505	2102	1816	1743	4327	890	2402	809	1856	845	7518	6445	2717	1529	1208	2917	1434	2361	2861	1606	2867	1635	1476	3004	1823	5438	2427	5897	3064	2709	5231	772	2880
2.27_274.18	Val-Arg	[M+H]+	IBIDRSSEHFLGSD-YUMQZZPRSA-N	2	274.183	ESI pos	2.27	351	388	297	554	418	352	531	963	430	539	327	1462	555	547	523	748	634	415	898	817	1034	1199	1138	947	579	526	587	504	562	549	1747	1483	1917	2538	1400	1318	957	735	637	547	205	822
2.08_230.11	Val-Asn	[M-H]-	WITCOKQIPFWQQD-FSPLSTOPSA-N	2	230.113	ESI neg	2.082	50	116	162	280	96	140	259	244	111	248	83	555	218	93	265	159	92	122	227	166	200	165	219	613	92	150	81	87	66	109	124	183	199	240	162	92	340	219	77	219	40	197
1.92_173.09	Val-Gly	[M-H]-	IOUPEELXVYPCPG-LURJTMIESA-N	2	173.092	ESI neg	1.921	944	1028	1022	1143	1010	1275	1282	1872	1230	1462	1485	2232	1591	1262	1840	1808	990	1142	2690	2445	2184	2419	1728	2317	1171	1233	1258	1201	919	1434	3045	2748	3098	3952	3166	3216	808	749	794	888	196	975
2.24_253.13	Val-His	[M-H]-	BNQVUHQWZGTIBX-IUCAKERBSA-N	2	253.129	ESI neg	2.239	323	378	457	416	328	310	409	414	362	374	386	498	330	506	476	602	220	274	839	998	1016	1340	1277	955	414	338	222	486	324	337	2575	2251	3258	2642	2958	2290	454	483	344	563	38	493
2.30_244.16	Val-Lys	[M-H]-	JKHXYJKMNSSFFL-IUCAKERBSA-N	2	244.165	ESI neg	2.299	383	317	518	402	443	369	415	746	486	533	517	700	573	692	821	605	386	459	757	1201	943	1364	1333	933	751	810	823	976	779	779	1915	2433	2382	3067	2233	1803	755	670	511	574	119	542
1.84_215.13	Val-Pro	[M+H]+	GIAZPLMMQOERPN-YUMQZZPRSA-N	2	215.133	ESI pos	1.837	16705	17397	16559	20829	13807	18648	22124	22899	17693	22051	14566	23983	18596	16914	15881	18375	16170	15826	24236	25639	24275	23768	21882	22898	18132	17445	17785	14644	12483	16062	2086	1904	2409	2964	2158	2557	988	919	1292	1105	690	1224
2.07_203.10	Val-Ser	[M-H]-	STTYIMSDIYISRG-UHFFFAOYSA-N	2	203.101	ESI neg	2.074	5834	5147	5078	6244	5884	6924	5059	6139	5310	5692	6021	4874	5916	5047	6930	6312	4037	4473	10355	8221	8472	9013	6915	10276	5761	5209	5230	5257	3661	5362	70	59	47	111	76	42	63	44	78	45	51	34
1.85_116.07	Valine	[M-H]-	KZSNJWFQEVHDMF-BYPYZUCNSA-N	2	116.07	ESI neg	1.852	11376	11204	11901	11908	11279	11523	13072	8419	10835	11242	11943	9215	9363	8806	9226	11623	7927	7698	12135	10440	10560	12347	10181	11956	7354	6274	5963	7209	5726	8236	4045	3882	4242	3517	3590	4303	3321	3603	2877	3376	808	3375
1.71_283.07	Xanthosine	[M-H]-	UBORTCNDUKBEOP-UUOKFMHZSA-N	2	283.074	ESI neg	1.711	1498	1494	1343	1309	1640	1735	1386	774	970	1045	1200	991	1209	729	907	1101	1035	851	882	867	877	965	902	1304	862	639	618	609	546	668	495	386	468	394	441	636	492	570	460	542	193	501
1.66_151.06	Xylitol	[M-H]-	HEBKCHPVOIAQTA-NGQZWQHPSA-N	2	151.059	ESI neg	1.655	1635	1748	1552	1457	1605	1801	1701	2328	1732	1699	2525	2022	1587	1212	1431	1649	1086	1199	1711	1731	1618	1532	1312	1641	1208	1126	1338	1285	1040	1208	1723	1818	1611	2599	1650	2145	2810	3179	3232	2692	925	2879
0.21_275.16		[M+H]+		[M+H]+	275.161	ESI pos	0.212	4607	49789	7418	47294	43570	23316	16965	5383	22673	24271	91509	10495	8256	5124	29899	5600	7869	58266	2270	4565	7689	7721	7168	9420	13813	6391	8137	24447	5917	8884	18233	5278	184783	7513	7211	11492	8138	8003	10759	10857	10065	2406
0.21_293.17		[M+H]+		[M+K]+	293.169	ESI pos	0.214	3496	11492	3373	11749	11315	6934	5452	4341	5801	6301	23051	5042	3569	2885	7757	3487	2645	12968	2237	2861	3480	3355	2950	4278	4434	2814	3564	7181	3240	3424	6039	4281	39586	2909	4051	5537	3263	4455	5375	4427	5466	2566
0.21_419.32		[M+H]+		[M+H]+	419.315	ESI pos	0.211	21094	384808	43272	373876	346273	170837	112794	26302	157306	168226	721127	60129	51316	28050	209484	28125	36237	478083	7219	22800	45852	47798	44835	54884	85311	37709	50925	155269	31031	41148	123764	29853	1699391	46987	41140	62788	49541	41184	64746	57788	61729	9736
0.21_441.30		[M+H]+		[M+H]+	441.296	ESI pos	0.215	2662	11070	3402	13432	14344	9800	6269	3184	7017	8156	20511	4646	4669	3707	9836	2921	3636	16679	2274	2516	3289	4278	3620	4015	4935	3008	3308	6317	3182	3146	7005	3443	40198	3750	3009	4477	4396	4403	4724	5467	4061	2887
0.21_457.27		[M+H]+		[M+K]+	457.27	ESI pos	0.212	5377	24211	9204	34975	32046	24905	15556	5711	14258	17508	44693	8579	8037	5625	23234	4762	7423	42364	3440	3291	6133	6603	6696	7768	10240	6286	6358	13935	6225	6069	16892	5220	123801	7154	5829	9091	6962	8292	9025	9009	6525	3855
0.21_477.36		[M+H]+		[2M+H]+	477.362	ESI pos	0.211	11098	21291	5503	20666	21409	17672	9703	3389	13454	11244	28612	5348	5191	3451	15562	2724	5227	30363	1574	3260	4095	5106	4727	5731	8135	3791	4112	9685	3570	3428	10384	2933	72579	3638	4120	5817	5230	4612	6349	5443	6864	1759
0.21_533.27		[M+H]+		[M+K]+	533.271	ESI pos	0.214	3492	1858	4541	1468	1249	2070	1159	2864	1497	7400	1610	277	348	13693	1536	1291	5925	2559	1141	1505	1982	2238	1412	1494	2359	3276	1746	2143	1360	2421	2078	9529	1164	5142	1134	2498	1313	1437	153253	7870	22301	16609
0.21_586.44		[M+H]+		[M+K]+	586.444	ESI pos	0.212	6190	7944	5444	6036	5987	5946	3330	4753	6395	8143	7793	5028	6493	7471	52706	7218	4476	6422	2978	7444	7792	5285	8873	8285	8980	8381	10278	9284	7611	10335	7548	8855	6798	7135	6863	7372	7660	5342	11561	6727	5356	6809
0.21_674.64		[M+H]+		[M+H-H2O]+	674.638	ESI pos	0.215	63	5713	54	20154	3788	502	1417	63	14420	6182	4642	5092	4757	1016	370	516	383	3857	100	1302	10751	11413	1281	102	2769	322	14889	1070	8828	3400	369	340	7218	4369	8694	99	8589	76	115	1047	72	58
0.21_693.52		[M+H]+		[M+2H]2+	693.523	ESI pos	0.215	1329	4049	629	1284	1071	977	460	320	1284	972	2221	697	707	22319	2556	904	771	1101	403	3513	1232	1574	2287	964	1059	2396	1597	1517	1024	819	611	1091	1620	1068	910	1068	723	397	2281	1182	539	400
0.22_1000.78		[M+H]+		[M+K]+	1000.78	ESI pos	0.216	1565	6704	2377	18949	11266	5540	1453	878	14042	7675	5810	11053	8273	7841	4583	3188	1288	4618	633	7172	17000	16999	3801	1494	14678	2242	23134	4123	8908	12381	1455	1663	11987	7767	14094	1771	9353	819	4475	3662	989	1924
0.22_149.06		[M+H]+		[M+H-C10H12F3N]+	149.058	ESI pos	0.22	4060	30662	3383	7599	16903	11384	14636	2976	5761	5649	93013	2433	5049	1956	4705	2704	3487	13492	1764	1819	1830	2081	1908	9562	2222	3724	2415	8868	1926	3117	5651	2221	19357	1849	2689	5802	2377	3391	8634	2732	2190	1694
0.22_163.07		[M+H]+		[M+Na]+	163.073	ESI pos	0.223	3500	8153	4560	5329	5809	6297	9817	2645	3180	6824	45849	3415	5283	2088	2639	5574	4998	39725	2751	5081	2462	4358	18914	4244	31094	8155	5517	16472	19168	10823	8542	4078	22940	4418	25060	6979	4555	4479	6845	8364	2907	5162
0.22_259.21		[M+H]+		[M+Na]+	259.206	ESI pos	0.218	890	15197	965	1827	6929	1195	4636	1659	1758	932	2900	7131	1246	6439	805	18087	724	8596	627	2268	2138	1662	864	757	1518	1254	9256	1661	5544	1420	1268	22704	5292	1202	1543	915	1065	1183	762	1130	1245	586
0.22_271.20		[M+H]+		[M+NH4]+	271.201	ESI pos	0.224	1423	16860	2573	1966	4374	1097	4080	7137	1818	1993	1735	3865	1606	22753	1895	11704	1091	4445	1537	2316	2266	1149	1855	2146	1931	3356	5008	3110	3590	1273	1202	38959	3182	2268	1516	1794	2336	3420	1918	1540	4999	1346
0.22_275.26		[M+H]+		[M+H]+	275.256	ESI pos	0.221	12642	54822	4863	2460	12515	3453	11593	42825	5038	3829	8741	15170	5865	89406	9032	50435	4376	22447	3799	5994	5136	5057	3805	6351	5438	7858	27780	6270	13458	5394	5565	92625	4917	4469	6707	5214	4792	12939	6541	6796	15808	4026
0.22_277.21		[M+H]+		[2M+H]+	277.211	ESI pos	0.224	1543	15867	1388	3296	6647	5861	4589	3254	3939	2253	3844	7164	2927	6635	1633	17225	2017	8364	772	2887	4467	3864	1560	1449	2886	1805	10550	3110	5127	3379	1612	24621	5090	2207	2736	1690	2042	2201	1862	1694	2131	954
0.22_289.25		[M+H]+		[M+H]+	289.249	ESI pos	0.223	2425	20954	1294	1289	3531	783	3354	12564	1276	1476	2683	3909	1812	33841	1568	19213	1162	5665	675	2024	1053	972	1157	1293	1585	1850	7714	2146	3980	1199	2165	48291	1184	1593	1458	918	1535	2205	1618	1286	6352	707
0.22_289.27		[M+H]+		[M+H]+	289.27	ESI pos	0.22	20313	80548	4869	2979	27692	3436	14470	48241	6424	5607	22384	27395	11738	87768	11649	78311	4123	39277	3212	6688	4102	7830	2440	9156	4319	9030	35389	5962	18585	7527	5993	96941	10958	3618	6725	4435	5010	16379	5952	6984	24811	2027
0.22_305.21		[M+H]+		[M+H]+	305.207	ESI pos	0.224	2784	10400	3724	1083	2256	1070	2064	11994	1389	1005	1277	2565	1147	10455	2255	7405	1064	2834	1750	1252	987	1040	927	3042	1388	3787	3545	1637	1672	1070	1045	28240	1355	1103	906	2554	921	3814	1618	849	10308	1188
0.22_306.30		[M+H]+		[M+NH4]+	306.298	ESI pos	0.22	6436	22084	1664	913	7659	979	4026	12714	1660	1604	6530	7895	2832	25249	3617	21400	807	10060	1013	2089	1076	2050	835	2771	780	2377	9690	1876	4619	1956	1749	27615	3508	987	1852	1092	1268	4208	1449	1872	6559	459
0.22_307.22		[M+H]+		[M+H]+	307.221	ESI pos	0.223	3833	11678	4018	1169	2895	1192	2315	8337	1501	922	1734	3056	1567	22067	2217	7832	1160	3843	2304	1206	1273	1140	1817	3207	1318	4896	5825	1623	2383	1280	1300	25117	1758	1361	1320	2611	1110	4732	1625	1222	9874	1062
0.22_307.24		[M+H]+		[M+H]+	307.243	ESI pos	0.223	14910	33887	2632	938	8750	3659	6345	16746	3262	1001	8608	11561	6232	25712	3647	31055	1376	13191	1881	1609	1540	3321	1024	4006	1299	3574	9955	1881	7040	4194	1309	51693	5126	1075	3336	1831	1033	7101	4593	3963	13276	819
0.22_310.31		[M+H]+		[M+H]+	310.308	ESI pos	0.223	1676	7266	4516	39402	24233	9944	3072	607	36162	15192	9376	17137	7295	10948	4731	3300	1420	18558	467	7412	45733	37117	4214	631	10051	2021	28225	6793	8914	19236	2144	1510	21984	11547	17880	2211	12831	472	7424	3356	848	955
0.22_315.12		[M+H]+		[M+H]+	315.118	ESI pos	0.219	1339	10284	2041	3498	5819	3183	11696	1153	1384	2470	52662	979	1955	983	1968	1043	1216	4171	822	885	958	769	884	3731	1240	1650	1155	4400	969	1700	2127	1054	12816	714	1157	2466	1569	1505	4448	998	814	807
0.22_319.28		[M+H]+		[M+H]+	319.281	ESI pos	0.223	6727	23433	3608	4828	5403	4079	5825	3149	6903	5739	22795	3847	4295	19261	6319	14587	8357	8834	2046	12898	3466	3840	2319	3902	4477	3939	9331	5841	13386	4645	4143	52660	6815	3236	6364	4910	9279	5347	7152	4426	3965	3162
0.22_321.31		[M+H]+		[M+H]+	321.311	ESI pos	0.221	1073	4935	1249	14684	9100	2578	1767	551	11075	5686	5135	6377	3277	4146	1991	1635	992	4467	612	3638	10375	11403	1737	504	2974	1080	11902	2622	5606	5662	1097	1567	9692	3954	8866	886	5075	522	1742	1923	743	983
0.22_324.27		[M+H]+		[M+H]+	324.268	ESI pos	0.224	3355	10863	1006	938	2648	2139	2013	4403	1978	842	3570	3575	1847	16875	1280	8829	1342	3470	652	1009	1224	1490	678	1171	1027	1341	4106	809	2627	1708	632	17616	1906	777	1408	749	832	2034	1194	1201	3495	401
0.22_333.30		[M+H]+		[M+H]+	333.296	ESI pos	0.221	10865	58720	3865	4930	12575	3049	10330	11663	4407	7122	36062	7541	3883	79456	7924	43946	12620	10772	2491	23885	3748	2873	2563	5728	4248	7766	22266	7552	18637	4198	4879	144279	8141	3379	6800	5413	13839	12924	7517	7026	9909	2184
0.22_333.31		[M+H]+		[M+H]+	333.313	ESI pos	0.22	3380	9138	1118	1506	3389	1055	2762	3006	1725	1931	5928	2682	977	15541	2830	10441	3023	2284	1733	5185	1588	1225	880	2218	1339	2176	5376	2106	2271	1091	1388	39639	2532	1343	2346	1559	3935	2987	1878	2080	3022	797
0.22_343.15		[M+H]+		[2M+K]+	343.15	ESI pos	0.219	2325	6542	4045	3750	4546	4390	6098	2273	2409	3977	43581	1776	2079	2313	2657	1909	2758	26529	1757	1978	1794	1842	2921	3376	7028	4845	2741	12382	2736	2122	3267	4589	22861	2815	1854	3945	3551	2880	5248	1881	1680	2397
0.22_350.32		[M+H]+		[M+H-H2O]+	350.32	ESI pos	0.223	7815	43195	3250	3558	9743	2962	4096	6951	4974	5345	11674	5869	3407	56049	4385	30202	4578	7324	1428	5744	3909	3092	2242	3781	2805	5824	16046	4099	10619	3282	2163	98752	6584	3193	3802	2606	4698	6328	2862	2760	7354	1828
0.22_359.14		[M+H]+		[M+H]+	359.144	ESI pos	0.219	3097	23704	3221	6604	11882	9393	10631	3372	4372	5130	61335	2272	3851	1291	3717	1938	1202	14361	1908	1136	2427	2135	1120	6072	2723	2585	2037	7742	1288	1258	5285	2652	11962	2335	1391	6008	2300	3168	5039	2001	1411	1234
0.22_364.19		[M+H]+		[M+Na]+	364.192	ESI pos	0.222	2544	6628	1894	2188	3025	2472	2824	14148	2900	1869	2313	3655	2576	8123	6440	3190	1831	3773	1931	2429	1816	3363	1824	2018	2403	1981	4082	2416	4344	3042	2037	3735	2080	1865	2780	2565	2183	2484	2857	2353	2796	1627
0.22_366.37		[M+H]+		[M+H]+	366.368	ESI pos	0.219	655	4730	1210	12255	7687	2355	1186	268	9244	4568	3837	4441	2867	4470	2189	1166	605	4282	318	3091	9371	10626	1717	385	3448	918	10808	2161	4383	5106	724	729	6916	3434	7805	766	3791	331	1945	1549	304	474
0.22_376.17		[M+H]+		[M+NH4]+	376.171	ESI pos	0.218	3088	36036	3453	9295	16143	13487	14271	2528	4369	6041	90655	2045	3843	1299	4220	1551	2228	20714	449	722	1016	1466	937	8082	1320	3072	2448	11773	863	1084	5837	1539	18876	675	2189	7185	1869	3068	6052	1519	1155	451
0.22_391.33		[M+H]+		[M+NH4]+	391.333	ESI pos	0.223	6436	9524	2587	4340	22599	2506	2721	2459	5798	3231	5622	2601	2768	7833	6540	5157	2102	9286	2263	4266	2231	2239	2806	3120	2028	9450	4046	5171	4071	2498	3276	10546	7928	3934	3144	5070	4776	2379	4934	2330	3578	2870
0.22_392.33		[M+H]+		[M+H]+	392.331	ESI pos	0.217	4809	10431	7259	8353	8109	5892	5536	2833	4669	9720	3493	3582	4799	5946	4142	8949	4825	6764	5933	5301	16481	11886	9420	12668	7628	5157	3460	3966	4267	2188	11587	9245	14315	9353	6909	11809	7475	4951	2426	6504	1883	7309
0.22_408.36		[M+H]+		[M+H]+	408.363	ESI pos	0.224	6683	12213	3413	6842	37437	5614	3559	2578	10597	6526	9150	4889	5337	8810	6873	5641	4213	15764	3177	6186	4007	4836	3982	2345	3927	13984	6373	8649	5499	4524	4258	3830	13154	5213	4236	5794	8162	2604	6055	3534	1985	2627
0.22_421.33		[M+H]+		[M+H]+	421.329	ESI pos	0.223	2906	11231	2652	9802	9970	4898	3793	2475	5541	4597	12862	3057	2711	2798	6549	2721	2334	9447	1884	2165	2202	2313	2481	3074	3786	3332	3150	8158	5155	2115	4650	3031	35131	2270	2924	3475	2614	1795	4148	2843	2755	1437
0.22_422.38		[M+H]+		[M+NH4]+	422.379	ESI pos	0.224	6825	9040	1777	4634	32356	2068	3082	3299	4501	3495	3912	2869	2581	6301	4025	4895	2511	8252	2831	5064	2056	2311	2599	1958	2392	14496	4542	6937	2979	3208	2538	3428	7214	3271	2451	4591	5668	2306	4159	2364	1243	2152
0.22_447.34		[M+H]+		[M+H-H2O]+	447.341	ESI pos	0.216	3825	6936	2667	2841	4541	4092	3089	2496	4641	3357	3645	2919	2585	5105	3914	2395	169659	5174	1981	5517	2663	2742	2682	2178	3234	2591	3181	3434	2439	2686	2755	2354	17471	3263	2525	3815	2588	2343	4188	2775	1766	2241
0.22_457.29		[M+H]+		[M+K]+	457.289	ESI pos	0.218	8020	20334	6889	10380	25242	14570	7339	5563	5726	8755	22465	6367	5021	7468	8383	4320	6179	16628	3968	4453	4019	4880	4701	6429	7184	4366	8036	10226	5575	4777	8336	5093	35319	4393	4007	10193	4657	5103	7897	5802	5055	3989
0.22_464.43		[M+H]+		[M+H]+	464.427	ESI pos	0.219	3772	28974	1867	11060	22435	12406	5546	4759	6361	6166	28577	2209	2280	1900	12903	2554	1439	26745	409	761	879	1043	990	3522	1113	6513	3202	6483	1291	1546	5434	1955	67385	547	1030	5811	1830	2836	3172	1907	2076	209
0.22_466.41		[M+H]+		[2M+NH4]+	466.408	ESI pos	0.224	10026	16745	1686	7298	58954	1917	2285	3073	6235	4651	7424	2178	4291	9026	6322	7984	3004	14086	3659	6033	2112	2037	2622	2024	1554	24207	8355	10254	2875	3722	3108	7370	10933	5257	2110	7205	7386	1544	5480	1896	1050	2497
0.22_490.38		[M+H]+		[M+2H]2+	490.38	ESI pos	0.22	1960	3159	1322	1713	1436	1230	1122	1305	2043	1560	2404	1443	1531	19458	2699	1329	1465	1952	896	3296	1534	1883	1820	1173	1799	2312	1868	2524	1770	1211	1528	1727	2054	1458	1601	1970	1475	1051	2420	1059	673	924
0.22_508.45		[M+H]+		[M+NH4]+	508.452	ESI pos	0.223	4679	21089	4370	6696	15334	8680	5195	4999	7115	6600	19762	3384	5614	3001	9151	3025	2649	14603	1530	1955	2373	4035	1507	4508	4796	7643	4520	9674	3737	3611	4489	3040	49357	2358	2814	10325	4317	3046	2886	3823	2217	1723
0.22_519.41		[M+H]+		[M+H-H2O]2+	519.407	ESI pos	0.218	1664	4279	1196	1362	1407	1083	994	1016	1970	1649	2389	952	1135	28036	1921	1429	2681	1448	654	3142	1468	1831	2015	1210	2169	2057	2144	1956	1493	1104	1263	1770	1596	1595	1067	1282	1098	725	1813	1033	506	610
0.22_533.30		[M+H]+		[M+H]+	533.295	ESI pos	0.221	2434	2749	4232	2248	2342	3236	2042	2733	2793	3890	2846	2741	2838	5496	2389	2443	4175	2103	2338	2645	1967	2742	2511	2199	3035	3342	2336	2988	2364	2567	2873	4992	2531	3145	2504	2953	2393	2612	33249	4824	9105	7284
0.22_548.42		[M+H]+		[M+2H]2+	548.423	ESI pos	0.222	3016	5095	1800	3200	2142	1881	2227	1890	4211	2083	3990	2358	1709	38669	7212	1562	1734	1691	1368	5616	2960	3309	2794	2087	2824	4606	4494	5507	2066	2350	2327	2097	3907	2329	2580	4919	3156	1882	2880	1951	872	1036
0.22_577.44		[M+H]+		[M+2H]2+	577.441	ESI pos	0.217	1730	4202	1310	1515	1384	1247	852	1164	1757	1208	2624	851	771	37523	3023	965	1410	1796	764	5779	1876	2694	2994	1078	1551	2198	2020	2063	1494	1269	1260	1587	1819	1890	1341	1819	1091	704	2394	1099	574	589
0.22_606.46		[M+H]+		[M+2H]2+	606.465	ESI pos	0.218	2074	4252	1429	1654	1420	1373	734	856	2123	1201	3018	956	976	31566	3889	1103	1339	1294	815	5913	2171	2660	2415	1688	1809	2508	1469	1843	1090	1161	973	1342	2717	1796	1205	2282	1105	684	2066	1008	828	576
0.22_618.57		[M+H]+		[M+H]+	618.574	ESI pos	0.216	190	3188	199	14299	7764	1284	2178	166	10022	6111	6089	3926	3723	1125	441	773	319	4310	161	1213	15375	9829	1174	255	3678	1473	15575	2363	3501	2292	554	502	5384	4078	2777	558	4866	170	381	744	146	115
0.22_619.61		[M+H]+		[2M+H]+	619.613	ESI pos	0.222	79	1658	74	25372	18841	2683	1034	94	15381	6339	3924	6978	2811	1471	89	630	96	4328	72	1332	27415	17536	720	66	4544	65	26014	1613	1888	4190	268	88	8179	2652	3391	66	3241	61	111	260	60	39
0.22_635.49		[M+H]+		[M+2H]2+	635.489	ESI pos	0.22	1929	3940	1741	1429	1305	1269	501	707	1100	1149	2315	754	766	38181	3510	886	1321	1390	650	6016	1477	2986	2552	1767	1375	2983	2201	2088	1197	1024	834	1212	1185	1803	1239	2523	1169	775	1851	1162	764	954
0.22_675.67		[M+H]+		[M+H]+	675.669	ESI pos	0.22	497	9234	981	57369	22075	3525	1424	97	41339	10860	7490	15247	7655	10100	2713	1161	372	6116	86	8375	36766	45230	1944	204	11090	399	70442	2128	9328	14006	585	615	22832	6644	25206	270	11290	108	1292	1489	145	693
0.23_255.21		[M+H]+		[M+H-H2O]+	255.206	ESI pos	0.225	3973	17594	2625	2009	7207	1271	3980	8851	2573	2727	3421	7756	7470	19952	12777	14357	3165	6578	2053	3096	2704	2278	2242	2463	2516	5017	8481	3039	5099	2690	2302	32898	3317	2595	3216	3419	2437	3849	1977	2192	5557	2002
0.23_263.24		[M+H]+		[M+H]+	263.237	ESI pos	0.229	2125	2649	614	7210	6672	3292	2275	1139	5008	4371	4492	4713	3175	2092	3054	2217	3489	4381	849	2225	10255	7350	1791	1389	4877	3184	7056	2319	2978	4252	1405	2390	4592	2729	2603	2227	2640	4367	5289	1127	1079	1482
0.23_265.25		[M+H]+		[M+H]+	265.253	ESI pos	0.225	1454	3070	620	7129	9729	2974	2055	1731	5671	4101	3200	4772	2002	3163	732	3514	650	4953	490	1355	9177	6334	1042	808	3318	529	5895	2580	2386	3025	858	2829	3832	2215	1957	457	2431	1132	1048	1203	1264	406
0.23_278.21		[M+H]+		[M+K]+	278.21	ESI pos	0.233	1955	3024	1222	1248	2175	1494	2722	1356	7580	2069	1584	2183	1464	1840	1567	3233	1509	4229	912	1658	5837	1760	1770	1128	2329	6521	5582	6462	1979	2021	1279	4177	3524	9165	11532	2079	8589	1069	1049	1602	1340	1207
0.23_278.25		[M+H]+		[M+H]+	278.248	ESI pos	0.235	716	3338	2114	13584	12751	6214	1647	269	11721	8514	5937	5727	4754	3989	2321	1904	1872	8780	471	2062	19538	17549	2272	303	8370	367	9468	3374	3082	7943	1583	975	7668	4210	3274	602	3988	755	1607	974	281	268
0.23_279.23		[M+H]+		[M+H]+	279.231	ESI pos	0.226	2138	5404	1165	2437	3695	7927	2018	3252	3166	2766	3780	3386	2571	3450	1487	5251	3239	3109	792	2832	4519	3028	1278	1316	3296	1634	4309	2024	3098	3130	1404	7749	3234	1855	2231	1318	2075	1882	2021	1827	2483	781
0.23_280.26		[M+H]+		[M+NH4]+	280.262	ESI pos	0.231	9680	10915	2201	45828	51878	31553	11708	3131	39955	28334	28619	24124	16838	8779	14988	10055	18720	25845	3325	9707	61626	44212	8516	5372	31744	15156	39971	19225	14402	22088	8589	7090	27856	13983	13978	11507	15929	26803	25712	4864	4398	6379
0.23_282.28		[M+H]+		[M+NH4]+	282.276	ESI pos	0.225	4722	34378	2913	243194	333190	92947	40321	1188	179732	127419	102938	117486	54786	25192	2845	29881	9396	120804	2450	23005	320464	232329	22731	1693	95617	2673	192354	59536	42058	75591	15540	7804	112124	61817	45386	1872	62004	2310	4785	12447	1215	1713
0.23_291.25		[M+H]+		[M+H]+	291.25	ESI pos	0.227	38792	201061	4495	2646	17613	2110	17116	16591	4934	2736	38187	26441	3737	247818	13492	186965	5290	43722	2232	15120	5086	3852	1513	13225	2412	16561	74623	2835	27816	4731	2790	422927	16058	1921	6905	3965	6655	27312	4860	2890	39180	1674
0.23_292.23		[M+H]+		[M+H]+	292.226	ESI pos	0.234	1295	8648	1088	2710	4303	5349	1814	2439	4017	2549	3267	3783	1250	5235	986	6457	2853	3711	829	1942	4787	2765	1417	928	2685	1869	4815	2359	2893	3048	1294	14104	2869	2092	2567	1163	1856	1415	1437	813	2560	666
0.23_296.26		[M+H]+		[M+H-H2O]+	296.257	ESI pos	0.232	1511	9066	1186	17741	25174	38659	8374	616	26109	20243	24466	22612	10408	8637	2084	8777	19291	13221	879	12976	31604	19187	6125	895	20373	1774	22043	14663	13081	21381	7522	6120	17708	9693	10904	1729	10010	2342	2826	3823	600	1278
0.23_308.27		[M+H]+		[M+NH4]+	308.274	ESI pos	0.227	13073	59688	1746	1799	6811	1963	6291	6899	2789	1457	14621	10077	1713	77351	5492	56620	3386	14039	709	7326	2854	2596	705	5160	1414	6699	26092	1130	10830	2834	1137	118502	7165	1175	4095	1847	3082	9679	3322	1456	12784	1073
0.23_308.29		[M+H]+		[M+H]+	308.292	ESI pos	0.228	6104	16850	2105	4105	4590	3504	2553	2431	5654	3142	4776	4629	2197	19742	2622	12905	2587	5522	598	3910	6140	5551	1166	2663	2762	3119	10311	1753	5349	3948	1384	19579	4415	2421	2884	2352	3265	3007	2379	1696	3255	1894
0.23_324.25		[M+H]+		[M+NH4]+	324.251	ESI pos	0.227	2923	14032	1588	756	2116	595	1462	5176	1019	669	1735	2176	1011	34883	1740	9163	666	2405	921	732	998	914	892	1630	1056	2233	3902	1058	2129	829	696	29240	1287	746	696	1164	768	2169	938	590	6477	513
0.23_329.20		[M+H]+		[2M+H]+	329.204	ESI pos	0.229	4617	10859	3990	3563	3866	4054	3995	5000	3379	3180	3842	3961	3152	14453	2656	10305	3934	4060	2824	3270	2987	3394	3628	3415	3621	3257	5975	3886	4144	3601	3233	28744	3404	3176	3266	3751	3211	4205	3282	3647	6208	2538
0.23_334.31		[M+H]+		[M+H]+	334.306	ESI pos	0.226	2905	13553	1775	5268	6645	2073	3030	2652	5437	3785	9726	4517	2811	17367	2176	9202	3635	4327	696	6563	5444	5025	1761	1502	3284	2328	8830	3132	5943	3427	1900	26565	5190	2677	4028	2024	4976	2757	2383	2858	2068	1083
0.23_335.28		[M+H]+		[M+H]+	335.277	ESI pos	0.228	3373	22075	1643	2628	5888	3598	2263	1260	3333	2780	4636	3415	2230	9035	4865	10373	2870	2961	959	2952	2273	2536	1676	2032	2677	2174	6164	2614	9124	2857	1722	64301	4906	1793	3525	2020	2261	2376	1861	1642	1674	1171
0.23_352.32		[M+H]+		[M+NH4]+	352.319	ESI pos	0.227	12450	58803	6551	64876	47840	91574	27650	2728	98209	59229	66740	105175	45044	75276	10207	25804	80156	26314	1857	60282	57449	55585	21053	7578	58739	8891	65354	27828	97305	79771	24407	58639	61471	28895	53404	8996	36060	4316	8814	29942	3115	7753
0.23_365.28		[M+H]+		[M+H]+	365.277	ESI pos	0.229	2696	9004	2332	1544	2141	1289	2255	5731	1912	1433	1743	2948	1417	18746	2373	5780	1337	2853	1390	1655	1622	1385	1326	2466	1542	3339	3903	2423	2665	1492	1612	23627	1585	1537	1496	1778	1900	3991	1607	1258	6652	1785
0.23_366.31		[M+H]+		[2M+NH4]+	366.312	ESI pos	0.225	4496	5747	5910	5272	3900	5567	3027	3188	4466	5816	4440	4346	4764	4392	6690	5188	5285	3791	6207	8147	9029	7833	7144	10307	3066	2837	4088	2827	4063	3127	4523	3895	4748	3613	4263	4912	3162	2577	1787	2064	770	2246
0.23_376.19		[M+H]+		[M+K]+	376.189	ESI pos	0.227	2619	11594	2519	5412	5914	5597	8432	2610	3129	3593	26688	2325	3300	1934	3594	2128	2299	9079	1706	2062	2054	2047	1998	3986	2743	2650	2400	6803	2075	1805	4583	2318	7580	1538	2219	3940	2237	2854	3766	2065	1844	1952
0.23_377.29		[M+H]+		[M+K]+	377.285	ESI pos	0.225	2800	9010	2046	4851	6770	4663	3409	2811	4036	3437	16978	2282	2753	2407	4546	1773	2300	9349	1624	1723	1344	1632	1526	4257	2237	3411	3137	4811	2110	1735	3113	3755	9064	1958	2482	4294	2225	3169	3112	2244	1536	1608
0.23_377.32		[M+H]+		[M+H]+	377.325	ESI pos	0.225	8005	9004	3351	5452	26169	4792	3975	6596	7313	5724	6636	4473	4743	8567	5861	8315	4825	6557	3858	6691	4519	5120	3636	4720	4583	11552	6479	5953	6509	5703	3718	21435	6463	3863	5326	6448	6784	4504	5620	4756	3125	5151
0.23_392.23		[M+H]+		[M+H-H2O]+	392.228	ESI pos	0.231	3964	4427	4467	1691	7006	5695	3027	4460	2047	2685	3846	3814	5179	3460	3293	3946	3691	5567	4237	6930	3379	3147	3587	2832	4820	4226	4013	21598	4252	2989	3201	4019	3418	2380	3530	5097	3740	3503	3593	4191	3168	4311
0.23_393.33		[M+H]+		[M+H]+	393.327	ESI pos	0.228	2685	4424	3040	3724	2962	2794	2842	1454	2726	4132	1823	2523	2674	3084	3982	3864	2318	2513	2092	3158	5995	4194	4011	4912	3617	2419	2528	2273	2614	1985	4520	6595	4676	3889	4012	4963	3756	2701	1726	3540	1542	3937
0.23_394.31		[M+H]+		[M+H]+	394.314	ESI pos	0.23	7467	16174	7077	9369	10119	7594	7515	4884	8750	7906	27172	6465	7407	3381	8406	3522	4877	12604	2586	5025	5331	5331	4296	6363	6689	5968	7609	8536	9165	4479	6637	5324	13750	8557	7031	10101	10569	4159	4364	5613	4550	6663
0.23_394.35		[M+H]+		[M+Na]+	394.349	ESI pos	0.225	8324	11618	6153	8156	32789	4497	5680	9608	8650	9158	7601	6996	4531	7867	5612	11595	4712	6229	5512	7683	8904	7487	7165	8907	6268	13210	6591	7880	6155	4434	7279	26658	7721	5682	6909	7993	7919	3795	5031	3747	2317	4254
0.23_396.33		[M+H]+		[M+Na]+	396.332	ESI pos	0.231	3566	9242	3060	3043	18939	5383	2587	2819	4042	5591	5980	2447	6775	3089	14122	2527	5093	3485	1705	2977	3391	3811	3292	3446	5107	3055	3734	4381	4746	2403	2820	4181	5862	2780	3123	4312	3461	2057	2207	2718	1642	3015
0.23_410.34		[M+H]+		[M+H]+	410.343	ESI pos	0.231	5286	8237	6376	7525	7484	10732	4247	4074	7467	6516	8064	9262	8076	5034	17950	3809	9264	4668	5256	11139	8725	7620	6301	8799	6772	4686	6221	4844	7872	7534	4884	4409	7291	4395	6511	4614	4619	2633	3163	3793	1217	2316
0.23_424.36		[M+H]+		[M+NH4]+	424.36	ESI pos	0.231	10137	23753	9300	12610	56612	9063	4659	4587	47523	11676	17624	7635	8618	12677	14940	9455	6098	28622	7584	8323	4555	5026	5418	4440	5867	19016	9392	10895	8027	4917	6320	4690	12885	9715	4663	8554	18449	3948	13668	3969	3718	4049
0.23_438.34		[M+H]+		[M+H]+	438.336	ESI pos	0.228	4942	26557	4840	7529	12161	9328	4464	5085	5841	7191	43397	2227	3365	1585	7856	1687	3055	17719	1503	1968	1520	1775	1488	7072	1858	4557	2503	9327	2060	1809	5222	1808	19879	1793	2693	8964	2275	3787	4837	2137	1646	1250
0.23_438.37		[M+H]+		[2M+NH4]+	438.371	ESI pos	0.229	26760	13737	19282	6881	74130	6509	4638	13913	17526	12096	16135	5849	7806	7510	30058	11982	7474	10395	9095	10229	4004	6383	6445	12905	5730	31736	8457	11207	5909	6255	6129	6214	10852	4332	6477	25147	11617	4803	9399	4600	8916	7429
0.23_440.36		[M+H]+		[M+NH4]+	440.358	ESI pos	0.235	3096	13478	2869	3144	23784	5143	2877	2410	4570	4163	7135	2035	2632	2593	27396	2332	3203	3855	1590	2555	2012	1651	3717	3077	2763	2266	4039	4329	2609	2319	2669	2575	5426	2096	2929	3995	2527	2137	2718	1683	1272	1651
0.23_441.28		[M+H]+		[M+H]+	441.28	ESI pos	0.226	2426	7009	2981	7913	7054	7471	4019	2636	5118	4250	10543	3506	3770	3271	6404	2360	3227	8850	2007	2716	2539	3142	2672	3068	4309	2477	2859	4266	3219	2574	4359	3269	20446	2885	3279	3984	3641	2740	3732	3896	5172	2069
0.23_448.36		[M+H]+		[M+H]+	448.36	ESI pos	0.226	4310	4129	2226	3315	2075	1920	2632	1824	4340	3210	2504	3161	2914	2176	3484	2372	21338	3101	1011	3429	2594	2647	4131	2936	3362	2467	3166	1966	4895	2287	3485	2587	5315	2772	2962	4333	2402	1615	2538	3929	3811	4745
0.23_452.39		[M+H]+		[M+Na]+	452.39	ESI pos	0.228	13592	24525	6175	14086	77364	7027	4883	4239	21713	8926	13569	5256	10402	16886	11869	8440	5571	30951	7061	8124	4351	5185	5132	4063	5844	30084	8835	20687	6663	6460	5671	3323	20150	10354	4606	10573	13923	5261	13075	3502	2684	4472
0.23_458.35		[M+H]+		[M+H]+	458.346	ESI pos	0.228	4930	3399	3051	3326	3064	3233	2637	2264	4627	4267	4771	2899	4159	8497	4883	3603	5448	3627	2476	4972	2200	5532	14646	4157	4983	3841	6380	22791	4278	3228	3104	5114	3741	2917	5404	4161	3993	2586	5200	2654	2776	3126
0.23_466.38		[M+H]+		[M+Na]+	466.38	ESI pos	0.226	4235	10175	2059	3369	14182	3494	2257	2542	4286	2989	10250	1884	2212	2369	5148	1942	1899	7178	1687	1850	1327	1356	1481	2116	1818	5689	2689	4475	2095	2051	2009	1762	12110	1874	1335	4281	2400	1481	2677	1816	876	1102
0.23_468.39		[M+H]+		[M+Na]+	468.386	ESI pos	0.235	16389	42767	17328	19316	78525	11102	6457	8130	83317	16791	25786	8951	7679	23978	30388	13242	8062	43124	10311	12421	4286	4828	7445	7111	6906	37472	10928	17436	9009	6676	8144	5711	16990	16054	6929	14816	29149	4940	19403	4779	3394	5628
0.23_480.42		[M+H]+		[M+H]+	480.42	ESI pos	0.226	3622	10737	2605	4332	10382	5903	2776	2604	3643	4183	12830	2069	6557	2599	5039	1945	3177	11201	1481	1674	2037	2553	2242	2766	3063	4205	2188	5555	2831	1976	2663	1331	22479	1527	1739	4936	2473	2464	3101	2110	2048	1843
0.23_482.37		[M+H]+		[2M+NH4]+	482.367	ESI pos	0.232	3964	19547	3017	5356	11227	6725	3241	4008	5736	5774	31712	2423	2465	3723	5451	2306	2835	11283	2315	2609	1623	1843	2009	5975	2448	5632	2434	6560	2077	1933	4433	1934	12042	2734	1962	7032	2418	3073	3547	2258	1431	1276
0.23_482.40		[M+H]+		[M+H]+	482.404	ESI pos	0.233	16366	12110	7162	8040	83726	4636	4297	16027	23560	12699	14058	5900	6287	8037	14010	13454	8517	10409	9969	11834	4505	4876	6520	5658	5459	35882	8628	10838	5521	6115	6102	5322	7997	5737	6074	12655	13613	4247	10894	4546	3055	5157
0.23_496.42		[M+H]+		[2M+NH4]+	496.416	ESI pos	0.232	15339	39455	7998	20028	96769	7391	4438	4357	33801	10134	18047	5972	8438	29832	15716	9484	5221	45811	7319	10722	3685	3602	6094	5311	5384	43040	8934	18795	6709	6983	6315	4222	21876	17060	5058	11407	17668	3874	15444	4104	2870	3738
0.23_502.38		[M+H]+		[M+K]+	502.375	ESI pos	0.231	3177	4562	3256	3292	3456	4010	1988	2425	5555	4868	7774	2659	3212	8611	4302	4534	4401	3894	1508	6762	2385	6122	14974	3271	5670	3066	6624	30302	4589	3036	3324	5265	5118	2120	5721	2564	3861	2177	6006	2070	1721	2035
0.23_510.44		[M+H]+		[2M+NH4]+	510.436	ESI pos	0.23	9949	16480	2082	11640	65367	2893	2489	3627	11221	5258	6526	2773	4178	8865	8407	5519	3464	18639	4519	7093	2266	2181	3450	2396	2277	26736	4874	11868	2964	2875	3902	2659	12854	8299	2434	7628	9494	1668	5634	1779	1125	2111
0.23_554.46		[M+H]+		[2M+NH4]+	554.458	ESI pos	0.234	11750	18164	2124	14748	73394	3209	2364	3838	12896	5657	10025	2738	4282	9472	8048	5204	4084	21067	4106	6781	2558	2060	3613	2375	2366	27897	4552	11960	2793	4585	3790	2040	12937	9679	2906	8366	10187	1844	7016	2251	1171	2072
0.23_558.41		[M+H]+		[M+2H]2+	558.413	ESI pos	0.233	2213	4960	1973	2076	2343	2404	1906	1804	2861	2756	76249	1735	1584	2908	3045	1565	5246	2274	1424	2404	1423	1535	1837	1491	1972	1831	2489	2473	1970	3221	1747	1901	2189	2018	2142	2434	1781	1753	3020	1481	1374	1157
0.24_214.18		[M+H]+		[M+H]+	214.178	ESI pos	0.242	53045	4221	19612	1669	1130	2436	2217	7783	5816	2591	5222	2012	2206	2611	60858	1590	3801	1780	8677	1704	2880	2239	1140	17865	4415	40344	5672	2910	4717	4344	1205	2163	2639	2525	6290	29181	3690	6664	9768	1838	16088	7405
0.24_255.12		[M+H]+		[M+K]+	255.117	ESI pos	0.237	2257	17432	2515	3056	9907	4682	2236	2177	4603	3112	22531	2453	2926	1712	2180	2256	3418	4559	1823	2117	2087	1893	1992	5799	2653	2797	2149	5177	2089	2263	3928	2044	2552	1982	2103	2863	2289	2312	3915	2254	1771	2082
0.24_272.20		[M+H]+		[M+H]+	272.198	ESI pos	0.238	1771	12948	1256	683	3518	707	2451	9512	1183	652	1267	3619	799	6784	1265	8134	727	3471	724	759	727	773	926	1485	749	1840	5009	990	1793	703	828	20263	1655	982	1166	1152	1098	1787	770	748	5088	610
0.24_310.23		[M+H]+		[M+H]+	310.235	ESI pos	0.24	3784	13469	1562	1985	2945	4556	2226	2617	3967	2806	4537	3757	2016	11035	1439	8875	2979	3719	918	2224	3032	2316	1345	1920	2725	2357	4551	2783	3628	3534	1695	12151	2777	1861	2897	1631	2016	2338	2400	1646	2005	1236
0.24_367.26		[M+H]+		[2M+Na]+	367.264	ESI pos	0.24	2967	14523	3460	3721	2798	3265	3466	3979	3796	3235	12227	2834	2445	6415	4751	4072	2155	4842	2104	2266	3123	3142	2225	2780	3610	3159	5341	4838	3997	4220	2871	15103	2337	2690	2607	3140	1940	3074	2753	2025	3658	2328
0.24_384.29		[M+H]+		[M+H-H2O]+	384.291	ESI pos	0.243	4637	14305	4411	4050	3428	4348	4029	3171	5680	3399	15171	4436	2931	8222	5949	4461	3582	4807	2118	4370	4230	3657	2762	3768	4690	3847	5706	4737	4601	5281	3730	14214	3035	4164	4192	3795	3040	3529	3580	2659	3786	2693
0.24_442.33		[M+H]+		[M+H]+	442.332	ESI pos	0.237	2886	7785	5051	3996	3257	3214	3249	3316	4280	4033	64296	2577	2461	4599	7495	2213	4777	5784	1961	4336	3097	2663	2988	2738	3844	2853	3587	5052	3320	5955	3562	4541	3765	3678	2959	3290	2489	2972	3530	2535	2571	2281
0.24_442.35		[M+H]+		[M+H]+	442.348	ESI pos	0.236	3777	5039	3807	3146	2611	2935	2248	2483	3875	3240	21039	2683	2461	4778	5353	2432	3487	3665	1941	3995	2952	2466	1968	2637	3720	2962	3677	3821	3178	3630	3131	3083	3039	3340	3163	3155	3024	2763	2748	2522	2191	2308
0.24_484.38		[M+H]+		[2M+NH4]+	484.379	ESI pos	0.239	3721	13708	2727	2579	21831	5158	3237	2916	4138	3804	8461	2185	2568	2524	40806	3144	2491	3756	1399	2284	1870	1892	4195	3312	2635	3270	4230	4435	2278	2624	2862	2905	4337	1906	2245	4213	2216	1859	4174	1512	1744	1610
0.24_500.37		[M+H]+		[2M+NH4]+	500.372	ESI pos	0.237	3332	5309	2971	2520	2420	2913	1933	2563	3178	3616	81862	2042	2016	2945	4390	1873	6034	3185	1902	2880	1918	2010	2434	2069	2078	2078	4174	3414	2717	4261	2563	2268	2524	2632	2390	3065	1961	1918	3958	1992	2024	1664
0.24_512.42		[M+H]+		[M+Na]+	512.416	ESI pos	0.24	18467	61014	20338	22706	88999	11295	6762	8576	93427	17962	29288	9259	9017	37694	31547	14666	8362	52966	9694	12270	4762	5110	7759	7377	7850	38726	12711	21454	8896	7045	9217	5471	16847	18564	6583	15557	30821	4864	22920	4881	3723	4943
0.24_526.43		[M+H]+		[2M+NH4]+	526.426	ESI pos	0.237	17482	18254	8311	9964	89542	6947	7039	17092	28251	14167	21720	7174	6813	7581	18448	14029	9738	11348	10657	13563	5189	5189	6209	6516	6054	37424	9866	16386	6563	8242	6692	5412	9432	5341	6612	15186	15958	4998	10835	4752	3629	5038
0.24_528.41		[M+H]+		[2M+NH4]2+	528.409	ESI pos	0.24	3869	12494	2133	2464	16168	3808	2798	2558	4048	3579	8612	1911	2728	2321	51685	2041	2544	3215	1556	2537	1829	3525	3258	2362	3219	3129	4066	5380	2120	2227	2815	2448	3116	1831	2071	3720	2796	2420	3507	1568	2198	1396
0.24_540.44		[M+H]+		[M+NH4]+	540.443	ESI pos	0.237	18368	55609	10574	28765	110268	8206	4510	4950	42215	12080	24223	5805	8262	41894	19617	10772	5717	60733	6729	10120	4434	3989	6308	6089	5713	51958	9033	22896	6250	8102	7155	4277	24129	20870	4917	15639	18823	4143	18615	3705	2791	3771
0.24_542.42		[M+H]+		[M+Na]+	542.418	ESI pos	0.236	2480	4150	2147	1579	4178	2404	1695	1273	3933	2706	5366	1190	1709	2069	54532	1385	1924	2095	1144	2005	1511	1568	1648	2254	1877	2403	2192	2397	1808	1951	1822	1644	2217	1268	1906	2818	1737	1681	2840	1151	1258	1065
0.24_546.40		[M+H]+		[M+Na]+	546.397	ESI pos	0.236	3295	3981	4235	3395	3703	3021	1668	1868	5301	5009	6590	2719	2690	9256	4926	5062	4052	3208	1723	7713	2686	4691	11856	2803	5884	3625	7067	35118	3909	3243	2526	4959	4809	2349	5139	3071	3372	1676	5902	2012	1561	1344
0.24_556.44		[M+H]+		[M+H]+	556.443	ESI pos	0.244	16615	68636	21142	23337	84697	12668	5944	7727	86004	17958	29931	8402	7787	52556	38569	14057	6680	57702	7901	12181	3538	4313	7095	6816	9016	33679	10228	22685	7506	7505	9332	5306	14017	19163	6682	14592	29003	4367	20603	4176	3495	3658
0.24_570.46		[M+H]+		[M+H]+	570.455	ESI pos	0.241	13590	11561	5928	6757	66265	4918	2852	11316	21761	11707	17213	4072	4481	5621	13237	10354	7458	6815	7063	8569	3190	3451	4190	5154	4132	24789	7554	9440	4642	6046	3635	3863	5522	4239	3762	8472	11528	2381	8524	2202	2587	3577
0.24_572.43		[M+H]+		[M+H]+	572.435	ESI pos	0.236	2654	9715	1740	2051	13340	3038	2186	1953	3760	2595	7114	1660	1517	1956	54483	1550	1711	3006	951	1933	1321	1405	3040	1977	2156	2617	2945	3100	1829	1576	2076	2180	2431	1640	1654	2719	1740	1234	2448	1378	1867	901
0.24_584.47		[M+H]+		[M+NH4]+	584.472	ESI pos	0.241	12756	49778	7821	24097	86551	6271	3688	3579	37650	10307	21211	4503	6052	40878	13315	8527	5362	52565	5082	7743	3404	2565	4637	4076	6665	38819	7067	18962	6253	6807	5153	2948	17284	16960	4446	12130	13415	2884	11359	3938	2310	3315
0.24_590.42		[M+H]+		[M+NH4]+	590.421	ESI pos	0.242	1759	4455	2520	1965	2502	1369	1497	1194	3271	4127	5329	1896	2145	6299	4012	3542	2948	2718	1362	6659	1613	2409	6521	2058	4967	2802	5404	26332	3095	2681	2677	3121	3412	1829	3090	2581	3361	1332	5072	1521	1446	1215
0.24_598.48		[M+H]+		[2M+NH4]+	598.484	ESI pos	0.239	9981	14062	2770	11485	57051	2464	1240	2461	11594	4404	8600	1855	2963	6528	7102	4101	2630	16787	2655	5262	2054	1406	1974	3455	2030	19570	3638	8245	1675	3140	2406	1478	8691	8080	1954	7172	7049	1316	4893	1607	1420	2032
0.24_598.50		[M+H]+		[M+H]+	598.504	ESI pos	0.239	6924	7337	2148	5605	21910	1523	1023	1688	4925	2119	3146	1213	1172	3434	3464	2068	1563	5010	1907	2088	1022	1187	1609	2687	1325	10072	1888	3931	1529	1899	1711	1348	4612	3571	1488	4899	2739	1037	2873	1111	1483	1771
0.24_614.48		[M+H]+		[2M+NH4]+	614.484	ESI pos	0.245	9872	11253	5022	5309	49423	4109	2437	8193	16448	8833	12814	3464	3342	5442	11973	7993	7005	5357	4562	8019	2661	2854	3052	3505	3503	18962	5626	9330	3889	4699	3219	3421	4514	3470	3770	7379	8894	2273	6161	2558	1867	2729
0.24_628.50		[M+H]+		[M+Na]+	628.497	ESI pos	0.245	10191	48533	7812	20989	76258	5885	2367	2750	32975	9289	19200	3696	5875	33118	11071	7102	4295	48497	3668	5517	2372	2572	3766	2657	4390	27258	5789	16301	3554	5220	4474	2920	16162	16350	3027	8438	9988	1751	10186	2478	1562	2092
0.24_642.51		[M+H]+		[M+Na]+	642.512	ESI pos	0.243	7159	14237	1271	9857	47798	1963	917	1910	9392	3572	7634	1790	2484	5879	5688	3619	2877	15236	2286	4340	1358	1151	1903	1596	1607	17995	2862	5977	1308	2502	2077	1146	8111	7450	1744	4758	6416	976	4147	1188	687	1317
0.24_674.50		[M+H]+		[M+K]+	674.501	ESI pos	0.24	1852	4103	1341	2006	3660	1877	1159	1183	2768	2044	42835	1018	1507	2265	64921	1396	3065	2544	608	1613	1292	913	1357	1216	2019	1975	1801	2249	1437	2132	1176	1374	1845	1397	1197	1841	1323	764	2047	772	951	844
0.24_730.56		[M+H]+		[M+H]+	730.563	ESI pos	0.245	4717	10749	1130	6485	28622	1287	746	1010	7858	2615	5005	1274	1863	8205	4333	2392	1801	11558	1511	2637	1154	1209	1443	1070	1146	10550	2303	4931	1030	2083	1924	937	7126	4709	1139	4051	4283	633	2612	822	385	679
0.25_251.18		[M+H]+		[M+H]+	251.184	ESI pos	0.248	87768	167534	20561	12558	51730	41357	41301	81074	31694	12269	66222	59572	52520	148836	30450	131066	18412	68764	12682	14493	14303	26919	13449	25081	19165	27126	61550	19436	49836	40273	15751	226758	28974	16445	34060	23902	15288	36147	37146	31926	56857	12002
0.25_256.20		[M+H]+		[2M+NH4]+	256.204	ESI pos	0.25	2077	39297	1791	2106	5682	1099	11065	3174	2924	1528	3986	15134	1930	3869	3823	26560	1678	7575	818	2238	2079	1199	1063	1274	2730	3121	22487	2319	4836	2348	1433	42921	5365	1944	3868	3488	3033	1162	1065	2047	1561	1235
0.25_289.14		[M+H]+		[M+K]+	289.139	ESI pos	0.25	6624	12974	2161	1598	4823	4259	3953	7138	2235	1443	4920	4863	4388	9944	2391	10521	1926	5470	1588	1323	1485	2618	1432	2509	2306	1713	4799	1512	4545	4173	1868	18153	2873	1703	3111	2044	1698	4332	4284	3754	5406	1829
0.25_309.23		[M+H]+		[M+H]+	309.226	ESI pos	0.248	20330	71039	6703	5113	10660	8839	6329	8966	9173	4612	24787	15072	7992	75727	7817	52098	5316	18865	4278	5563	5374	7274	4903	10396	5815	9026	21457	6777	12818	10665	4116	88110	8004	5225	9620	7121	4702	10008	8125	4411	13543	4798
0.25_463.34		[M+H]+		[M+2H]2+	463.338	ESI pos	0.251	24293	13239	9263	6517	2820	4207	11732	8024	18311	13295	12305	8511	5167	6963	64743	6686	9264	8494	4259	10846	9210	10057	5931	9310	13835	20619	27672	9414	16011	11046	5452	7933	8609	9834	16999	19266	15585	4153	4385	10009	7552	8470
0.25_472.32		[M+H]+		[M+H-H2O]+	472.324	ESI pos	0.252	6153	3828	2289	2199	2378	1775	2412	2002	3200	3488	6582	1859	1892	1606	5372	1926	2244	2733	2060	2522	2517	3405	13550	4482	2362	3379	3993	2771	1781	3408	2139	2775	2860	2190	3628	3802	1981	2970	3036	2522	2686	3471
0.25_484.36		[M+H]+		[M+H]2+	484.363	ESI pos	0.251	2744	6801	1873	1616	8781	3624	2186	1702	2616	2577	13832	1923	1899	1724	16192	1293	2311	5162	1379	2183	1724	1500	2801	1886	2247	4341	2781	2607	1857	2147	1796	1929	3146	1506	1754	3196	1677	2086	4670	929	1618	1370
0.25_600.46		[M+H]+		[M+NH4]+	600.464	ESI pos	0.249	11731	55570	14154	17264	59790	9674	4836	5639	55704	14745	24436	6003	5119	37952	38504	10492	5907	51927	5454	9930	2749	3268	5428	5671	7633	23817	8992	16236	5642	6204	6314	3560	12053	16636	5451	11323	17626	3365	14927	3368	2257	2930
0.25_634.45		[M+H]+		[M+H]+	634.45	ESI pos	0.247	2216	2639	3055	1744	2401	1821	1403	1122	3426	4393	5301	1839	1956	7238	4140	4202	2473	2423	1087	6902	1310	2313	4583	1856	5194	3374	4974	23286	3844	2498	2438	2604	3186	1766	2857	2869	3107	1009	5265	1683	1213	904
0.25_644.49		[M+H]+		[M+K]+	644.491	ESI pos	0.253	10027	46584	13193	14111	49209	7974	3733	4329	35430	10196	20022	5582	3942	27686	34413	9206	5138	33188	4351	7504	2671	2692	4258	5065	6332	16762	6965	13618	4836	5332	5528	3001	9452	10527	4322	8473	12234	3039	10829	3094	2377	2654
0.25_658.51		[M+H]+		[M+Na]+	658.506	ESI pos	0.251	7712	9996	5023	4517	38117	3195	2293	6116	12896	6865	15161	3012	2362	4336	11514	6880	4998	4277	3460	6392	1933	2288	2738	2330	2851	14971	4719	6882	2633	3496	2980	2420	4326	2512	3108	6309	6842	2362	4885	2172	2017	1787
0.25_672.52		[M+H]+		[M+H]+	672.522	ESI pos	0.248	9453	36030	6880	17462	62064	5143	2172	2004	27056	7433	17248	3101	4816	25579	8967	6033	3373	37406	3091	5996	3233	3006	2648	2426	3963	19274	4528	12186	3982	5285	3218	1879	13681	13741	2571	7741	8735	1657	7948	1536	1169	1687
0.25_686.54		[M+H]+		[M+H]+	686.539	ESI pos	0.248	5377	12619	1048	8564	38558	1363	881	1355	7897	3368	7799	1386	2453	4531	4302	2994	2033	13036	2083	3938	1293	1097	1660	1090	1388	13160	2584	5717	1349	1543	1838	915	6778	6387	1470	1486	5450	873	3025	1056	659	795
0.25_702.53		[M+H]+		[M+H]+	702.527	ESI pos	0.253	7058	6515	3712	4296	30552	3468	2271	4811	10176	4884	11334	2455	2164	3173	13097	4626	5153	4285	2783	4083	1894	1638	2520	2287	2440	9597	4386	6180	2439	3703	2529	2180	3753	2176	2617	6049	5750	1676	4458	1320	1633	1308
0.25_716.55		[M+H]+		[M+K]+	716.552	ESI pos	0.253	6854	27742	5696	13993	44101	3753	1731	1874	21889	5543	9634	2204	3977	12904	7740	4813	2150	27173	2117	3738	1558	1235	1975	1895	1951	12825	3402	8279	2576	3295	2615	1554	9532	8216	1959	5522	6541	1016	6568	1359	558	1066
0.26_264.16		[M+H]+		[M+H-H2O]+	264.159	ESI pos	0.263	2609	2889	2889	2614	2812	2902	3359	14578	4044	7431	4424	27900	7892	1776	6380	7169	6672	5417	5169	6445	4336	5080	2244	3734	1721	2829	3530	2154	3178	3554	4626	2586	3385	3521	2559	3085	3638	3365	3346	3032	865	5627
0.26_299.19		[M+H]+		[M+NH4]+	299.194	ESI pos	0.263	8951	10785	8461	13724	7848	8455	12207	62609	14393	33510	11419	103481	34276	6895	28008	21617	24098	22777	18646	25108	15878	16650	8857	10899	7905	12530	14508	4800	6977	11559	13015	8721	9881	11477	8246	8475	16259	9091	10196	8253	2524	16151
0.26_370.29		[M+H]+		[M+NH4]+	370.292	ESI pos	0.255	4444	4178	2419	5650	4522	4891	6552	2650	6172	7027	4832	6501	2765	4045	4146	4761	4121	58598	4665	3105	7286	5443	3659	3437	6756	6482	9713	9295	3513	4750	5294	2683	5291	5366	2985	4440	3997	7495	2640	3126	2350	2310
0.26_688.52		[M+H]+		[M+NH4]+	688.522	ESI pos	0.256	7555	33693	11856	10812	34033	7454	3051	3211	21315	7609	14028	3722	3988	15790	32603	7114	2755	23063	3121	4830	2087	2432	3305	3921	4279	8740	6174	9139	3285	3328	4414	2005	8974	8471	3219	9399	9467	1488	8284	2006	1814	1959
0.26_732.54		[M+H]+		[M+H-H2O]+	732.538	ESI pos	0.259	5943	18490	8526	8799	24275	5515	1904	2588	14592	6660	34658	2711	3718	8998	36073	5890	2676	15175	2954	3183	1993	2125	2327	2956	3610	7131	4699	7106	3681	3042	3192	1468	7247	6326	2315	6786	6885	1878	7764	1996	1238	1314
0.26_746.56		[M+H]+		[M+Na]+	746.564	ESI pos	0.258	3958	3555	3364	2892	19545	2091	1818	3062	7369	3735	5080	1760	1251	1844	12903	2360	2699	1799	2379	3504	1140	1613	1452	2346	1631	6578	3970	3801	1625	1976	1671	1573	2846	1288	1327	3448	3638	950	3323	812	1332	750
0.26_760.57		[M+H]+		[M+H]+	760.57	ESI pos	0.257	5325	19454	4754	9640	29610	3286	1301	1814	14011	3606	8677	1726	3373	7724	6311	3298	2265	18636	1523	2684	1255	1108	1318	1592	2443	8418	2563	4760	2099	2322	1672	1141	8894	7868	1461	4344	5837	1033	4548	1001	550	944
0.26_790.58		[M+H]+		[M+K]+	790.581	ESI pos	0.262	3588	3953	2900	2822	15796	2298	1281	2661	5564	4074	27384	1393	1348	2097	13707	2967	2935	1998	1759	2568	1248	1359	1527	1823	1567	4836	2521	4018	1900	2330	1689	1047	1879	1225	1299	3122	3229	1167	3514	1103	1649	878
0.26_804.60		[M+H]+		[M+K]+	804.597	ESI pos	0.262	4022	11252	3183	7550	20996	3067	916	922	8767	3130	6410	1346	2420	3882	5878	2395	1338	12238	1210	2292	907	597	1060	1173	1225	4814	1578	3399	1397	1803	1528	727	6134	4796	960	3966	3009	807	3696	1073	323	635
0.27_320.12		[M+H]+		[M+H]+	320.123	ESI pos	0.267	2519	3620	3405	5048	2940	4809	7188	51132	4599	12451	4885	69534	22595	2222	8328	12958	15243	14160	9391	8314	5276	6161	4027	5004	3239	3349	3192	1781	2269	3870	5429	3580	3507	6707	3545	2668	7427	5710	4742	5270	1209	10741
0.27_381.31		[M+H]+		[M+H-H2O]+	381.309	ESI pos	0.273	42354	5498	24560	3444	4662	4102	5195	15888	44855	11478	26891	15814	3437	4442	104191	3956	3319	4249	20789	4693	6262	10830	3517	19512	5181	114727	11413	17470	5347	19063	7656	2573	3786	9549	20531	68150	22314	19927	17822	4933	17639	11140
0.27_457.37		[M+H]+		[M+H-H2O]+	457.371	ESI pos	0.272	24651	2495	17346	902	1950	1765	2308	9830	19666	4508	12936	7985	1384	1616	65194	2110	1487	1995	12496	1850	2267	5168	1553	13191	2083	64953	6249	7221	2241	10553	2658	1237	1615	3778	10334	42938	10093	12584	10955	2070	12432	4424
0.27_660.48		[M+H]+		[M+2H]2+	660.479	ESI pos	0.269	2525	6035	1754	1913	7753	2547	2710	1311	2371	2268	9104	1078	1508	1568	55893	1580	1464	2278	682	1375	1283	774	2476	1604	2051	1743	1896	2728	1490	2056	1677	1327	1870	1171	1610	2203	1352	1075	2480	861	1942	830
0.27_776.56		[M+H]+		[2M+NH4]+	776.563	ESI pos	0.265	4193	11649	6279	6363	16176	4016	2463	2172	10016	4534	6578	2672	2504	3972	35951	3502	2020	9721	1683	3382	1399	1539	1554	2104	2636	5398	3641	3674	2157	2506	2085	1254	5708	5035	1948	4766	5287	1324	5344	1264	1304	1278
0.28_439.35		[M+H]+		[M+H-H2O]+	439.349	ESI pos	0.284	13151	1961	11157	1851	1252	1297	1091	1475	7186	2239	2233	1823	1883	1395	9334	1071	1643	1018	5355	2495	1810	2441	2224	12877	1750	4845	3011	3796	1839	4484	2416	1056	2172	3301	3199	4855	5168	2850	4168	2378	7552	3452
0.28_441.32		[M+H]+		[M+H]+	441.324	ESI pos	0.276	4113	7323	4760	5357	10222	3421	2109	2867	4788	3857	5492	2731	2054	2164	45470	3124	2172	5931	1535	2630	1658	1706	1762	2432	2153	4197	2870	3150	2139	1795	1955	1645	5869	3474	2189	3640	3384	1840	4096	1037	2032	1108
0.28_449.32		[M+H]+		[M+H]2+	449.322	ESI pos	0.28	4079	3391	2757	2409	4123	2408	3768	2384	3418	2260	4245	2020	2107	1744	60290	1962	1528	2717	2308	1923	1598	1610	1764	2854	1791	3777	2679	2308	1786	2442	1859	1616	1983	1901	2008	3810	2694	1581	2359	1323	5555	1486
0.28_456.33		[M+H]+		[M+2H]2+	456.33	ESI pos	0.283	1897	1899	1402	1736	2619	1491	1364	1020	2017	1719	5239	1007	1201	1316	97969	936	1169	1468	1080	1569	827	991	950	1273	1214	1801	1464	1497	1372	2019	1227	1106	1502	947	1370	2205	1457	967	2544	594	1566	733
0.28_470.34		[M+H]+		[M+2H]2+	470.343	ESI pos	0.281	3375	3675	3531	3669	8755	3345	2174	1639	5325	4183	6279	1950	1983	2139	26125	2504	2844	1851	1944	3075	1519	1795	1651	2123	1768	4236	3150	3297	1451	2366	1691	1415	2771	1060	1590	2690	2474	1362	3801	1315	2833	927
0.28_471.34		[M+H]+		[M+H-H2O]2+	471.34	ESI pos	0.285	14454	3068	2290	2902	4788	2174	4105	2108	3085	2997	4775	1448	1961	2088	62498	1560	1921	2481	1775	2419	1355	1522	1751	9403	1883	11725	3603	2689	1748	2546	1975	1773	2036	1527	2365	8171	2794	2184	3923	1610	5833	2554
0.28_478.35		[M+H]+		[M+2H]2+	478.345	ESI pos	0.278	2735	2562	1488	2307	2574	1976	1492	944	2158	1707	2645	839	1273	1627	101348	2039	892	1583	867	1427	678	829	796	1516	1158	1781	1861	1639	2094	1491	1116	939	1182	900	1158	2084	1426	679	7994	642	1873	1006
0.28_500.36		[M+H]+		[M+2H]2+	500.358	ESI pos	0.283	2402	2584	1811	2920	3069	2103	2100	1065	3025	2121	35362	1321	1622	1614	103431	1344	1443	1759	1334	1693	1097	1269	969	1424	1660	1734	2981	2000	1570	2061	1533	1202	1813	1008	1404	2124	2042	1056	3005	761	2037	748
0.28_502.34		[M+H]+		[M+K]+	502.343	ESI pos	0.283	3137	4097	2416	2535	4234	2440	2543	1507	3268	3302	7372	1992	1924	6645	4394	2310	2166	4108	1779	3684	2012	1792	1973	1984	2916	4676	2958	3034	2131	3252	2002	1549	2741	1811	2096	2613	2111	1413	3430	1845	20133	1291
0.29_208.17		[M+H]+		[M+H-H2O]+	208.169	ESI pos	0.286	63376	7899	27733	5480	2643	4033	3915	5787	9260	7917	13107	4268	4202	6217	41977	4156	5905	3987	15386	5289	6655	6826	2654	41803	7875	35961	17817	5746	7997	7972	2699	4410	6207	3857	9611	27210	9215	19230	26799	3737	27359	22604
0.29_212.16		[M+H]+		[M+H]+	212.164	ESI pos	0.291	45664	8821	29670	9148	5274	7728	6742	6289	11055	12661	8051	7879	8399	8811	26215	5815	10907	4324	25039	9524	10001	10614	6457	44878	7812	19700	12450	7636	8987	8703	6347	7867	7824	4675	6249	15375	10689	18169	30694	7825	31834	18585
0.29_226.18		[M+H]+		[2M+NH4]+	226.18	ESI pos	0.286	1388668	169007	550407	98630	45350	69397	77520	103140	188750	182615	251120	89846	88032	121551	951094	78034	112067	75896	339169	104847	136456	135587	45878	893116	156417	744462	360442	100963	156065	163439	44091	77570	120368	67851	176686	559405	173699	413365	556704	71414	583461	503511
0.29_230.17		[M+H]+		[M+H]+	230.174	ESI pos	0.294	19020	2510	11173	2395	1472	2122	2538	3334	5128	3433	4105	3001	1940	2750	13002	2104	2853	1572	10040	2407	2910	3442	1696	18055	2338	10981	3692	3309	2736	3050	2042	2115	1992	1840	2732	8128	3475	8005	15415	1939	13875	5968
0.29_244.19		[M+H]+		[2M+NH4]+	244.191	ESI pos	0.286	682617	74719	248779	44031	22093	33763	35512	44978	86519	83970	113311	45292	39521	56462	490897	38089	51359	34185	165014	48747	65411	64703	23847	453906	68330	367089	174592	50324	69751	75457	19430	34425	57685	34352	83129	278072	78028	186051	258662	33878	292720	239883
0.29_285.21		[M+H]+		[2M+H]+	285.206	ESI pos	0.289	1442	4113	5905	4582	17316	1714	9848	1424	5317	3983	3520	2462	2348	22116	1540	2490	2169	1142	734	1337	1158	1065	2088	1137	3540	2157	5080	1571	15598	1317	1503	2316	3943	557	1317	2091	1918	696	1160	8003	765	520
0.29_353.28		[M+H]+		[M+H]+	353.278	ESI pos	0.286	4237	1676	2897	1110	1676	1495	1428	1746	13350	2330	4128	4532	1107	972	8304	1068	998	1014	3179	1153	1788	2929	1308	2343	1361	8480	1908	5023	1375	3753	2131	802	1264	1885	4757	5564	4893	2839	5344	1168	2607	1643
0.29_372.26		[M+H]+		[M+H]+	372.257	ESI pos	0.293	6567	9682	9385	5027	3496	1724	8634	5163	13509	2294	6496	9061	3509	8734	9477	7066	3218	12116	2847	10787	5870	3371	9588	2089	4483	1931	17672	8263	4323	14055	16944	7776	5534	8420	27350	6121	7582	3278	6064	15316	2427	2123
0.29_386.27		[M+H]+		[M+NH4]+	386.273	ESI pos	0.288	3222	4352	9360	3744	1275	2240	1809	1443	3474	1952	8092	1404	1559	8749	10395	1192	1854	12606	2176	3923	4393	4077	8077	1925	3744	1667	3469	3669	2780	13021	3800	1568	1779	4077	1770	2048	1732	2171	3566	1686	2146	1361
0.29_485.35		[M+H]+		[M+H-H2O]2+	485.349	ESI pos	0.287	4293	7931	4142	5499	10129	3787	3063	2849	5386	4054	4772	2942	2673	2894	68129	4035	2360	5803	2252	3624	1733	1986	2301	2814	2665	3646	3849	4332	2235	2520	2174	1793	11563	3686	2493	4249	3225	1883	4696	1885	2930	1411
0.29_493.35		[M+H]+		[M+H]+	493.351	ESI pos	0.29	9714	2427	5998	2848	3802	2199	3757	3712	2880	2513	4532	1610	1626	1441	64728	1273	1479	1955	3255	1703	1668	1238	1358	11049	1744	5294	2956	2325	1589	2333	1617	1473	1983	2708	5112	7990	2641	3326	3213	1244	8634	4053
0.29_507.36		[M+H]+		[M+NH4]+	507.363	ESI pos	0.287	3868	6369	4082	4323	6995	3452	2301	2194	3446	3748	3974	1863	1940	2308	68928	2864	1980	4365	1982	3110	1266	1163	1526	1649	2218	3082	3031	3449	2113	2155	1671	1442	9844	2694	2159	3019	2871	1541	4339	1092	2939	1331
0.29_512.41		[M+H]+		[M+H]+	512.41	ESI pos	0.29	5581	7260	4683	3083	5613	4272	2459	2905	5235	4232	3476	2837	2194	5488	5203	3723	2530	3691	2662	4855	2709	3444	2541	6636	2895	3678	3055	4808	2431	2808	2369	2952	3748	2093	2717	3229	4765	3455	4242	2010	2534	2081
0.29_514.37		[M+H]+		[M+2H]2+	514.368	ESI pos	0.287	3413	3437	3351	3777	6600	3131	2964	1717	4376	3913	7463	1811	1813	1905	34999	1880	2638	1551	1894	2648	1594	1514	1731	2129	1793	3656	3490	3814	1874	2926	1725	1540	2414	1330	1640	2681	2568	1550	3890	1543	2711	766
0.29_517.35		[M+H]+		[M+H]+	517.352	ESI pos	0.294	2095	2427	2058	2609	1836	2622	1747	1353	5574	1449	2117	1499	1374	16464	2412	1690	2550	2018	1498	2267	1408	1481	3861	1445	1584	2254	1680	2281	1801	1758	1325	1653	2206	2938	1420	1816	1726	1371	3916	1577	97073	3037
0.29_529.38		[M+H]+		[M+H]2+	529.383	ESI pos	0.29	3473	6445	3139	3229	6480	3267	2436	2323	3965	2847	3898	1679	2411	2348	64009	2116	1860	3708	1932	3168	1291	1678	1787	2842	2324	4813	2678	3734	2330	2095	2015	1438	14536	1965	2879	3444	2714	1575	5012	1247	2540	1460
0.29_544.38		[M+H]+		[M+H]2+	544.381	ESI pos	0.291	2427	2132	1866	2490	2745	2434	2108	1383	2601	1825	3944	1165	1611	1731	81625	1094	1295	1514	1341	1844	700	1345	1141	1412	1731	2014	2513	2189	1317	2002	1566	1058	1962	964	1452	1947	1630	895	2390	758	2091	704
0.29_551.39		[M+H]+		[2M+K]+	551.39	ESI pos	0.292	3573	4975	2305	3071	4826	2018	2220	1460	2857	2918	3745	1638	1479	1958	60819	1706	1292	2909	1533	2966	840	1014	1419	1461	1578	2573	2716	2354	1732	1758	1656	851	13663	1463	1439	2339	2123	989	3349	840	2440	660
0.29_556.44		[M+H]+		[M+H]+	556.436	ESI pos	0.295	4075	5495	3138	2409	69495	3685	2880	2831	76976	3634	26472	2122	1728	3967	4252	2728	2174	3115	2639	3646	2146	2488	1676	5360	2668	3166	2234	6453	2234	2045	1895	2878	3430	16390	2029	3382	3218	2370	3886	1660	2000	1576
0.29_593.44		[M+H]+		[M+H]2+	593.438	ESI pos	0.289	3440	6164	3820	2841	18011	3821	1948	1951	4962	4144	4062	3136	2465	3247	2660	2730	3133	3499	1627	3517	2233	2521	3774	1609	3972	5149	3583	4079	2533	8382	1233	3242	4516	1876	2078	3728	2650	814	3910	1262	3832	1153
0.29_615.45		[M+H]+		[M+2H]2+	615.454	ESI pos	0.292	4085	5558	3630	3839	18564	4249	2484	2235	5460	4963	3821	3622	2281	4022	3321	2878	3836	3225	2435	4364	2453	2811	4274	1608	3953	5344	3954	4516	2429	9536	1457	3179	4242	2230	2449	4476	2628	1229	3922	1323	4744	1351
0.29_637.46		[M+H]+		[M+2H]2+	637.464	ESI pos	0.294	3973	4449	3692	4198	17985	4194	2370	1991	5252	4572	3603	3390	2508	3233	3042	2368	3072	4248	2686	3750	2358	2542	4154	1934	4598	4850	4080	4362	2693	8575	1164	3099	4170	2219	2148	3992	2652	1059	3924	1307	5217	972
0.30_188.12		[M+H]+		[M+H]+	188.124	ESI pos	0.305	12129	3729	4565	2432	1908	4272	2418	1936	4685	4063	5368	2159	1635	2654	14965	3023	2974	2111	6510	3114	4518	3548	1054	10029	4027	17101	7808	4345	2686	3523	1393	2170	3416	1955	3478	9514	4740	16507	36579	2266	8377	5307
0.30_298.34		[M+H]+		[M+K]+	298.343	ESI pos	0.303	2916	14156	1836	3215	6214	2855	2180	3513	3728	3820	16564	1330	2390	1913	4207	5574	21691	9234	1015	1031	1150	1013	1670	2756	2329	1861	9271	4404	1577	865	2006	2787	20315	669	1919	3758	1022	700	2657	1447	694	265
0.30_311.20		[M+H]+		[M+H]+	311.203	ESI pos	0.298	2202	5444	4501	5169	859	2351	3069	841	5465	1309	4894	1195	1476	8646	9186	798	1009	10210	1409	5730	5669	6401	1569	2486	6306	1772	3164	3357	4976	7552	4814	1013	806	2208	886	1808	902	2495	1680	1788	1629	785
0.30_325.25		[M+H]+		[M+H]+	325.247	ESI pos	0.296	4422	2067	2310	2774	3051	2199	2353	2253	19330	2716	8759	8474	1624	1842	13946	1391	1297	1743	3305	2598	2568	5074	2305	2240	1776	15835	2850	4901	2211	8689	4618	1261	1712	1932	5753	6924	4469	7222	13921	2116	2058	3332
0.30_326.37		[M+H]+		[M+H]+	326.374	ESI pos	0.296	17416	120615	14366	14282	59258	24849	13586	14586	12331	35184	252046	5764	7044	4555	17708	5153	11547	55295	6013	1801	3038	4924	2818	16119	54123	10204	5817	25600	5113	4098	13018	4594	201440	1128	17399	28927	5666	3875	9094	6960	4018	908
0.30_358.24		[M+H]+		[M+Na]+	358.241	ESI pos	0.299	3380	4246	5986	3299	2136	2178	2774	1941	4086	2664	6735	1671	1542	4760	12819	1669	1961	5210	2418	3338	3167	2744	2345	2062	2817	2087	4719	3676	2736	7329	4316	2707	2227	9396	8861	2031	2087	2240	4407	2073	2240	1419
0.30_383.30		[M+H]+		[M+H]+	383.297	ESI pos	0.299	5594	2362	4346	3282	3533	1785	2865	1545	14315	2573	5548	9172	2844	2297	6113	1449	2272	1259	3966	3069	2357	4938	3212	3764	2120	3909	2561	3137	3299	6953	5064	1528	1775	2697	5014	3718	4637	3635	8251	3594	3357	5019
0.30_453.37		[M+H]+		[M+H-H2O]+	453.368	ESI pos	0.298	151715	1859	79453	1829	931	620	1859	3336	3536	3286	1412	1863	1680	1771	95475	1291	1689	666	19576	1877	2383	1900	954	121244	1438	52688	3340	2416	1625	1680	1130	1321	1560	1523	1371	63141	3786	13931	18176	1858	44697	26050
0.30_473.32		[M+H]+		[M+H-H2O]2+	473.325	ESI pos	0.298	2642	1813	1843	2069	2068	1893	1445	1562	3081	2514	2858	1387	1444	7444	5235	1321	1848	2199	1938	2176	1874	1533	4635	2356	1609	5857	2611	2058	1476	2012	1788	1527	1658	1464	1936	2660	1914	3377	6608	1435	57514	2762
0.30_495.34		[M+H]+		[M+K]+	495.335	ESI pos	0.298	2328	1432	1741	1839	1270	1900	1702	1238	3464	1365	1414	992	1002	11984	3153	1048	2481	1614	2063	1347	1072	1053	1152	2139	1159	1639	1578	1459	1042	1864	1083	1173	1215	1707	953	3433	1385	1550	2871	1486	87252	2587
0.30_529.43		[M+H]+		[M+NH4]+	529.426	ESI pos	0.298	61170	1107	36730	1006	841	560	1211	3219	1954	1944	295	878	1102	979	35676	1003	1143	686	12440	861	1279	1056	693	54131	1109	27540	444	1914	1011	273	857	1244	315	988	295	34056	2206	8416	8468	1415	19988	16678
0.30_539.36		[M+H]+		[M+2H]2+	539.36	ESI pos	0.3	1824	1655	1743	2187	1922	2612	1269	926	5982	1600	1404	899	978	18103	1748	1315	2363	2222	1179	1855	934	995	1493	1038	1486	1423	1541	1999	1561	1625	1089	1223	1130	2060	1130	1347	1218	1008	3122	1434	130166	2941
0.30_561.37		[M+H]+		[M+Na]+	561.371	ESI pos	0.299	2217	2561	1754	3075	1929	2517	2104	1272	6428	2832	2300	1590	1213	21602	2444	1988	2890	2241	1904	2103	1659	1552	6193	1241	2247	2072	2502	2344	2317	2342	1685	1908	1675	2981	1365	2705	1702	1726	4096	2360	133398	3794
0.30_583.39		[M+H]+		[M+H-H2O]2+	583.389	ESI pos	0.301	1331	1360	1178	1951	1578	1330	1313	635	3846	926	1383	774	767	15095	1413	881	1958	1727	749	1369	710	894	1107	548	1093	1042	1294	1738	1213	1217	923	1187	999	1681	698	994	778	609	2380	978	101032	2681
0.30_605.40		[M+H]+		[M+H-H2O]2+	605.399	ESI pos	0.302	1794	1571	1489	2032	1461	1604	1648	938	3783	1609	2125	1097	922	18239	1997	1345	2160	1209	975	1614	999	812	3630	891	1353	1752	1667	1923	1336	1542	1078	1053	1090	1281	843	1351	1528	909	2624	1445	103477	2685
0.30_659.48		[M+H]+		[M+2H]2+	659.478	ESI pos	0.296	4590	5580	3711	4682	18440	4435	2399	2136	5713	4560	3858	3296	2485	3186	3761	2977	2774	4872	2957	3863	2712	2969	4259	2010	5216	5096	3799	4588	3382	7687	1333	3342	3737	2850	2289	4088	3127	1244	4303	1721	4903	789
0.30_666.60		[M+H]+		[M+Na]+	666.604	ESI pos	0.302	1636	1941	287	513	2102	263	421	382	1062	694	1238	333	363	5034	484	843	816	2956	5557	15574	478	1088	1680	1331	2937	22094	606	37835	2884	1712	2613	2192	5427	887	499	10214	6331	137	16606	1511	346	2395
0.31_133.08		[M+H]+		[M+H-H2O]+	133.083	ESI pos	0.312	18528	44740	12777	15823	49966	20331	17601	16061	20324	20865	97861	9915	15372	12043	14225	13037	20159	34308	7853	10633	9518	8451	9849	17863	14604	12860	11797	25150	15492	16230	22090	13454	9936	9135	12080	14425	8763	15082	18317	12249	10706	8801
0.31_170.12		[M+H]+		[M+NH4]+	170.116	ESI pos	0.306	59835	14207	20781	12494	9048	18264	11359	11482	22347	18459	21298	11728	12372	10323	76978	11796	15397	9472	33223	13987	21209	18288	8209	42218	17436	73482	33722	14774	16241	22457	8501	9580	13681	7666	16036	40545	17250	65702	168590	10498	34131	25181
0.31_195.12		[M+H]+		[M+H]+	195.12	ESI pos	0.311	231249	369730	125046	111316	400012	199084	146448	151221	153053	149291	600075	116250	147401	106433	111785	140482	135768	223982	77309	107760	83998	80596	96839	148921	135837	117891	122823	252352	156821	125023	175812	144904	101892	83876	143983	143364	95280	146989	194492	119038	113548	90096
0.31_226.08		[M+H]+		[M+K]+	226.083	ESI pos	0.307	6187	1630	4003	2680	1344	3117	1432	1561	3798	2664	3108	2079	1859	1619	9228	2457	2572	1515	5245	2444	3817	3208	937	5597	2830	9928	5606	2020	3063	3175	1222	1462	2369	1916	2692	5695	2373	10163	25137	1923	6715	3955
0.31_233.07		[M+H]+		[M+H]+	233.075	ESI pos	0.313	48819	96627	37637	32364	99620	51924	42944	35279	39767	42571	124583	32303	39414	28418	26918	42820	39333	63639	22341	24789	22159	20559	26970	41477	38464	28316	31071	59738	37308	30788	48610	40893	31694	25503	41820	39077	28893	43813	37215	31230	19651	24874
0.31_239.15		[M+H]+		[M+H]+	239.146	ESI pos	0.313	135193	689916	133419	228545	779608	229997	235255	171834	263584	349127	2069911	113845	126471	83367	138868	116982	327523	596436	57076	95093	112549	92872	74831	225736	151849	119835	113414	299915	125966	210458	318989	91170	106544	99754	109137	134766	67209	129273	163664	100551	85292	58749
0.31_256.17		[M+H]+		[M+K]+	256.171	ESI pos	0.313	13450	62360	13093	21214	66197	19876	21084	16044	24523	32336	181004	11737	12793	8128	13240	10516	30594	52529	5434	8380	10888	8050	6317	22595	13573	10727	10270	30795	11330	17061	29030	8476	11003	9405	10560	12857	5876	12358	15687	8892	7018	4123
0.31_261.13		[M+H]+		[M+Na]+	261.127	ESI pos	0.31	5233	18948	4610	6801	19891	8607	8831	5649	8655	11438	40952	4932	5364	4042	4914	5575	11178	18847	2559	4544	4008	4862	3518	8756	5614	3429	4438	8464	4957	5774	9641	3963	3722	4628	4277	3786	3432	3552	4283	3366	3365	2723
0.31_277.10		[M+H]+		[M+H]+	277.101	ESI pos	0.313	24421	119741	27455	43524	131191	43946	46445	30909	45557	63207	291690	21973	25261	17599	24802	25447	64681	108984	11360	16749	22864	18461	14313	46021	28900	20683	19169	50911	22138	35428	65354	16786	20637	20963	22055	26200	15869	26575	27637	20356	11458	10745
0.31_279.10		[M+H]+		[M+Na]+	279.103	ESI pos	0.311	3207	9729	3141	4909	10056	4589	5001	3771	5486	6310	21139	2947	3366	2650	2959	3142	5967	10136	2648	2148	3935	2461	2619	5487	4800	3169	3851	5847	3032	3773	6434	2914	2969	2606	2820	3975	2758	3197	2941	3070	2141	1844
0.31_283.17		[M+H]+		[M+H]+	283.171	ESI pos	0.313	45709	138892	41911	40378	56239	38546	49497	37500	69329	74778	240943	30108	29713	42189	68049	25680	29081	63563	47760	46413	40269	30670	34598	61002	54452	28064	46371	51623	37830	68738	50991	26870	38440	62855	35694	30707	28998	49026	39552	31692	52361	23594
0.31_292.26		[M+H]+		[M+Na]+	292.261	ESI pos	0.314	294	22497	1827	30276	6089	97	48546	1951	19037	1194	1104	4731	41	45	257	40549	31	5843	1071	10156	13058	2803	29150	1109	3766	2427	24595	78998	4264	4971	83766	27542	18952	69881	44406	11843	67170	1266	124	43748	51	40
0.31_297.19		[M+H]+		[M+NH4]+	297.185	ESI pos	0.309	3154	7717	4508	4438	4957	3776	3295	1875	4111	3446	21654	1613	3152	6101	7289	1598	4201	9836	1517	4600	5185	4043	1725	3082	5641	1900	3078	4671	4272	6999	5903	1398	1336	3427	1295	3364	1292	2953	3073	2106	2152	812
0.31_300.20		[M+H]+		[M+NH4]+	300.197	ESI pos	0.314	29974	91555	31578	27311	36217	24676	31938	20364	50424	49948	157465	17386	21903	29867	44933	17928	19921	44739	33657	31669	27286	21014	21689	42093	33575	19357	33386	37582	28746	39860	33500	17352	27558	40801	23538	22560	16801	36244	29580	19295	37761	13614
0.31_304.30		[M+H]+		[M+Na]+	304.295	ESI pos	0.309	15676	63757	11470	10233	29237	15600	18137	10509	17116	24846	108671	7180	6750	14255	17454	7453	13439	33555	9182	6838	7553	7373	6333	19879	16562	10404	10845	23016	7416	5216	10740	9934	94070	7995	13514	20729	8413	7726	18592	5277	4217	2923
0.31_321.12		[M+H]+		[M+K]+	321.125	ESI pos	0.313	9243	23020	10269	7687	11121	8278	8833	6851	13089	14626	40376	6705	7461	7508	11432	5543	6235	13028	10687	8538	9236	6584	6052	12833	10007	4981	10520	10388	8382	12560	10874	4592	8296	12586	6997	8557	5956	10589	6370	6246	7540	5185
0.31_348.32		[M+H]+		[M+K]+	348.323	ESI pos	0.309	1405	12166	2233	14254	2284	989	25306	584	7807	2085	6569	803	430	936	4591	12807	590	1158	1451	1080	2228	962	6173	1801	1318	869	6692	49872	1070	887	45813	11629	9867	37598	30832	18577	35641	2643	1651	45592	451	241
0.31_372.24		[M+H]+		[Cat]+	372.242	ESI pos	0.313	13614	4860	7231	2999	2206	2741	4219	3430	12926	2847	6026	760	3057	4648	6845	2297	1477	6953	6329	3743	3240	2348	3296	2927	3817	3922	21484	6684	3370	6511	16107	3597	2970	3035	64467	2545	7164	2734	10929	2657	6386	1729
0.32_358.23		[M+H]+		[M+NH4]+	358.225	ESI pos	0.315	6870	3552	4520	2168	2217	2309	2366	2023	6849	2615	5493	852	2669	3378	6786	1764	2042	3646	3351	2496	2553	2017	2026	1839	3832	2929	12725	4435	2511	4194	9145	2173	2181	4382	34429	2343	4758	2444	7321	1886	2233	1625
0.32_372.35		[M+H]+		[M+Na]+	372.346	ESI pos	0.323	15424	16639	1534	3811	10522	2181	2412	921	5320	47562	7357	2901	6923	3401	8888	2424	1819	32319	1682	3103	2094	2014	2531	1861	3485	2459	1461	37003	3457	1999	5752	14005	30532	15776	1146	6317	2868	1875	4008	1172	3433	3023
0.32_400.37		[M+H]+		[M+Na]+	400.374	ESI pos	0.32	10711	15615	1373	2726	9967	1452	1560	890	4065	24282	7525	2111	5631	2762	5824	2876	1705	26996	1202	2971	1635	1045	1616	1616	2139	2017	1251	21751	2924	2043	3578	19628	38067	16172	1155	5507	2419	1052	4246	958	3664	1876
0.32_432.28		[M+H]+		[M+NH4]+	432.277	ESI pos	0.318	56883	136991	47455	54743	44152	56686	82806	28782	65407	102979	111561	36715	39999	60512	94041	31754	31798	26097	69323	75422	39925	36351	134277	27631	54440	40790	56379	50043	40216	67678	45774	38402	53849	125354	44543	32983	34912	34934	52313	31025	293481	36668
0.32_476.30		[M+H]+		[M+NH4]+	476.303	ESI pos	0.32	47242	110207	36639	45051	34349	45169	70805	21722	53752	81658	89457	31213	29310	45985	81602	23486	25352	21312	40987	55951	28856	27113	111980	19282	40073	30177	41333	37412	27955	48880	34386	29933	42688	106463	34557	22836	24519	24349	39933	22300	238277	27676
0.32_59.97		[M+H]+		[M+H]+	59.9657	ESI pos	0.32	3676	6470	6491	6973	3864	4568	9010	2800	4277	9718	1521	8165	9244	4238	4268	9881	8839	6800	6044	5730	7675	6198	4267	8390	6353	3851	4463	3117	3245	3282	7217	6105	6172	7166	7508	7288	8937	6899	1496	6805	220	6878
0.32_61.01		[M+H]+		[M+H-H2O]+	61.0091	ESI pos	0.32	9081	15400	16004	17787	9741	12696	21930	6722	10699	23541	3621	18176	21987	10653	9481	20676	20047	15631	15793	13640	19512	14982	10156	18766	16025	8364	11378	7274	6857	7173	18407	15073	15547	16211	17863	17724	20086	15740	4824	15960	446	15432
0.32_62.99		[M+H]+		[M+Na]+	62.9878	ESI pos	0.32	6038	10767	11322	12901	6104	7906	15688	4249	6957	15900	2994	12358	15927	8289	7482	14906	15134	11081	11460	8822	13440	11723	7489	13855	11425	5868	7660	4931	4813	4662	12996	9166	11277	11203	12863	13373	15007	11020	3587	11561	483	11698
0.32_64.00		[M+H]+		[M+H]+	63.9974	ESI pos	0.32	37315	69571	67210	77149	41197	50629	90977	30408	44843	100385	15259	82639	93672	45219	46667	90397	88386	71635	69623	59913	85018	68365	45672	86082	69424	38263	49140	33025	34567	33963	78501	61947	66109	67741	77046	77174	88813	72402	21416	70941	3214	72351
0.32_64.97		[M+H]+		[M+H]+	64.9676	ESI pos	0.32	3052	5149	5038	5514	3350	3984	6552	1925	3336	7816	1321	6736	8252	3241	4151	7685	7335	5088	5088	4853	6983	5875	3547	6315	4855	2658	4063	2562	2544	2649	6690	4470	4720	5771	5840	6649	6088	5853	1225	4864	137	5509
0.32_73.00		[M+H]+		[M+H]+	72.9966	ESI pos	0.32	2147	3454	3070	4808	1992	3313	5690	1573	2465	5705	441	4040	4629	3373	1651	4826	4311	3802	3960	3045	4123	3317	2789	4482	4445	1788	3150	1674	1637	1877	4769	3697	4274	4282	4944	4406	3925	3974	905	3671	84	4589
0.32_730.53		[M+H]+		[M+K]+	730.532	ESI pos	0.322	4186	4853	3909	4076	6036	6974	3687	6333	5037	6911	6573	5364	4716	4932	2758	6047	4224	3754	11106	8318	9146	8667	6663	9259	6389	5825	3843	4164	2252	3608	4517	3733	3939	2866	1439	6912	576	1282	1688	847	188	922
0.32_78.78		[M+H]+		[M+H]+	78.7833	ESI pos	0.32	2300	3243	3754	4210	1950	2768	4864	1504	2304	5163	696	4035	5407	2437	2004	5042	4516	3615	3724	2954	3811	3568	2517	4405	3586	1888	2489	1520	1814	1784	4491	3718	3793	3696	4419	4249	4393	3630	851	3913	91	3667
0.32_79.02		[M+H]+		[M+H]+	79.0202	ESI pos	0.319	445147	773337	759232	875260	424522	584090	1062026	313608	501169	1153131	185353	917832	1044008	535155	486763	999329	989988	811562	793698	650997	963612	755657	519389	1003365	815947	418802	545886	360755	363968	351007	873862	697311	759995	773434	906619	904257	997354	798861	231929	807173	43465	802981
0.32_81.02		[M+H]+		[2M+H]+	81.0159	ESI pos	0.319	18012	32525	32981	36309	17482	25251	45272	12681	20843	49462	6947	39417	45378	22284	22309	42156	42794	35476	33781	27111	40541	32034	21100	42268	33657	17143	22781	14825	15043	14256	37635	29813	32455	33600	38539	39200	42012	34504	9518	33528	1268	32937
0.34_174.18		[M+H]+		[M+NH4]+	174.183	ESI pos	0.344	3505	43699	5186	3256	11389	5816	5965	3750	15765	8145	46319	2206	2602	1316	3233	2007	2345	8832	980	1036	1009	1404	1844	22151	10859	2635	2287	6896	2192	1662	4448	2147	10153	856	4262	6753	1738	2774	3012	2062	1267	684
0.34_309.14		[M+H]+		[M+H]+	309.137	ESI pos	0.345	8147	4873	5523	5245	7348	8756	5735	28444	7073	20476	7204	41475	19547	5482	11862	10337	8239	7224	14616	13057	3555	9925	2633	3711	2563	3340	3912	2238	2487	3399	1116	808	645	1354	805	805	1375	680	1923	582	473	1873
0.34_428.37		[M+H]+		[M+Na]+	428.37	ESI pos	0.345	24617	16745	6721	4318	18346	8061	3716	6526	10340	8768	19763	4039	4222	27957	4889	7747	11088	25263	22423	145936	21687	22078	21802	11665	18812	145588	15193	335184	11192	27143	14120	21883	44129	7563	6432	64677	39781	1086	135050	43464	3749	20487
0.35_300.29		[M+H]+		[M+H]+	300.289	ESI pos	0.355	4289	3840	4262	3319	5198	3948	2738	1854	6933	5446	2727	3599	2412	3565	3314	2722	7508	2083	1556	3692	3744	3721	5405	3137	5129	6222	8361	4411	3916	5959	2305	3740	3092	1456	2786	5157	2838	695	9434	2350	1654	593
0.35_385.38		[M+H]+		[M+H]+	385.378	ESI pos	0.355	2335	3692	933	1127	1954	1355	894	653	3531	1131	7240	574	695	2383	11689	1500	22484	5120	621	1215	734	92221	2826	596	1880	1192	937	19065	4583	1774	1528	847	2313	449	692	1172	592	323	1679	497	329	294
0.35_402.36		[M+H]+		[M+Na]+	402.355	ESI pos	0.351	35535	29764	18160	10000	84654	16158	21011	12257	20382	24707	64577	7594	7432	33302	19875	14240	71898	98894	24349	132556	27045	30508	33835	17715	36087	129578	23628	305554	62953	34409	26587	35425	141670	14328	10891	83683	39640	6553	212352	63057	7288	15808
0.36_306.15		[M+H]+		[M+H]+	306.154	ESI pos	0.364	866	638	3433	1058	477	770	533	1373	2435	5620	1991	1521	2930	7849	8247	2057	1925	999	390	1923	345	412	4736	4388	3687	4332	1801	1830	3478	1258	2263	10288	3807	1530	5240	1511	3267	1087	5596	1853	22557	4139
0.36_374.32		[M+H]+		[M+NH4]+	374.323	ESI pos	0.361	4242	3617	3147	1403	8349	2090	3268	1578	2499	3157	6296	1295	1180	3969	2226	1976	9452	11885	2903	14198	2994	3785	3762	2037	3705	12289	2967	37737	6738	3929	3463	4088	12444	1798	1573	8757	3749	1368	20471	7339	1054	2249
0.37_133.09		[M+H]+		[M+H]+	133.085	ESI pos	0.367	3741	7771	2958	3203	8080	4198	3672	3322	3980	4238	16727	2899	3069	2834	2986	3109	3935	5962	2431	2902	2482	2533	2735	3741	3475	3010	3096	4672	3374	3455	4314	3333	2773	2545	3222	3177	2364	3199	4097	2861	2777	2619
0.37_239.15		[M+H]+		[2M+Na]+	239.146	ESI pos	0.37	18105	96296	19264	31870	100261	31926	30543	24800	37236	50549	330732	16662	18289	13884	22278	17069	45839	80404	9326	14135	16080	14155	12339	32163	21110	17796	16353	41887	17902	29580	38146	13896	16032	14478	15966	18130	10162	15090	22618	15166	13876	9306
0.37_277.10		[M+H]+		[2M+H]+	277.101	ESI pos	0.37	2894	16811	3584	5731	16425	5866	5543	4415	6165	8900	56639	3110	3044	2482	3684	3065	8256	13455	1544	2530	2709	2296	2056	5723	3772	3020	2810	7509	3045	4972	7091	2620	2839	2935	3007	3090	2071	2902	4382	2815	2108	1659
0.38_136.06		[M+H]+		[M+H]+	136.06	ESI pos	0.383	1049	1059	1284	1749	587	1535	2413	2100	841	2455	585	3438	2755	1021	1280	1652	1302	1700	1019	1090	1073	1040	968	1251	1626	1183	1623	609	734	909	4503	3202	2569	2918	3549	2610	30500	18639	11567	17639	3548	19982
0.38_272.26		[M+H]+		[M+H]+	272.259	ESI pos	0.378	16850	19353	18061	15273	21957	19031	13129	7387	25074	22845	11650	11430	8988	10460	11288	8765	18345	7570	6733	11193	12450	10301	13804	10708	17301	23336	35981	13851	15167	23567	10355	13289	14564	5025	11409	17005	10801	2337	29953	10374	7489	2470
0.38_283.17		[M+H]+		[M+H]+	283.174	ESI pos	0.376	4788	17841	5847	5115	6495	5044	5812	4303	8807	9788	33526	2244	4545	5635	7866	3502	4182	7872	5874	5976	4938	4028	4686	7595	6713	4250	5820	7007	5727	8933	6269	3819	5216	8277	4784	4363	3558	4723	4894	4064	8196	2645
0.38_300.20		[M+H]+		[M+NH4]+	300.197	ESI pos	0.376	3548	11632	3994	3486	4259	2718	3932	3013	5961	6174	21627	2134	2601	3781	5396	2396	2747	5651	3892	3772	3439	2621	3030	4733	4568	2743	3722	4691	3770	5635	3525	2403	3233	5789	3216	2748	1503	2476	2633	1963	4986	1325
0.38_330.31		[M+H]+		[M+H]+	330.31	ESI pos	0.379	3416	4110	3514	2233	3603	3571	2260	1434	10352	4800	1955	2131	1699	2386	2918	1980	3347	1827	1323	2157	2525	2091	2543	2098	3477	3483	5407	3026	2995	3561	1817	2671	3123	1144	2183	2953	2789	739	5154	2043	1179	543
0.38_730.53		[M+H]+		[M+H]+	730.532	ESI pos	0.381	5169	7218	5617	6134	8753	9709	5401	7593	6401	10464	8308	6650	6385	6376	3242	9350	4869	4772	16940	11803	14528	11377	9506	15265	7616	7580	4113	4800	3178	4954	6217	4919	5809	4337	2013	9171	900	1645	1712	1142	187	1243
0.38_732.55		[M+H]+		[M+H]+	732.548	ESI pos	0.382	1569	1547	1464	1556	2452	2567	1811	1978	2203	2661	2375	2264	2208	2274	1234	3487	1689	1943	5860	4550	5000	3554	3287	5245	3606	3394	1849	1743	1382	2148	3081	2270	2888	2340	1358	4121	539	669	930	692	351	571
0.39_432.28		[M+H]+		[M+NH4]+	432.277	ESI pos	0.393	8316	18550	6858	7644	6162	8333	11672	4659	8090	14449	15781	5325	5785	8552	13847	4550	5199	4298	8743	9820	6575	5446	16932	4755	7636	5760	8046	7097	6475	9489	6625	5453	7367	17080	6985	4934	5291	4554	7921	4767	39942	5607
0.41_123.05		[M+H]+		[M+H]+	123.045	ESI pos	0.411	420	393	449	554	367	411	434	376	270	390	278	614	453	297	447	711	345	342	389	376	343	396	288	346	151	171	119	173	140	175	6637	4847	5913	5635	5709	7597	1614	1795	1522	1814	197	1667
0.41_281.10		[M+H]+		[2M+K]+	281.104	ESI pos	0.405	17711	13335	13042	15884	17542	14472	15946	17281	17354	14876	15195	15238	14407	15571	18557	15330	15838	12044	12132	13152	11814	12101	8378	11829	9107	8413	8869	6734	7460	8169	7914	5751	9373	7617	12492	8169	11162	7043	2506	5511	726	4273
0.46_136.06		[M+H]+		[M+H-C4H6O]+	136.061	ESI pos	0.46	1179	1499	1802	2270	883	1979	3092	2024	1251	3119	846	3735	3098	1668	1562	1691	1484	1589	1417	1519	1121	1242	1114	1512	1813	1619	1572	830	1028	1010	4370	2844	2467	2500	3973	2748	24020	12437	11153	15223	2999	15106
0.46_298.10		[M+H]+		[M+NH4]+	298.096	ESI pos	0.46	9495	13264	16471	25660	5830	18435	28997	20610	10753	34102	6214	40445	33081	15084	14594	18073	13945	15190	12248	12240	10461	11477	10440	13343	19573	15076	16437	7991	8114	8758	51378	32600	29012	27253	45622	27878	331358	154543	145765	185611	32676	193732
0.47_281.10		[M+H]+		[M+H]+	281.104	ESI pos	0.465	5863	4326	4378	4816	5469	4894	5344	5138	5057	4726	4937	4467	4633	4618	5552	4922	4957	3499	4060	4454	3732	4035	2599	4283	2926	2957	2579	2404	2528	2730	2769	1820	2718	2293	4093	2826	3726	1840	1019	2131	283	1302
0.49_272.26		[M+H]+		[M+H]+	272.259	ESI pos	0.488	6137	7006	5570	4881	6917	6627	4340	2152	8482	6622	3907	3424	2951	3100	4048	2796	6094	2863	2745	3003	4048	3702	4883	4016	6289	8259	12060	5188	4900	7849	3450	3999	4844	1555	3121	5937	2971	817	8773	3077	2495	872
0.50_730.53		[M+H]+		[M+H]+	730.532	ESI pos	0.503	4935	5482	5520	5062	7808	8359	4789	6570	5617	9233	7589	5814	6442	4753	2794	8991	4807	4356	16187	10878	12707	10767	8561	14158	6883	6820	3694	3986	2466	4568	6256	4703	4877	3408	2004	7961	817	1419	1501	1193	187	1217
0.50_732.55		[M+H]+		[M+H]+	732.546	ESI pos	0.5	1292	1692	1852	1774	2565	2903	1576	1861	1774	2553	2139	1922	1955	1762	1053	2575	1884	1396	5559	3725	5192	3308	3371	4705	3204	3211	1826	2214	1497	2257	3131	2303	2607	1880	1161	4104	492	863	696	635	289	790
0.51_178.13		[M+H]+		[M+H]+	178.132	ESI pos	0.511	7670	2695	11489	8493	6221	7673	4826	6924	8782	22625	5455	5654	7864	16301	25670	5984	7120	7353	3900	11144	1573	1668	21320	17283	12400	24469	11275	9142	16231	15331	7101	24808	10124	9529	15663	7484	7424	3555	14351	4392	146704	13156
0.52_267.14		[M+H]+		[M+H]+	267.144	ESI pos	0.521	3159	967	1241	1245	2365	3043	1122	345130	2314	10760	12329	482319	23098	1240	52496	4535	3241	7419	39208	26893	1547	8163	2220	1207	1317	2904	3005	1092	1097	2689	574	722	555	791	685	644	384	439	528	387	355	526
0.54_245.09		[M+H]+		[M+H]+	245.095	ESI pos	0.536	14737	13896	14210	16059	15107	15754	13666	13555	14631	14279	12991	14128	7358	6842	7271	8070	6508	5705	19399	17709	16742	17606	13317	16420	14093	13224	12385	11912	10716	11930	141	162	142	181	135	128	124	118	122	114	105	123
0.56_231.04		[M+H]+		[M+K]+	231.04	ESI pos	0.563	1684	2189	1876	2779	1700	2506	1743	1609	1006	1390	664	3107	570	417	1059	795	566	392	6778	5320	6228	6783	4215	5737	9389	6338	6189	5910	4549	5702	6261	3072	5523	7029	4433	6258	5986	6944	4535	5795	65	6261
0.56_331.08		[M+H]+		[M+K]+	331.077	ESI pos	0.561	1634	2080	1871	3175	1524	2509	2420	2355	1070	1993	448	4031	751	490	1100	754	581	395	5901	7206	7619	6661	3798	5892	11132	6950	5230	4398	4245	5010	6559	2490	4279	6541	4522	5395	5289	6734	3407	5240	29	5888
0.56_351.17		[M+H]+		[M+H]+	351.173	ESI pos	0.561	2420	2830	2304	3423	2056	3227	2796	2847	1675	2756	1309	4397	1565	1256	1698	1534	1190	1147	5204	5270	5518	5846	3525	4768	7881	5091	4230	3811	4238	4360	4835	2281	4018	4576	3705	5037	4354	5143	3679	4266	485	4826
0.56_451.20		[M+H]+		[2M+K]+	451.204	ESI pos	0.559	1368	1605	1253	1881	846	1991	2116	1780	991	1465	569	2485	1056	757	893	858	792	553	3104	3546	3570	3802	2033	2847	6254	3155	2584	2193	2257	2104	2709	1162	2114	2327	2119	2739	2281	3050	1843	2796	348	2953
0.56_531.14		[M+H]+		[M+H]+	531.145	ESI pos	0.562	3274	2807	3477	3734	2637	4017	3639	3510	3245	2909	3543	2563	3574	2664	3534	2521	3232	2275	4136	3907	3862	3505	2858	3770	4960	4241	4529	3792	3646	3166	3152	3057	2472	3057	2954	3281	2787	3137	3646	2438	2565	2923
0.58_178.13		[M+H]+		[M+H-C7H5BrO]+	178.132	ESI pos	0.585	8758	3226	12079	9392	7328	8179	5277	6988	9651	26261	6335	6243	8510	17256	27859	6631	8332	7763	3978	10982	1480	1588	20118	17382	12475	26897	12277	9598	18692	17536	7286	27694	9814	10465	16820	8221	8239	4121	16736	5203	246813	15723
0.58_267.14		[M+H]+		[M+H]+	267.144	ESI pos	0.577	3160	1051	1205	1186	2264	2607	1151	275676	2150	9696	10650	394352	17956	1166	40339	3756	2526	6307	32836	22803	1553	6873	2077	1136	1373	2407	2775	1003	1129	2399	760	830	661	797	726	726	581	607	729	480	369	576
0.63_137.11		[M+H]+		[M+H-NH3]+	137.106	ESI pos	0.627	17950	15872	17705	18215	16774	19573	21464	20645	22474	22347	20121	20269	15146	13814	14654	15105	13659	12209	23826	22010	21060	21139	16642	19907	16986	14751	14366	14226	12865	14707	530	477	515	2616	605	512	586	568	637	577	417	929
0.74_135.09		[M+H]+		[M+H-NH3]+	135.089	ESI pos	0.738	5817	5907	6231	7836	6637	6309	7472	10005	8211	10831	7423	8350	7373	5264	7969	7331	6044	7523	10108	10162	8515	8361	6020	7773	11450	10583	11758	9164	9221	17689	3909	2370	2368	32048	3839	2592	1287	1225	1058	890	487	3672
0.75_730.54		[M+H]+		[M+H]+	730.536	ESI pos	0.754	2585	2841	3239	2972	3986	5035	2897	3585	3382	5380	4322	3421	2706	2997	1616	4445	2560	2171	8280	5763	7160	5646	4585	7738	4253	3945	2279	2556	1631	2721	3146	2364	2798	2122	1303	4909	528	775	956	738	160	729
0.77_167.09		[M+H]+		[M+H]+	167.091	ESI pos	0.772	19253	8310	10881	12508	13051	12396	9226	28291	14918	14485	14593	32675	12570	8341	16729	10247	9929	12027	26293	20472	11095	17080	13094	9687	8197	9757	11842	6548	6514	11871	7797	6279	6446	7224	8967	7385	3794	3378	5336	3385	1413	4484
0.79_139.05		[M+H]+		[M+H]+	139.048	ESI pos	0.786	3247	4915	3340	5636	5525	7113	11911	3762	3795	4243	4888	17488	2158	5076	5212	2950	2773	1379	2337	4823	3287	2953	2362	3104	2627	2354	2702	2719	4110	2648	2729	2379	3806	7122	2729	2505	2520	2522	2599	1119	1359	1820
0.84_211.12		[M+H]+		[M+H]+	211.119	ESI pos	0.844	13820	4844	7858	7070	10026	15103	3721	4934	9215	10542	9484	4740	7200	6136	7541	7261	5952	6448	18490	13074	7026	12777	9696	4853	4784	5294	5250	3499	3112	3370	2708	2153	1481	3322	2105	2467	1204	1301	1610	954	429	1540
0.89_118.12		[M+H]+		[M+H]+	118.123	ESI pos	0.891	3374	3375	4137	3303	2822	3045	8952	8774	3056	3383	2971	1775	5643	1972	1838	3734	2256	4497	3424	2525	3403	2107	3744	4875	3003	2931	3270	4271	2256	2485	7740	7054	7794	129687	11831	10704	7171	7129	5670	5808	3133	4901
0.96_381.25		[M+H]+		[M+K]+	381.247	ESI pos	0.956	3942	50920	3849	4093	2894	4150	3623	2535	14400	3385	6374	2773	1979	5023	5044	4079	2404	2715	1738	6389	2153	4917	3300	2290	2183	1834	2437	4893	1630	3780	1826	2111	2492	1447	1915	2017	1797	1767	3095	1256	1735	976
0.98_136.06		[M+H]+		[M+H-OH]+	136.06	ESI pos	0.979	28075	29563	21272	27141	20242	34009	27094	11756	21714	23396	17580	21315	19010	10042	15617	19319	18700	16198	14701	12195	15907	12892	10173	16697	3617	5103	5764	2249	1486	6012	2343	1899	3636	1508	3440	2590	3725	2709	657	1968	197	1355
0.99_171.15		[M+H]+		[M+H]+	171.147	ESI pos	0.993	1140	1250	1032	1247	1102	1182	1613	3802	1511	2458	1565	5835	2230	1248	2113	2364	1810	1943	1631	1637	1521	1455	1133	1346	900	778	823	940	863	953	6459	5509	5975	6541	4142	6682	5545	4642	4576	4010	1423	6460
1.01_212.96		[M+H]+		[M+K]+	212.955	ESI pos	1.013	6868	6000	6163	6115	5668	8497	5331	4873	5278	5732	4283	5123	3732	2788	3156	3549	3152	2942	8104	7372	7280	6993	5825	7996	5227	4410	4123	4220	4214	4346	2224	1625	1923	1805	2141	2457	3790	3715	3957	3763	844	3597
1.04_175.00		[M+H]+		[M+K]+	175	ESI pos	1.04	23400	21480	21164	24443	20614	25088	19214	17394	19495	18569	16353	18834	11082	9195	10652	10922	8907	8798	31725	28281	28411	28874	23460	26755	15863	14075	13391	13178	13270	12512	7731	5639	5844	4796	5813	8061	11246	12204	12582	11645	1947	12528
1.09_103.79		[M+H]+		[M+H]+	103.794	ESI pos	1.09	6987	5566	7454	5908	5006	6169	6066	9525	7953	8129	7362	9905	7066	5501	5927	5627	4746	4771	10495	8905	7410	8431	6012	7855	6501	4600	4459	4006	4476	5237	5907	4240	6193	7742	5147	7440	209	321	489	326	261	433
1.09_58.07		[M+H]+		[M+H-H2O]+	58.0656	ESI pos	1.089	11010	9547	12445	9131	7532	8651	7965	14160	12335	12272	9600	14863	10769	8492	8997	7756	7537	7403	12801	11399	10800	9975	8746	10433	11438	7416	6247	6254	7563	8814	8498	6805	9598	12658	8826	11147	427	642	964	564	574	953
1.09_60.08		[M+H]+		[M+H]+	60.0801	ESI pos	1.089	30834	24461	33861	24458	19862	23554	23831	38487	33158	35065	26219	43382	30251	22759	24948	21523	19617	22267	36865	31606	29350	30088	22440	28352	29893	21385	17843	16244	20692	23829	22291	19318	26605	35027	22914	29246	1489	2125	2638	2232	1595	2852
1.25_230.12		[M+H]+		[M+H]+	230.119	ESI pos	1.249	2419	2036	2275	1908	1895	2567	2329	1159	2024	2121	1906	1252	2098	1442	2517	1738	1764	1671	2392	1859	2226	2065	1669	2190	2134	1633	1577	1446	1545	2206	13406	10795	12260	10709	10506	18411	3698	5398	4887	4080	2289	4300
1.25_307.12		[M+H]+		[M+H]+	307.12	ESI pos	1.249	26609	25243	25536	26740	25009	30505	25197	5289	22079	25821	24011	5126	15478	17353	11746	19316	14337	15248	34110	26258	27677	27172	19447	26504	15502	11891	11687	10183	9513	10844	37300	28330	32066	31470	33015	45619	23476	26348	26450	25296	3360	24637
1.25_351.18		[M+H]+		[2M+K]+	351.183	ESI pos	1.249	2322	2038	2303	2379	2194	2700	2270	1074	1922	1931	1629	1032	1598	1711	1387	1607	1458	1337	2278	1820	2137	2148	1708	2309	1991	1568	1712	1584	1604	1455	19515	15391	16464	15691	16257	23562	4379	5839	5606	5498	1173	4650
1.27_264.10		[M+H]+		[M+H]+	264.103	ESI pos	1.267	9110	9683	8877	10026	8732	11328	8479	2502	7596	7397	4748	1886	5903	7116	4921	6951	6158	5813	6449	7064	8642	6521	6073	7911	7001	5261	5196	5337	5414	4928	6233	5143	5780	5140	5264	8337	1857	1855	2010	1769	289	1517
1.27_385.16		[M+H]+		[M+H]+	385.164	ESI pos	1.267	22804	24217	22155	24550	20094	26001	21236	7228	19639	18227	12882	5425	14348	17154	11945	17083	15870	14030	15941	15931	19878	16581	14669	19631	17826	12191	13180	14966	13481	12041	15425	13297	13846	12969	13584	19220	5116	5801	6125	5552	2451	4943
1.28_153.04		[M+H]+		[M+H]+	153.038	ESI pos	1.283	6506	6444	5466	6317	5462	7813	5269	3426	4997	4435	4137	3382	2732	3507	2872	3431	3201	3019	4285	4000	4117	3605	3495	3310	2622	2377	2156	2388	2121	2252	2312	1704	2032	1243	1891	2292	1169	1337	1644	1260	189	1536
1.28_466.29		[M+H]+		[M+H]+	466.287	ESI pos	1.277	15681	11315	15628	16548	14099	15017	13272	9415	13425	12421	11650	8290	7693	10741	7091	10479	9815	8839	8734	8612	8552	8040	8717	8101	2672	2927	1933	3013	2183	1573	1934	1762	1898	1596	1910	2223	1647	1856	1100	925	439	1080
1.29_494.32		[M+H]+		[M+H]+	494.322	ESI pos	1.292	413770	284020	430081	465951	364957	342328	347049	309088	347308	333385	267766	362840	194933	251654	208205	254248	252084	218117	348580	333524	320280	331555	338260	289221	174922	131269	132316	156385	123235	113152	377835	283526	323960	280477	287260	407228	61727	81028	77516	76537	13281	98773
1.29_497.32		[M+H]+		[M+H]+	497.322	ESI pos	1.289	3698	3559	3999	3826	2710	4672	2587	3215	2996	2439	2647	3662	2654	2028	2190	2154	2643	1958	3721	3541	3206	3533	2996	3045	2957	2308	2455	1780	1719	1926	6042	4725	4669	5781	4594	8865	1668	1871	2733	2265	770	2353
1.29_532.28		[M+H]+		[M+K]+	532.278	ESI pos	1.291	46209	38673	51086	55644	40841	43109	45468	33345	33312	40849	30026	38552	20834	29600	26363	31831	29238	21858	38710	41106	35849	34480	39529	30023	22340	14687	13839	21116	14200	12374	39065	32617	36214	34762	29113	40979	6371	9012	9687	7922	2291	11472
1.29_552.38		[M+H]+		[M+H]+	552.376	ESI pos	1.294	5561	3927	6365	7077	6001	5101	5210	5145	5200	4740	3819	5601	2428	3866	3275	3979	3732	3120	5382	5096	4728	4959	5197	4211	2729	2016	1963	2267	1877	1808	5672	4336	5202	4097	3554	6107	1181	1096	1095	1243	280	1685
1.30_216.10		[M+H]+		[M+H]+	216.103	ESI pos	1.305	15682	13696	16296	15037	13994	17786	15290	10309	14727	13187	11385	8824	7823	9969	8417	10071	9549	8893	19131	18421	17883	19867	13719	15421	9229	5891	7774	5175	7216	6663	8362	6221	7306	7313	8019	10032	2665	3210	2278	2956	1119	4883
1.30_337.17		[M+H]+		[2M+H]+	337.166	ESI pos	1.304	18153	15758	17445	18145	17039	22269	17409	10154	17725	17000	12135	8686	10609	10491	10097	11458	9786	9357	23505	19950	19622	22535	17139	18443	9803	7954	7754	7546	7346	7310	9758	7465	8438	7563	7330	10966	2108	2659	2657	2569	805	2902
1.32_466.29		[M+H]+		[M+H]+	466.291	ESI pos	1.319	16415	11044	16420	19198	13585	13945	13732	14101	14737	14314	12354	13424	9543	10146	9317	11519	11132	9265	11005	9010	9373	10425	9842	8372	4355	3212	2715	3826	3307	2751	2466	2023	2022	1738	2094	2788	1475	1856	1711	1894	683	1971
1.33_248.08		[M+H]+		[M+H]+	248.076	ESI pos	1.332	558	617	562	647	502	733	474	175	391	401	347	132	346	303	322	402	397	339	391	359	415	404	350	418	202	243	153	188	305	253	36677	25061	30188	27483	30067	46525	8128	11374	9651	10893	1533	8103
1.33_369.14		[M+H]+		[M+H]+	369.141	ESI pos	1.332	1497	1584	1814	1734	1572	2037	1454	753	1247	1351	1106	684	1208	1277	1020	1462	1252	1244	1332	1145	1491	1270	1379	1472	930	1120	856	894	992	1049	86614	59348	69957	67993	67289	107328	15790	23890	20946	24076	3499	18202
1.33_440.27		[M+H]+		[M+H]+	440.275	ESI pos	1.334	17624	13626	17489	22055	19215	17115	12632	13503	15927	14352	11865	14418	9436	10854	9669	11249	11500	10383	15887	12219	13824	16668	16379	14182	11699	8643	9893	10139	10238	9157	5426	3679	4755	4453	5140	6361	1332	1471	1297	1593	764	1761
1.37_370.13		[M+H]+		[M+H]+	370.129	ESI pos	1.374	244	159	141	188	230	247	194	178	212	112	151	208	190	221	205	147	226	121	166	103	195	236	193	227	168	170	178	174	161	165	10318	8823	9248	9023	8310	12815	2549	3218	3534	3228	816	3273
1.38_150.08		[M+H]+		[M+H]+	150.076	ESI pos	1.382	2356	2416	2528	2712	2128	2891	2606	2748	2745	2809	2351	2996	2224	1837	2187	2424	1860	1896	6384	5502	5396	5333	4403	5009	4776	4287	4177	3901	3901	3909	8844	6195	7567	6876	7313	9374	453	508	428	476	144	522
1.38_362.25		[M+H]+		[M+H]+	362.254	ESI pos	1.379	1812	8052	11698	5625	21560	3393	184892	1572	9952	5527	4213	2323	2356	6833	1542	2889	2002	1572	1734	1114	947	843	1507	1659	3543	3982	4834	1913	6851	3089	1812	1522	2338	923	1226	2424	1619	912	1182	5544	952	610
1.41_452.28		[M+H]+		[M+H]+	452.276	ESI pos	1.408	39822	30275	36087	43359	36221	45499	33848	27330	32568	33289	28350	23191	21295	18824	18555	20909	19004	20943	37754	28169	26985	24200	23553	24080	18070	18972	15837	13499	11580	16981	25832	19389	22486	11862	15205	30096	39148	49692	55328	42370	5806	41935
1.42_760.51		[M+H]+		[M+H]+	760.512	ESI pos	1.421	48435	47310	45274	57747	39831	44264	16735	17722	38484	46612	23697	19057	31304	27268	24069	28928	23099	28480	41354	45291	56780	50094	73251	56759	14967	11338	11562	12539	15744	8235	30651	20135	30366	21676	22914	21457	981	792	746	701	146	426
1.42_762.53		[M+H]+		[M+H]+	762.525	ESI pos	1.421	78302	79207	78596	104349	69018	76436	67597	24294	65676	95825	36226	43212	71687	54960	46629	63113	42568	62900	96496	93819	132298	102449	157055	139315	53982	36059	44778	50586	53311	22362	50717	29680	48948	33696	36236	33139	2990	2209	1902	1943	316	1347
1.43_280.10		[M+H]+		[M+H]+	280.096	ESI pos	1.434	4103	4578	3824	4618	3629	4194	3469	1513	3847	3461	2370	1158	2432	2679	2402	2583	2793	2340	3800	3631	3416	3553	3176	3923	3431	2793	2795	3064	2587	1881	5094	3003	3944	3766	3857	5104	3125	2536	2317	2516	617	2370
1.43_401.16		[M+H]+		[M+H]+	401.161	ESI pos	1.434	10383	10095	9295	10369	8514	11128	8418	2964	8406	8186	4992	2324	6151	5742	4152	6544	6558	4766	8252	7696	9158	8196	7111	8928	7540	6105	5866	5855	5917	3414	11622	7982	9122	8607	10154	10771	6970	5579	4951	5660	1015	4707
1.43_575.50		[M+H]+		[M+Na]+	575.497	ESI pos	1.434	19597	16673	16359	21928	16319	16007	4831	6688	15319	13280	7407	6236	9672	12569	7831	5174	9183	8396	10228	10708	12591	12325	15796	11713	4127	3058	3167	3963	3890	2172	8202	5111	7141	7187	8205	5825	4084	2029	1993	2200	592	1914
1.43_605.54		[M+H]+		[M+H-H2O]+	605.542	ESI pos	1.432	6883	6163	6626	8805	4294	6402	5429	2455	5602	6828	2827	3535	5603	4158	3498	4310	5275	4752	6888	5578	8165	7279	8905	7861	3074	2011	2484	2531	2240	1548	4138	2734	3388	3455	4008	2666	8262	3052	2637	2481	787	1961
1.43_732.48		[M+H]+		[M+Na]+	732.48	ESI pos	1.428	20578	18533	16705	22620	15689	17272	5640	10610	19222	19159	8978	9500	10163	10836	10729	10524	9230	10547	20027	19457	22874	22884	29096	24539	5716	5752	5111	5926	6496	3373	8081	5029	8362	5933	8293	5399	463	263	382	312	99	215
1.43_734.49		[M+H]+		[M+H]+	734.494	ESI pos	1.428	75191	67197	66283	82081	57608	65513	37483	25545	69238	79864	35194	32725	46924	38137	39210	44606	35794	40663	82125	75259	98505	84859	120590	98491	41783	33436	36125	39509	45423	21349	26029	16069	24476	19649	21537	17614	1786	1599	1744	1564	376	916
1.43_882.60		[M+H]+		[M+NH4]+	882.603	ESI pos	1.433	11444	10192	7848	14909	9072	10719	10388	3549	9048	11629	4376	5040	8740	7254	6392	8731	6723	8157	12816	10326	16485	11941	17840	16383	5292	3587	3751	4754	4168	2316	7753	4504	7315	5371	7526	4648	9928	4082	2971	3916	1059	3097
1.44_547.47		[M+H]+		[M+Na]+	547.47	ESI pos	1.441	25309	20734	21034	32236	20191	22024	5146	11196	19931	16094	9883	7991	10117	14753	9859	11625	13397	9340	11137	15625	13589	17267	21343	15708	4995	3584	3639	4575	4881	2450	9733	5004	7071	8284	11493	7168	4544	1744	2663	2619	466	2157
1.44_549.48		[M+H]+		[M+H]+	549.484	ESI pos	1.441	158923	135623	125708	199841	116523	130553	53207	70509	142188	132290	71310	51360	67420	87955	63626	79994	85710	61244	116657	144046	136820	155243	198418	157641	46442	38180	40737	45255	49404	20764	52891	24979	44302	48114	62965	37405	52835	17924	21130	27045	4714	23175
1.44_809.51		[M+H]+		[M+NH4]+	809.512	ESI pos	1.442	44131	41005	33772	49123	31820	33532	16212	18316	35859	35019	18848	12524	22392	21200	16453	20175	21982	21004	34509	38289	44077	40295	53189	46262	11644	11443	12491	11568	15214	7120	14761	7710	12481	11790	16976	12728	11251	6977	5241	7633	1800	6460
1.44_824.53		[M+H]+		[2M+NH4]+	824.529	ESI pos	1.442	31724	26240	25061	36360	28315	25542	6333	10774	22873	20375	12728	10201	11861	16965	10459	13212	13430	11407	13198	17362	20801	19874	24820	19988	4958	3526	4355	5427	6090	2945	11137	6261	10885	8125	13330	7190	3891	2924	2548	3399	772	2380
1.44_826.54		[M+H]+		[M+NH4]+	826.545	ESI pos	1.443	187806	171391	159035	225531	147319	156462	64203	66529	167200	162540	89305	62926	90360	99443	84810	92391	84717	88369	144507	165234	207226	186740	222954	198957	45091	45336	49566	53273	69557	30213	59394	34844	61197	48315	72207	38066	51825	28628	19202	31570	6824	23166
1.44_831.50		[M+H]+		[M+Na]+	831.498	ESI pos	1.443	8441	7249	7666	8897	6491	8229	4483	4683	7307	7315	4849	4342	5325	5317	4681	5172	5875	5171	6765	7997	7560	7775	8827	7554	3963	3665	4305	4463	4682	2877	4195	2741	3727	3969	4861	3430	3635	2751	2215	3079	960	2796
1.44_837.55		[M+H]+		[M+NH4]+	837.546	ESI pos	1.436	29729	29932	23793	38473	23233	24618	19650	10021	25395	28481	12881	11190	17682	18150	13074	16843	17333	20974	29041	26070	36486	30838	43529	32718	9889	8894	8987	7370	10818	5327	12975	7698	11690	8606	13013	10189	13749	6829	4325	6783	1564	5894
1.44_847.47		[M+H]+		[M+K]+	847.467	ESI pos	1.442	9668	7095	8280	10129	7343	8456	4356	5181	8638	8497	5864	3616	5890	5831	5125	5932	5760	5389	7468	8739	9375	9272	11021	9344	4036	3520	3840	4020	4264	2398	4247	2679	3970	3774	4575	3830	3999	2352	1751	2486	614	2234
1.44_852.56		[M+H]+		[M+NH4]+	852.557	ESI pos	1.436	24695	23446	23144	33377	22596	23022	7070	8600	19762	19022	8915	8828	10996	16250	10719	13108	11543	12264	13695	14200	18299	17313	23176	18069	5389	3837	4534	6029	6680	2664	10587	6687	11894	8458	13134	7101	5545	3094	2765	3292	808	2842
1.44_854.57		[M+H]+		[M+NH4]+	854.574	ESI pos	1.436	169879	154458	144618	218298	125280	145422	102945	50034	142391	163037	72098	68031	101514	98944	76924	94649	82438	91685	153130	145625	211804	162610	249083	214699	52524	43398	49119	48525	66757	25976	75156	39180	70063	50502	82229	45962	68989	33507	22933	34940	5890	27490
1.44_859.52		[M+H]+		[M+Na]+	859.524	ESI pos	1.436	6254	5734	5925	7164	5386	5541	5461	3618	6294	5206	4086	4103	4512	5225	3331	5206	3625	4838	5741	4642	7023	5818	7740	5996	3563	3268	3868	3884	3954	2688	4542	3232	3412	3836	4754	3922	5627	2766	2358	2941	886	2600
1.44_875.50		[M+H]+		[M+K]+	875.498	ESI pos	1.436	8158	7367	6774	9424	6563	6868	5651	4135	7650	7258	4076	4223	5960	5844	4616	5303	5571	5085	6886	6782	8633	7891	9687	7804	4003	3268	3206	3771	4047	2135	4687	3212	3797	3940	4359	3613	4964	2633	2069	2620	692	2581
1.45_521.45		[M+H]+		[M+H]+	521.452	ESI pos	1.448	19724	18421	15719	24068	13508	17251	4864	10209	17042	15564	9959	7813	8756	10782	8538	10228	9781	8630	8298	13204	9370	13362	19000	12792	4212	4258	4120	4761	5014	3130	2848	1440	2835	2629	3624	2272	4299	1718	2407	2492	605	2323
1.45_523.47		[M+H]+		[M+H]+	523.468	ESI pos	1.449	5452	5212	4610	8518	4568	6072	3951	3010	5198	6395	2838	3028	4178	4356	3447	4158	3963	3766	5576	7495	6889	8474	12002	8813	3863	3074	3342	3888	3878	2333	2652	1418	2682	2496	2985	2523	3241	1433	1446	1746	516	1670
1.45_798.51		[M+H]+		[M+NH4]+	798.511	ESI pos	1.448	21907	19855	18761	25784	16843	19522	5250	10751	18719	17387	11040	8419	8685	10210	11531	11126	9437	10356	10999	12518	15411	15235	17062	14235	4944	4247	4932	5485	5855	3035	2342	1586	2763	2634	3360	2147	3588	2182	2286	2762	781	2145
1.45_800.53		[M+H]+		[M+H]+	800.526	ESI pos	1.449	7134	6057	5362	8685	5909	6045	4283	2963	5451	6669	2697	3546	4282	4229	3838	4356	3824	4378	7196	7616	9743	9366	10803	9135	4757	3026	3852	3909	3870	2257	2457	1621	2206	2226	2936	2136	2596	1586	1222	1699	459	1306
1.46_495.44		[M+H]+		[M+H]+	495.438	ESI pos	1.456	25300	25197	20742	29779	18429	24325	9599	13249	20969	19853	13262	13080	14945	13834	13853	14537	12838	14144	17972	29430	25082	31306	43345	30718	13389	11462	14009	14204	14978	9752	10232	4919	10206	9044	10651	7742	7944	3663	4301	5133	1428	4169
1.46_755.47		[M+H]+		[M+H]+	755.467	ESI pos	1.456	11084	10364	9571	12641	10002	10446	4317	5941	9324	8241	5662	4933	5991	5974	5572	4389	5603	6149	10587	12036	12657	13783	15768	12272	5906	5035	5367	6166	7558	3617	3552	2655	3487	3579	4104	3296	2932	1716	1676	2286	642	1944
1.46_772.49		[M+H]+		[M+K]+	772.493	ESI pos	1.456	25468	21494	20031	30497	22529	23976	9849	12246	21940	22137	12518	10997	13437	13148	13175	12506	12525	12605	23723	26816	32048	32299	35881	28253	12668	10344	11243	12707	15117	7909	7997	5573	8337	7982	10276	6928	6398	3736	3270	4611	1320	3470
1.47_467.41		[M+H]+		[M+H]+	467.409	ESI pos	1.465	25852	20702	22344	21327	19346	25303	10241	13477	17224	17088	13624	14785	11956	12330	12406	13314	11843	11118	20532	25324	25934	30748	34152	25636	11976	10691	12123	14107	12629	9210	8900	6684	8663	8537	8750	7341	3187	1738	2088	2567	810	1846
1.47_727.44		[M+H]+		[M+H]+	727.438	ESI pos	1.465	11920	10384	10153	12107	9657	10274	4840	7266	10221	9034	7068	6416	5563	5564	6569	5879	5593	4949	11734	13492	12841	15149	14732	12433	6468	4981	6037	6684	7042	4436	4368	2784	3704	3616	5125	3562	1480	927	1078	1203	399	882
1.47_744.46		[M+H]+		[M+NH4]+	744.461	ESI pos	1.465	20276	17552	16160	22028	16234	18931	8340	12493	18805	16849	11803	10504	8560	10317	10748	8896	9815	9257	22150	25064	25280	25327	27095	23387	9458	9062	10221	11921	12160	6978	6588	4991	6996	6709	8468	5777	2321	1552	1820	1720	643	1494
1.49_307.04		[M+H]+		[M+K]+	307.04	ESI pos	1.489	4202	3391	4000	4621	4243	4357	4990	4705	4518	4916	4155	5421	3345	3244	3462	3355	2721	3051	6708	6617	5887	5998	5080	5261	6667	6950	6756	6539	5358	6690	1798	1313	1711	2893	1500	1829	3646	3799	3197	3501	1600	4808
1.50_122.07		[M+H]+		[M+H-HCl]+	122.07	ESI pos	1.503	11400	10178	10559	11780	9220	11217	10895	4763	9678	9352	7601	3125	7552	7424	6773	7393	7234	7499	8583	7548	8891	8227	7364	8603	6477	5414	5877	5313	5086	5331	8061	6048	5959	6427	6540	8703	4357	4019	3839	4296	779	4135
1.50_170.06		[M+H]+		[M+H-H2O]+	170.062	ESI pos	1.502	48342	44639	44913	50720	40782	47258	47286	17800	42437	39540	31396	12867	30442	33171	27644	32141	29580	29615	34820	32088	39680	35687	30961	36567	27211	22201	23618	22329	22504	20417	32438	24902	25669	27362	26534	35828	18194	17468	15129	18043	3080	17200
1.50_188.07		[M+H]+		[M+H]+	188.073	ESI pos	1.503	307274	287792	277460	319566	255590	307476	301468	111309	270005	250055	201186	79425	194829	203692	173302	202818	188997	190783	223502	204130	241255	217991	189987	236699	169437	138924	148746	140602	139539	125529	209651	155115	160792	171929	173698	230320	113740	108593	97996	111517	18975	109183
1.50_190.07		[M+H]+		[M+H]+	190.068	ESI pos	1.502	12765	11557	11849	13515	10633	13280	11877	4856	11430	10765	8232	3306	8239	8211	7280	8511	7725	8032	8938	8488	10219	9275	7635	9947	7086	6014	6378	5972	5307	5203	8806	6330	6394	7101	6869	9270	4524	4567	3918	4370	865	4283
1.50_265.11		[M+H]+		[Cat]+	265.108	ESI pos	1.504	7549	5655	5616	6887	4687	6616	6687	3330	6397	6074	4569	3064	5369	4414	5111	4698	4865	5362	5241	4421	5481	5323	4970	5324	4085	3462	4240	4091	4548	3351	5361	4500	4444	4730	4526	6488	3245	2832	2705	3454	1892	3397
1.50_309.14		[M+H]+		[M+H]+	309.136	ESI pos	1.502	392966	369146	350065	405063	320440	379978	389438	140855	336368	319166	254398	100729	247713	269216	225556	266348	241349	239649	283579	253560	316965	279535	235738	308442	205537	164605	179053	186748	163465	158145	262359	196561	205963	223518	222111	302821	141458	139605	114699	137601	21087	137067
1.50_311.13		[M+H]+		[M+H]+	311.128	ESI pos	1.502	14392	14355	14867	16089	11339	15859	14582	5911	12873	12203	10414	4242	10118	10252	9340	10625	10103	10541	11492	11109	12196	11134	9005	11468	8796	6696	7463	7730	7138	6972	11057	7820	7961	9051	9178	12555	5818	5484	5068	5454	1119	6023
1.51_279.12		[M+H]+		[M+Na]+	279.124	ESI pos	1.514	8729	7704	8580	8788	8044	9178	8029	6423	7851	8461	6628	5699	6711	5415	6018	6482	5678	5101	9870	7958	9088	9346	6734	9198	5806	5266	4871	4948	4673	4913	319	337	295	350	213	272	233	195	206	141	111	181
1.55_256.18		[M+H]+		[M+H]+	256.175	ESI pos	1.551	18381	18267	15753	20909	18791	22712	17004	16906	16254	16914	17714	17451	16014	14941	16814	17319	16004	14391	23789	19849	18407	20631	16765	18219	13352	10450	10956	10975	9826	11522	165	196	182	326	133	164	182	186	339	190	169	310
1.56_144.10		[M+H]+		[M+NH4]+	144.101	ESI pos	1.557	6104	5342	6557	5502	3901	8385	4882	6291	4580	4969	7043	4331	5829	1911	5313	2215	5111	4165	9524	9915	7040	7331	4659	9023	10461	8660	8763	6144	7603	8497	599	586	343	369	660	844	822	1041	929	776	235	903
1.56_190.10		[M+H]+		[M+H]+	190.104	ESI pos	1.561	14638	13185	15748	13625	10644	20026	12135	14243	11436	12451	16155	10488	13160	6756	13242	7948	11981	9161	23829	24845	18562	19802	12553	22130	26406	20510	20848	15603	18180	20541	1421	1094	780	681	1288	1794	1560	1958	1921	1449	322	1757
1.56_254.16		[M+H]+		[M+H]+	254.159	ESI pos	1.562	70239	67308	60461	74080	62416	86212	65126	74455	65183	75462	69265	68281	66586	54181	69243	68531	59403	55610	88745	92078	80728	81191	67959	84078	66615	48258	49549	47445	38414	48345	588	484	614	2277	607	541	400	406	1679	389	230	1240
1.57_524.30		[M+H]+		[2M+NH4]+	524.296	ESI pos	1.57	34877	25001	30980	35770	36656	32899	27700	18115	27517	24432	25529	15357	16801	22666	16713	19788	19554	18278	24913	25840	28430	25852	21965	24984	19177	16282	13844	16849	15340	13994	47591	35411	46221	31332	42287	50489	1977	2274	2486	3197	537	2032
1.59_496.27		[M+H]+		[M+H]+	496.265	ESI pos	1.594	10089	7616	11502	12545	9217	9061	9801	6945	11273	10245	7664	5501	7064	7163	6914	7698	7473	6323	11367	12472	12674	12736	12670	11918	8262	5879	6703	7474	5969	4005	19888	15727	13283	13464	26016	16133	3919	2041	1556	2653	588	1563
1.59_498.27		[M+H]+		[M+H]+	498.274	ESI pos	1.591	9436	9199	10768	13365	7650	12086	11109	6804	9068	11092	5338	5313	9725	6575	6960	7596	6655	6949	19441	16871	16509	16952	18497	18831	13084	9573	11476	8388	7294	5191	32758	23881	18450	19510	39105	22520	14836	7151	4642	8188	1905	6149
1.59_599.32		[M+H]+		[M+H]+	599.317	ESI pos	1.587	8572	6924	4908	7834	4845	9091	6919	4860	8947	6404	6936	3614	4994	2670	4301	5001	4612	5482	5806	5240	5196	4457	3904	5390	2220	3020	2483	1605	1484	3092	2420	1728	2358	1330	2819	2768	4527	2479	1779	4249	913	3311
1.60_122.07		[M+H]+		[M+H-H2O]+	122.071	ESI pos	1.599	325730	311162	335612	382140	310285	352104	304582	125442	301604	328534	223429	96627	247426	198954	207579	237550	229769	191141	423100	374227	394887	386003	268733	410016	242597	236107	227045	216054	177419	209882	390102	319543	320269	268528	395713	453373	155058	147048	132480	149765	21654	131435
1.60_146.04		[M+H]+		[M+H]+	146.04	ESI pos	1.599	5893	5569	6445	7091	5686	6332	5576	2396	5594	5876	4393	1691	4409	3761	3821	4336	4135	3323	7374	6888	7289	6854	4556	7545	5069	4376	4284	3963	3128	3854	6763	6082	5585	5033	7408	8617	2974	2693	2507	2583	352	2272
1.60_264.30		[M+H]+		[M+H]+	264.301	ESI pos	1.6	4184	4357	4426	5076	4423	4980	4204	1837	4042	4471	2773	1125	3244	2683	2735	3115	2673	2346	5670	4806	5426	4571	3431	5327	3070	3061	2833	1995	2397	2712	5137	4135	4521	3641	5598	5577	2157	1856	1509	1982	352	1626
1.60_267.10		[M+H]+		[M+H]+	267.104	ESI pos	1.6	55027	50360	56681	60793	47727	59678	50676	20175	50541	49519	37057	15199	41329	32377	34364	38198	36812	32608	65696	61743	60280	60123	41808	68771	40964	37466	37211	34955	29353	35048	62960	53471	55486	45309	65371	77782	24117	24072	22621	22630	3406	22328
1.61_555.29		[M+H]+		[M+H-H2O]+	555.288	ESI pos	1.609	3777	2836	3688	3373	2893	3890	2461	1525	2239	2079	1959	1238	1411	1093	1315	1594	1804	1526	3012	3173	3208	3417	3442	3102	2104	1727	1765	1870	1664	1422	3082	3781	3421	2111	5850	3752	17316	5794	5177	9792	2148	8749
1.61_573.30		[M+H]+		[M+H]+	573.297	ESI pos	1.609	6390	4718	5144	6262	4749	5739	4023	2214	3936	3306	2895	2250	2541	2391	2227	2805	2535	2405	5063	5063	5394	5996	5262	5476	3717	3049	3190	2585	2831	2261	6803	6132	5143	4850	10966	6057	30590	11243	8225	18034	3965	14543
1.62_254.16		[M+H]+		[M+H]+	254.157	ESI pos	1.622	6315	5562	6807	6578	6016	7598	6493	7765	6201	6665	5643	7525	5634	5636	6355	5859	5967	5716	7737	7305	6892	7027	6096	6410	5008	4734	4746	4840	3817	4973	284	240	201	230	206	226	76	155	252	150	243	254
1.63_122.92		[M+H]+		[M+K]+	122.922	ESI pos	1.627	10344	10755	12476	11705	8942	12851	10748	11108	9908	11725	8727	10618	8153	8170	8301	7428	7064	7235	12563	11729	11287	11638	9699	11551	7415	6803	6244	6159	5430	5805	6917	5367	5943	4977	6233	6936	3656	3732	3646	3189	1416	3132
1.63_206.88		[M+H]+		[2M+K]+	206.883	ESI pos	1.626	10839	11217	12502	13028	9284	13800	12240	12133	9970	11892	8612	11234	8160	8050	8765	6998	7286	7299	13650	12591	12393	12136	9946	12460	7130	6743	6267	6288	4992	6036	7389	5220	5933	4479	6050	7169	3663	3290	3352	3123	652	3103
1.63_274.87		[M+H]+		[M+Na]+	274.869	ESI pos	1.631	4027	3611	4419	3754	3863	4822	3725	4331	3894	4233	3893	4100	3949	3640	4129	3805	4344	4145	4209	3873	4254	3831	3791	4171	4572	4045	4143	4448	4299	4264	4283	4614	4082	4218	4358	4776	4549	4395	5215	4745	3128	4484
1.63_290.85		[M+H]+		[M+K]+	290.846	ESI pos	1.626	20607	20532	22247	23581	18379	25422	22622	22266	18220	21726	16646	20590	16901	15498	17707	15783	14596	14800	24651	22331	23711	21897	17847	22816	16338	13926	13611	13180	12581	12370	14530	11663	12303	11225	12715	14046	8727	8647	7909	7432	1352	7340
1.63_292.84		[M+H]+		[M+K]+	292.843	ESI pos	1.626	5296	5529	6549	6633	5540	7307	6072	6283	4883	5918	4896	5582	4578	4314	5013	4039	4249	4330	6670	6334	6728	6265	4955	6526	4375	3962	3576	3702	3549	3424	3835	3476	3493	3218	3123	4131	2420	2402	2217	2178	370	2121
1.63_458.77		[M+H]+		[M+K]+	458.765	ESI pos	1.626	4581	4590	5403	5613	4280	5831	4421	5208	4152	5337	4091	4694	4151	3648	4331	3878	3389	3588	5375	5087	5863	5076	4189	5206	3325	3145	3216	3078	2936	2943	3192	1964	2829	2603	2929	3180	1583	1683	1367	1244	166	1343
1.63_542.73		[M+H]+		[2M+K]+	542.726	ESI pos	1.626	5974	6090	6504	6937	5521	7241	5678	6574	5219	6178	5038	5887	5248	4763	5107	4869	4445	3998	7312	6525	7361	6480	4938	6582	4967	4241	4297	3956	3958	3672	4234	3294	3697	3238	3526	4045	2114	1745	1585	1436	98	1761
1.64_114.09		[M+H]+		[M+H]+	114.089	ESI pos	1.638	3701	3263	3535	3811	3340	3924	4093	4485	4823	4387	4132	4211	3184	3153	3339	3639	2975	2732	4239	3721	4015	3808	3468	3623	1784	1702	1612	1653	1788	1725	16307	14174	14333	13782	13693	18380	4633	5758	6130	5161	1784	5543
1.64_131.12		[M+H]+		[M+H]+	131.115	ESI pos	1.638	5020	4736	4844	4864	5014	5290	6189	6011	7088	6597	6342	6142	4502	4309	4641	5286	4219	3618	6084	5357	5467	5953	4730	5300	2011	1990	1994	1769	1646	2090	26379	23614	23846	23823	23157	31961	7461	8319	9558	7884	1749	8458
1.64_273.05		[M+H]+		[M+Na]+	273.046	ESI pos	1.642	7266	7313	6675	6860	6551	8114	1163	829	893	1083	875	847	877	669	779	910	898	892	5572	4192	5233	4654	5165	5226	3609	2660	2890	2328	2636	2634	4905	4914	4778	5385	5522	5685	3498	4796	4575	3796	1005	3554
1.65_149.06		[M+H]+		[M+K]+	149.057	ESI pos	1.652	5634	5181	5315	5789	5240	5975	5573	5416	6015	5568	5144	5718	4954	4397	4706	4957	4170	4121	6056	5229	5175	5268	4389	5337	3872	3558	3318	3299	3402	3449	1726	1448	1475	1611	1489	1858	1408	1677	1668	1599	865	1582
1.65_226.02		[M+H]+		[M+K]+	226.023	ESI pos	1.652	7971	6360	7256	8502	7072	7953	7212	6850	7329	6616	6826	7095	6161	5532	5884	5965	5472	5304	8057	6778	7153	6998	5326	6461	4381	4277	4658	3798	3840	4044	1487	1166	1240	1245	1415	1768	1283	1425	1300	1423	251	1272
1.65_242.00		[M+H]+		[M+K]+	241.997	ESI pos	1.647	26793	21336	24421	28624	21891	27236	21318	21775	17493	22220	17113	19146	15840	12705	13035	14421	12631	12924	26491	22013	20748	21780	17332	18755	10874	9262	10805	8019	8107	8754	3065	2285	2482	2256	2815	3094	1615	2391	1600	1737	210	1567
1.66_113.11		[M+H]+		[M+H-C2H8N2]+	113.106	ESI pos	1.664	43121	71634	35484	45446	19568	70040	46616	7070	30234	29609	10332	10775	12927	11431	9985	14137	11129	16988	17235	9618	14104	17799	8347	14340	22150	15635	22842	17814	11865	20749	19872	16177	10570	8153	14312	15634	18243	13803	16757	9640	13897	8877
1.68_176.06		[M+H]+		[M+H]+	176.064	ESI pos	1.681	11360	9671	11325	11165	9253	11289	10860	11044	11213	10985	11620	12212	9094	8136	9531	9751	9290	7975	11436	9484	9961	10520	8512	10323	8113	6994	7451	6818	6962	7468	11507	10390	38337	10161	11754	13891	12826	12610	14584	13375	2819	13287
1.68_192.04		[M+H]+		[M+Na]+	192.038	ESI pos	1.68	4866	4033	5172	4975	3884	4725	4677	4780	4536	4941	4726	5144	3707	3562	3769	3580	3626	3301	5391	4305	4421	4610	3565	4512	3263	2768	3029	2699	3155	2913	4139	3824	11033	3831	4227	5125	4329	4235	4448	4224	928	4395
1.68_86.10		[M+H]+		[M+H]+	86.0965	ESI pos	1.681	42391	35759	37898	41329	33428	40941	42628	39933	42157	40355	38163	42500	32082	29891	31725	30941	27866	26461	44657	40159	38152	39112	29024	40684	23141	21157	22232	19205	19357	21271	41011	32432	227349	36324	36592	45279	38514	41192	45513	41067	6773	40505
1.70_140.07		[M+H]+		[M+Na]+	140.066	ESI pos	1.7	4670	3919	3578	4752	3387	9598	3991	5812	4406	4690	4257	7271	4256	2678	4050	3748	3198	3019	6158	6625	5066	5732	3556	5487	3618	4586	5224	3202	3259	4653	935	890	1611	3393	1035	1392	920	936	2951	1356	1086	1735
1.70_145.05		[M+H]+		[M+H]+	145.048	ESI pos	1.704	8428	7315	9196	7988	7669	8733	7285	6654	6487	7179	6438	6337	9187	6985	7098	7884	6276	6261	29820	28704	26944	25875	19397	24475	11491	9885	9053	8483	8614	9137	19	32	171	85	81	139	55	54	25	42	21	52
1.70_206.13		[M+H]+		[M+K]+	206.132	ESI pos	1.704	12185	11235	11519	13209	11438	12937	11142	10547	10575	11528	10247	11888	11207	10747	10625	12009	10818	10573	26377	25635	26007	25763	21602	23880	14739	12945	12963	12481	13845	13164	5219	4885	5173	5473	5401	5867	4993	5609	6568	5958	5141	5377
1.70_266.20		[M+H]+		[M+H]+	266.201	ESI pos	1.7	5241	5034	4597	5598	3377	12432	5088	6855	5308	5192	3892	7711	5219	3367	5940	5073	4366	3457	7200	8148	5761	7709	4225	6561	5343	7568	7039	4254	4718	5902	1475	1560	1620	3079	1131	1824	1260	1384	4806	1728	1714	2092
1.72_176.06		[M+H]+		[M+H]+	176.064	ESI pos	1.723	12761	11068	11000	12916	12397	13756	11909	11705	13840	12741	11020	13084	10394	9411	9286	9814	9415	8499	11540	11676	11691	12115	8787	10323	7971	7009	6784	6435	6426	6596	3961	2733	38337	2709	3106	4225	2656	2450	2629	2595	576	2715
1.72_354.28		[M+H]+		[M+H]+	354.277	ESI pos	1.724	18989	16915	17675	20082	16353	22063	17591	18622	17142	17898	15321	19104	18652	15793	15526	16164	19674	18162	17125	20223	19043	22174	15944	16892	25805	16203	18407	15944	17399	16898	337	248	215	481	273	276	258	197	516	208	281	357
1.72_86.09		[M+H]+		[M+NH4]+	86.0941	ESI pos	1.723	37067	33100	33415	38024	35113	41612	37429	37782	39304	37895	31509	36105	28646	28143	26859	29532	26696	22581	36959	32492	34071	35590	22971	30170	20499	18822	17112	15916	16316	17223	9785	7469	227272	7861	7758	10086	5965	5894	6656	6411	1501	7032
1.73_228.15		[M+H]+		[M+H]+	228.145	ESI pos	1.731	85267	72836	83492	100630	63463	98221	86637	89515	77749	89055	56074	88896	78887	68456	62219	72987	65898	64426	111128	97316	93540	103087	83346	94421	78707	70888	58491	58246	54075	55273	135	231	185	807	231	153	144	130	652	132	80	264
1.73_322.05		[M+H]+		[M+K]+	322.053	ESI pos	1.725	4696	4312	4979	9426	4373	3646	12740	13068	10026	16760	6349	21341	14423	6470	7823	12859	11128	8297	7465	7186	9063	7846	4502	10008	4685	4228	4061	3132	2855	3720	1915	1547	2399	1681	2526	1636	2683	1860	756	1655	347	1779
1.75_156.04		[M+H]+		[M+H]+	156.041	ESI pos	1.746	7524	6740	7459	8323	5721	16689	7134	9646	6753	7726	6467	11862	6884	4082	6642	6174	5592	4591	10036	11307	8459	10596	6235	8763	6873	8869	8525	4978	5957	7616	3080	3505	3121	4605	3108	3468	2247	3290	5059	3293	3049	3257
1.75_305.16		[M+H]+		[2M+H]+	305.156	ESI pos	1.753	9979	8553	9657	12464	8222	9506	7570	8019	9474	12019	7986	8108	7451	8032	7917	7543	6873	7517	14615	11313	13640	13291	10977	9921	8852	9454	6710	7351	7350	6548	127	95	72	91	77	62	43	90	91	83	85	79
1.78_104.05		[M+H]+		[M+NH4]+	104.052	ESI pos	1.781	943	795	781	891	843	824	744	813	815	814	708	814	698	487	570	736	491	558	1223	1071	1133	1145	844	1124	654	641	590	568	562	544	10749	7051	7575	7904	7972	10195	5957	7185	7153	6633	899	6798
1.78_123.05		[M+H]+		[M+H]+	123.054	ESI pos	1.783	144235	193566	132378	200721	84328	170192	284078	86338	109381	142717	71074	109634	133242	67694	75590	142878	137255	115342	135298	104855	166252	119750	97468	215029	80497	56438	68066	41636	39552	47068	59144	45296	79888	74517	89327	50478	192340	119252	33644	107601	13391	84744
1.78_133.03		[M+H]+		[M+H-C2H4O2]+	133.032	ESI pos	1.781	7578	7049	7274	7915	7005	7837	7164	6979	6877	7093	6208	6728	5831	4560	5310	5876	4924	4597	10836	9742	9491	9828	6851	8951	6428	5284	5604	4645	4810	4724	84641	59377	59088	62433	64823	84900	48953	54867	60175	55955	7590	54031
1.78_152.05		[M+H]+		[M+H]+	152.053	ESI pos	1.781	632	578	611	711	559	707	541	630	613	569	611	521	460	400	542	465	573	428	994	926	805	758	562	755	549	479	576	411	431	421	6109	4782	4486	4879	4809	6761	3698	4238	4486	3976	689	4189
1.78_159.07		[M+H]+		[M+H]+	159.075	ESI pos	1.782	6124	6366	5687	6506	5820	6862	4996	3776	4447	4535	3672	4334	4407	3748	3717	4914	4007	3567	4888	4190	4721	4472	3549	4401	3063	2596	2827	2369	2158	2519	5235	3980	4781	4660	4339	5728	11623	12680	12529	11845	1711	12402
1.78_181.06		[M+H]+		[M+H]+	181.055	ESI pos	1.783	30056	26461	26341	27163	32929	30584	17728	24123	25032	20539	23815	18835	23970	20175	21965	24025	21684	20456	24761	23613	20981	21824	18870	16273	19243	16581	18034	15819	16684	16271	37185	27875	26971	28547	28131	35963	53805	72789	96205	75166	14320	78677
1.78_194.02		[M+H]+		[M+H-C9H10]+	194.02	ESI pos	1.781	2809	2548	2447	2784	2675	2927	2593	2617	2648	2374	2339	2193	1918	1708	1988	1891	1793	1608	3735	3474	3703	3113	2651	2982	2201	1867	2226	1817	1835	1808	28951	21477	19739	22132	22046	29735	16784	18653	20954	19291	2948	18213
1.78_197.03		[M+H]+		[M+K]+	197.028	ESI pos	1.783	5484	4669	4667	4559	6338	4863	3251	4763	4742	3537	4769	3641	4515	3549	3991	4385	4081	3938	4338	4189	3917	3958	3651	2912	3926	3371	3743	3443	3518	3230	4834	4418	3918	4139	3985	4745	7193	9683	12705	10001	2739	10523
1.78_209.99		[M+H]+		[M+K]+	209.992	ESI pos	1.781	1033	925	822	982	824	985	805	811	882	883	763	759	710	653	707	777	613	565	1367	1231	1211	1158	883	1036	872	641	812	667	690	636	8708	6958	6028	7110	6444	8680	4816	5581	6408	5779	1086	5504
1.78_365.05		[M+H]+		[2M+Na]+	365.05	ESI pos	1.781	198	170	207	200	126	158	200	177	127	95	139	159	79	85	81	111	69	38	329	369	377	277	165	278	126	118	95	83	76	97	10335	6511	6925	7572	7019	11050	4313	5350	5575	5367	229	5651
1.78_433.04		[M+H]+		[M+Na]+	433.04	ESI pos	1.781	191	131	139	141	129	111	125	150	159	171	146	138	81	58	41	69	68	60	346	284	293	281	166	234	99	95	76	55	90	107	6872	5042	4297	5032	4581	6844	3200	3585	3832	3590	279	3339
1.78_536.08		[M+H]+		[M+Na]+	536.085	ESI pos	1.781	22	13	14	17	6	6	9	6	16	20	7	6				6	12		54	15	47	27		30	15	6		6	6	6	5812	3774	3414	4031	3621	6368	2012	2408	2744	1987	22	2304
1.80_270.16		[M+H]+		[M+H]+	270.157	ESI pos	1.797	5708	4839	4399	5072	5352	6001	5638	7152	5658	5687	4841	5948	5884	4804	5832	5201	4372	4400	8256	7289	6569	7627	6105	6221	4853	4875	5292	4829	4479	4145	105	98	97	420	85	133	44	93	252	121	107	175
1.82_130.05		[M+H]+		[M+H]+	130.048	ESI pos	1.819	2190	2427	2658	2844	3138	2701	2295	1695	3067	2568	2733	2388	2571	1698	1663	2875	3677	2017	4256	4608	4439	5509	3252	4217	1550	1610	1863	702	698	1529	5020	3280	4126	3211	4020	4180	3242	4594	3707	4446	708	3390
1.83_184.06		[M+H]+		[M+Na]+	184.055	ESI pos	1.828	1375	1323	1392	1581	1335	1602	996	1192	1308	1011	1030	650	1241	1096	972	1277	1472	1089	2346	2375	2144	2400	1642	2211	1473	1203	1115	932	852	1170	1972	1320	1674	1386	1429	1982	2469	3131	2825	2845	348	2482
1.83_206.04		[M+H]+		[M+Na]+	206.038	ESI pos	1.83	3120	3019	3097	3381	3100	3613	2396	1350	2884	2372	2345	1524	2754	2307	2422	3020	3659	2333	5695	5541	5204	5450	3855	5074	3041	2836	2695	1971	1859	2648	5131	3364	3725	3506	3584	4414	5517	7276	6574	6153	760	6189
1.83_331.21		[M+H]+		[2M+K]+	331.205	ESI pos	1.835	5434	4465	4517	4039	3858	5651	6277	6022	5436	5604	4868	4895	5073	5113	4563	4810	6178	4144	5173	5915	5792	5764	5545	6097	5936	4853	5337	3901	3504	5989	836	912	804	1146	738	363	792	821	1049	970	781	879
1.84_214.11		[M+H]+		[M+H]+	214.107	ESI pos	1.84	163288	151109	159311	158761	129292	180061	166731	150464	141348	170546	135751	149725	174572	124782	165170	125619	177475	150573	157431	154194	150113	135145	138559	152553	161998	146233	171955	149357	132622	155248	2546	4248	4316	7652	1826	2875	2419	2187	5997	3722	2792	4462
1.84_214.12		[M+H]+		[M+NH4]+	214.124	ESI pos	1.841	199544	203733	204677	224952	158118	238697	282711	271549	206395	217674	168586	272567	203475	199120	169885	203982	187340	172399	279311	296949	283599	266265	247488	261599	227482	193718	183509	169038	157417	205359	83	61	119	1702	146	25	138	125	1430	94	54	399
1.85_298.02		[M+H]+		[M+NH4]+	298.023	ESI pos	1.849	8605	7861	7925	9625	8500	9095	9011	17230	9637	13442	11833	20130	11874	8706	12164	10728	9574	8716	13208	13100	10129	11799	8507	9119	5753	6572	6715	4922	4486	6874	5243	3581	3988	3641	3717	4812	3634	4305	4459	3716	505	3954
1.85_309.16		[M+H]+		[2M+Na]+	309.159	ESI pos	1.852	7267	6529	6972	7436	7245	7101	7190	5546	6611	7183	7184	6121	5658	6931	6305	6890	5823	5425	7442	7245	7115	7653	5885	6330	4636	4745	4466	4467	3806	4422	3286	2717	2787	2839	2890	3448	2495	2624	3136	2380	855	2101
1.85_377.15		[M+H]+		[2M+K]+	377.146	ESI pos	1.852	14964	14281	13550	17164	15121	15999	14548	15659	15439	16724	16365	16344	15568	15432	15859	16170	13768	13622	17943	14210	15535	17457	13712	14244	10969	11338	10718	9390	8418	10088	8375	6082	6438	6143	6615	8154	5099	7648	7511	6359	1763	5852
1.85_456.27		[M+H]+		[2M+NH4]+	456.269	ESI pos	1.852	4757	4243	4274	4658	4562	3037	4156	2638	4315	3513	3906	1650	3211	4309	3449	4131	3396	3095	4119	3524	4892	3718	3795	4158	3638	3182	3262	3493	2999	3115	2270	2006	1789	1574	2128	2653	1669	2021	2053	2000	636	1515
1.85_72.08		[M+H]+		[M+H]+	72.0809	ESI pos	1.85	21432	19191	20128	20963	19656	21600	20347	17231	21567	20544	19520	16224	16397	15847	17173	18305	16260	14197	20354	18839	18713	18920	16412	18723	14344	13032	11721	11153	11230	13118	8492	7518	7535	6550	7195	9853	6953	6947	8251	7351	2766	6562
1.86_148.03		[M+H]+		[M+Na]+	148.033	ESI pos	1.863	775	662	853	832	752	720	876	820	918	809	829	1018	847	669	743	677	677	614	881	960	917	837	792	760	678	863	812	724	646	749	4878	3684	3505	3990	3623	5401	5504	6148	6426	5016	837	5751
1.86_160.03		[M+H]+		[M+Na]+	160.035	ESI pos	1.863	21509	17961	19345	20938	20566	21797	20467	17784	23125	21485	20628	23359	17667	17336	17433	18577	15779	15383	27902	26129	24351	23819	20137	22160	13802	13230	11683	11782	11900	12572	16204	12679	12311	10804	11148	17928	9112	10505	11706	9842	1821	9967
1.86_205.07		[M+H]+		[2M+H]+	205.067	ESI pos	1.865	3891	3010	3292	3636	3745	3581	4081	5687	4066	4178	4864	4816	3580	4412	4313	3611	2965	2532	5799	5431	5066	5560	5375	4231	5330	5091	5447	4365	3789	5903	19442	16170	17811	98641	18759	22219	23275	30936	33161	26732	6169	25377
1.86_226.04		[M+H]+		[M+NH4]+	226.042	ESI pos	1.856	5437	4996	5233	5712	4921	5763	5555	5401	5443	6080	5730	6623	4883	4726	4983	4935	4095	3998	5597	5317	4413	4695	4200	4518	3530	3260	3261	3073	3095	3168	2107	1528	1634	1875	1505	1938	1562	1655	1633	1575	352	1678
1.86_258.15		[M+H]+		[M+H]+	258.151	ESI pos	1.862	5040	4753	5717	5786	4259	6067	5480	5207	5017	5760	4640	5989	5603	4922	5163	4797	4656	4652	7198	6668	5858	5774	5895	5911	4874	4472	4256	3725	3645	4166	67	108	101	245	56	92	630	450	155	356	89	83
1.86_277.09		[M+H]+		[M+H]+	277.089	ESI pos	1.864	2578	1631	1773	2048	2012	3713	1564	1403	1719	1847	1834	1795	1368	1509	1247	1294	1178	1086	4063	3626	3320	3132	2811	2705	3286	2997	2331	2877	2473	2487	5882	5380	5672	7336	5020	8230	5735	6911	11358	7163	1484	7219
1.86_296.01		[M+H]+		[M+H-H2O]+	296.007	ESI pos	1.864	4234	3095	3496	3735	3731	4376	3572	4112	4615	4246	4121	5535	3984	3798	3932	3342	3273	2885	5694	4969	4208	4788	3905	4092	2634	2735	2666	2444	2121	2633	3238	2624	2687	2082	2463	4239	1843	2150	2122	1841	325	2177
1.86_307.14		[M+H]+		[M+K]+	307.143	ESI pos	1.861	5870	5503	5348	5832	6065	6455	5188	4239	6144	5731	5523	4759	4897	5275	4790	5408	4206	4082	7503	6500	6327	7088	6312	6313	3888	3887	3500	3411	3479	3632	4542	3613	3738	3329	3754	5213	2402	2997	3563	3087	653	2980
1.86_363.13		[M+H]+		[M+H]+	363.13	ESI pos	1.861	838	562	667	720	626	870	677	591	817	614	754	696	704	725	665	620	664	714	818	965	703	650	688	789	784	742	828	885	806	888	5321	4651	4507	4573	4944	6894	5254	7397	6990	6541	1405	6849
1.86_375.13		[M+H]+		[2M+K]+	375.129	ESI pos	1.861	8260	5977	7272	7651	7760	7903	6672	6194	8321	7716	7493	7981	6768	7236	6494	6125	6782	5659	9969	8744	8573	8651	8115	7150	5907	5405	4746	5239	4849	5184	6140	5215	5142	4292	5253	6657	3406	4386	5157	4119	1141	3986
1.86_70.06		[M+H]+		[M+H]+	70.0639	ESI pos	1.864	23970	23868	25723	24754	25721	25670	26171	22262	26348	24345	25062	24090	21334	20245	22188	24347	20024	15999	30120	28288	28821	24730	20876	26962	16882	17220	15092	14400	13826	17190	16435	15022	12825	12855	14202	18128	10439	11799	12732	10200	2648	10718
1.86_86.06		[M+H]+		[M+H-H2O]+	86.0581	ESI pos	1.863	157	174	223	158	140	132	191	126	157	149	171	161	120	140	153	155	101	94	185	172	268	248	142	251	215	313	282	300	307	375	3679	3148	2732	3568	3282	4458	4538	4833	5506	4684	744	4734
1.87_139.10		[M+H]+		[M+H]+	139.095	ESI pos	1.871	5267	4190	5166	4843	5296	4576	6103	8242	4539	4747	3788	9795	4752	4150	4901	4997	4079	3389	5588	5309	5588	5810	4613	5796	3969	3230	3174	3406	3469	3378	10566	9942	8993	7358	10460	10772	4414	3565	3207	3518	761	3635
1.87_184.09		[M+H]+		[M+Na]+	184.092	ESI pos	1.867	22404	18601	19971	20841	17940	24279	17144	16496	18148	17935	17910	20043	16597	12117	15672	12842	14408	13017	18769	17410	15560	14582	14036	16165	15378	14455	12814	12964	11969	13893	498	648	628	817	680	687	632	753	1018	593	828	625
1.88_124.04		[M+H]+		[M+H]+	124.037	ESI pos	1.877	7252	6568	6332	7049	5788	7016	4823	3010	4424	4569	3375	3758	3637	3793	3479	3964	3574	3102	3564	3182	3530	3112	2403	3776	2667	2143	2055	2227	1697	2403	1514	1069	1474	841	1296	1594	2246	2203	1851	2317	254	2132
1.88_144.10		[M+H]+		[M+H-H2O]+	144.1	ESI pos	1.879	11197	9681	10473	11077	10735	11417	9832	9161	10346	10624	9412	9385	8337	7565	8227	8555	7140	7330	14979	12935	12396	13458	10176	12519	6409	5485	5391	5315	4783	5449	601	730	851	654	565	640	596	583	565	701	714	565
1.88_256.08		[M+H]+		[M+H]+	256.081	ESI pos	1.878	10134	9119	8548	9422	8724	9903	7100	4290	6517	6755	4918	5252	5300	5250	4703	6001	4906	4390	5165	4773	5562	4643	3906	4996	3407	3140	3076	3014	2626	3048	2029	1498	2204	1363	1750	2249	2625	2790	1938	3392	421	3044
1.88_278.06		[M+H]+		[M+Na]+	278.059	ESI pos	1.876	31454	26341	25376	27565	23501	32772	21887	15501	21311	22529	16338	21054	20006	16621	17981	18400	16457	15146	18708	15488	15811	16628	11776	17129	12297	10899	9032	11691	8699	11591	6841	5230	7455	7170	6397	9252	11644	12585	8688	11836	1588	10554
1.88_294.04		[M+H]+		[M+K]+	294.035	ESI pos	1.881	18164	14906	14102	13723	12909	11083	9153	6239	11309	9736	7729	8635	8083	8993	8784	8151	8418	7312	10070	6878	7720	8342	6959	7324	6896	5713	5117	6111	4486	5905	3450	2294	3006	1438	3269	4698	4048	5211	3947	5136	855	3679
1.89_383.15		[M+H]+		[M+H]+	383.148	ESI pos	1.887	719	609	670	690	467	524	594	524	791	382	736	675	519	762	631	502	597	495	633	696	567	554	651	815	609	728	794	648	696	597	1255	5529	2829	2032	10458	1237	10601	11576	1360	1166	1078	1141
1.91_310.17		[M+H]+		[M+H]+	310.175	ESI pos	1.905	4383	4363	4459	5016	4832	5071	4024	4124	4377	4422	3848	3918	3149	2892	3091	3371	3036	2862	9116	7526	7622	7925	6317	7548	2204	2223	1927	1899	1716	1983	17628	14084	15328	14463	13923	19763	5456	6202	6693	5389	1165	6180
1.93_152.07		[M+H]+		[M+H]+	152.068	ESI pos	1.928	16650	18219	17916	19714	12436	20085	22413	15793	16732	19047	15562	17519	14151	8771	12022	10640	13727	11453	17813	17268	18711	17450	12002	20892	15885	10965	11564	9561	10852	10338	6477	4364	4462	3338	5945	7110	5235	5390	4831	4422	1138	4613
1.93_447.16		[M+H]+		[M+Na]+	447.158	ESI pos	1.932	17405	18160	14609	17900	16025	22225	15382	12158	15531	15326	13467	14021	15837	12188	13832	9628	12434	11227	50957	40336	50935	44192	28836	41598	23741	20266	15486	15728	18856	18401	34038	24241	25165	28607	21537	32026	8721	9944	14246	9850	1498	8796
1.93_463.13		[M+H]+		[M+H]+	463.132	ESI pos	1.93	17163	18842	15301	19652	17336	21597	16366	12788	15754	15928	12923	14371	17453	11084	14998	10557	13214	11724	47095	41895	53000	47600	31049	42732	27006	22195	16668	16383	19346	17914	33276	24996	26237	30807	23943	31172	8536	9680	14691	10409	1536	8679
1.94_244.14		[M+H]+		[M+H-H2O]+	244.138	ESI pos	1.942	22068	23333	25024	30474	15469	28104	27088	23044	17332	26921	14785	24664	26852	19273	19468	15999	20717	18117	33254	27580	29558	29384	24106	26836	22221	18005	19973	15655	15504	16766	135	168	136	685	173	162	170	116	631	151	104	307
1.94_333.03		[M+H]+		[M+Na]+	333.028	ESI pos	1.942	3760	3262	3461	3684	3452	3794	2947	3011	3330	3215	2721	3136	2526	2763	2690	2889	2740	2530	3136	2554	2795	3003	2646	2908	2986	2590	2619	2245	2327	2376	3188	2946	2889	2906	2585	3920	3501	3784	4273	3514	1093	3557
1.94_581.24		[M+H]+		[M+H]+	581.242	ESI pos	1.935	7324	7511	5367	5691	5579	9530	5959	3935	5527	6288	5598	5072	6437	5385	5922	3120	5844	4392	18256	15777	18506	14072	12219	15047	10855	9170	8638	7548	11103	10415	18940	14836	14799	17290	11995	15374	5027	5934	8074	5753	1249	5532
1.95_126.09		[M+H]+		[M+H]+	126.091	ESI pos	1.946	9619	8026	9088	8977	8598	10072	10703	10353	11638	11119	9786	10293	8131	6550	6015	7248	6449	5954	16564	12602	13361	14034	9844	12333	6515	5954	5794	5349	5078	5427	2421	2084	1885	2097	2035	2670	1691	2084	2092	1793	214	1949
1.95_227.08		[M+H]+		[M+K]+	227.076	ESI pos	1.948	19540	15454	18007	20037	17532	19356	21533	18912	22022	21480	19528	19113	15823	15206	13803	15624	14129	12235	30566	21712	26071	25915	20333	22560	12629	12186	11648	10657	10030	11704	4443	3853	3848	3862	3787	5349	3066	3806	4937	3571	466	3716
1.95_233.08		[M+H]+		[M+Na]+	233.084	ESI pos	1.948	7627	6762	6947	7997	7492	8438	8784	7971	9283	9335	8783	9251	7450	7309	6658	7121	7892	5818	12584	8656	10887	10969	9940	9132	6467	6209	5731	5795	5458	6815	2810	3012	2573	2567	2766	3313	1984	2056	2643	2434	1137	2043
1.95_367.17		[M+H]+		[2M+H]+	367.171	ESI pos	1.946	4956	4546	4738	5142	4621	5457	5121	4509	5352	5564	5699	5229	3678	4574	4567	3758	4312	3713	7708	5162	6630	6518	5762	5471	4347	4001	3984	4323	4486	4538	2148	2451	2221	2095	1653	2429	1601	1905	2461	1733	1024	1749
1.95_389.16		[M+H]+		[M+H]+	389.156	ESI pos	1.946	4530	3730	3472	3413	3986	4207	4211	3572	4443	4603	5082	4349	5125	4822	4160	3421	4945	2615	5290	4858	5236	5391	5156	4630	4022	3476	3849	3940	4126	4939	1762	1865	1693	1696	1523	1751	1030	1100	1530	1355	543	842
1.97_463.13		[M+H]+		[M+NH4]+	463.129	ESI pos	1.971	13925	13988	11573	12709	12487	16774	7495	8899	12196	10382	12496	6467	9032	9565	8759	7522	6920	8457	36870	27752	31895	32689	25404	26131	20856	18797	17675	13600	15674	18170	29872	24002	26995	23381	19261	42389	11057	11030	13734	12238	1902	9927
1.98_164.03		[M+H]+		[M+Na]+	164.026	ESI pos	1.983	7452	6802	7374	7854	6919	8196	6876	7594	7446	7377	6759	7032	6412	5846	6041	6290	5813	5380	8248	7385	7475	8028	6444	6733	6449	6160	5670	5634	5054	5885	3842	3483	3425	3122	3283	4164	3147	3540	3637	3195	601	3165
1.98_411.14		[M+H]+		[M+K]+	411.144	ESI pos	1.983	10431	8076	9192	10044	8700	10623	11156	9760	11786	11353	11196	10057	3678	4253	4409	4273	3999	3870	18788	13359	14125	14989	9634	13352	8758	8045	6798	7246	5789	6817	472	357	424	361	327	440	369	367	518	338	331	415
1.98_451.14		[M+H]+		[M+H]+	451.14	ESI pos	1.982	7259	6565	6849	6719	6029	7149	6243	5555	6842	6739	6364	6289	5291	5218	6049	5601	5932	4863	6657	6412	6976	5784	5913	6493	6836	5694	5464	5482	4915	5455	3094	2362	2421	2290	2235	3638	2245	2351	2752	2367	220	2640
1.98_456.16		[M+H]+		[M+Na]+	456.165	ESI pos	1.984	3628	3244	3329	3043	3463	3515	3030	3078	3790	3396	4113	3670	3380	3783	4324	3106	4448	3939	2710	2694	3178	3165	3358	2743	4352	4013	4004	4271	3754	4310	4544	4240	3727	3604	3648	4575	3585	4060	4397	3662	1461	3948
1.98_74.06		[M+H]+		[M+H]+	74.0587	ESI pos	1.983	6097	5410	6227	7017	6422	6856	6260	6278	6135	6220	5351	5805	4944	4462	4885	5403	4002	3441	8268	7272	6765	7706	5414	6795	4573	4526	4142	3979	3774	3619	2340	1817	1758	1798	2115	2859	1806	1985	1755	1825	241	1983
1.99_271.15		[M+H]+		[2M+Na]+	271.149	ESI pos	1.991	4120	4655	4687	6696	2830	5758	5904	5725	3990	6021	3238	5623	5483	4278	4454	4489	4346	4662	6671	5988	5874	6000	5127	6414	4788	3843	4226	3749	3060	2800	643	637	520	751	639	633	571	592	865	476	572	640
2.00_203.11		[M+H]+		[M+H]+	203.113	ESI pos	2.001	1478	1522	10001	19653	1126	9512	1649	9590	2507	2257	1723	10805	28429	4493	35916	1349	2240	1096	2762	2296	1633	1408	9482	31574	1133	11429	9624	881	810	833	744	3394	1608	2087	5086	920	2659	2383	530	485	306	441
2.01_266.08		[M+H]+		[M+H]+	266.076	ESI pos	2.012	13661	13372	10248	16268	13518	18881	14942	18588	12474	16876	10968	26586	10748	7098	8407	9655	5031	5977	11251	9645	8272	6806	3879	5224	196	201	171	196	187	349	2263	1174	1638	1916	1453	1863	60	92	129	98	61	135
2.01_282.05		[M+H]+		[M+H]+	282.047	ESI pos	2.014	10123	10295	8104	12536	10459	14287	11711	14187	9526	12076	8003	20001	8913	4970	6150	6722	3838	4635	8630	7544	6059	4993	2641	3882	84	64	68	80	98	181	921	519	661	959	582	831	55	44	56	50	6	65
2.02_365.10		[M+H]+		[M+Na]+	365.103	ESI pos	2.023	49188	66059	27793	69785	28409	95356	41887	29331	55706	55639	69227	25421	30119	23174	49113	29361	16259	38448	23339	32778	21814	17127	73379	20854	15213	24151	17001	20976	30134	44567	16045	12586	27459	16768	11710	12696	8733	11374	8280	4672	29928	66020
2.02_381.08		[M+H]+		[M+K]+	381.077	ESI pos	2.023	74396	95970	45965	105933	48144	136553	65041	48544	79663	76327	94784	39325	46742	33855	74705	41429	25246	60156	38133	49458	32172	26758	97705	32711	27719	39231	26788	31705	48963	64989	25089	17548	40220	23901	17396	19915	12221	15281	9868	7527	27304	78613
2.03_325.11		[M+H]+		[M+H-H2O]+	325.109	ESI pos	2.027	1252	1336	976	1433	957	1763	1056	999	1308	1317	1400	890	944	844	1242	873	791	1054	835	1110	798	803	1656	871	861	961	795	828	1290	1495	935	1002	1477	1224	852	814	863	969	959	651	2616	3220
2.06_188.03		[M+H]+		[M+H-CH4O]+	188.034	ESI pos	2.064	2364	2234	2135	2495	1880	2365	1785	2594	2115	2120	2161	2082	1716	1451	2033	1617	1407	1311	2391	2376	2109	2192	1387	2006	1174	1087	1229	936	889	1266	10992	6616	7773	9987	10307	9977	4570	4662	5447	3981	801	4554
2.06_230.08		[M+H]+		[M+H]+	230.079	ESI pos	2.06	9913	10242	7213	9763	9725	13297	10793	16200	10226	14290	10342	21910	11705	5714	9862	7377	5416	6982	8297	6443	5613	5328	3246	4298	16	34	34	8	6	366	1595	1284	1312	1577	1441	1680	41	10	21	10	6	12
2.07_130.05		[M+H]+		[M+H-H2O]+	130.048	ESI pos	2.073	109182	108273	105542	133081	97258	115459	183718	150916	154802	195634	139100	190215	129602	98097	114249	119176	97393	98275	120951	101765	92176	106997	71455	110682	65706	56664	55909	52956	48280	52935	70453	53089	53852	55337	53731	70934	138461	159100	144083	140463	17991	145153
2.07_151.05		[M+H]+		[M+H-H2O]+	151.046	ESI pos	2.071	15711	15556	16454	14435	13671	14882	14167	14505	18813	14504	15363	12395	15587	15360	16225	13800	14715	13929	12845	11098	11011	13408	10296	12818	11152	9337	10651	10049	9040	8774	11502	8438	8697	8461	8482	11397	19944	22823	22817	20369	4091	21419
2.07_152.03		[M+H]+		[M+Na]+	152.031	ESI pos	2.07	11131	10952	12078	10639	9253	10675	9532	10515	13348	10018	11338	8733	11227	10322	11772	9651	10506	10041	8929	8371	7436	8762	7095	9077	7996	7115	7392	7166	6841	6114	8242	6519	6129	6455	6349	8151	15035	16530	16956	15720	2783	15587
2.07_169.06		[M+H]+		[M+H]+	169.057	ESI pos	2.071	47350	48995	49298	49374	42226	47339	43380	45641	58119	44560	49144	40976	47935	47663	48390	45322	45218	44356	40028	35386	35569	42342	32774	40799	36002	29847	30600	30715	27296	27024	35707	27249	26988	26759	27380	35050	63093	69061	74115	66912	12531	65189
2.07_185.03		[M+H]+		[M+K]+	185.03	ESI pos	2.07	15141	14606	16725	16010	13453	15157	13461	14327	17793	13952	15166	12466	16361	15663	16031	14102	15831	14469	13271	12022	11941	14289	10870	13348	12292	10308	10340	10258	9093	9626	11560	8793	9191	8733	9061	11599	19474	19992	22768	19939	4654	19427
2.07_191.04		[M+H]+		[M+Na]+	191.038	ESI pos	2.068	9082	8191	8749	7734	7785	8582	5950	7149	9519	6397	8111	5812	7090	9271	7957	7148	8119	7239	6679	5942	6750	6971	6733	6276	7604	6876	7401	7499	7282	7016	6842	6251	6844	5922	6574	7926	10789	11925	14255	11966	4177	11786
2.07_207.01		[M+H]+		[M+K]+	207.013	ESI pos	2.067	4067	3256	3880	2836	3492	3707	1983	2850	4048	2057	3242	1718	2801	3936	3328	2865	3368	2750	2358	2285	2684	2861	3061	2263	3679	2962	3377	3402	3403	3174	3012	3025	3002	2808	2772	3415	4479	5140	6088	5396	1890	5134
2.07_304.16		[M+H]+		[M+NH4]+	304.162	ESI pos	2.074	3694	3997	3730	4538	3449	3866	4753	3577	3894	5435	3380	5190	4551	3391	3935	4419	3305	3295	8022	6343	5235	7259	4214	7121	2843	2506	2409	2605	2058	2202	2782	2116	2162	2127	1958	2640	1479	1745	1583	1493	290	1488
2.07_84.04		[M+H]+		[M+H]+	84.0433	ESI pos	2.073	11243	10853	11279	14451	10456	12419	18067	15645	16444	20152	13678	20294	13266	10295	11877	12456	10197	10564	12596	10634	9712	11276	8125	12063	7336	6438	5823	5169	4959	6026	7674	5820	5575	5819	5912	7560	15325	16071	15137	14606	2049	15527
2.08_448.14		[M+H]+		[M+Na]+	448.137	ESI pos	2.083	20667	13570	17186	13939	16057	15297	7444	12228	17921	7717	21597	4959	7976	17219	14362	8414	13941	13342	8320	11352	10417	11569	11480	6972	18800	19108	13133	18263	19293	14659	18407	20875	17604	18433	18488	23696	14087	20003	16875	17722	2635	21589
2.08_453.17		[M+H]+		[M+Na]+	453.172	ESI pos	2.083	10393	6828	8199	5973	7783	8018	2290	3888	5919	2330	7731	1872	3532	8310	7256	3742	8300	7891	3921	6036	5312	5638	7783	3868	13934	14737	13251	14398	18069	12740	11301	17149	12277	13884	13950	15344	4996	6311	6592	5467	5669	6818
2.08_464.11		[M+H]+		[M+K]+	464.112	ESI pos	2.082	8604	5649	8037	6021	6833	7456	2587	4997	7194	2458	8494	1474	3538	7318	6900	3636	6608	6204	3349	4696	4130	4826	5321	3040	7763	8342	7159	8153	8684	6753	7551	8829	6656	7170	7402	10936	6465	9154	8147	8299	1250	8950
2.08_469.14		[M+H]+		[M+NH4]+	469.144	ESI pos	2.082	4375	2812	3810	2414	3155	3354	965	1746	2435	918	3168	629	1676	3754	3581	1560	3645	3492	1674	2463	2222	2660	3437	1460	6233	6972	5880	7264	8546	5618	4658	7174	5114	5723	5835	6694	2378	3179	2977	2995	3782	3102
2.09_221.01		[M+H]+		[M+Na]+	221.015	ESI pos	2.092	8515	6960	6344	6248	7354	8782	6162	6065	7009	5773	7104	6683	6079	5839	5853	5703	6570	6061	5997	6943	6375	6867	5115	4626	7684	7177	6521	6243	6200	6423	8074	7660	7568	7458	7015	7588	4029	4072	3003	3761	905	4869
2.09_298.06		[M+H]+		[M+H]+	298.061	ESI pos	2.092	21162	17607	19329	18273	19860	23704	12488	18196	17040	13455	19436	13802	16691	14581	18919	12774	21402	16128	14775	15412	16312	17796	13773	13542	22903	21876	18057	20142	18668	18748	18425	20005	17719	18531	19603	20009	11922	12778	10461	11608	3727	14085
2.09_378.13		[M+H]+		[M+H-H2O]+	378.131	ESI pos	2.092	8280	7577	7777	8652	7576	8787	7679	7092	7530	7823	7776	6249	6685	6560	7222	6246	6426	5615	8466	7357	6781	7706	5365	6589	7387	7486	6025	6820	5572	5593	3423	3128	2740	3291	3462	3628	2985	3850	4322	3151	827	3054
2.09_414.07		[M+H]+		[2M+NH4]+	414.065	ESI pos	2.09	3534	5574	4071	6320	3986	4279	8169	8108	4905	7962	4864	9606	6414	3165	6373	5058	4249	4822	6477	6221	4729	5534	2428	5056	2220	2339	2396	1113	1007	2126	3578	2191	3172	3742	3452	1854	1787	1242	254	1080	46	1368
2.09_537.19		[M+H]+		[M+2H]2+	537.19	ESI pos	2.093	408094	335748	296055	319183	456052	436876	279248	440148	453720	352773	469160	457121	257021	226925	337435	201835	244310	291632	316162	318874	258639	277030	172535	179386	275341	375958	276748	281238	245259	313092	645842	525813	446601	717019	513944	583938	70995	53720	27782	60071	5290	99421
2.09_553.16		[M+H]+		[2M+K]+	553.164	ESI pos	2.094	106350	92583	84183	81057	106305	116139	71934	116031	115379	82683	122019	112359	66421	55783	89140	48899	65568	76187	79267	81794	68583	71127	43341	50301	68042	98306	70863	75220	63728	80477	153957	137703	106709	169857	140173	143609	19922	14776	7777	16051	2395	24386
2.09_665.75		[M+H]+		[M+2H]2+	665.746	ESI pos	2.094	945	409	247	366	981	807	322	1082	818	505	727	1033	238	160	226	191	133	246	390	250	233	99	80	141	202	340	147	141	129	336	1736	805	960	2027	1031	1122	10	6			16	23
2.09_705.24		[M+H]+		[2M+K]+	705.24	ESI pos	2.086	4182	2218	2096	2354	2434	2559	1402	2569	2804	1297	4145	1105	1348	1992	2572	1255	1643	1495	1056	1935	1549	1412	1080	987	2266	3412	2033	1810	2449	1875	4735	3735	3070	4362	3951	3401	949	1143	1099	1134	940	1814
2.10_104.11		[M+H]+		[M+H]+	104.107	ESI pos	2.1	12313	11982	9062	12330	12409	13755	12354	13429	11426	13420	12704	16651	10962	7233	10095	8548	8112	7101	11731	10359	10883	9264	6995	10151	8420	8046	7531	6786	7096	8500	11482	9882	9631	11458	8169	11024	3476	3111	2578	3054	555	4213
2.10_1051.39		[M+H]+		[2M+H]+	1051.39	ESI pos	2.096	215	316	100	64	442	455	356	1016	704	383	606	1091	33	75	194	68	109	216	452	223	186	215	28	147	111	201	109	103	98	145	783	388	323	903	634	539	19	16	18	33	67	9
2.10_184.07		[M+H]+		[M+H]+	184.068	ESI pos	2.103	4226	4020	3632	4465	4400	4938	4832	4838	4311	5636	4808	6668	3724	2386	3396	2852	2254	2878	5094	3874	3700	3838	2546	3568	3454	2899	2455	2523	2631	2808	3330	2920	3124	4298	3198	4255	1121	1084	719	1059	141	1119
2.10_257.32		[M+H]+		[M+H]+	257.322	ESI pos	2.102	9480	6494	7322	8072	8033	10440	9631	11123	8722	10037	9369	13176	7770	5648	7266	6440	5334	5252	9820	7645	6161	7099	4688	6653	5758	5302	4207	4455	4613	5780	8350	6460	6940	7679	5269	8025	2001	1826	1381	1629	197	2587
2.10_284.10		[M+H]+		[M+H]+	284.103	ESI pos	2.104	3132	2981	2847	3344	3915	4882	3784	4060	3292	3761	4208	4885	2526	2656	3758	2522	2594	2390	3316	3509	3111	3302	2018	2489	2772	2691	2516	2229	2185	2647	3483	3346	3622	3925	3554	4451	1078	855	747	873	137	1152
2.10_297.07		[M+H]+		[M+H]+	297.073	ESI pos	2.095	21705	18985	16062	19039	20862	18106	13141	17965	16547	14178	18696	14390	14779	15201	17562	14633	19201	17487	13737	15191	16604	17502	16486	12411	21116	21082	18169	20331	19279	15765	18870	21330	17400	20380	16829	18222	12687	11066	9520	11798	3967	13096
2.10_316.16		[M+H]+		[M+H-H2O]+	316.162	ESI pos	2.099	11090	8545	7742	8187	9356	12186	10700	13614	10610	11744	11453	15139	9178	5880	8464	6249	6350	6169	10642	11132	7269	8249	5033	7387	5851	5862	5178	5317	4159	6328	9833	7104	7522	10547	7431	9951	1870	1543	1116	1270	251	2204
2.10_434.12		[M+H]+		[M+K]+	434.12	ESI pos	2.099	10338	6904	11096	5778	9258	9664	4293	5720	9952	4342	9144	3692	5450	10793	7495	4914	9338	6630	5982	6519	7127	8821	8918	7028	8064	7469	5686	10414	8152	6202	3667	3633	3234	3294	3083	3501	1670	1623	2329	2338	391	3137
2.10_437.14		[M+H]+		[M+H]+	437.139	ESI pos	2.099	5088	4164	5712	3033	5109	5679	1557	2715	4771	1302	5537	1513	3263	4639	4426	2678	6550	5219	2250	2022	2590	4085	4472	2127	7781	8664	7771	10489	10335	8924	8076	13007	9665	8835	13710	11071	7417	6890	8850	7528	5528	8143
2.10_772.31		[M+H]+		[3M+H]+	772.308	ESI pos	2.096	1446	1649	1212	1528	1895	2056	2519	3234	2602	3096	2707	5184	1191	511	1009	661	541	794	2524	1679	1081	883	259	617	420	487	451	353	311	471	2015	759	765	1946	882	1229	48	42	14	37	28	84
2.10_794.25		[M+H]+		[M+2H]2+	794.248	ESI pos	2.099	1333	1184	1170	613	1321	2135	842	1881	1230	1265	2073	2165	1057	495	1049	324	853	653	933	1210	748	684	247	547	1163	1126	878	802	604	1359	2681	1242	1250	1833	1702	2301	87	95	97	120	140	196
2.10_794.29		[M+H]+		[M+2H]2+	794.289	ESI pos	2.095	18424	16751	13424	11880	22985	19907	14639	24102	22207	16351	22538	30567	9914	6290	11628	6271	6928	9373	16536	11707	9263	9694	4520	6193	8262	11855	7332	7480	6020	9496	35959	17250	22221	34248	22140	27792	1069	613	249	722	137	1433
2.10_795.30		[M+H]+		[M+H]+	795.298	ESI pos	2.095	4549	5817	3112	3538	6198	5324	3888	6423	6213	4400	5048	8108	2598	1805	3339	1936	1905	2406	4614	4035	2660	2730	1080	1782	2068	3110	1997	2107	1613	2000	9125	4811	5687	9377	6218	7071	274	169	66	144	46	421
2.10_810.27		[M+H]+		[2M+K]+	810.269	ESI pos	2.095	3504	2867	2276	2201	3944	3148	2819	3511	4300	2533	4302	4861	1790	1354	2210	1300	1382	1663	2992	2009	1732	1873	737	935	1324	2272	1434	1413	1096	1592	5366	2650	3647	6133	3388	4958	192	174	101	169	97	323
2.11_155.04		[M+H]+		[M+K]+	155.04	ESI pos	2.109	4692	3464	4671	5882	4471	4157	5830	4260	5180	5062	5704	3519	4461	6593	4737	4651	5344	4091	5620	5712	5955	6405	6210	7242	3918	2774	2989	4057	4041	2481	1113	899	990	863	630	1226	1458	1881	3228	1982	717	2001
2.12_336.09		[M+H]+		[M+H]+	336.089	ESI pos	2.119	3955	3334	2688	2599	3752	3712	2203	1889	3018	2631	3016	2110	2331	2838	2282	1713	2363	2037	2405	2498	2552	2444	2252	1725	3079	2203	2958	3377	2614	3114	3910	3140	3210	2947	2420	2977	1099	1393	1221	1309	415	1459
2.12_449.13		[M+H]+		[M+Na]+	449.125	ESI pos	2.116	3538	2073	2218	2404	3514	3471	1813	2156	2286	1850	1513	1611	1555	2690	2541	1674	2468	1669	2262	2088	1853	2000	1861	1861	3075	2939	3167	2763	2872	3342	3963	3334	2979	3627	2965	4077	1603	1607	1630	1526	247	1833
2.13_102.05		[M+H]+		[M+H-C2H4N2O2]+	102.054	ESI pos	2.126	22274	14987	18251	20951	17417	21846	15528	15687	16052	18233	15600	14907	16097	14754	14551	13421	14552	13483	21495	23103	20627	20943	17507	21365	14861	13689	12578	12171	12663	12157	5759	4638	4174	4179	5080	5826	6171	8448	8407	7397	945	6743
2.13_159.07		[M+H]+		[M+H]+	159.075	ESI pos	2.135	5714	5862	5882	6085	6148	11116	8431	5758	5842	5565	5609	22204	4077	5434	4122	5017	3955	3242	6310	10036	6410	7289	5698	5898	8410	8703	6310	8379	7749	6910	12612	8446	12460	9790	11186	14914	13354	16838	15525	13293	994	13065
2.13_192.02		[M+H]+		[M+H]+	192.024	ESI pos	2.131	7865	5964	7748	6188	6567	7208	6113	6196	7247	5624	6088	5136	6892	7123	6793	6352	7726	6697	6318	6519	7008	6988	7589	6639	8884	7571	7733	8387	8299	8183	5276	5376	5273	4453	5707	6939	5490	7103	8370	6399	3035	6400
2.13_361.06		[M+H]+		[2M+Na]+	361.056	ESI pos	2.131	5583	4710	5942	4590	4862	5095	4244	4141	5110	3523	4571	2940	4643	5490	4624	4310	5941	4619	4506	4547	5341	4934	5424	5088	7025	5975	6045	6702	6606	5782	4216	3981	3725	3047	4112	5031	4003	4994	6207	4841	1144	4194
2.13_365.10		[M+H]+		[M+Na]+	365.101	ESI pos	2.134	6813	3891	2300	31776	2153	2129	2650	2517	2815	2522	44293	2482	2710	3194	5139	2204	2090	3665	2469	3504	5011	2264	3059	2914	6553	2309	2486	3255	3048	3704	2508	3064	6391	12234	2702	2153	3104	2826	3563	2569	43878	4326
2.13_407.11		[M+H]+		[M+H]+	407.108	ESI pos	2.128	6976	7197	7535	7843	6643	2196	8725	10514	7022	7585	4875	9849	9182	5833	7082	6480	6794	6378	5145	5196	4390	4926	4471	5172	2317	2008	2170	1525	2982	1850	11783	9446	10181	6133	9429	11818	5531	5052	4461	4510	869	4141
2.13_423.08		[M+H]+		[M+K]+	423.079	ESI pos	2.131	7977	7930	9308	9869	8056	7681	10521	11795	8108	8327	5282	9204	12143	6413	8156	6685	9388	7526	6781	6572	4988	5958	5186	5777	2919	2545	2036	1876	2453	1980	10395	8843	11177	5241	9719	11209	5948	5686	5241	5050	949	4222
2.13_84.04		[M+H]+		[M+H-H2O]+	84.0435	ESI pos	2.126	71289	46779	59998	59930	53968	73419	47738	51013	48695	61938	53145	46565	53425	49067	51604	46342	49273	46015	66978	75644	68827	65943	61925	73293	49450	48068	43685	42369	43128	40473	16584	13810	14078	13054	16202	20818	22620	32612	30711	27087	3408	23771
2.14_381.08		[M+H]+		[M+K]+	381.076	ESI pos	2.136	6829	4336	2616	26616	2634	2196	2573	2185	2745	2639	46702	2475	2891	2833	5862	2380	2505	3847	2615	3597	4432	2376	3099	3344	7529	2185	2459	3081	3252	3579	2111	2640	5909	9539	2082	1996	2865	2752	3522	2503	52825	3926
2.14_666.20		[M+H]+		[M+K]+	666.204	ESI pos	2.139	2634	3059	3653	2609	3008	2753	2596	2480	2877	2558	1983	1903	3158	2436	2578	2366	2713	2764	10457	7196	7347	6835	4924	7359	3786	4281	3384	2935	3623	3323	3040	2754	3592	2853	3563	3541	2426	3050	2297	2596	316	2206
2.15_198.05		[M+H]+		[M+H]+	198.05	ESI pos	2.153	1897	1957	1386	1746	1652	2136	1668	2645	1692	2114	1631	2907	1708	839	1600	1010	867	1091	2178	1695	1325	1390	924	1174	1048	1258	1115	907	893	1155	2828	1939	2054	2302	2423	2580	6687	4350	2929	4099	1078	5708
2.15_216.06		[M+H]+		[M+H]+	216.061	ESI pos	2.153	7329	8309	6077	6932	7444	9172	7253	11061	6813	9042	7132	13628	7646	3465	6522	4591	4032	4285	8622	6802	5889	5977	3659	4820	5118	5583	5165	3894	4225	5439	13201	9484	8992	10665	10143	11617	29272	19428	14224	16956	3951	24425
2.15_238.04		[M+H]+		[M+Na]+	238.042	ESI pos	2.151	5259	5057	4151	4696	4789	5963	4639	6397	4496	5923	4083	8323	4452	2381	4072	3219	2337	3095	6038	4640	4380	3916	2624	3458	3052	3315	3052	2321	2251	3223	6955	4752	4933	6299	5340	6119	15682	10591	8667	9061	2112	12890
2.16_517.13		[M+H]+		[M+Na]+	517.129	ESI pos	2.157	923	978	462	639	740	1407	598	1499	850	843	753	1456	665	261	661	299	201	293	686	528	456	420	216	295	355	430	389	275	329	453	3197	1275	1541	2504	2418	2231	2006	1432	505	1139	22	2219
2.18_290.13		[M+H]+		[M+H]+	290.132	ESI pos	2.181	22263	20875	20666	24352	21167	23984	21213	20273	20120	22335	18429	19937	16534	15731	15967	16672	14263	14396	25538	21685	23055	24672	18989	22026	17567	16879	16928	13864	14128	13586	620	412	477	470	523	781	708	851	893	884	172	661
2.20_352.05		[M+H]+		[M+H]+	352.049	ESI pos	2.203	3530	6459	4092	2647	4102	6860	7174	848	5546	6339	1425	3216	5433	6569	1825	6563	5900	3416	5342	4306	6729	6295	2101	6729	6513	3169	3132	5014	4498	914	5907	6515	6832	5246	6131	7034	5049	4451	2395	5011	901	1721
2.21_330.07		[M+H]+		[M+H-CH3]+	330.069	ESI pos	2.211	6746	34012	10592	5142	7001	26241	48878	1343	14737	27648	2468	7420	12849	14489	3111	20037	15776	7023	23178	12755	33966	30562	3712	43422	18185	5298	5942	8339	7410	1261	20858	26150	32562	17985	21731	34426	12161	11070	2856	9658	825	2654
2.21_346.05		[M+H]+		[M+K]+	346.046	ESI pos	2.215	4972	33829	9847	3346	5169	20371	45426	1019	10205	23769	1940	5386	10457	8079	1976	14181	11291	5243	19871	11728	32446	28969	2324	40687	14126	3286	4328	5742	5134	1000	18616	22504	28456	12790	19225	30418	9500	7643	1722	6110	544	1410
2.23_116.03		[M+H]+		[M+H-H2O]+	116.033	ESI pos	2.233	6597	5624	6226	7579	5319	6898	6442	7542	6745	8361	6837	7521	7319	3882	6379	5048	5538	5507	12486	11158	8683	11190	7104	10544	6757	5664	6129	4514	4636	5432	3854	2996	2498	2329	3279	3554	2735	2313	686	2146	422	2465
2.23_130.05		[M+H]+		[M+H]+	130.05	ESI pos	2.232	5183	4476	4175	6603	5451	4566	5723	5564	6827	7182	4825	6342	4631	5193	4237	5475	3527	3966	6128	5080	5249	5481	3798	4768	3607	3095	2880	3500	2765	2969	3327	2266	2469	2590	2390	2843	3970	3859	4301	4051	748	3990
2.23_148.06		[M+H]+		[M+H]+	148.061	ESI pos	2.229	4815	4131	4188	5738	5316	4642	4142	3942	5252	5334	3654	4702	3481	4169	3062	4830	3111	3421	5946	4747	4919	5969	4171	4697	3490	2973	2860	3447	2891	2611	1773	1506	1611	1633	1312	1658	1646	1694	1768	1574	358	1443
2.23_258.11		[M+H]+		[M+Na]+	258.11	ESI pos	2.227	23542	22942	18972	24407	25636	25541	28759	30231	27847	32816	25567	37274	22343	14226	18336	17589	13513	16013	29973	22900	21485	19470	11103	17979	17216	15070	14693	13379	14040	15914	35562	20876	22956	30498	23384	28397	6544	4134	3611	5042	1066	7785
2.23_309.13		[M+H]+		[M+NH4]+	309.126	ESI pos	2.233	5742	3675	1726	3626	2227	38606	4429	47831	9714	23861	24230	33188	25486	1716	32043	10697	9106	14249	12912	9261	3931	5486	2097	2764	1826	4339	4984	1008	1053	6832	2826	1298	1329	30693	1597	915	5509	4140	13553	2289	6891	8983
2.23_310.11		[M+H]+		[M+H-H2O]+	310.114	ESI pos	2.231	9486	2924	3492	3987	5290	28082	3131	22270	7956	13558	16884	15753	14015	1926	18417	5110	5564	7247	18231	11616	4978	7714	3315	3418	2108	4823	4882	2265	2189	6834	4497	2326	1382	9483	2169	2679	1530	1694	4119	885	1329	2432
2.23_381.08		[M+H]+		[M+Na]+	381.076	ESI pos	2.233	4744	6676	3746	6392	6259	7616	3977	3691	4110	5343	3106	4115	4007	2512	2633	2513	2498	3288	4086	3060	3340	1915	1349	2129	2005	1744	2259	1276	1865	2411	7991	4406	4034	16386	4616	5948	8536	7673	5898	5507	1498	6430
2.23_88.04		[M+H]+		[M+H]+	88.0375	ESI pos	2.233	4416	3605	3669	4671	3379	4554	4053	4864	4458	5316	4407	4892	4641	2598	4212	3512	3730	3677	8587	7828	5376	7581	4679	6898	4355	3911	4069	3048	3082	3708	2659	1953	1775	1652	2110	2526	1819	1812	632	1460	316	1491
2.24_110.07		[M+H]+		[M+H]+	110.07	ESI pos	2.243	8869	77483	80038	4677	3825	91258	8486	83575	5096	95012	68811	84619	74112	2396	72411	2370	58428	57520	103278	93225	4903	96390	4293	6264	67492	64612	57857	53891	10136	51223	7634	94685	4055	4314	107477	136560	66482	64089	56663	59516	4655	71304
2.24_392.03		[M+H]+		[M+Na]+	392.029	ESI pos	2.236	2461	1801	3631	4286	3300	2129	2846	5421	3731	4566	3977	3990	4224	4136	4353	3754	3134	3327	4584	4382	3687	4268	3591	4029	3983	2612	2846	2885	3370	2848	4676	3850	3392	1944	4264	3944	2912	2961	2387	2400	598	2130
2.27_185.12		[M+H]+		[M+H]+	185.125	ESI pos	2.268	3077	2972	3302	3387	2712	3674	2669	2766	2703	2636	2339	2680	2306	2036	2122	1567	1837	1774	3886	3428	3334	3257	2799	3072	4246	3713	3731	2885	3224	3329	3208	2795	2532	2302	2748	3420	4828	5406	4648	3984	1068	4600
2.27_369.25		[M+H]+		[2M+H]+	369.246	ESI pos	2.268	7320	7838	7885	7595	6615	10178	6357	7029	6147	6106	6196	5900	5680	4257	5185	3351	4408	3936	9736	9078	7509	7144	6033	7710	9913	9247	8496	6138	7036	8156	8257	6432	5852	5129	6667	8625	12020	13276	10109	9908	2024	11348
2.28_189.16		[M+H]+		[M+H]+	189.158	ESI pos	2.277	31703	31721	35536	35920	24413	41680	24292	28431	25194	26131	24014	27427	46929	35811	43617	25854	40048	34053	77202	75781	60348	62225	48710	63456	54597	49082	46489	33506	38706	43983	21290	17133	15390	12455	18326	24311	23414	23311	20135	16700	3793	20937
2.28_355.23		[M+H]+		[M+NH4]+	355.231	ESI pos	2.278	3300	3068	3421	4122	3445	4341	2470	2962	3500	3588	2831	3630	2673	3350	2215	2972	1907	1710	4703	3772	3679	4223	3143	3131	2431	2510	2090	2181	1194	1796	2996	2083	2415	2141	2150	2996	2273	2580	2516	1929	513	2227
2.29_178.06		[M+H]+		[M+Na]+	178.056	ESI pos	2.287	25673	26117	29333	23759	20806	30858	23960	24694	24795	25731	25657	22994	28720	13295	29192	16936	26793	23305	21158	23708	19760	22641	15493	23498	26096	26478	26826	21147	24606	23060	35389	34248	25865	25372	36121	44942	32491	30869	32821	29274	5250	35969
2.29_194.03		[M+H]+		[M+K]+	194.028	ESI pos	2.286	5296	5266	5847	4716	4418	6190	4646	4648	5252	4853	5050	4526	5902	3121	6012	3891	5612	4821	4193	4476	3879	4585	3182	4726	5638	5388	5435	4606	5323	5131	6499	6689	5389	5056	6902	8585	6509	6222	6824	5886	1238	7093
2.29_200.04		[M+H]+		[M+Na]+	200.039	ESI pos	2.287	4251	4160	4404	3998	3448	4477	3654	3581	3968	3745	3836	3527	4135	2519	4337	2862	4570	3879	3557	3423	3080	3526	2826	3590	4326	3924	4453	3754	3836	4153	4885	5070	4088	3896	5079	5929	4883	4978	6096	5057	1741	5051
2.29_373.06		[M+H]+		[M+H-H2O]+	373.063	ESI pos	2.29	7071	7444	7510	8422	7250	8541	8470	7906	6756	10128	7498	6914	7249	4954	6608	6927	4797	5687	9389	8899	8298	9220	5369	9059	5980	5855	5344	4627	5299	5569	10169	7521	6875	8343	8182	11514	5544	5577	4412	4118	264	6537
2.29_375.06		[M+H]+		[2M+H]+	375.063	ESI pos	2.29	3407	3473	3291	3624	3272	3996	3686	3565	3163	4512	3284	3446	3322	2271	3209	3164	2399	2525	4333	3813	3729	4252	2686	4022	2876	2598	2292	2243	2464	2592	4524	3481	3540	3708	3742	5042	2795	2709	2350	2346	559	3078
2.29_378.10		[M+H]+		[M+Na]+	378.096	ESI pos	2.295	4639	5446	5464	4898	5495	5860	4810	5394	4636	6126	5399	5352	5768	3708	5699	4606	4362	5069	5516	5294	5258	6416	4666	5827	5489	5365	4753	4362	5209	5094	4405	4390	3215	4298	4175	5382	3717	3900	4106	3653	920	4712
2.31_217.99		[M+H]+		[M+H]+	217.995	ESI pos	2.315	3017	2808	2960	3240	3053	3087	3022	2893	2893	3335	2841	3025	3010	1707	2613	1875	2519	2578	3074	2712	3175	3089	3471	2926	3058	2477	2028	1698	1947	2162	4346	3748	4420	2192	4149	4243	2658	2845	2211	2503	200	3379
2.32_177.12		[M+H]+		[M+H]+	177.121	ESI pos	2.319	6071	7517	9531	7220	3809	6764	4668	5078	3303	7876	6158	5988	8568	9437	9317	7579	7761	5999	8015	7069	6359	7402	6175	7922	12560	11088	11372	7489	7784	7067	10728	10426	7945	8589	10122	9590	6177	6418	6028	4990	2344	4778
2.32_348.07		[M+H]+		[M+Na]+	348.069	ESI pos	2.32	1390	1258	1915	2906	1552	1572	2378	4163	1142	2040	2104	1489	736	2395	967	1183	853	736	5141	4061	2983	3712	711	3501	612	612	1059	575	572	1048	4153	1623	2067	735	1581	3645	1263	1525	684	1160	186	1467
2.34_116.07		[M+H]+		[M+H]+	116.069	ESI pos	2.343	9562	11399	15394	13687	7622	21233	13935	16900	12112	14091	10374	16762	18281	14341	16068	9697	14520	13552	19706	18694	17225	13270	19818	16088	20374	16358	17460	10793	12566	12133	20992	19167	14197	15087	18990	18717	12302	11750	11800	8878	3310	8726
2.34_157.11		[M+H]+		[M+H-H2O]+	157.106	ESI pos	2.342	4354	5191	6236	6265	3231	9199	5943	7759	5333	6534	4466	7720	7399	6023	6912	4569	6712	6167	9883	8639	7868	6361	8968	7641	9229	6933	7288	4588	5298	5251	9158	8570	6401	6554	9070	8401	5536	5322	5132	3946	1519	3796
2.34_174.58		[M+H]+		[M+H]+	174.583	ESI pos	2.343	3861	4864	5829	5542	3041	7983	5301	7359	5142	5226	4667	6827	6792	5819	7172	4561	5612	5673	9242	7312	6397	5698	8139	6345	8324	6646	6366	4456	4616	4493	8433	7781	6255	6482	8204	7793	5212	4679	4263	3901	1545	3483
2.34_197.10		[M+H]+		[M+Na]+	197.099	ESI pos	2.341	2582	3168	3623	2970	2430	3450	2700	3494	3034	3308	2916	3669	3779	3580	3883	3049	3693	3457	3385	3274	3197	3139	3453	2753	3538	3606	3846	3070	3669	3292	3455	3908	3550	3224	3303	3206	3420	3729	3570	2990	3055	2744
2.37_129.10		[M+H]+		[M+H-H2O]+	129.099	ESI pos	2.372	5808	7248	9434	8178	4540	13236	7221	10923	7317	7947	6305	9327	9961	8855	9697	4133	6229	6695	13973	13217	9045	7296	11641	8643	17177	14432	14735	7044	8864	8535	3274	3631	2432	2549	3558	3533	1038	1241	1182	998	788	912
2.37_130.09		[M+H]+		[M+H]+	130.086	ESI pos	2.371	133095	175750	242658	197662	105274	339393	171667	266699	177975	197804	147943	231992	236958	218439	231705	95143	146125	167525	352316	322778	239276	181503	287977	221249	442679	375632	354109	170321	219081	210458	81562	76622	54635	57850	79099	80429	18169	18636	20036	12450	7619	13517
2.37_156.08		[M+H]+		[M+H]+	156.077	ESI pos	2.374	68521	63804	54489	75533	94830	54505	72722	49693	88385	81001	48058	77332	47354	120728	46107	135143	44186	45676	61133	51414	77721	75835	66282	54695	37484	39471	32626	61214	41256	40557	85071	76316	116448	123837	59527	71656	35061	38426	39492	40154	4257	38101
2.37_161.11		[M+H]+		[2M+Na]+	161.107	ESI pos	2.374	25863	23202	19360	23719	36105	20145	22255	18034	33441	24741	20010	26649	18820	50253	20014	49177	22277	22073	18302	17367	25113	25604	28342	18362	17020	17552	15573	32531	22786	21198	17061	21215	25989	32406	14589	17339	12628	14002	18962	16375	10342	13943
2.37_258.11		[M+H]+		[M+H]+	258.105	ESI pos	2.371	7260	7055	6536	6183	6683	8705	8020	8910	7939	8487	6604	9470	5819	4549	5676	4469	3987	4729	7259	6250	5642	5621	3707	4859	4708	5092	4495	3859	4160	4949	7629	5848	5308	6734	5609	7560	1158	1219	646	922	149	1711
2.37_84.08		[M+H]+		[M+H]+	84.0802	ESI pos	2.373	25066	30746	43326	34558	19454	58223	29387	49770	34407	35569	29028	41045	45172	40392	40211	17179	24048	27473	64835	54986	45744	33388	54542	39070	84320	69592	60706	31720	40231	38982	15157	14055	10018	10279	12659	15170	2989	2786	3577	2068	1383	2460
2.38_110.07		[M+H]+		[M+H-H2O]+	110.071	ESI pos	2.375	17326	16816	13770	18842	23840	13433	18517	12860	21329	19677	12304	19409	12263	29758	11602	32789	11666	11595	16053	13672	19858	19301	17335	14673	9997	9963	8370	15532	10853	10826	20567	18344	27404	29124	15067	18651	9453	10085	9829	10202	1188	9969
2.38_115.10		[M+H]+		[M+H]+	115.101	ESI pos	2.377	6047	5331	4470	5615	8511	4574	5266	4347	7725	6004	4744	6539	4664	11572	4615	10981	5392	5246	4267	4375	6214	6036	6888	4270	3912	4410	4088	7266	5281	5123	4480	5308	6667	7623	3856	4311	3207	3400	4515	4238	2476	3547
2.38_250.09		[M+H]+		[M+H]+	250.092	ESI pos	2.383	6461	4119	887	160	1175	5110	14375	5645	703	145	1206	380	1276	2205	5734	439	6373	12368	4130	3247	2237	235	2899	1656	2504	3986	787	197	37867	21393	4605	4454	1905	4156	5750	3301	1543	2336	1524	3068	8384	1736
2.38_298.09		[M+H]+		[M+Na]+	298.092	ESI pos	2.382	5449	3304	703	85	855	4425	11100	4510	490	93	871	262	1035	1607	4413	342	5430	9992	3113	2285	1714	111	2407	1643	2133	2876	618	160	29624	17999	3856	3654	1563	3414	4296	2598	1898	2117	1337	2946	6646	1739
2.38_355.15		[M+H]+		[M+H]+	355.152	ESI pos	2.383	53782	30177	5771	901	8310	45941	134568	49339	5677	574	8835	2219	9979	17427	48695	3208	55594	109379	30138	26171	17323	1067	24705	13572	22337	32042	5552	1326	356136	198242	37068	29514	13439	33458	43221	25540	11402	13789	13130	18538	73491	10765
2.39_115.08		[M+H]+		[M+H-H2O]+	115.084	ESI pos	2.387	1165	1491	1988	2570	1040	2791	1724	2096	1815	1648	1357	2491	2877	2136	2361	1345	2124	1968	3075	3098	2715	2124	3759	2209	4082	2776	3193	1640	2043	1985	12468	11449	7917	8423	12269	10879	4727	4443	5112	3703	2588	3393
2.39_116.07		[M+H]+		[M+H-CH4N2S]+	116.069	ESI pos	2.386	6827	11474	9861	12304	7660	14813	9841	10255	8169	9520	6536	12803	13769	12016	11682	9699	9120	10113	16113	16359	13773	11547	17290	12329	18890	14440	14911	7850	9908	9321	58991	54184	35744	38906	56379	48848	20583	19662	24740	16210	11550	14708
2.39_70.07		[M+H]+		[M+H]+	70.0651	ESI pos	2.386	2605	2902	3766	4430	2016	5361	3589	4051	3330	3566	2724	5313	5480	4308	4165	2562	3534	3711	6788	6605	5420	4416	6914	4890	7729	5868	6174	3396	3763	3960	24674	22479	14962	16062	23045	21041	8631	8218	10894	6933	5168	6178
2.40_225.09		[M+H]+		[M+H-H2O]+	225.086	ESI pos	2.4	1708	1761	2224	3105	1299	2637	2449	1939	1307	1988	973	2061	1724	983	1325	1122	1201	1173	7628	7108	8067	7034	5348	6924	4345	3066	3318	1899	2233	1685	4058	3634	3180	2977	4338	3640	2958	2673	2665	3023	110	3609
2.43_156.08		[M+H]+		[M+H]+	156.075	ESI pos	2.427	25895	25073	22790	34955	35126	21798	28159	21871	35850	35049	19811	35960	22631	49168	18508	51425	18034	20692	27703	22090	33518	34081	66548	24699	37747	19455	18233	24749	16667	15688	37010	34357	45703	54588	26416	31141	18851	19437	8563	9979	691	19022
2.43_258.11		[M+H]+		[M+K]+	258.105	ESI pos	2.43	3804	3979	3311	4710	2998	4763	4883	4505	4030	5758	3290	5483	3770	2063	2278	2602	1874	2385	4707	3457	3591	3886	2071	3018	2436	1963	1923	1214	1218	1373	4580	2644	2325	3658	3000	3808	519	507	307	570	64	842
2.43_279.15		[M+H]+		[M+H]+	279.152	ESI pos	2.431	33609	28648	22046	30414	14686	74571	14952	26556	33353	29709	39697	25096	32821	9835	21430	10422	11181	18258	47607	36270	21299	27626	23892	17624	14951	22283	26951	7235	6204	14739	2138	1835	1484	1450	1643	1865	939	925	1241	1227	927	1073
2.44_175.12		[M+H]+		[M+H]+	175.117	ESI pos	2.44	33208	40496	47705	55534	30646	50210	45774	50891	50303	52348	35254	66518	54129	66249	46235	47789	43044	47339	66526	62437	69649	65364	80799	59429	60639	53962	64730	44078	38065	34647	60344	58775	54434	54549	53636	55057	18305	18658	18264	15816	2078	16675
2.44_182.16		[M+H]+		[M+H]+	182.159	ESI pos	2.44	7783	4788	5113	4893	8497	5682	3492	5384	8747	4530	7745	6494	4393	7184	5776	8526	5699	5159	4691	4831	4960	7456	6060	3689	6217	6379	7122	10324	7451	6960	5169	7350	6055	6177	5074	5925	2012	3013	5526	3726	1651	4169
2.44_250.09		[M+H]+		[M+H-H2O]+	250.094	ESI pos	2.44	10902	13934	6503	7186	2420	7796	18378	4960	4070	6427	3179	3212	5990	6228	5170	4558	6100	13198	4737	4625	5621	4201	4663	5559	8843	6632	5692	2791	17382	10412	28383	25296	15405	18943	28809	21635	103289	95130	58201	82442	5708	88396
2.44_337.17		[M+H]+		[M+H-H2O]+	337.17	ESI pos	2.439	3057	2216	1613	3037	985	37397	2849	36961	3313	14839	9357	39792	28948	1133	25656	6010	7008	12921	17039	14344	4947	9254	3963	4256	2362	5776	7981	962	998	5271	3540	2011	1175	33499	2274	1185	1035	685	2183	598	483	1183
2.44_355.15		[M+H]+		[M+H]+	355.153	ESI pos	2.441	8076	4331	880	337	1848	4355	15283	4458	1067	245	1295	634	1549	2498	5522	816	6369	14965	3056	2709	2467	411	2581	1963	2144	2824	889	518	29137	13480	13467	12643	7221	11977	15281	12630	15880	22737	11349	25759	9872	15106
2.44_399.14		[M+H]+		[M+H]+	399.143	ESI pos	2.44	193727	233316	119418	132021	41253	151047	347407	74556	59514	123275	49574	52630	112627	107202	81961	82469	96258	211310	79459	65686	105830	70639	80021	95458	142019	113843	100801	48500	269664	165430	532716	447693	280154	347924	515893	381119	1868688	1916887	1172628	1485513	78120	1520641
2.48_161.11		[M+H]+		[M+H]+	161.106	ESI pos	2.48	9792	9101	7618	10278	13339	7449	8940	7448	13391	10414	7828	12302	8817	19448	7721	18664	8305	9106	8458	7493	10732	10951	12790	7630	17020	17552	8748	12811	8829	3324	7408	9160	10871	13402	6174	7322	3046	6926	3868	7753	1770	3954
2.52_355.15		[M+H]+		[M+H]+	355.155	ESI pos	2.521	2729	1176	238	172	600	1359	4891	1553	375	118	511	267	477	823	1491	340	1871	3450	1089	947	882	217	971	745	817	934	349	259	6850	3822	5648	4519	3169	3518	5763	4584	5213	5317	3176	6223	2049	4718
2.56_175.12		[M+H]+		[M+H]+	175.117	ESI pos	2.561	2956	3026	4008	5910	2660	7116	3895	8085	4597	5875	4059	7716	5146	3860	5226	2438	2531	3014	10531	8804	6457	4775	7663	4047	3397	3469	3332	1742	1683	1955	9745	5384	4497	6949	5424	5185	2895	2118	1895	1836	460	1883
2.58_184.07		[M+H]+		[M+H-C16H32]+	184.07	ESI pos	2.577	1690	881	1194	1270	1440	1083	1246	985	1002	750	799	833	462	786	594	515	762	1129	5567	4962	4134	4355	3853	3946	2655	2141	1864	1986	2450	2342	485	599	673	1122	441	603	346	457	481	422	219	815
0.20_98.95		[M-H]-			98.9485	ESI neg	0.205	22290	269326	28847	15696	132157	25452	40344	22418	86506	105250	315335	20920	25865	10169	20298	24851	22500	72435	6858	7713	7911	10451	8628	80720	12586	10191	14433	59265	22155	12785	24824	19655	30694	5556	20041	29413	11639	11987	22797	16731	12412	6111
0.21_381.28		[M-H]-			381.277	ESI neg	0.212	328	7153	194	14550	5542	435	7504	222	3773	3833	3165	8370	1810	1216	525	8671	577	5085	207	3122	6313	6064	6505	361	4794	415	18276	9985	2488	3879	4587	5946	6036	9933	4845	272	8824	224	305	7835	271	252
0.22_381.17		[M-H]-			381.175	ESI neg	0.224	1993	3752	2116	2479	2933	15166	11380	1840	3282	1872	1710	2534	2934	3822	2268	2666	1742	2630	1576	6272	7436	3543	2426	2035	3790	2233	3321	3300	2055	3345	2097	2554	3656	2613	5555	3166	6542	4016	3812	5725	1693	3644
0.23_187.10		[M-H]-			187.095	ESI neg	0.227	5171	4686	1580	1056	1489	5604	1568	1103	2789	1892	5081	1614	2343	2507	2367	2475	3715	3525	904	3639	4385	2895	1257	3542	2274	2290	3056	2544	2676	4712	1120	1934	2627	1653	7861	3718	1641	2802	18197	1466	2479	2939
0.23_381.19		[M-H]-			381.19	ESI neg	0.225	2420	2784	2921	2261	3053	5157	2933	2345	3820	2538	2020	2252	2517	4601	2974	3621	1916	2163	1535	5281	3090	2921	2753	2646	5117	2942	3470	3632	2580	3148	2137	3501	3332	2696	2795	3172	3526	1856	5162	3294	2009	1862
0.23_394.10		[M-H]-			394.101	ESI neg	0.23	1994	1236	398	796	980	1723	1081	651	1344	1547	2579	785	6007	2191	1079	999	2989	2139	712	1005	1440	2299	1415	722	3009	2083	701	1522	3578	3037	6016	5330	5258	3561	4869	7473	2682	4862	4756	3899	448	5140
0.23_395.10		[M-H]-			395.1	ESI neg	0.229	680	475	277	325	356	573	300	316	392	502	699	320	1485	714	416	373	874	547	342	335	487	659	431	315	883	591	225	457	939	1026	25904	23920	21371	14235	18213	30477	10894	19651	21149	15463	683	18140
0.24_329.08		[M-H]-			329.084	ESI neg	0.244	13278	4379	21108	5851	3971	7786	1604	12482	6953	17127	8989	3947	2923	73310	5443	12004	50295	8307	875	15974	2223	5490	14576	4133	30568	8211	8028	27412	9533	6945	12684	45060	7085	108475	24684	16314	4629	1358	596510	28497	67267	37096
0.24_407.12		[M-H]-			407.118	ESI neg	0.239	206	200	138	160	242	203	282	208	190	212	270	140	215	244	241	191	147	231	175	197	207	184	147	163	223	186	189	225	212	211	2308	2331	1992	1414	1976	2882	3270	5179	5005	4193	323	4734
0.24_421.22		[M-H]-			421.224	ESI neg	0.245	27186	43213	31081	22939	22686	31757	18901	15475	83172	28533	90684	9435	11167	271987	27107	31077	42191	27703	9017	26167	10422	11297	14744	10280	20570	13625	27651	38394	18079	18072	30604	16392	27526	28952	20278	17594	18564	9400	64782	18721	1390785	15242
0.24_66.00		[M-H]-			65.9976	ESI neg	0.24	140	119	5534	8388	113	3110	190	2850	524	279	118	3099	8706	1773	18343	142	704	152	348	201	135	94	4602	19643	215	7156	6081	213	124	160	164	10957	3676	4606	11496	860	10887	17822	254	138	1301	138
0.25_135.97		[M-H]-			135.969	ESI neg	0.254	1918	2229	11056	15800	2026	8951	2571	3801	2784	2009	1737	8473	13807	3433	19116	2780	3111	2032	2850	1779	1730	2066	7574	16375	2750	10900	9942	2100	2779	1542	1999	11970	5913	6478	15024	4059	13213	8270	2415	1951	12533	1824
0.25_221.15		[M-H]-			221.153	ESI neg	0.247	17105	10726	3629	5389	6675	14204	7958	5496	11132	11578	28910	5841	54391	17808	9590	7319	25318	16775	3944	6105	10799	15222	8074	5169	27108	19442	5915	10140	27290	30501	5106	4816	6621	7146	12582	13440	6111	7137	7463	7352	2986	20493
0.25_236.10		[M-H]-			236.103	ESI neg	0.247	20822	12880	4470	6767	8117	17279	9551	5662	13467	14486	37223	6896	65893	23548	11784	8923	32677	21055	4860	7988	13901	19577	9843	6148	33896	20745	7253	12107	33682	37562	6533	5913	8539	8838	15328	16564	7394	8838	9073	9271	3255	25675
0.26_157.90		[M-H]-			157.9	ESI neg	0.263	2421	1489	1108	2648	583	863	1053	1198	1318	1110	543	1247	744	529	1125	759	381	656	499	982	1830	652	821	1128	878	1266	2471	847	607	1118	850	527	511	456	492	436	608	540	532	602	560	627
0.26_178.88		[M-H]-			178.88	ESI neg	0.264	37275	16685	16780	39506	6171	15164	17773	18954	20664	20703	10383	18636	13264	6406	16336	9436	6778	8143	6901	8578	23113	5534	6907	16051	13716	16249	40326	15792	8103	23506	12185	4964	4928	4683	5291	6311	9035	6165	6681	7264	6885	8390
0.26_180.88		[M-H]-			180.877	ESI neg	0.264	20114	8938	8456	21291	3475	7911	9215	9964	10519	11855	5692	9424	7493	3217	8774	5257	3439	4165	3564	4594	12154	3227	3476	8127	6962	8480	20982	7796	4205	12204	6443	2664	2344	2629	2967	3270	4619	3541	3296	3817	3666	4517
0.26_280.94		[M-H]-			280.942	ESI neg	0.263	5984	4440	4040	4545	3065	3991	4681	4946	4007	4058	3589	4168	2913	2517	3361	3683	3115	3434	3414	3137	4707	2579	2854	3675	3978	4199	5028	4138	3839	5675	4067	2275	2415	2563	2112	3298	2808	2936	3629	3411	3768	4418
0.26_285.21		[M-H]-			285.206	ESI neg	0.26	3296	4145	3835	3511	5924	3670	18318	3443	3510	4550	4803	3611	4460	9955	4341	4136	4340	3244	3130	3728	3270	3555	3420	3562	4750	3568	4283	3881	7696	4362	3179	3966	4623	3256	3288	3832	4162	3291	5007	5599	2779	3242
0.26_465.30		[M-H]-			465.303	ESI neg	0.264	5401	23743	5935	5610	6589	5338	8042	2170	12738	5875	4654	62031	3423	10345	5250	5219	2367	2604	1533	92905	4549	5452	4229	2385	6562	5116	4974	6988	4273	6683	1922	3380	5979	1930	2605	3568	2638	788	6489	1982	1757	1038
0.26_57.98		[M-H]-			57.9758	ESI neg	0.264	16578	9413	11350	16491	6071	10182	10580	14265	10723	10133	7997	14537	11038	5125	11269	8280	6845	7986	8234	7149	13223	5693	6228	10222	10384	11557	16402	9894	7091	13008	8203	5292	4707	5506	5862	7663	7547	7939	6742	7702	7537	8802
0.27_326.16		[M-H]-			326.159	ESI neg	0.265	5437	2896	4796	3105	3071	3538	3761	24318	3705	7587	5723	38840	12516	2178	11829	8420	6751	8698	7830	7144	4466	5274	3221	5903	3411	6787	4580	2352	2577	5563	3918	3100	3554	4896	3363	4539	5389	4772	4992	3378	4705	6463
0.28_185.08		[M-H]-			185.081	ESI neg	0.28	2500	2942	2341	2340	2422	9336	2362	2388	2622	2434	3538	2480	14878	16894	2800	2881	9520	2647	2393	1804	2163	3040	2140	2492	2551	2624	2869	2824	3788	2801	2113	3475	2460	2885	2527	2341	2429	2744	2805	2891	3214	2787
0.28_221.08		[M-H]-			221.081	ESI neg	0.275	2908	7198	2699	3076	2976	3381	9341	2711	3928	4309	5590	3214	5803	5614	7201	4869	3524	2192	5125	5735	18952	4039	2370	3916	4521	4837	4518	4277	5000	5301	3125	2945	3913	7044	2300	3397	3380	3703	4515	5172	3610	3313
0.28_247.81		[M-H]-			247.808	ESI neg	0.285	6511	3501	4087	5393	2744	3704	4554	4322	3998	4391	3153	4135	4170	2542	4240	3102	2918	3278	3033	2945	4476	3276	2815	3176	4021	4870	6194	3762	3380	4127	3288	3192	3047	3455	3342	2977	3278	3169	3393	3354	3228	3480
0.29_228.16		[M-H]-			228.16	ESI neg	0.293	22634	4253	20401	3380	2489	3213	3245	4219	4281	5145	4878	3578	4343	3969	24797	2922	4745	2325	17451	3970	4868	4156	3001	38692	4159	15185	5942	2888	3779	5559	2243	3629	3939	2471	3541	9565	5356	12198	15379	3853	34404	13554
0.29_249.81		[M-H]-			249.807	ESI neg	0.288	2870	1503	1930	2622	1328	1708	2333	2165	1905	1996	1396	1733	1891	1037	1866	1455	1281	1593	1415	1512	2194	1446	1301	1478	1769	2173	2928	1803	1568	1927	1556	1253	1393	1781	1687	1393	1684	1627	1539	1542	1528	1588
0.29_301.20		[M-H]-			301.202	ESI neg	0.287	1923	6568	8127	5687	26392	3009	24344	2473	6446	5485	7264	3181	3989	26796	2806	4242	3157	1908	1294	1886	1406	1486	3404	1724	4812	3366	8652	2506	21676	2690	2544	3826	6106	1491	2364	2729	3215	1412	1581	14662	1464	1241
0.29_377.11		[M-H]-			377.107	ESI neg	0.287	310	349	298	189	424	305	337	143	203	187	209	146	839	202	214	171	358	142	104	194	139	512	237	166	485	156	148	162	452	174	9983	14089	14621	7456	9520	15491	2193	4434	5238	3868	222	4145
0.30_113.06		[M-H]-			113.059	ESI neg	0.301	7106	6137	4293	5607	6068	6266	5192	4760	3986	5318	7450	5485	4783	5570	4918	5384	3042	4042	4964	5558	4760	5741	3540	7029	5047	4827	4424	2886	3984	4989	2402	5198	4336	2794	2234	2308	1471	2058	2251	1993	1495	1769
0.30_125.10		[M-H]-			125.097	ESI neg	0.302	6158	3459	2671	1689	1875	4328	2039	1570	2731	2478	5209	1537	2458	2136	8244	2067	2617	2409	3790	1990	2949	2915	1045	6378	2116	6347	3533	1785	2055	3491	1208	2649	2363	1416	2891	4585	1924	6672	31763	1606	5512	4265
0.30_157.05		[M-H]-			157.049	ESI neg	0.3	26431	23859	17839	21415	20937	25897	19302	19220	17762	21457	30802	19664	18880	20233	21259	19845	11841	14161	20719	21052	19031	20549	13257	25444	16443	19078	16694	12411	15918	18917	8366	18971	14292	9404	8494	8924	3528	5400	7644	4895	5398	4572
0.30_187.10		[M-H]-			187.097	ESI neg	0.3	65771	28551	22108	14234	14968	50474	20575	12859	23342	23010	53938	12913	26371	18628	48172	15477	29773	21424	32106	18729	26482	27814	10962	55444	17204	26354	26922	15293	19873	32093	12448	12668	16965	12182	28207	41970	12440	55516	437345	12343	44690	43721
0.30_469.36		[M-H]-			469.362	ESI neg	0.302	36742	552	30311	740	452	214	846	2153	1087	1408	764	760	564	667	44261	555	749	323	7739	734	883	811	596	51694	684	24109	1271	876	445	813	429	689	689	584	413	22391	1701	5908	5373	977	27108	11997
0.31_186.11		[M-H]-			186.113	ESI neg	0.306	76708	24306	38872	24892	25314	25734	18867	21859	33111	35650	46889	18642	20939	18827	157846	19725	24765	19051	60200	24220	40935	33138	14495	91785	34236	150375	51914	25097	24427	45620	15363	17597	31057	17336	29292	64537	37106	110539	233381	21015	85997	45140
0.31_189.08		[M-H]-			189.076	ESI neg	0.306	1432	1503	1543	1634	1493	1762	1495	1356	1183	1447	1537	1279	926	956	881	1068	654	1016	1572	1390	1222	1557	1307	1532	1775	1599	1515	1588	1263	1436	4515	3565	4285	4468	3998	4980	7991	9071	8221	7828	1534	8716
0.31_411.09		[M-H]-			411.094	ESI neg	0.306	444	414	327	619	346	446	289	174	502	589	383	230	333	658	406	447	304	269	282	483	223	345	261	96	348	305	476	508	336	400	6829	6068	5659	3290	4914	7638	10659	20576	21066	15738	718	16914
0.31_413.30		[M-H]-			413.3	ESI neg	0.306	18200	1037	11280	1250	872	595	1244	2174	2280	1850	3017	1480	1126	1185	38932	921	1234	511	9797	1295	1421	1806	724	25285	852	32103	1878	1115	1134	2812	729	887	984	510	1516	18469	2331	11748	18944	1526	22904	5848
0.32_774.53		[M-H]-			774.527	ESI neg	0.322	2323	2675	2728	2569	3702	4703	2823	3175	2525	4229	4708	2974	3727	2692	2774	4805	2603	2776	7754	4454	6260	5444	4591	8102	4545	3601	2654	2797	1293	3660	3329	2986	3532	2086	1233	3424	615	770	1094	646	65	667
0.35_82.95		[M-H]-			82.9529	ESI neg	0.354	2264	1486	1006	1267	1905	3568	18670	1687	1936	1550	1884	925	1034	1215	2149	1043	732	1599	6096	1426	1552	807	1074	1194	53421	2801	1232	1280	1343	1268	2854	1730	4125	4185	4019	3282	2901	4235	1684	944	5592	1127
0.37_93.05		[M-H]-			93.0453	ESI neg	0.372	7525	11377	6555	11050	11587	7192	16910	8591	7469	8157	13001	42173	7574	6291	19105	7436	5505	3595	5478	8979	7654	9791	7029	9153	4951	4393	4750	4757	6941	6326	5577	3934	8384	16656	5583	4483	5183	5112	4162	2401	3349	3625
0.38_134.05		[M-H]-			134.047	ESI neg	0.382	2063	2567	3241	3768	1309	3502	4759	5253	1694	5165	1626	6836	6051	2547	3043	4248	2862	3947	2325	2200	2199	2659	2118	2782	3626	2608	3855	1905	1688	2177	8394	6994	5767	7436	8221	5507	66142	37672	24096	39149	9506	38999
0.38_166.05		[M-H]-			166.049	ESI neg	0.383	14413	17214	14457	14243	13789	18897	15122	6722	10865	11563	9494	6388	8391	9693	7710	11337	8263	8191	16834	12059	14472	15797	11377	16731	9127	8628	8370	9540	7065	11374	8580	8626	10171	5870	8388	10726	6144	6298	4955	6082	1066	5442
0.38_296.08		[M-H]-			296.08	ESI neg	0.382	2983	4124	5120	6653	1834	5731	8245	9387	2929	9063	2362	12786	11091	4161	5455	7067	4903	7014	3782	3751	3870	4321	3728	4836	5528	4997	6521	2967	2621	3424	15906	12138	10740	13422	13945	9507	127822	72413	45155	72899	16918	74639
0.38_342.09		[M-H]-			342.086	ESI neg	0.382	6322	8480	10836	13682	4137	11696	16565	18263	5895	18345	4703	25633	23362	8881	10960	14520	9571	13948	8026	7189	8304	8579	7692	9829	11703	10807	12769	5654	5821	7471	33527	24778	22334	28496	30168	20041	274890	155738	94708	158146	35268	154410
0.38_379.00		[M-H]-			379.004	ESI neg	0.382	866	1144	1390	1827	635	1653	1950	3851	892	2044	596	10494	3256	1100	1775	1893	1271	1989	1327	1291	1202	1449	1022	1044	1387	1482	1539	861	675	880	3297	2892	2292	3027	3052	2075	7623	6618	6461	7525	3924	7290
0.38_774.52		[M-H]-			774.524	ESI neg	0.378	2546	2919	2803	2105	4317	4129	2618	3621	3118	4613	3838	2804	3076	2894	1817	4718	2549	2684	7156	5383	6861	5480	5000	7242	3712	4029	2175	2132	1392	2861	2644	2343	2967	2478	1213	3671	514	857	748	575	53	739
0.39_396.00		[M-H]-			396.005	ESI neg	0.385	1119	1123	1498	2097	619	1660	2293	2545	851	2411	535	2797	3228	1286	1411	1874	1510	2071	1233	1098	1275	1358	1057	1248	1502	1638	2230	951	943	1136	4030	3807	2507	3848	4024	2682	11542	8730	8013	10163	4917	9867
0.40_110.96		[M-H]-			110.956	ESI neg	0.404	17726	9655	14490	25455	10257	7989	4890	11474	6595	5387	12054	8033	3832	3225	6488	4765	3162	9170	8815	8379	7904	5750	19062	6871	2938	3452	2963	2930	2216	16700	38995	16989	20580	29348	23673	27705	19685	23369	23387	22225	4513	43679
0.41_110.97		[M-H]-			110.974	ESI neg	0.414	5222	4183	6714	5646	5859	4138	3608	2617	3791	4221	5959	4699	2790	2924	2737	2657	17641	7003	3090	4887	3488	3105	5747	3105	3073	4564	2814	13480	7547	5448	7134	4534	4406	3812	4211	4791	4036	3453	9048	4490	1334	2429
0.41_333.92		[M-H]-			333.922	ESI neg	0.41	10159	7080	9491	11830	8369	6668	4775	12803	6191	5104	9303	10264	4862	4229	7229	4833	4401	8180	6031	6971	6470	5126	10197	5619	3832	4659	3921	3858	3590	11541	12000	9685	10262	12114	11068	11162	10751	11801	12212	11553	5865	13134
0.42_111.02		[M-H]-			111.02	ESI neg	0.421	42513	45659	39750	31863	43738	54297	36112	31085	31335	29626	29273	29474	27432	26714	29856	31906	22222	29187	56509	45838	53410	60376	38952	58859	35560	27492	27623	27123	22022	28989	9562	11761	12380	10151	11087	13871	9797	12140	11318	11125	2914	7888
0.42_241.08		[M-H]-			241.079	ESI neg	0.42	5586	5474	5849	4636	5365	6471	4575	3972	3543	3322	3444	3989	2832	2730	3720	3722	3570	3848	4790	3618	5099	5102	3532	5771	4021	2808	2908	3314	2480	3677	1700	1584	1682	1789	1649	2398	1448	1775	1534	1877	418	1425
0.43_208.86		[M-H]-			208.856	ESI neg	0.434	13904	8279	11131	13170	8916	7710	5629	11673	5876	5485	9744	8968	3688	2968	6922	4974	4698	10699	9127	7585	8641	7323	14340	7835	3755	3533	3082	3895	2417	13248	19723	14386	15022	21357	15003	19905	13215	17188	18450	18690	6101	23383
0.43_210.85		[M-H]-			210.852	ESI neg	0.434	11737	6999	9005	11030	7873	6659	4793	10247	4836	4784	8015	7442	3173	2647	5822	4218	3999	8696	7644	6368	6886	6202	11944	6472	3126	3112	2552	3320	2321	11066	16274	12059	12310	17823	11717	16826	11369	14400	15057	16178	5247	19771
0.44_235.87		[M-H]-			235.872	ESI neg	0.444	4365	2798	4490	6365	3006	2798	1846	2422	2310	1970	3305	1959	1244	1200	1816	1402	878	1795	2534	2697	1587	1229	3629	1419	997	1036	966	900	790	4295	7657	3985	5056	3718	6928	4460	5392	2548	5088	3570	1117	5492
0.44_284.84		[M-H]-			284.844	ESI neg	0.437	5430	1489	3735	7899	2184	1340	704	2806	942	656	2243	1553	303	230	753	440	280	1923	1622	1499	1354	826	5880	1192	190	284	178	201	146	3923	16363	4605	6644	9498	7428	10057	5338	6810	8346	7932	418	17173
0.44_286.84		[M-H]-			286.842	ESI neg	0.437	3572	1104	2317	5047	1392	880	493	1742	595	490	1454	993	206	165	512	339	203	1181	1132	1058	942	593	3529	670	148	153	205	286	267	2389	10348	2633	4136	5858	4483	6145	3520	4200	4773	4451	296	10400
0.45_297.86		[M-H]-			297.861	ESI neg	0.445	4154	3372	5649	9850	3255	2614	1483	1279	2603	2207	3682	1136	1386	1197	1321	996	433	931	1560	2786	896	651	2855	851	585	1078	1044	545	1062	3736	8534	2836	5267	1865	8678	2429	5524	1034	3987	1893	484	3680
0.46_342.09		[M-H]-			342.086	ESI neg	0.46	402	489	618	933	297	836	1127	1417	307	1205	295	2364	1686	487	931	1103	723	1228	514	472	585	671	547	773	952	631	895	460	389	530	2438	1842	1514	2589	1835	1676	22570	18085	7566	15969	3032	16488
0.52_115.04		[M-H]-			115.039	ESI neg	0.518	8540	9224	9390	9864	7606	10531	8999	8224	7201	8470	8716	7924	6176	4434	7458	6270	3898	4308	9108	8316	8043	8281	6284	9516	7196	6088	5872	5598	4174	6725	3459	2835	3263	3056	3160	3366	1327	1288	1410	1255	440	1268
0.52_139.04		[M-H]-			139.039	ESI neg	0.522	5053	5296	5461	5162	4399	5805	4912	5712	3916	4463	5961	4442	3662	3128	4181	4321	2499	2917	4843	4751	4772	4690	3853	4788	4633	3955	3738	4283	2973	4391	2642	2129	2370	2474	2044	2633	1099	1163	998	1006	174	987
0.52_157.05		[M-H]-			157.049	ESI neg	0.519	4640	5247	5397	5553	4510	5499	5093	4633	4155	4501	5220	4478	3517	2653	4326	3580	2309	2622	5583	4402	4706	4600	3792	5054	4184	3568	3589	3319	2613	3739	2341	1670	1904	1882	1957	2009	976	1123	1093	1054	529	1015
0.52_200.06		[M-H]-			200.058	ESI neg	0.522	11821	12248	12905	12337	10624	13605	11199	12606	9316	10328	14034	10564	8908	7584	10216	9968	6435	7587	11796	11246	11424	11269	9125	11590	10843	9378	9024	9634	6873	10134	6486	5013	5361	5965	5298	6519	2452	2426	2469	2165	432	2322
0.52_201.06		[M-H]-			201.056	ESI neg	0.522	54436	55028	60324	55500	49176	60786	51507	58621	41558	48332	63608	49429	39912	33319	43972	45725	28133	33304	53272	51262	53189	50809	40146	53457	50640	41488	39082	42272	30467	45920	27582	22440	24393	26471	24016	30025	11288	11495	12150	10160	1789	10007
0.52_244.07		[M-H]-			244.065	ESI neg	0.523	8901	10977	11300	10821	7939	12325	10406	11116	7916	10369	13766	8620	14480	9085	8651	9351	5343	5522	10461	8998	9519	9374	5668	8983	10684	7078	7462	7293	5545	9027	4276	2646	4142	3664	3552	4355	1693	1547	1732	1537	214	1485
0.53_159.01		[M-H]-			159.007	ESI neg	0.532	2026	2478	1669	1787	1677	3372	2909	3005	2390	2544	4211	2787	17362	5726	3341	3609	3625	2823	2355	1614	1921	2239	1342	1650	3502	1778	1857	1962	2070	3096	1924	1094	2136	2243	1964	2125	2358	2323	2436	2173	1734	2394
0.53_172.06		[M-H]-			172.06	ESI neg	0.53	6627	6182	6048	5872	6378	6938	2688	2382	2418	2393	2740	2064	2949	3156	3359	4199	2845	3243	6907	5976	6128	6195	5001	5863	9112	8154	7981	8438	6616	9339	1748	1500	1699	1891	1455	1854	574	718	790	672	175	598
0.53_205.01		[M-H]-			205.014	ESI neg	0.532	2039	2490	1875	1950	1600	3896	2876	3352	2693	2873	3919	2759	18342	5906	3712	3767	4150	3164	2441	1867	1943	2479	1470	1969	3567	2046	1924	2039	2272	3261	2121	1147	2488	2253	2293	1920	2544	2390	2567	2699	1934	2781
0.53_243.08		[M-H]-			243.081	ESI neg	0.532	13731	13311	12983	13736	13535	15575	13040	13483	12547	12835	14937	12892	8058	7296	7672	8466	5407	6288	17704	15179	15306	15752	11968	16201	13729	12334	11976	12068	10612	13416	540	462	617	630	444	585	393	434	410	386	392	410
0.53_289.07		[M-H]-			289.07	ESI neg	0.525	3923	5592	4427	5507	3068	8645	5656	5378	3996	5539	8666	4647	18103	6117	4356	5328	2936	2962	4882	4054	4368	4750	2066	4156	5966	3183	3067	2700	2466	4481	1871	817	1874	1597	1425	1759	791	679	784	630	139	675
0.55_275.09		[M-H]-			275.094	ESI neg	0.553	3023	4896	4631	5302	3174	6038	3799	3913	1849	3552	2735	4716	3231	1504	1946	2272	1078	1136	6373	5113	5143	5576	3126	5912	6124	4052	3234	3145	1854	5050	2018	966	1751	1959	1505	2041	918	875	800	904	90	898
0.56_117.03		[M-H]-			117.035	ESI neg	0.562	2317	2778	2673	2649	2421	3158	2321	2433	1473	2198	1516	3242	1574	990	2179	1409	1270	1176	4585	4481	4926	4954	3530	4844	7122	5465	5136	4776	3560	5911	4521	3632	4526	6022	4071	4979	5272	5703	4208	4792	563	5587
0.56_145.03		[M-H]-			145.03	ESI neg	0.562	5158	6059	5669	5865	5337	7228	5307	5911	4250	5038	4622	6361	5714	3975	5693	4530	4273	3912	6348	6200	6533	6804	5439	6659	8402	6986	6527	6721	6225	8955	6083	5706	6644	6991	6258	7367	7274	7670	7543	7170	2608	7514
0.56_173.96		[M-H]-			173.961	ESI neg	0.564	2695	3181	2673	2861	2966	2915	2702	2548	1779	2541	1775	2892	1306	1407	2391	2046	1754	1908	3411	3606	3872	3517	3595	3553	4304	3996	3501	3889	3502	4175	3667	4042	3892	4576	3546	3984	3829	3961	3836	3805	1047	4017
0.56_188.06		[M-H]-			188.06	ESI neg	0.562	3594	4057	3665	3825	3511	4256	3169	3822	2519	3310	2599	4285	2087	1963	3522	2775	2447	2348	4946	4919	5389	5407	4382	4899	6995	5488	5583	5110	4297	6261	4990	4250	5400	5763	4695	5503	5983	6046	5306	5396	1191	5748
0.56_189.06		[M-H]-			189.057	ESI neg	0.561	14318	16519	14882	15205	14106	17696	14959	14547	9900	12831	10817	16969	8272	7938	13655	11077	9977	8836	19865	20510	20960	21621	18189	21291	28304	22438	23089	21747	18250	27230	20989	18317	21722	23327	21050	22569	23290	24305	22529	23455	4782	24199
0.56_190.08		[M-H]-			190.077	ESI neg	0.563	30033	39832	34681	38875	30565	37792	29730	31592	15176	23530	13452	46548	8828	7929	22683	15305	11209	10801	82124	80084	82014	81931	56161	90431	133916	95913	93971	87962	59351	102294	82737	60111	81341	112816	71951	88537	96489	98664	78596	88817	3657	94114
0.56_191.07		[M-H]-			191.073	ESI neg	0.563	121236	160196	142278	160026	122420	150604	121533	126110	62503	94722	55229	189200	34608	31145	91749	60793	44885	41642	341647	330752	345620	335902	233315	374626	558216	391647	392654	363587	247317	432070	342108	245088	341570	467286	297643	371546	397077	408478	321408	368574	14517	385209
0.56_248.00		[M-H]-			247.998	ESI neg	0.563	1823	2149	2060	2463	1905	1940	1699	1382	742	1149	542	2332	233	335	1172	657	487	553	4938	5100	5678	5123	3766	5749	6946	6190	5852	5884	3689	5712	5363	4521	5158	6679	4464	5556	5712	5776	4791	5391	153	5827
0.56_291.11		[M-H]-			291.107	ESI neg	0.562	1137	1622	1468	1954	1160	1808	1436	1228	589	1090	613	2276	459	354	899	753	493	467	4307	3944	3886	4290	2357	3921	7121	4771	4505	3918	2714	5240	3938	2257	4049	5222	2902	4140	4977	4669	3897	4284	305	4680
0.56_404.14		[M-H]-			404.136	ESI neg	0.565	1195	1331	1481	1478	1178	1104	1008	781	399	664	218	1470	146	139	521	317	245	196	3783	3991	4375	3928	3131	4399	7270	5097	5045	5431	3294	5371	4608	3687	4657	7215	4444	5558	6159	6853	4695	5534	89	5631
0.56_405.13		[M-H]-			405.13	ESI neg	0.565	2371	2481	2872	2925	2455	2157	1917	1642	549	1337	604	3083	270	278	1096	713	404	366	8383	8576	8513	8091	6202	9017	13971	10785	10375	10634	6394	10701	10064	7691	9828	13852	8907	11319	12712	12968	8449	11456	139	11504
0.56_420.11		[M-H]-			420.11	ESI neg	0.565	1671	2031	2072	2098	1724	1475	1323	1099	549	968	319	2268	109	157	596	414	256	257	6461	6553	6413	5932	4502	6684	10455	7312	7594	8488	4799	7633	7571	5687	7322	10023	6242	8909	9772	10300	7044	8302	57	8360
0.56_421.11		[M-H]-			421.106	ESI neg	0.565	3141	3839	3806	3877	3341	3176	2835	2404	1050	2025	661	4620	181	264	1300	868	464	399	13239	13113	13661	13007	9607	14553	21571	16588	16031	18088	10126	16735	14608	12115	14234	22407	14003	18994	20385	21449	15194	18348	54	16734
0.68_147.07		[M-H]-			147.065	ESI neg	0.675	38517	37186	35245	37107	38143	45294	29464	27634	26339	27138	33246	28162	24673	24021	29243	28301	19443	22662	51754	43268	42783	46205	36016	45588	24622	22209	21754	21544	17112	23936	7213	6034	6618	6745	6028	6965	5119	5247	6018	5237	1456	5872
0.71_149.03		[M-H]-			149.026	ESI neg	0.709	212	205	210	178	199	269	142	153	173	147	151	143	147	153	156	167	127	128	241	180	173	168	139	164	110	112	91	90	75	87	8136	7047	7994	7976	7549	9043	7728	7765	8518	7319	1508	7570
0.71_193.05		[M-H]-			193.053	ESI neg	0.71	7828	7952	7874	7871	7590	9526	5875	5451	4979	5403	5459	5024	4841	4137	5330	5406	4318	4028	7729	6833	6834	6751	5582	7547	2040	2060	1797	1624	1568	2221	408028	341908	395209	394540	363437	457564	385829	400755	417220	381038	70906	396201
0.71_195.05		[M-H]-			195.049	ESI neg	0.709	349	416	362	393	379	450	329	262	236	300	255	233	230	214	229	261	203	194	369	299	309	314	261	362	131	76	126	62	86	85	18414	15759	17503	18357	16289	21765	18036	17841	18946	17944	3349	18042
0.71_409.09		[M-H]-			409.095	ESI neg	0.709	17	27	36	34	28	39	29	13	40	24	39	15	27	47	29	21	33	26	32	19	19	23	26	36	27	35	15	28	24	30	10112	6056	8284	7966	6971	11638	7920	8801	8709	6902	286	8003
0.71_425.07		[M-H]-			425.067	ESI neg	0.709	9	14	23	11	8	17	20	11	11	24	22	17	8	18	26	16	32	22	17	16	32	20	19	21	21	15	28	16	23	31	15496	10033	14146	13443	11765	19330	12938	15068	14265	11931	403	13849
0.80_302.06		[M-H]-			302.062	ESI neg	0.804	6798	7190	6627	6999	6674	7761	6332	6301	6138	6283	7171	6207	6019	5249	6206	7011	3952	4646	8156	7409	7015	7590	6062	7587	3993	3506	3509	3675	2943	3934	475	397	382	529	400	528	522	572	390	407	131	486
0.82_134.05		[M-H]-			134.046	ESI neg	0.82	18845	21348	19974	25151	16309	20595	22812	18904	15730	21644	15658	20665	22562	15618	22001	19164	17767	19309	16012	14580	14030	15084	14385	16685	15874	14112	15750	14025	12411	15580	21896	18732	20594	21089	23219	17755	95500	62274	49884	61428	30585	61800
0.82_205.07		[M-H]-			205.07	ESI neg	0.819	12355	11800	12152	12059	11540	13615	5766	5151	4763	5577	6398	5055	8071	6060	8226	7994	5639	6044	17130	14827	13513	14915	10245	14584	6467	5914	5847	5361	4675	6760	9098	7368	7890	8654	8085	9621	22822	24831	24429	22062	3742	24131
0.82_231.94		[M-H]-			231.943	ESI neg	0.82	2620	2703	2760	3246	2168	2819	2970	2680	2018	3056	2403	2756	3140	2263	2983	2677	2576	2688	2208	2027	2041	2183	1835	2289	2523	2055	2288	1964	1768	2099	3130	2727	2704	2787	3263	2624	9552	7078	6491	7206	4033	7066
0.84_147.07		[M-H]-			147.065	ESI neg	0.84	5618	5690	5689	5126	5475	6981	3645	3423	3197	3621	4469	3460	5493	4506	5530	4691	4249	3917	13522	11641	11008	12031	8635	12065	10730	8915	8742	8087	6893	9928	3807	3386	3926	3632	3580	4515	2249	2668	2520	2357	627	2706
0.84_209.10		[M-H]-			209.103	ESI neg	0.844	11434	4589	6458	5359	9002	13087	3347	4124	6945	8761	9972	3873	6812	5613	7421	7403	4911	6560	15767	10562	5717	10741	8341	4284	4058	5104	4601	3394	2278	3816	2504	1740	1500	2970	1978	1842	816	695	1011	639	199	1148
0.93_147.07		[M-H]-			147.065	ESI neg	0.925	9155	10033	10035	8742	7756	11325	7878	6882	6397	7118	8356	7704	6766	4778	6997	7073	4828	5581	13009	10506	10439	10711	7792	12689	8430	7658	8065	6884	5860	9452	3605	2942	3442	3608	3290	3972	6463	6362	6811	5900	1301	6463
0.95_266.09		[M-H]-			266.088	ESI neg	0.95	100670	105104	86842	84908	83985	124916	86556	36321	76856	74326	61541	77818	74623	39429	65829	84112	69156	81928	52043	42627	58568	47829	41796	69763	15308	24788	29231	12862	6120	31289	8896	8891	15378	7166	15317	10105	19794	10985	2136	10956	1072	8203
0.95_312.09		[M-H]-			312.094	ESI neg	0.949	267170	250274	228842	226348	215677	334299	224349	86846	202306	196443	126925	206762	196481	105276	167488	223348	180892	216746	136710	109805	154511	121145	109126	183688	34483	63326	73518	32884	16352	72403	22024	22459	29456	13597	30233	22575	46903	25999	4789	28976	2295	20967
0.97_356.12		[M-H]-			356.121	ESI neg	0.971	518716	527785	384721	468645	352617	544108	540888	358072	408528	446389	480181	403967	462724	265762	443818	418724	338590	335458	357338	306379	325396	308367	280069	380800	136938	179970	179643	92871	73945	238345	96590	83636	163093	79993	143557	102672	151817	103162	24225	77218	4755	50475
0.98_134.05		[M-H]-			134.047	ESI neg	0.985	66578	69369	56474	56987	54143	80261	56842	24382	50987	49246	39857	51705	47806	26080	42918	56079	45759	52679	34689	28527	39047	31537	28496	45207	11141	16049	19408	8884	4501	21102	6052	6221	10866	5167	10585	6974	13991	8131	1981	7996	1115	6575
0.98_364.11		[M-H]-			364.106	ESI neg	0.976	21107	18605	16512	18363	14037	21947	23107	15391	16937	19602	19995	15035	21952	10619	18867	17592	14972	12627	16941	12189	14843	11639	11441	14688	5591	6986	7564	3853	2563	9446	3756	3292	5910	3431	5225	3794	5760	4069	1045	3242	136	1716
0.98_421.03		[M-H]-			421.031	ESI neg	0.98	8096	7384	6660	7203	6851	8058	7939	4028	6971	6863	6155	6145	6501	4136	6880	7271	5550	6016	5828	4471	5454	4435	4659	5608	1894	2885	3035	1560	939	3670	1300	1255	2015	1163	1793	1343	2221	1511	304	1280	103	979
0.99_193.05		[M-H]-			193.053	ESI neg	0.993	253	261	222	237	270	228	222	135	157	145	154	190	119	123	130	205	143	163	175	218	239	211	157	184	94	83	85	77	72	89	6763	5695	7620	7524	5543	6067	7204	6480	4975	7070	993	6451
0.99_312.09		[M-H]-			312.094	ESI neg	0.986	268858	281949	227182	224648	215677	336382	225141	94799	203767	197293	161895	207399	197608	105633	167270	225492	179695	218573	137304	109583	156358	120271	110706	185170	40770	63572	73718	33000	16375	77138	22278	22824	38522	17600	39496	25586	50531	28408	5100	29168	2370	21117
0.99_380.08		[M-H]-			380.082	ESI neg	0.992	14668	15011	12396	12774	13243	17895	13117	7366	12095	11297	10765	12474	13100	7956	12512	13453	12211	13290	9909	8781	10017	8836	8001	12274	3611	5331	6446	3038	1709	6830	2121	2257	3911	1583	3726	2638	4429	2720	523	2640	251	1963
1.00_366.01		[M-H]-			366.01	ESI neg	1.001	11531	13130	7375	10793	8792	14541	10569	4697	9507	8297	7429	9655	8603	5038	7924	9297	8151	9008	8190	6064	8341	6635	6722	8845	2592	4022	5119	2773	1186	4791	1721	1928	2656	1185	2666	1649	3244	1997	438	2338	262	1810
1.02_333.09		[M-H]-			333.091	ESI neg	1.024	25834	26773	29400	25195	19228	21205	27870	24557	15975	20120	20731	16467	16385	16560	17232	18088	12132	9771	15413	14896	13824	13443	12985	16009	14518	12510	11712	11623	14087	13705	8942	6639	12226	5714	8987	8692	6548	5642	4616	4692	1392	4065
1.02_389.12		[M-H]-			389.118	ESI neg	1.023	13846	16373	6217	13069	10694	20242	15505	6955	13128	15090	10051	15722	16075	5559	13398	16053	9556	11681	10571	6641	10373	8619	7336	12521	1924	2939	2868	1281	889	3010	1429	1082	1963	672	1795	1357	1776	1211	293	1056	178	1498
1.02_393.14		[M-H]-			393.144	ESI neg	1.023	35588	42459	14552	31544	29162	51977	43791	17271	41844	36231	33459	42154	59727	26742	63442	56683	45367	51189	22661	18149	27791	23644	24429	31468	9731	17489	16652	8036	4909	19487	7676	7665	13933	6045	12159	6280	10602	6676	1518	6535	973	7676
1.04_279.04		[M-H]-			279.039	ESI neg	1.044	6804	7163	5297	6255	5537	7703	5593	3061	4187	4438	3546	4745	4040	3488	3762	5127	3401	3519	4023	3389	4238	3849	3039	4950	2574	2473	2719	2645	2088	2509	1739	1260	1945	916	1787	1647	1397	1349	943	1345	418	1349
1.04_289.06		[M-H]-			289.065	ESI neg	1.037	16710	16768	19685	16131	14412	19227	13025	8621	10296	11472	9164	10843	10021	8514	9119	12430	9230	9542	9198	8467	10302	9483	7714	11912	8538	8011	8468	7905	6542	8673	3626	3541	4381	2100	4410	4485	3732	3280	2105	2951	1521	2722
1.04_335.00		[M-H]-			335.003	ESI neg	1.037	4334	3950	3889	3923	4248	5054	3657	3852	3779	4033	4304	4275	3199	2677	3714	3188	2064	2656	6017	5112	5352	5576	5822	5372	4457	3926	3855	4059	3695	4433	2556	2345	2525	2247	2223	2888	4480	4563	4698	4237	1214	4653
1.04_366.09		[M-H]-			366.091	ESI neg	1.041	58742	59342	75206	57889	52384	64496	43014	36090	33751	45572	31173	40700	33199	24389	24187	40310	29266	28679	40873	37559	39384	38296	27213	47776	22832	18364	21405	16531	11435	20504	8874	6593	8701	3067	8681	9376	7677	6150	3322	5242	672	6344
1.04_370.12		[M-H]-			370.117	ESI neg	1.044	201135	199367	262192	185303	188943	206889	153142	132598	134192	136835	121292	144503	146227	155153	141852	175639	170624	164669	115526	123455	133847	128850	113288	159523	183059	156982	194656	190162	146526	200905	64781	68309	83133	40552	83258	76510	55205	46327	35023	47285	38523	42648
1.05_179.04		[M-H]-			179.037	ESI neg	1.052	4391	4074	4411	4460	3943	5343	3707	3300	3094	3547	3458	3359	3168	2418	3309	3239	2290	2252	5213	4463	4326	4634	3645	4931	2727	2242	2218	2252	1670	2442	4020	3716	4201	3772	3592	4807	943	814	874	885	323	731
1.05_306.06		[M-H]-			306.057	ESI neg	1.046	6783	6637	5239	6270	5488	7559	5223	3265	4186	4806	3902	4646	4339	3562	4500	4632	3574	3582	4192	3841	4551	4041	3437	5071	3021	2934	2833	2731	2163	2897	1810	1612	2181	939	1987	1877	1731	1477	982	1467	516	1651
1.05_357.05		[M-H]-			357.053	ESI neg	1.049	30234	29914	31444	30003	26593	33426	25258	17301	18280	21994	17871	21292	20058	17374	18725	24180	19071	19295	17771	17100	19595	18828	15620	23390	17045	15479	16836	15598	12249	15887	8467	7716	10190	4631	9123	8987	8305	6866	4752	7036	2524	6561
1.06_266.06		[M-H]-			266.057	ESI neg	1.061	3181	2892	4006	2887	3533	3292	2740	4438	3185	2961	3938	3371	3817	4156	4341	3720	3708	4286	3506	3878	3506	3941	4082	3420	5016	4373	4227	4657	3748	4911	4223	5257	4971	5951	4822	5078	4597	4453	5093	4657	3536	4298
1.06_282.03		[M-H]-			282.03	ESI neg	1.059	2818	2860	3009	2620	3037	3037	2913	3083	2636	2764	3385	2970	3802	3554	3858	3409	3065	3340	3055	2969	3042	3124	3156	3109	3646	3282	3355	3326	2893	3683	3709	4239	4307	4745	4201	3925	4115	3787	4621	4050	3289	3939
1.06_361.09		[M-H]-			361.086	ESI neg	1.064	46777	53756	33601	53967	41695	57505	44715	24988	35073	39622	31506	34716	33732	21876	32921	36797	19683	21767	30906	25671	32282	31160	19162	37455	9482	9552	8085	7218	5286	8320	15465	12561	17034	7167	15133	14726	14636	12089	8790	12460	722	14751
1.07_117.02		[M-H]-			117.018	ESI neg	1.07	203959	227940	174655	221029	202838	247986	207013	191999	191690	210289	246678	195436	173488	137785	186948	185180	108567	126706	208693	176645	181687	193395	137552	193475	74993	69241	64143	63898	47598	70918	198406	173877	195552	189263	170534	206905	243152	251446	262406	244443	27871	239899
1.07_175.06		[M-H]-			175.06	ESI neg	1.071	6854	7631	6409	8229	6801	8854	7475	6979	6091	7479	7534	7750	5627	4280	5719	5904	3041	3541	8841	7116	6838	7439	5550	7652	4195	3600	3287	3129	2213	3565	3337	2771	3297	3028	2596	3120	1311	1171	1329	1173	457	1222
1.07_257.03		[M-H]-			257.027	ESI neg	1.071	12689	14770	12794	13516	13585	15443	13156	15081	13779	14354	20147	13097	10675	8814	12672	11267	5629	7448	15058	12609	11279	13514	9315	12883	3382	3111	2626	2684	1858	3285	20194	16010	19607	20125	15367	22708	28877	30155	33676	29288	980	27397
1.07_273.00		[M-H]-			272.999	ESI neg	1.071	13780	15517	12811	13943	14262	16292	13667	14924	14454	15458	19553	13806	12280	9051	13954	12118	7183	8537	15099	12567	12238	14273	10061	12815	4540	4092	3551	3649	2612	4098	19951	16105	19682	19465	16598	21028	30658	31298	33970	30794	1471	31665
1.07_310.96		[M-H]-			310.957	ESI neg	1.068	3041	3596	2499	3061	2881	3227	3035	2614	3108	2991	3370	2654	2799	2016	3176	2901	1820	1982	2613	2141	2564	2783	2304	2575	1280	1345	1163	1180	1047	1250	3616	3162	3537	3207	3136	3201	5369	5552	6018	5545	834	5774
1.07_332.94		[M-H]-			332.938	ESI neg	1.07	4285	4866	4077	4194	4499	5472	4153	3910	4343	4230	5194	4358	4109	3547	4722	4188	3063	3609	3363	3431	3597	3932	3680	3754	2169	2157	2107	2025	1700	2356	5159	4916	5191	4582	4975	4782	7919	7824	7957	7710	1270	7811
1.07_348.91		[M-H]-			348.912	ESI neg	1.069	4207	4720	3458	3615	4258	4670	3838	3771	4170	4106	4374	4100	4229	3143	4650	4220	2876	3487	3426	3008	3571	3701	3305	3409	2310	2056	2240	2125	1735	2382	4972	4454	5111	4783	4732	4647	7164	7061	7311	7223	1262	7455
1.07_73.03		[M-H]-			73.0299	ESI neg	1.071	24294	26239	22178	25743	24892	29414	26064	25720	25363	26495	33100	25066	22641	18550	24921	23405	13736	17230	26545	23472	22711	24703	18580	23464	10857	10021	9398	9548	7094	10897	29569	26838	28897	29250	25332	30547	38961	42117	43393	39937	4504	39279
1.07_99.01		[M-H]-			99.0077	ESI neg	1.071	3769	4491	3578	4158	4048	4650	3960	3910	4220	4316	5376	4009	3650	2914	4021	3791	2332	2598	4452	3735	3662	4082	2926	3745	1799	1620	1525	1383	1137	1614	4727	4153	4676	4650	4107	5012	6147	6765	6813	6450	771	6155
1.08_338.14		[M-H]-			338.143	ESI neg	1.078	2247	2254	3235	2977	2377	2855	2664	5033	2433	3063	5221	2720	1198	1215	1082	1551	562	810	6343	4339	3070	3508	1451	3331	372	330	255	222	129	356	3757	2012	2520	4702	2459	5443	229	288	365	293	62	227
1.13_239.08		[M-H]-			239.075	ESI neg	1.132	1551	7410	3982	7633	1491	3138	14908	5330	2882	12362	1292	12597	13523	3507	7064	15221	8871	9726	6267	5826	10077	6427	3585	15558	3375	2401	2973	1067	1004	2235	3363	2085	2736	2506	2105	1815	16956	5198	1065	6747	396	6569
1.23_566.35		[M-H]-			566.345	ESI neg	1.226	15003	14800	15755	15917	21362	18580	12967	14305	13712	9661	13478	13884	7431	10527	8473	10656	8393	9554	11636	11216	12369	11596	11832	10185	8814	7964	6848	7056	7532	8103	23574	21298	28705	15472	20863	31496	1699	2344	2526	2429	548	1838
1.26_383.15		[M-H]-			383.152	ESI neg	1.264	7526	6705	8684	7122	7301	8263	6242	2541	6069	6140	5701	1876	5685	6167	5182	6669	4747	4892	6555	5949	6542	6468	6524	6504	6452	5234	5344	5521	4832	5292	6628	5441	6625	6026	5563	7086	1829	2152	1797	1804	482	1900
1.28_108.02		[M-H]-			108.019	ESI neg	1.283	4691	4569	4330	4762	4409	5005	3883	2914	3706	3346	3876	3016	2852	3015	3112	3176	2465	2927	3705	3351	3273	3328	3303	3290	2655	2428	2065	2495	2201	2467	2533	1970	2100	1537	2167	2553	1623	1602	1533	1579	393	1536
1.28_150.02		[M-H]-			150.017	ESI neg	1.284	5694	5078	5747	5348	5754	6128	4009	3979	4481	4065	4996	3732	3838	4344	4418	4137	3905	4687	4954	4345	4294	4204	4637	4461	3727	3961	3461	4076	3603	4081	3769	3536	3279	2651	3521	3874	2831	2946	2941	2958	861	2928
1.28_325.04		[M-H]-			325.036	ESI neg	1.282	8986	9529	7659	8976	7914	10515	5918	3806	5572	5091	5404	3839	3562	4399	3485	3919	2537	3670	5478	4536	4413	4404	3885	4351	2668	2147	2005	2254	1880	2626	1757	1309	1401	695	1666	1764	999	978	1059	1065	71	939
1.28_341.01		[M-H]-			341.011	ESI neg	1.282	11953	11934	9360	10946	10261	13811	8401	5221	7511	6784	7862	5762	5008	5851	5508	5512	4203	4940	7418	5674	6060	6617	5503	6170	3724	2952	2985	3365	2756	3508	2856	1920	2287	1191	2410	2968	1366	1646	1589	1466	57	1683
1.28_364.98		[M-H]-			364.98	ESI neg	1.281	41140	41898	41135	39702	38838	47630	36190	28789	31817	30784	34742	26498	28237	30279	30651	29556	25177	25977	33427	30653	31138	29829	27328	31733	24334	22482	21867	22123	20649	25922	19876	15436	17482	11464	17733	20916	12878	13775	13660	11974	1126	12867
1.28_366.98		[M-H]-			366.978	ESI neg	1.281	18216	18991	18539	17988	17261	21282	16438	12977	14146	13645	15564	12172	12750	13465	13448	13580	11868	12139	15383	13784	14119	13502	12230	14690	11456	10529	9970	9915	9183	11375	9118	6747	8140	5256	8452	9982	6240	6573	5965	5900	545	6075
1.28_540.33		[M-H]-			540.326	ESI neg	1.283	6943	6485	5720	8416	6709	7230	5782	6125	5320	5343	5227	6789	4786	3971	4656	4690	3352	4703	9472	7883	7399	6854	6542	6731	4233	4201	3374	3589	2967	3791	15313	11407	14115	13634	9769	13026	3933	4006	3929	3771	1296	5121
1.29_250.92		[M-H]-			250.92	ESI neg	1.291	10028	9669	9529	9385	9291	10882	8247	10342	8285	8674	10237	9236	10961	10412	11308	10600	10907	10167	9581	9107	9794	9664	9816	9755	12045	11176	10817	10996	10997	12507	10810	11246	10455	11191	10919	11972	11283	11070	12075	10686	5230	10850
1.29_538.31		[M-H]-			538.315	ESI neg	1.29	71998	51123	67738	77673	65984	59266	58406	58755	59835	53873	54427	61208	41293	44868	44485	48018	41240	42008	62271	56202	57728	56688	61395	53143	30824	27306	24651	29199	23995	24448	66415	51842	62226	60021	55058	66270	15520	17395	14224	16315	4475	19167
1.30_133.05		[M-H]-			133.048	ESI neg	1.301	23991	23822	26374	24237	21965	29099	31543	35327	27835	32097	38940	32731	25037	18657	27233	24430	19467	18876	34046	29355	25946	28828	21534	29758	19424	17413	17471	15031	13050	20604	5002	4160	4591	5436	4252	5761	5701	5990	7061	5370	1035	6169
1.30_257.09		[M-H]-			257.09	ESI neg	1.301	3194	2840	2580	3077	3142	3651	37007	35101	34678	41327	38122	37489	8657	6634	8837	8862	6210	6442	1652	1566	1508	1568	1359	1428	832	1008	958	976	786	1298	1830	1450	1867	1121	1496	1838	580	611	506	491	327	647
1.30_335.16		[M-H]-			335.155	ESI neg	1.303	6812	6205	5711	7098	6530	7660	5523	4073	5085	5862	5285	3430	4365	4436	4491	5353	3767	3575	8337	7291	7944	7657	6702	7941	3547	3191	2732	2777	2715	2945	4186	3413	3154	3897	3458	4233	1190	1147	1054	1147	498	1227
1.32_277.12		[M-H]-			277.12	ESI neg	1.317	6327	6905	5715	6999	5650	6964	6606	3260	4730	4990	4727	3096	4223	4199	4561	5567	3785	3402	4920	4829	5490	5350	4548	6665	15240	12804	11161	11671	10702	14584	418	496	603	272	518	557	911	847	724	864	280	1259
1.32_421.16		[M-H]-			421.164	ESI neg	1.317	25013	26351	21792	28848	22141	28740	26997	12768	18983	19689	20671	12985	16446	16334	18406	21163	14850	12869	20689	18586	21337	21299	17270	28082	63454	54858	46848	54193	43040	57977	1781	1689	2051	956	1906	1973	3529	3096	2742	3164	906	4929
1.33_367.12		[M-H]-			367.125	ESI neg	1.332	839	1017	849	898	812	1007	746	246	676	663	491	225	632	567	573	707	493	602	572	461	680	573	635	729	399	346	358	384	425	430	49169	41871	45272	40636	43459	49934	12896	13501	12026	13573	2042	11217
1.33_478.29		[M-H]-			478.291	ESI neg	1.334	7159	6985	6839	5649	9856	8592	7286	4315	4248	5293	6756	4612	4150	5178	4436	5759	3933	5457	8582	4247	7467	6846	5614	7065	6672	5774	4946	5636	4901	6545	11365	9744	12347	9412	7514	14559	6308	6508	5945	7210	998	6408
1.36_225.04		[M-H]-			225.042	ESI neg	1.365	74	47	66	96	84	70	52	84	41	59	83	71	48	83	64	77	65	64	114	33	52	78	73	61	70	53	109	55	52	88	3196	1828	2284	2342	3564	3344	1297	1325	1149	1307	562	2576
1.38_360.24		[M-H]-			360.238	ESI neg	1.378	4079	19652	25954	12126	53820	6963	369842	2913	18743	11844	11063	5001	4815	15515	3276	7188	3692	4113	3462	1974	1582	1194	3697	4282	7880	8737	11363	4764	14303	8104	3914	3416	5170	1511	2503	4655	3741	1526	2316	12532	1961	879
1.38_478.29		[M-H]-			478.292	ESI neg	1.375	11103	12056	10241	12375	15204	14797	11360	9305	9608	11093	10665	10511	9935	9227	8668	10976	8382	10553	12938	10333	10841	9352	9054	10073	10374	10517	8311	8554	6889	9122	14018	12327	15304	11194	8795	15491	11828	11657	11337	12135	1695	11376
1.41_450.26		[M-H]-			450.262	ESI neg	1.408	43709	39213	39173	51853	45956	47944	36035	34520	34724	36497	31367	26667	26979	24194	22156	25303	19846	25224	43981	36459	31102	28484	28952	33022	22061	21673	17872	15227	12757	20169	30314	24333	27582	14647	19235	30585	45457	49224	49949	48099	8109	44627
1.42_758.50		[M-H]-			758.496	ESI neg	1.418	32712	34699	28413	39551	31614	35569	13585	18641	27273	28528	20440	18332	26744	25870	25450	26619	22109	26196	30094	34970	38223	36050	46270	39645	13296	12240	13383	14982	13649	9584	27097	19361	30314	24377	27162	20511	1091	911	1069	882	192	630
1.43_399.15		[M-H]-			399.147	ESI neg	1.431	7209	8514	7256	7751	7447	9906	8358	3684	6273	5683	6852	2617	6989	5578	6192	7498	5340	5771	7209	6586	6706	6710	4738	6949	9992	8953	7455	8621	6968	8048	13152	11674	13066	11519	12683	15627	8528	8403	8224	8400	1339	8214
1.43_730.46		[M-H]-			730.464	ESI neg	1.425	12018	13687	11376	14333	10574	13296	4578	9472	11655	11365	9152	7945	9297	9779	10459	9802	8207	7937	12188	13712	14453	16015	19290	16269	5454	4938	5300	6264	5671	4565	6504	5535	7991	7106	7466	5675	423	388	403	331	142	281
1.43_732.48		[M-H]-			732.479	ESI neg	1.425	40541	41874	37211	48642	38834	41911	27803	25331	37516	41723	27816	24823	33169	32549	35072	34213	28310	33863	45729	50541	55198	55220	65001	62472	33326	30067	31895	36464	34778	24366	20286	15176	21972	19294	20538	16442	2206	1858	1643	1634	516	1113
1.43_863.57		[M-H]-			863.565	ESI neg	1.43	22872	23694	18927	28536	19188	22823	23983	9758	17063	23573	11733	16719	25489	20089	18745	22620	16274	22421	25038	23911	34616	28407	35088	40542	11973	10984	10887	11847	11139	7226	19430	13276	18931	16016	18038	11959	33251	14025	9238	12462	3782	11634
1.44_805.49		[M-H]-			805.491	ESI neg	1.441	68639	69582	61618	79707	73954	67093	16652	39637	53944	51567	37944	35274	36879	49186	48575	42397	34489	43916	34322	40009	45854	49858	58500	47264	16333	14753	14656	19589	20579	9867	30512	21880	33975	28902	37995	22682	15944	9096	8888	10729	3039	7940
1.44_807.50		[M-H]-			807.503	ESI neg	1.441	378723	369784	314716	461559	355048	360619	172849	226432	338893	361453	237042	210311	262510	260341	310544	271594	218680	282983	324953	336225	392234	405786	473080	426666	156839	162856	157153	176957	187725	111923	153393	115564	180094	165262	197760	119710	182497	94756	74251	102296	30411	82939
1.44_833.52		[M-H]-			833.515	ESI neg	1.435	53901	53627	48487	66515	57755	52843	17863	29577	43052	41190	28934	25388	35093	40934	40047	38591	30596	41093	31610	33650	39321	41411	53392	43996	14920	12608	12336	17500	18114	9036	30702	21015	33476	28225	34147	20911	17725	9378	8508	10506	2557	8845
1.44_875.49		[M-H]-			875.492	ESI neg	1.442	7727	7863	7110	7603	7166	8057	4535	6000	7951	7584	6168	5454	6116	6445	7054	7041	5547	6594	6994	6529	7886	7938	8946	8299	4477	4870	4824	4401	5226	3254	4487	3610	4429	4550	5285	3913	5106	3288	2892	3492	1140	2899
1.44_891.46		[M-H]-			891.46	ESI neg	1.442	4755	4282	3231	4649	4242	4452	2550	3286	4363	4167	3686	2837	3602	3706	4128	3662	3063	3595	4205	4425	4508	4414	4870	4381	2519	2545	2718	3045	2842	2125	2610	2437	2597	3022	3089	1956	2824	2174	1636	2251	884	1815
1.44_903.52		[M-H]-			903.518	ESI neg	1.436	6453	6285	5646	6525	6310	6187	5418	4018	5238	5368	4431	4564	5703	5640	5589	5722	4934	6108	5803	6088	6540	6817	7326	7066	3719	3804	4029	4244	4255	3039	4075	3716	4832	4560	5360	3463	5603	3211	2631	3489	1350	2936
1.45_779.47		[M-H]-			779.473	ESI neg	1.449	65402	62806	50780	73635	55392	59361	19497	40187	58454	51905	39707	31994	36414	41371	48074	41461	34353	39658	32586	41654	44974	46517	55720	45606	17853	16246	18142	20724	20714	13457	9291	6829	9964	10634	11898	7747	16211	8761	9127	10528	3502	8355
1.45_781.49		[M-H]-			781.487	ESI neg	1.449	20665	22870	17103	25573	18738	20050	14626	11610	19222	21315	12484	12475	16612	16388	16590	17244	12136	16732	23674	24006	29463	28000	34769	31258	14379	14148	13868	15335	14785	8926	9056	6500	9782	9441	10577	6696	11770	6616	4014	6085	1825	5416
1.46_725.42		[M-H]-			725.424	ESI neg	1.464	107722	94010	83589	116842	89321	98425	38642	67426	87200	85151	64058	55959	48630	51858	65871	54727	45790	51274	102591	112622	122857	124035	141345	122846	52516	51467	55140	60097	62545	42315	35043	28279	40537	38116	48557	29470	13233	6804	8385	9003	3340	7665
1.46_751.44		[M-H]-			751.437	ESI neg	1.456	18947	17895	16852	20707	18046	17902	6263	11054	15230	13873	10710	8565	8913	12449	12954	11221	9857	8633	9649	11106	11801	13544	15323	12814	4052	4286	4237	5688	5935	3663	5278	4182	5755	5276	6649	4694	3106	1779	2322	1872	837	2033
1.46_753.46		[M-H]-			753.457	ESI neg	1.456	106575	101225	80859	119048	86002	95503	41670	55973	90665	91802	61775	47579	56391	63621	75878	64095	48593	64025	99412	111630	124299	126922	153880	132712	57798	50109	56401	66639	65467	42524	36557	29354	42011	41285	49272	31738	34266	19210	17045	19401	6430	17491
1.47_723.41		[M-H]-			723.408	ESI neg	1.466	11033	9457	10652	12095	11604	10056	4717	5528	7056	6520	5517	5084	4587	6815	5867	5316	4598	4875	7324	7624	8140	8799	9240	8502	3821	2501	2693	3726	3997	2231	4564	3553	4581	4103	5523	3709	978	647	849	737	312	658
1.50_233.08		[M-H]-			233.083	ESI neg	1.504	5876	5030	5881	5453	5809	5726	5133	3517	5238	5068	4637	2943	5225	5832	5786	6039	5198	4711	4947	4981	5257	5100	4498	5294	4351	3863	4166	3464	4034	4748	4800	5678	5492	6123	5053	5103	3557	3672	3612	3913	957	3733
1.50_263.10		[M-H]-			263.096	ESI neg	1.504	17150	15261	16525	16563	16975	18059	15829	9706	15261	15034	13853	8045	15762	16561	16718	17612	14345	13914	13969	13926	14748	14734	12696	16209	12526	11158	12071	9997	10160	13149	13628	15159	15174	16500	13849	13911	9445	9729	8388	10020	2248	9380
1.50_277.11		[M-H]-			277.112	ESI neg	1.502	6320	6267	6839	6947	6650	7485	6260	2731	5651	5472	4892	2305	5537	5914	5480	5926	4828	4977	4757	5030	5458	5425	4505	5938	4201	3407	3842	3392	3154	4092	4814	4415	4862	5309	4562	4255	2555	2850	2142	2606	359	2446
1.50_307.12		[M-H]-			307.123	ESI neg	1.502	203693	191731	208275	216195	198395	232224	201462	84084	172992	169795	151324	64139	164542	178575	167963	188565	150982	143938	151673	157772	167241	164027	132518	185486	125026	110224	113732	101185	97446	121584	141294	140158	149072	168274	136994	138856	85875	84423	69523	84341	14863	81634
1.50_325.13		[M-H]-			325.132	ESI neg	1.503	9540	9530	9127	10472	9388	11254	9854	3336	8590	7973	6962	2750	7811	8349	7833	9067	7103	6544	6724	6679	7961	6912	6093	8642	5146	4421	4608	3984	4023	5160	7056	6528	6612	7689	6441	6527	3701	3411	2821	3656	630	3516
1.50_405.02		[M-H]-			405.019	ESI neg	1.5	9340	10984	9944	9834	10034	12140	12356	4385	9671	10368	6933	3888	8243	10972	8006	11835	6771	6588	11409	9508	12466	11613	6665	11764	8619	5986	6455	6869	5522	6237	5867	6184	7955	8699	5445	6170	4492	4150	3450	4569	956	4481
1.50_407.02		[M-H]-			407.016	ESI neg	1.5	7584	9165	8183	7496	7889	9827	9854	3592	7739	8602	5902	3589	6342	9181	6465	9762	5906	5407	9033	8103	9720	9099	5313	9630	6917	4680	5484	5608	4321	5202	4938	5003	6495	6883	4233	4819	3839	3108	2872	3597	737	3411
1.50_677.17		[M-H]-			677.173	ESI neg	1.501	5093	6683	5976	6081	5513	7379	7300	1033	4701	5383	3156	815	3498	4984	2638	5990	2852	2470	4788	4157	6420	5987	2498	6663	2847	1652	1527	1833	1427	1701	2074	1771	2614	3090	1773	2427	883	864	593	900	27	860
1.55_188.09		[M-H]-			188.093	ESI neg	1.548	25979	27381	25330	27311	25959	31999	25716	24547	22043	24834	25360	22956	24646	18274	26707	23566	18448	17620	45262	38724	36845	42941	29351	42266	44870	35618	35786	35769	29289	40292	2521	1940	2332	2302	2326	2574	2843	2967	3158	2773	410	3105
1.55_256.08		[M-H]-			256.078	ESI neg	1.549	4890	5314	5225	5105	5103	6136	5010	4934	4371	4648	4734	4260	4847	3789	5053	4695	3877	3391	7937	7434	6817	7887	5665	7535	8725	7369	6695	7089	5803	7344	502	493	456	528	487	651	621	548	724	487	103	652
1.57_522.28		[M-H]-			522.283	ESI neg	1.57	33155	31504	34782	37287	41793	34755	30795	20394	28488	24760	28294	19567	20299	26716	20941	25224	19711	21336	27958	27615	27966	31436	26177	32033	22940	19340	17989	21756	19349	19920	50046	43438	48817	37275	46208	48343	2388	2811	3079	3706	758	1992
1.59_281.10		[M-H]-			281.104	ESI neg	1.592	3664	4000	4634	4768	5543	3811	3330	1701	2793	3816	2200	1472	2322	2565	2286	4269	2623	3179	6204	4674	5007	5370	4719	5114	3208	2924	3181	2384	2200	3208	4431	3537	4225	3320	4097	5951	1605	2180	1885	1767	255	891
1.59_494.25		[M-H]-			494.25	ESI neg	1.593	11377	9594	13003	14652	11735	10554	13556	9062	10253	10655	10799	7506	9611	8173	7915	10194	6698	7706	12691	13468	12082	14530	14901	14369	9592	7372	8085	8930	6449	6535	23010	19911	16989	16964	28008	18545	5186	2573	1583	3022	701	2015
1.59_496.26		[M-H]-			496.264	ESI neg	1.591	11123	11812	12344	14893	10453	14047	13860	7885	8416	12026	7096	6965	13313	8103	9193	9843	6706	9269	20705	19886	17897	20330	21328	18723	14332	11101	13837	8617	8001	7653	34109	28634	25148	26972	44591	22407	17815	8753	5586	10695	2450	7834
1.59_597.30		[M-H]-			597.299	ESI neg	1.588	33213	34084	15909	26120	19789	37806	31860	22325	30884	27024	34654	17579	23024	10421	21643	22108	17403	21362	19153	19071	20332	19300	17283	20068	7922	13023	11404	7134	5242	15170	8544	7287	10389	5651	11185	9504	19676	9549	4981	17240	3182	16519
1.59_599.32		[M-H]-			599.319	ESI neg	1.595	6527	7385	5378	7399	5626	7260	5153	3536	4854	5227	4781	3971	4493	3506	3565	4235	3161	3683	7173	7353	7377	6890	6691	7770	3613	3528	3309	3179	2739	3166	9726	8833	9037	9218	14150	7507	52120	21324	12182	26116	6919	27401
1.60_147.07		[M-H]-			147.066	ESI neg	1.604	6180	6607	7530	7762	7485	7432	7387	2905	5319	6105	5239	2314	4502	4773	5145	7395	5242	5304	9656	7640	9372	7719	7532	8045	4805	5920	5080	5106	4194	6027	7180	6541	8590	6077	6709	8982	3781	4081	3412	3902	873	2838
1.60_233.09		[M-H]-			233.086	ESI neg	1.605	24417	26246	31056	31216	29930	29933	29603	11193	20785	24911	22302	8909	18524	19207	19927	28717	21713	21085	38757	32108	38684	32029	31699	31193	17980	24291	20110	20430	17300	25274	29328	27098	37263	25175	27705	35997	16175	17174	14715	16296	1917	12544
1.60_263.10		[M-H]-			263.097	ESI neg	1.604	54114	56280	67940	68032	65428	66071	63863	24373	46475	54033	47147	19939	40975	42166	44008	65561	45991	45744	84111	68879	84614	68357	66169	68497	41246	51390	42672	43431	37095	54661	64566	56914	76347	54023	60591	79626	33217	36040	30558	33393	6684	24503
1.60_569.27		[M-H]-			569.268	ESI neg	1.603	18038	17730	12112	16644	11061	18776	17937	7084	16036	12531	20457	5288	8632	6976	7432	11863	8446	9382	8511	10874	11280	11131	9603	12187	5578	6290	5977	5491	3473	8066	5538	5070	6981	4292	8556	6786	13334	6122	4455	11158	2510	10755
1.61_360.99		[M-H]-			360.994	ESI neg	1.608	16628	14691	16475	15113	16803	18699	13572	10370	14027	12735	17720	10141	15908	14667	20660	19835	13333	15042	15491	16522	20051	16101	16905	14499	12585	14909	12568	13771	11820	16128	16680	16744	16429	14990	15813	18389	11919	12110	12189	14029	2733	12154
1.61_362.99		[M-H]-			362.991	ESI neg	1.607	12809	12263	13472	11819	13492	15033	11450	8207	11325	10388	14534	8064	12205	12112	16222	15951	10658	12004	12168	13064	16200	13916	13836	11877	10402	11872	10534	11097	9153	12766	13722	13838	13126	12458	12912	14676	9543	10363	9399	10825	2379	9796
1.61_571.29		[M-H]-			571.287	ESI neg	1.607	20128	17180	20123	20097	15715	20828	13115	7389	11615	10237	12805	7043	8999	9462	7170	7764	7366	7719	14146	17133	16115	17937	17920	18074	11022	9098	10203	9407	7720	9209	21599	20240	17704	18763	30567	18292	108138	33770	25922	57762	16698	53741
1.61_589.12		[M-H]-			589.12	ESI neg	1.612	20383	25680	22146	24747	22534	26010	26379	5492	19837	21077	17309	4961	16666	16539	18692	19468	14102	15364	29051	27030	34086	28382	24555	25472	12835	16587	11331	14010	9975	12712	26848	17458	28086	22205	20930	28079	7172	7411	4346	7212	258	7247
1.61_591.12		[M-H]-			591.117	ESI neg	1.612	11336	13542	11265	12657	12299	13500	13589	3060	10996	11117	9673	2474	9377	8962	10089	11381	7515	7464	15274	14103	18020	15498	13405	13645	6939	9035	5794	6631	5504	7683	14296	10069	14330	10727	11908	15026	3592	3923	2683	3890	91	3984
1.62_128.96		[M-H]-			128.958	ESI neg	1.625	33831	35400	32760	39913	31442	40309	34726	32757	27541	32814	32202	33189	31440	26656	32765	27527	22228	23397	41091	34772	35033	35113	29557	37697	25705	23987	22972	21427	19092	24095	22342	19637	20052	20687	20755	21444	14066	12856	11946	11699	4588	11978
1.62_212.92		[M-H]-			212.922	ESI neg	1.625	6224	6569	5988	7508	6072	7866	6433	5973	5414	5772	6229	6147	6234	5141	6325	5259	4439	4587	7976	6587	6154	6639	5651	7199	4736	4668	4157	4052	3692	4574	4400	3533	3846	3551	4027	4052	2728	2465	2374	2319	804	2393
1.62_296.88		[M-H]-			296.882	ESI neg	1.624	27029	28454	26274	31981	25541	34404	28167	25357	22003	25493	25541	26314	25876	21463	27332	23239	19087	20313	33513	28475	26657	29131	25169	31238	22718	19787	18699	18456	16250	21198	18854	15411	17068	16987	18781	18081	12047	11464	10426	10932	2576	10873
1.62_298.88		[M-H]-			298.878	ESI neg	1.625	5872	6179	5806	6950	5666	7712	6114	5260	5022	5633	5758	5773	5688	4952	6181	5071	4140	4300	7120	6203	6147	6282	5485	6901	5026	4361	4074	3856	3719	4988	4254	3652	3820	3928	4383	4095	2595	2391	2346	2374	614	2516
1.63_364.87		[M-H]-			364.866	ESI neg	1.633	4536	4473	3475	3866	4751	4880	3915	4262	4305	4195	4816	4366	5276	4646	5314	4979	5192	5172	4117	3991	4209	3770	4847	4296	5375	5446	5245	5522	5814	6296	4620	5435	5241	6074	6168	5657	6138	6691	6745	6153	4183	6017
1.63_380.84		[M-H]-			380.841	ESI neg	1.626	15518	15950	15341	17576	15104	19430	15694	15198	13232	14198	14175	15315	15514	12474	16164	13746	11330	11931	18023	15790	15556	15993	15250	17048	13609	11763	11489	11004	9775	12443	11422	9841	10345	9986	11650	10823	7286	7073	6471	6394	1271	6328
1.63_382.84		[M-H]-			382.84	ESI neg	1.626	4304	4510	4451	4989	4553	5527	4631	4568	4005	4189	4193	4690	4174	3775	4601	3952	3340	3595	4960	4502	4476	4882	4227	5003	3896	3555	3545	3363	3074	3724	2846	2923	3273	3006	3355	3218	2161	1988	1876	1867	433	1636
1.63_464.80		[M-H]-			464.803	ESI neg	1.626	8246	8363	8224	9899	7536	10175	8278	8098	6912	8180	7646	7877	8107	7072	8494	7287	6180	6368	9001	8420	8703	8841	8533	9543	7488	6540	6308	6231	5609	7083	6272	5292	5714	5872	6329	5994	4171	3538	3305	3562	517	3027
1.63_532.79		[M-H]-			532.788	ESI neg	1.63	3080	3084	2978	2299	3163	3107	2965	3003	3039	2697	3046	3029	3556	3143	3612	3400	3529	3743	2580	2875	2913	2827	3297	3036	4007	3673	3411	3753	3746	4140	3620	3504	3767	3880	4080	3884	3996	4084	4227	3958	1622	3845
1.63_548.76		[M-H]-			548.763	ESI neg	1.626	7991	8957	8267	9264	8245	10308	8529	8160	6934	7595	8154	8019	8257	6658	8833	7707	6184	6740	9791	8778	8442	8888	8369	9472	7491	6192	6397	6058	5838	7180	6576	5481	5847	6013	6281	6141	3970	4096	3227	3421	501	3017
1.63_550.76		[M-H]-			550.76	ESI neg	1.626	3464	3895	3737	4079	3736	4559	3723	3472	3247	3476	3210	3296	3538	3333	3850	2926	2783	2906	4366	3881	3884	4030	3391	4103	3500	2792	3075	2771	2625	3151	2827	2412	2823	2663	3012	2642	1647	1680	1451	1637	212	1465
1.63_632.72		[M-H]-			632.725	ESI neg	1.626	5530	5281	5665	6317	5287	6849	5849	5698	4937	5582	5424	5647	5651	4956	6061	5256	4409	4525	6690	5961	5911	5813	5464	6372	4824	4311	4262	4445	3713	4496	4358	3637	3643	3674	4021	4100	2850	2527	1885	2175	387	2196
1.63_716.68		[M-H]-			716.684	ESI neg	1.626	5005	5119	4953	5646	4920	6255	5033	5135	4372	4868	4594	4524	4904	4160	4895	4771	3988	3733	5519	5208	5145	5164	4961	5330	4407	3239	3954	3821	3372	3008	3668	3150	3730	3357	3581	3738	2222	2016	1667	1609	350	1783
1.63_800.65		[M-H]-			800.647	ESI neg	1.626	3939	4761	4392	4885	4312	5412	4554	4368	3930	4450	4120	4666	4669	3836	4518	4318	3519	3749	5039	4963	4945	4491	4723	4998	3991	3582	3569	3251	2869	3404	3505	2837	3212	3179	3574	3512	1724	1646	1433	1556	308	1575
1.63_884.61		[M-H]-			884.61	ESI neg	1.626	3636	4075	3953	4153	3857	4656	3938	3507	3336	3931	3154	3660	3794	3251	3869	3726	2658	2929	4412	3152	4096	4040	3906	4471	3202	2630	2895	2785	2421	2878	2592	2253	2421	2516	2496	2649	1234	1290	1010	986	196	1076
1.65_143.05		[M-H]-			143.046	ESI neg	1.648	8685	9745	6984	7206	8182	10017	1995	1420	1361	1598	1431	1497	1216	1354	1286	1624	1433	1130	6912	6733	7029	6789	5771	8182	4519	3422	3748	3989	3162	4663	7310	7715	6820	8706	6707	8241	5392	5992	5618	6229	1668	5555
1.65_147.04		[M-H]-			147.043	ESI neg	1.652	14464	14938	12965	13645	14831	16422	13951	15112	13959	13656	15573	15200	13953	11254	15505	14815	10560	10613	15023	14028	13514	14332	10519	14240	9651	9001	7502	8461	7422	10718	2754	2716	2420	3173	2861	3265	2422	2581	2794	2714	659	2689
1.65_232.06		[M-H]-			232.058	ESI neg	1.654	29369	29179	25041	25414	31224	32055	28571	33385	29363	28186	30932	33205	32223	26974	38210	35237	26205	24015	27122	29830	27441	27076	22596	28750	23024	20404	17393	21634	18635	25496	6982	7387	6371	8692	7532	8504	7314	7942	7957	7503	1959	8869
1.65_233.08		[M-H]-			233.078	ESI neg	1.647	27307	29103	22446	22010	25412	32511	7561	5110	7481	6024	6085	5424	5723	5877	6618	7545	6357	5728	21741	21439	21411	21225	17560	24993	15138	11917	11447	12622	9995	15783	22609	23471	19833	24921	20777	23845	15901	16011	15976	16733	3927	17027
1.65_248.03		[M-H]-			248.033	ESI neg	1.647	11698	12577	11278	12232	10654	13911	12010	13045	10693	11677	11584	11736	10483	8281	11567	10328	7086	6389	13000	12189	10353	12300	8054	12253	6892	5578	5655	5605	3951	7190	2181	1596	1579	1901	1635	2083	1391	1361	1152	1208	90	1131
1.65_351.13		[M-H]-			351.13	ESI neg	1.653	7364	5820	5090	5545	6797	6464	6870	6792	6871	5588	7011	7731	6437	4470	7965	8055	4186	5106	7059	5621	5471	6154	4395	5980	3516	3534	2268	3011	2539	4137	478	469	487	601	423	670	439	521	597	482	159	659
1.65_359.18		[M-H]-			359.176	ESI neg	1.654	6606	5557	4887	5232	6605	6381	5938	5977	5719	4640	7142	6988	7385	5342	8744	8060	5985	6725	6045	5513	6005	6104	4965	5888	5798	5270	4056	6023	5384	7403	2117	2178	1992	2651	2205	2445	2304	2499	2821	2348	1119	2960
1.68_198.07		[M-H]-			198.074	ESI neg	1.68	24537	25411	23570	27014	26560	25604	26504	25388	26052	26877	28336	27943	23874	22504	23039	25661	19105	20494	28535	25651	25726	24657	22160	25703	17501	16541	17117	17181	13044	18508	23727	21922	112118	29952	22381	26844	29238	30042	31336	25903	5864	25034
1.68_283.16		[M-H]-			283.164	ESI neg	1.679	2918	3310	2886	3512	3239	3367	3236	3466	3335	3362	3962	3845	2844	2423	2764	2904	1955	1913	4088	3519	3674	2826	2410	3091	1589	1379	1340	1301	1024	1630	3094	2116	36854	3783	2484	3146	3576	3829	3914	3431	155	3235
1.68_293.23		[M-H]-			293.227	ESI neg	1.682	5172	5191	4417	5296	5273	5295	4744	5122	5099	4875	6095	5853	5946	5177	5265	5498	4449	4441	5956	5276	5707	4650	4768	5029	4385	4253	3898	4373	3185	4470	5040	4568	9952	6851	4203	5354	5739	6686	6864	5795	1476	4741
1.68_334.05		[M-H]-			334.047	ESI neg	1.68	3483	3098	3297	3410	3682	3352	3297	3292	2966	3269	3415	3504	3320	2855	3115	3488	2350	2587	3515	3301	3163	3221	2935	3092	2220	2107	2162	2140	1826	2369	3534	2967	15582	3961	3688	3651	4349	4295	4566	3933	1051	3871
1.69_487.19		[M-H]-			487.191	ESI neg	1.691	6453	7285	3941	6196	5057	7715	5814	4281	5605	5560	6323	4701	4893	2142	4719	4589	3042	3788	6618	5677	6080	5313	3920	5248	3835	5213	5390	3249	2619	7055	2465	1929	2886	2187	2301	2195	897	959	700	924	194	1057
1.71_351.17		[M-H]-			351.174	ESI neg	1.712	10321	11132	9364	9655	10118	13433	9956	4173	6732	6286	5769	4768	4458	4310	4167	5457	3152	3286	7938	7021	6947	7916	5672	8789	2665	1744	1796	2140	1375	2163	1212	948	3153	943	1091	1111	967	1278	1064	1164	136	1032
1.71_361.24		[M-H]-			361.236	ESI neg	1.712	7002	7568	6324	6680	7156	9583	6678	2864	4409	4193	4419	3463	4442	3238	3609	4463	3370	3168	4941	4738	5178	5670	4644	6026	3426	2141	2519	2792	1815	2850	2319	1642	2122	1955	1747	2079	2325	2343	1754	1780	399	1759
1.76_333.01		[M-H]-			333.007	ESI neg	1.765	3793	4101	3988	4073	3864	4689	3145	2776	2759	3074	3240	2274	1661	1499	1558	2122	989	973	3981	2759	2765	3178	2170	2968	832	845	737	794	508	848	5629	4136	4996	4315	4758	6335	19534	24039	23968	23153	1347	22849
1.77_111.02		[M-H]-			111.02	ESI neg	1.767	28384	29747	26972	28231	28827	33467	25497	23786	23875	24721	27755	21847	19715	17928	19053	22724	15476	16291	27328	24155	23764	25158	22241	26002	14958	13985	12998	13123	11345	15054	35889	32633	39344	35424	35764	38245	69506	72878	70483	71546	18110	67466
1.77_223.00		[M-H]-			222.996	ESI neg	1.766	4656	4377	4482	4222	4215	4826	4165	3685	3913	3866	4423	3554	3212	3256	3331	3760	2732	2800	4079	3786	3637	3996	3748	3925	2709	2625	2253	2390	2051	2366	4047	4138	4456	3931	4708	4536	7548	7773	8050	7796	3054	8049
1.77_326.04		[M-H]-			326.04	ESI neg	1.774	450	350	384	415	388	551	331	363	326	302	360	355	219	202	232	247	95	146	571	426	550	425	357	516	193	225	131	121	95	102	4105	3001	3312	2578	2827	4299	5002	5576	5067	5507	327	5962
1.78_109.04		[M-H]-			109.04	ESI neg	1.783	19671	21305	19213	20831	19631	23770	18864	13499	14591	15360	14098	14437	17341	13513	16779	18983	13876	15029	17763	14024	15384	15142	13386	18336	12111	10901	11241	10384	7922	11728	12593	12023	13623	11144	11899	12536	30530	30047	27883	30271	6778	29232
1.78_150.04		[M-H]-			150.038	ESI neg	1.781	606	559	475	618	465	696	601	525	457	546	513	589	428	308	419	578	248	454	829	673	709	792	660	827	514	383	410	381	336	433	6289	6063	6475	6129	5423	6986	4312	3945	4299	4302	677	4784
1.78_157.06		[M-H]-			157.062	ESI neg	1.782	30040	32802	30467	33442	28763	38852	29547	20522	22085	24470	22555	23089	26832	18357	24922	28990	19638	21873	30658	23406	25073	23666	19861	30267	18353	16598	16734	15708	12330	18041	33063	30626	32993	27122	31262	33255	74155	72596	73058	74272	10373	72659
1.78_216.03		[M-H]-			216.031	ESI neg	1.782	11445	11003	11366	10526	11078	12899	10352	11761	12074	10978	10778	11114	9583	7817	10972	11930	7121	9204	18345	13875	14265	14615	14323	14964	11540	9913	10050	10103	8834	10236	92151	94337	97602	87144	81786	104810	60914	57878	60921	59213	16275	67033
1.78_233.02		[M-H]-			233.017	ESI neg	1.781	883	876	934	746	957	1150	815	1052	961	842	898	943	994	661	937	965	698	721	1303	1230	1137	1296	1337	1206	1143	859	801	871	845	952	6303	6772	5755	4588	5774	6516	4107	4205	4342	3730	1521	5099
1.78_284.02		[M-H]-			284.018	ESI neg	1.781	1251	1202	1243	1246	1248	1508	1100	1195	1174	1128	1121	1191	965	900	1185	1267	735	1001	2050	1667	1475	1579	1487	1814	1256	1032	1025	1124	852	1149	9551	9704	10354	9039	8968	10728	7049	6920	6895	6386	1786	7416
1.78_299.09		[M-H]-			299.087	ESI neg	1.783	13516	20439	15719	19619	7699	19674	34647	7999	11151	16148	6506	14260	14827	7576	9791	20270	14380	14518	15078	9705	17901	12229	12723	31567	9202	6946	7377	5335	3824	5934	5316	5502	9712	6810	9249	5487	16669	8925	1925	7778	1279	6868
1.78_319.08		[M-H]-			319.076	ESI neg	1.78	747	720	917	713	748	1027	756	718	729	736	611	881	546	298	649	684	278	395	2397	1298	1451	1577	1057	1668	640	535	382	454	257	528	60131	52506	53456	48203	42780	62018	30479	28262	29587	26805	1259	33799
1.78_327.12		[M-H]-			327.123	ESI neg	1.782	1665	1651	1682	1293	1556	2188	1605	1731	1763	1481	1459	1865	1514	1079	1786	1840	998	1417	3045	1959	2517	2315	2276	2282	1909	1293	1222	1663	1089	1598	12372	15474	12579	12696	10677	12919	9362	8012	10067	8253	2634	10909
1.78_328.11		[M-H]-			328.106	ESI neg	1.782	1149	1068	299	1632	370	580	666	590	681	529	764	663	618	346	801	683	257	542	687	845	1189	564	890	742	365	505	1120	550	318	801	8511	8183	14206	32190	8141	7899	3789	3490	3155	3233	3964	5186
1.78_352.00		[M-H]-			352.005	ESI neg	1.781	1951	1897	1795	2029	1905	2075	1878	1944	1755	1840	1754	1726	1665	1473	1889	1772	1245	1373	2951	2517	2630	2451	2172	2507	1871	1650	1648	1844	1464	1591	14765	14230	14616	13985	12672	14787	9614	10140	10020	9551	2732	10582
1.78_387.06		[M-H]-			387.063	ESI neg	1.781	202	211	170	170	208	188	154	209	159	158	162	238	116	83	128	140	65	70	549	336	388	386	226	336	138	99	114	72	53	96	13914	11468	12765	11185	10649	14215	7123	7085	6839	6583	311	7168
1.78_402.13		[M-H]-			402.133	ESI neg	1.781	2077	2924	2249	3499	1261	3135	5096	1291	1655	2547	989	2213	1656	867	1240	2527	1280	1254	4659	2208	4102	2795	2171	7463	1228	742	974	656	468	647	8659	7103	14781	9632	13030	8262	20332	10740	2458	9187	281	8812
1.78_419.99		[M-H]-			419.992	ESI neg	1.782	1120	1228	1110	1141	1181	1286	1162	1206	1068	1177	1171	1214	1040	913	1156	1197	706	901	1755	1581	1547	1452	1376	1746	1195	932	977	1100	877	1098	8394	7915	8831	8172	7575	8412	6189	6107	6106	5628	1717	6388
1.78_455.05		[M-H]-			455.049	ESI neg	1.781	165	179	122	181	216	164	118	145	137	152	144	165	120	58	119	155	22	60	513	348	314	288	219	338	90	80	69	80	84	109	14241	12674	13985	12409	12107	15924	7292	7545	7596	7016	271	8491
1.78_523.04		[M-H]-			523.037	ESI neg	1.782	108	99	90	99	108	96	94	107	104	73	88	69	76	38	88	75	29	29	332	146	233	221	145	237	69	52	29	91	19	56	9608	8619	9887	8698	8143	10664	4625	5295	5082	5353	176	5875
1.78_558.10		[M-H]-			558.095	ESI neg	1.78	12	6	14	13	6	6	6	8	6	11		24	6			18		9	60	23	22	28	6	39	6	6	6	6	6	9	5945	3620	5052	3987	4162	5650	2351	2577	2317	1956	7	3024
1.79_254.96		[M-H]-			254.96	ESI neg	1.79	10233	9024	8915	10486	10843	10639	9498	7847	8420	8059	8149	8199	9873	10124	10155	12475	8214	8947	8556	6978	7842	7331	8447	7706	6882	6954	7299	6545	5832	8122	3144	3636	3496	3460	3185	3200	7270	7796	8315	8056	5410	7788
1.79_256.96		[M-H]-			256.956	ESI neg	1.79	7916	7193	6708	7992	8130	8417	7192	6020	6326	6347	6314	6279	7756	7911	7510	9404	6387	6737	6712	5524	5934	5727	6384	5730	5642	5488	5696	5255	4774	6003	2564	2628	2795	2610	2573	2344	5322	6137	6267	6098	4105	5677
1.79_377.05		[M-H]-			377.051	ESI neg	1.787	7464	6655	6235	8494	6949	8302	5548	3518	4188	4377	3836	4567	4841	5080	4962	7826	3609	4234	5088	3479	4215	3418	3439	4101	2596	2592	2580	2217	1628	2733	536	622	718	753	736	710	4231	5211	4905	4815	1166	4558
1.82_128.03		[M-H]-			128.034	ESI neg	1.819	2431	3666	3218	4081	4127	3669	3460	2212	3708	3086	4253	3138	4061	2819	2860	4502	3963	2972	5965	5200	5157	7769	4949	5659	2359	2343	2822	1213	876	2232	6089	4354	5710	5073	4536	5588	4721	5829	4503	6174	1077	4316
1.82_160.06		[M-H]-			160.061	ESI neg	1.821	2121	2426	2404	2669	2664	2549	2153	8140	2009	1672	2305	7738	2274	1677	2048	2310	2042	1673	3635	3117	3101	4193	2631	3330	1723	1562	1629	1228	811	1518	3143	2418	2909	2470	2316	2937	3216	3868	3328	3975	634	2932
1.82_343.11		[M-H]-			343.11	ESI neg	1.824	235	266	196	271	300	251	183	19	124	25	214	339	227	162	182	236	145	134	845	507	513	780	330	745	203	163	158	120	100	169	449	215	405	239	178	335	634	1173	824	1169	46	789
1.82_364.02		[M-H]-			364.023	ESI neg	1.824	1866	1821	1843	1920	1871	2143	1478	720	1363	1165	1734	846	1802	1536	1971	2326	1750	1468	2918	2471	2345	3118	2270	2840	2134	1920	1721	1588	1324	1851	2292	1968	2158	1912	2207	2478	3151	3943	3663	3746	820	3437
1.83_127.00		[M-H]-			127.001	ESI neg	1.826	2013	1841	1913	1741	1981	1988	1084	115	1136	943	1470	131	1660	1758	1894	2003	1368	1310	2812	2171	2443	3298	2053	2544	2581	2134	1492	2048	1647	2098	1859	1524	1702	1629	1420	1956	3175	4297	3771	4001	802	3651
1.83_266.08		[M-H]-		3	266.085	ESI neg	1.827	7631	8562	7483	7555	7529	8696	6153	1655	3931	3436	3747	1982	2384	3343	2103	3424	2278	2288	4861	3602	4534	4853	3552	5387	2711	1562	1238	2142	1417	1699	1634	1335	1571	1175	1521	1833	1592	1997	1662	1552	252	1228
1.85_184.06		[M-H]-			184.058	ESI neg	1.852	9439	8368	10382	10312	9555	9398	10064	7789	8785	9721	10271	9207	7629	7122	8599	10027	6855	6686	10816	9392	8891	11474	8154	10205	6295	5417	5436	6046	4795	7069	3776	3184	3536	3384	3176	3739	2927	3068	2628	3177	611	2990
1.86_128.03		[M-H]-			128.033	ESI neg	1.865	16624	17518	17847	19468	17720	25396	18271	16947	14769	16843	18553	22308	9747	9489	12534	10343	6922	7226	14698	12924	12847	14972	10878	14438	10659	10139	9455	9057	7657	11802	3961	3773	4731	7750	3895	3951	3988	4198	5002	3547	1706	4177
1.86_161.04		[M-H]-			161.043	ESI neg	1.864	1780	3757	1648	3170	1014	8986	4908	3228	1896	3456	2234	4343	4371	1509	3737	4290	3051	3589	2579	2206	2926	2487	1366	4163	1823	1753	1971	1096	880	2373	2328	2236	2501	15141	2419	1590	4430	2503	2376	2518	2192	2763
1.86_248.05		[M-H]-			248.052	ESI neg	1.856	6889	5612	7015	7106	7104	7185	6163	6014	5588	6232	6868	6305	5272	5618	6475	6176	4425	4350	7211	5749	5478	6857	5115	6248	4517	4109	4138	4378	3624	5344	2294	1922	2245	1892	2252	2403	2001	2225	1924	2216	417	2049
1.86_277.03		[M-H]-			277.034	ESI neg	1.864	344	189	115	140	239	132	245	129	105	47	176	74	86	119	87	71	83	202	139	91	98	85	88	120	54	78	41	60	217	180	3147	3501	3698	2055	3214	4266	9700	12870	11316	11200	2265	10345
1.86_304.18		[M-H]-			304.183	ESI neg	1.863	2435	5092	1938	3970	1128	11513	6830	3051	2440	4077	2240	4470	5833	1584	4776	5409	4256	4054	2864	2429	3878	2707	1871	5504	2558	1947	2465	1292	921	2990	3005	3032	3552	15861	2845	2166	5532	2967	3204	3052	2586	2965
1.87_209.05		[M-H]-			209.048	ESI neg	1.866	1913	1229	940	779	938	1380	1823	817	554	613	867	491	563	485	673	466	613	1239	810	710	615	568	597	964	352	459	269	194	1230	1299	22247	20552	22553	25313	21584	25222	76883	86140	81843	77864	12835	75172
1.87_225.06		[M-H]-			225.061	ESI neg	1.866	2089	5736	2284	4320	1205	12771	6385	4510	2686	5155	2433	6028	6475	1809	5286	6126	4501	5192	3387	3098	4338	3140	2071	5409	2199	2301	2519	1207	887	2862	3624	3123	3874	24142	3716	2496	6644	3014	3290	3543	2626	3819
1.93_304.10		[M-H]-			304.102	ESI neg	1.932	3986	4543	3590	4191	4587	5497	3924	3955	4146	4089	4985	3531	5065	4263	4861	4313	2796	3785	10440	8863	8810	8054	7767	10435	6046	6485	5151	6523	5371	8208	6972	7083	7233	7774	6787	7211	2092	2622	2922	2306	868	2752
1.93_322.11		[M-H]-			322.112	ESI neg	1.932	23190	27836	21381	22883	26443	33819	24510	23263	24197	24610	27998	23440	29438	24986	28953	25086	18838	23246	63412	54030	54780	54296	49533	60356	36767	37531	32345	37218	32493	44167	41173	44203	44895	45102	40480	43677	13286	14719	17026	13740	5139	14500
1.93_423.16		[M-H]-			423.162	ESI neg	1.932	33242	39399	31232	31819	37116	48113	34306	33205	35129	34559	40219	32313	41575	35592	41378	34678	26704	34227	92460	77315	77584	77935	70751	88644	54291	52843	48138	54353	47533	65175	59432	64631	61628	61741	57449	62949	17927	20969	22868	18627	7222	20197
1.93_459.14		[M-H]-			459.135	ESI neg	1.932	2925	3517	2839	2646	3235	4467	2804	2521	2787	2333	3269	2138	3157	2777	2776	2722	2107	2433	7569	6902	6912	6714	5937	7232	4832	4525	3930	4742	3505	5208	6368	5802	6315	6828	5793	6531	2086	2466	2550	2326	654	2564
1.93_469.17		[M-H]-			469.167	ESI neg	1.932	43038	49771	38840	39863	47177	60994	42914	42948	42804	43396	52159	40474	51587	43020	51232	43978	33958	42602	118667	102119	97318	101032	93863	112034	68994	67065	61436	66171	60252	79985	77398	83827	81656	81474	74959	83426	24150	28237	30367	25117	8025	25763
1.93_486.16		[M-H]-			486.155	ESI neg	1.931	12943	14889	13446	12170	13016	19844	11696	11032	12288	10987	14299	9278	13925	10042	13739	9420	9351	10832	33056	28847	27392	25902	22672	32683	21571	20421	19503	19185	17625	24069	26790	27274	25407	25317	27165	30194	10245	12040	12268	9970	2706	11971
1.93_512.21		[M-H]-			512.207	ESI neg	1.934	5327	6883	4713	4764	5904	8192	6588	6326	7316	6302	6715	5857	7067	6936	7626	7018	4159	5967	12386	9842	13272	9676	8463	13843	6046	7235	5400	6157	5116	7156	4862	4619	4435	5638	4809	4917	1104	1649	2341	1463	256	2009
1.93_537.15		[M-H]-			537.153	ESI neg	1.929	3539	4146	3321	3297	3759	5064	2801	3207	3159	3197	3791	3138	3681	3406	3702	3423	2175	2542	8516	8310	7966	7504	6873	8667	5293	5737	4521	5491	4701	6564	8107	7028	7766	8029	6968	7444	2697	3132	3033	2761	768	3019
1.94_111.02		[M-H]-			111.02	ESI neg	1.943	123128	126680	121025	131920	124190	134172	107205	108796	106342	111164	117496	103161	95004	85344	99955	104803	70364	76458	115417	90914	93466	100450	80896	98016	89438	78976	79877	81684	65568	92078	111484	102644	109590	106896	103996	113554	124263	141867	157660	132788	31982	144606
1.94_156.03		[M-H]-			156.028	ESI neg	1.942	4766	4738	4667	4939	4849	4860	5388	6425	6487	6544	5961	6551	6678	6596	6947	6815	6435	6209	4141	3789	4314	4390	4379	4164	3963	3703	3742	3795	3337	3919	2037	2108	2008	1990	2028	2096	1510	1587	2473	1767	1044	1872
1.94_209.05		[M-H]-			209.049	ESI neg	1.944	1620	981	306	345	586	463	1668	705	295	287	410	313	270	529	531	303	498	1676	574	579	414	223	588	603	210	386	185	145	1309	1232	6794	6250	7091	7397	6059	5800	17090	20097	20481	19221	4992	20306
1.94_243.06		[M-H]-			243.063	ESI neg	1.943	49481	51768	48867	53720	50362	54839	43004	45526	43391	45772	47748	41463	39091	33979	39786	41563	29566	30408	46558	36979	36520	40470	33012	40237	36396	33873	32369	32992	26428	37330	45077	42805	46145	43511	43133	47971	50625	56611	65794	53787	12587	61318
1.94_287.05		[M-H]-			287.053	ESI neg	1.943	606111	616578	580207	641669	600738	670187	528365	545869	520331	549479	582566	503419	471514	411673	482043	506830	350031	375748	559232	451262	450851	491351	393020	488582	442473	399964	392320	404401	327569	444295	545414	512084	544011	533184	515687	572632	627161	717481	797777	655235	155149	723528
1.94_355.04		[M-H]-			355.038	ESI neg	1.942	7979	8683	8490	8755	8619	8937	7437	8128	7952	8114	8163	6990	7423	6579	7898	8425	5852	6635	7225	6815	6653	6987	6719	7113	7456	7307	6539	6640	6263	6970	8873	8941	9630	8864	9520	8956	10303	11141	12162	9875	3401	11248
1.94_516.23		[M-H]-			516.231	ESI neg	1.935	2249	2960	2379	1880	2557	3419	2120	2053	2583	1917	2390	2212	3062	3157	3212	2817	2319	2842	5658	5037	7294	5735	6026	7112	6383	6946	5870	6890	5897	6961	8266	9339	7900	10045	8127	7513	2255	2662	2785	2271	1862	2474
1.94_557.25		[M-H]-			557.246	ESI neg	1.937	4791	5706	4444	4507	5411	6835	4370	3975	4441	4158	4911	3966	5156	4447	5329	4956	2889	3928	11245	9152	8148	9298	8780	12460	7356	8823	6729	7590	6492	10430	10119	10285	10566	11883	9093	8962	2832	3675	4399	3313	1226	3502
1.94_611.28		[M-H]-			611.276	ESI neg	1.942	5484	6156	4433	5160	5653	7313	4368	3468	4868	5117	5308	4149	4393	4080	5253	4723	2136	3446	25185	18648	17350	19235	14467	20897	7091	7828	6007	6059	4778	8466	4066	3207	3932	4009	3359	3965	938	1044	1377	1107	159	1056
1.95_156.07		[M-H]-			156.066	ESI neg	1.946	5055	4724	4372	4855	4725	5341	2857	3346	2744	3072	3384	2858	2818	2230	3066	3160	1755	2177	1691	1170	1254	1286	1002	1384	1579	1368	1410	1453	996	1830	2479	2222	2518	2473	2324	2619	4677	5961	7068	5819	1038	6255
1.95_255.10		[M-H]-			255.095	ESI neg	1.947	10804	10882	9036	9975	11115	9227	9543	13835	13046	12073	11873	12701	12820	12371	12892	14115	10085	10907	15602	14208	13654	15070	16090	12632	9900	10325	10482	10318	9294	11705	3042	3640	3024	3270	3309	3291	1591	1689	2541	2012	1253	1943
1.97_542.22		[M-H]-			542.219	ESI neg	1.974	74019	79834	67375	74749	85033	99425	63085	47089	64027	57173	69746	44816	56166	56269	54110	56817	35410	41495	238333	170869	189871	189124	146517	198529	110795	89973	77935	85441	68539	112060	112397	79604	99155	90711	82845	118183	35050	36492	38022	35172	1333	34259
1.98_259.09		[M-H]-			259.09	ESI neg	1.982	149653	142220	149806	139771	146868	148628	140339	136484	141317	144077	141333	129369	128805	132779	119713	135794	104019	101940	156545	159565	137554	159453	131848	150849	126800	114060	111626	97844	93718	116186	48688	36127	46852	40943	40852	47514	39620	38682	34406	36784	1551	40884
1.98_263.11		[M-H]-			263.114	ESI neg	1.984	10314	10270	9904	8923	9817	10391	9489	9599	10118	9396	10559	8991	11207	11563	10457	10704	11219	10485	8826	9980	8338	10051	10399	9369	11245	10262	11356	9976	10941	12284	7766	8198	8784	8235	7771	8078	8071	8367	8148	8236	2601	8232
1.98_264.12		[M-H]-			264.121	ESI neg	1.984	161729	154627	150373	136028	156612	156842	143628	147434	156772	148343	161200	138604	172959	174508	160424	160080	166644	160128	132218	147292	126354	149187	153831	145647	173040	157339	165897	154793	158484	176148	116173	121499	131194	125954	118196	121396	124856	125695	124329	125120	35743	130642
1.98_267.14		[M-H]-			267.144	ESI neg	1.983	2722	2618	2781	2755	2548	2833	2587	2346	2439	2479	2659	2211	2692	2456	2654	2869	2238	2084	5912	5113	4948	5711	4039	5381	3068	2545	2783	2726	2235	2824	5889	5707	6542	6090	5554	6371	1974	2170	2046	2403	1878	2389
1.98_275.06		[M-H]-			275.064	ESI neg	1.981	7277	7002	7515	6975	7209	7286	6917	6263	6628	7282	6702	6062	6266	6168	5756	6226	4524	4497	8042	8152	7201	8193	6264	7679	5851	5456	4806	4350	4173	5372	2172	1522	1978	1739	1734	1998	1575	1741	1412	1522	65	1716
1.98_280.09		[M-H]-			280.093	ESI neg	1.984	7477	7236	7044	6489	7624	7910	6987	6951	7271	6700	7834	6564	8232	7879	7766	7378	7297	6682	7053	7220	6077	7550	7143	7325	7808	7111	8017	7288	7163	7915	5061	5356	5572	5398	5387	5392	5296	5375	5395	5557	1440	5700
1.98_371.18		[M-H]-			371.177	ESI neg	1.984	4924	4757	5164	4664	4918	5895	5865	5578	6052	5841	6596	5563	2839	2853	3093	3187	2272	2112	8290	7045	7140	7922	6054	7958	5477	4827	4655	4516	3646	5662	177	201	200	168	185	380	122	278	193	179	334	134
1.98_400.13		[M-H]-			400.129	ESI neg	1.98	4423	4791	4858	4798	4752	5312	4184	4490	3883	4286	4512	3919	3491	3437	3433	4640	2498	2347	5582	5798	4598	5250	3909	5299	3398	2989	2804	2473	1865	2716	989	596	839	643	615	956	665	676	506	457	27	520
1.98_405.16		[M-H]-			405.159	ESI neg	1.982	7480	7989	7575	7174	7622	8182	6556	7166	6837	6975	7808	6497	7289	7069	7623	7495	6265	6095	7171	7812	6814	7946	6929	7676	7543	6738	6113	6205	5316	7966	4057	3178	3822	3431	3089	4059	3028	3109	2969	2950	327	2712
1.98_410.19		[M-H]-			410.191	ESI neg	1.984	3928	4129	3656	3419	3942	4073	3190	3537	3557	3515	4335	3521	4452	4816	4920	4208	4506	4147	2604	3429	3071	3466	4050	3264	5267	3979	4790	4846	4459	5569	4069	4384	4723	4258	4523	4581	4777	4624	4619	4832	1802	4475
1.98_473.15		[M-H]-			473.147	ESI neg	1.983	4563	4730	4882	4445	4858	5155	4459	4096	4897	4376	4945	4627	4297	4516	4878	4922	4208	3997	4016	4643	4591	4788	4479	4233	4544	4196	4100	4583	3622	4962	2246	2146	2415	2239	2074	2423	1997	2119	1860	2015	180	2008
1.98_546.24		[M-H]-			546.241	ESI neg	1.976	1693	1936	1602	1492	2061	2078	1512	1263	1739	1306	1912	1145	1593	1691	1790	1603	1294	1611	4113	3359	3858	3783	3618	3649	3317	2785	2613	3089	2915	4210	6409	6326	6566	6813	6204	6841	3051	3081	3451	3052	909	2773
1.98_547.25		[M-H]-			547.248	ESI neg	1.976	28110	29799	23461	23410	32470	35673	22572	18216	24457	20911	27509	17631	25907	27812	27195	23811	20786	23926	65832	53770	62443	61299	59088	63982	54819	46133	42786	52992	46678	66727	110789	106507	117299	113290	99179	118631	43871	46018	58083	49629	12174	43615
1.98_74.02		[M-H]-			74.0238	ESI neg	1.982	19506	19504	19302	20338	19435	23579	19546	17464	18061	19850	21171	18097	17227	15771	18398	19222	12978	13043	24079	22215	20067	22277	17089	21526	16628	15905	15667	13393	12021	17210	7560	6637	8137	7478	7205	8435	6533	6662	6006	6616	1380	6957
1.99_203.03		[M-H]-			203.027	ESI neg	1.994	15151	14569	14811	13824	14011	16268	15098	15774	13294	14179	15323	13616	15645	12417	14432	13183	14610	13208	15091	15407	13596	14588	12890	15338	15356	14555	15012	12766	13733	15567	9290	9288	9173	8804	10009	10077	10549	10601	10228	9523	2723	10546
2.00_186.04		[M-H]-			186.037	ESI neg	2.005	12044	12498	11720	11988	12477	12603	12101	12367	11731	11932	12187	11643	12387	12777	12408	13441	10530	10771	12837	11926	12072	12264	11210	12543	11861	11471	10617	10513	9309	11173	7866	7273	8458	7772	7866	8268	9523	9972	9317	9569	2121	9798
2.01_242.08		[M-H]-			242.079	ESI neg	2.014	27715	32811	21986	30808	30062	40047	35557	39627	25041	34532	34335	57397	30686	16410	30785	25736	12104	17974	29741	20639	19084	19238	11227	19217	60	264	221	70	102	1181	8893	6771	8363	10765	7644	8079	155	131	145	128	51	135
2.02_142.01		[M-H]-			142.01	ESI neg	2.022	5122	4863	4816	4655	5748	4831	3929	3696	4471	3737	4221	3253	4584	5312	5121	5518	4658	4641	3934	3873	4560	4462	4612	4161	5048	4517	4188	4868	4321	4192	2758	2678	2621	2892	2863	3117	1914	2038	2111	2005	589	1483
2.02_165.04		[M-H]-			165.037	ESI neg	2.021	4145	3839	2963	4384	4580	4476	3522	4350	3276	3649	6309	4347	4384	2411	5808	2781	2107	3261	4117	5069	3175	3547	4275	3020	2718	3025	4170	2640	2215	6037	3337	1976	2179	4106	2177	1980	1847	1837	2581	1814	884	2807
2.02_416.14		[M-H]-			416.137	ESI neg	2.023	7871	13604	5277	9426	8471	18524	5759	4726	8521	8766	15208	2283	4624	4444	11144	7144	2881	5264	3824	5687	4271	2588	17300	4021	3462	5178	3180	4823	6274	9723	2713	2218	4487	2500	1886	2507	1189	1357	1065	559	798	5583
2.02_460.17		[M-H]-			460.166	ESI neg	2.018	22947	36583	15019	35223	21586	57295	29486	19293	33508	41311	55824	15896	17999	13785	37133	23642	7862	16405	18591	21644	15931	12066	42109	18614	8712	13367	8885	11565	12188	31011	8435	6367	13051	7889	5024	6208	9638	7764	5233	3893	3135	38143
2.02_465.19		[M-H]-			465.195	ESI neg	2.016	9616	14388	5882	12666	8945	22941	10185	6643	12146	13014	20101	5689	7851	6417	15821	9180	4114	8942	6073	7849	6572	4790	20153	7296	5489	7315	5413	7638	9250	19642	5827	6385	11086	7312	3966	4641	3986	4145	3385	2131	12319	18379
2.02_584.19		[M-H]-			584.195	ESI neg	2.02	3200	5913	1555	4832	3341	9655	4602	4221	4228	6756	8742	4316	2575	1190	5339	2582	838	2011	2359	2432	1441	1108	3241	1577	18	13	18	30	14	174	891	602	1284	1073	501	583	17	14	7	18	7	71
2.03_377.08		[M-H]-			377.085	ESI neg	2.027	4253	6765	3007	6365	4694	9864	6299	3962	5181	7797	8249	4001	4871	2896	7610	4768	2166	4026	3656	4426	3214	2177	8203	3674	2158	3319	2709	2877	3989	7783	2676	3133	5283	4128	2274	2331	2071	2260	1797	1318	7310	10116
2.03_404.10		[M-H]-			404.101	ESI neg	2.027	14521	23597	10883	19658	14516	37708	19635	12166	18471	23140	30391	10771	15980	8058	26511	12520	8009	13575	11472	14344	10275	7437	26717	12128	8011	11379	9135	9597	14063	29752	8764	9613	15496	12766	7076	8527	6649	8059	6083	3935	25583	36331
2.03_431.14		[M-H]-			431.139	ESI neg	2.026	1916	3310	1473	2417	2474	4619	2013	1563	2994	2581	4158	946	1722	1338	3256	1901	1231	2081	1451	1802	1522	1029	5156	1430	1421	1831	1570	1873	2284	4963	1614	1855	3418	2528	1349	1504	1173	1345	1119	750	4106	7023
2.03_455.10		[M-H]-			455.098	ESI neg	2.026	6539	8545	4428	6864	6688	14228	4794	3801	8125	6415	11920	2373	4478	4273	8413	4957	3081	4953	3491	5088	3943	2813	13006	3527	3610	5191	3963	4904	6563	13210	4005	5300	8859	6192	3624	3997	3606	4159	3613	2210	22376	21296
2.03_515.21		[M-H]-			515.207	ESI neg	2.028	434	716	1416	3752	559	3424	670	1367	756	900	949	1413	4500	567	10612	510	329	381	641	629	429	261	2729	3744	476	2387	1547	504	520	1552	2366	1857	4393	2934	1458	2109	790	910	659	604	457	5110
2.03_683.22		[M-H]-			683.221	ESI neg	2.026	63	156	18	91	50	326	52	19	115	99	207	26	48	15	125	43	59	56	21	37	19	110	296	32	13	24	12	6	55	198	21	16	87	39	22	6	20	24		15	331	804
2.06_213.05		[M-H]-			213.047	ESI neg	2.059	7476	6030	6493	5267	6947	7137	3578	5012	6950	4081	7275	2970	4482	8061	5617	5671	6566	5640	4487	4850	4895	5387	6993	4169	8026	7534	7770	8092	8301	7532	6199	7159	6582	6721	6678	7279	8201	9324	11946	9445	6466	9497
2.06_228.06		[M-H]-			228.063	ESI neg	2.062	25817	34735	19718	32613	26004	40124	36800	58190	26550	46315	35232	77739	43966	15355	36570	34629	14093	20958	29429	19452	16088	15116	8651	19157	43	31	46	40	47	1173	4717	3451	3897	5539	3728	4420	47	48	60	35	43	34
2.06_230.04		[M-H]-			230.037	ESI neg	2.062	11625	10933	9894	9331	10301	12717	5320	10061	10409	5885	12047	3638	8711	10426	10017	10717	12240	10439	8265	8380	8780	8585	10531	8759	11628	10930	11840	11094	10523	10612	9229	10477	9870	9665	10447	11457	11673	12124	15426	13457	7608	12716
2.07_109.04		[M-H]-			109.04	ESI neg	2.074	3458	2919	3079	2986	3019	3729	3332	3769	3966	3772	4290	3099	3522	3316	3692	3474	2446	2646	3084	2425	2724	2841	2638	3029	2244	2154	2189	2161	1659	2453	2202	1923	2429	2386	2152	2347	3902	4191	3906	4515	909	4091
2.07_127.05		[M-H]-			127.051	ESI neg	2.074	57688	52364	51314	56825	56582	65424	63681	71796	69901	65079	75663	54244	59611	58075	66042	62387	45761	48969	54535	47220	48216	52713	44429	56473	43215	38478	38967	39809	30093	42449	40170	37060	41910	43379	38005	43535	74488	76148	77907	77469	15363	73429
2.07_128.03		[M-H]-			128.034	ESI neg	2.074	17080	15107	15729	17205	16629	19453	19343	21537	20617	19834	22277	16311	17150	16930	19359	341993	13260	14224	16263	14184	341040	15193	12527	16710	12818	11702	11271	11233	8656	12210	11487	10807	12418	12452	10913	12695	21497	21979	22852	22783	4596	20768
2.07_209.05		[M-H]-			209.045	ESI neg	2.066	976	490	151	146	316	247	1020	407	229	168	196	183	195	297	292	157	342	959	378	393	389	175	345	478	217	198	110	76	685	793	2810	2475	3009	3551	2389	2467	8048	8611	7151	9133	1455	7688
2.07_279.04		[M-H]-			279.035	ESI neg	2.068	1992	3942	2834	4717	2830	2906	6739	5321	3664	6985	3680	6995	5857	2566	5011	5731	3305	4113	4903	4045	3575	3786	2028	4734	1512	1298	1511	820	554	1517	2040	1328	1970	2317	1620	1474	3593	2676	520	1990	251	2194
2.07_285.99		[M-H]-			285.989	ESI neg	2.069	4017	4498	3937	4692	3758	4750	6008	5902	4862	6139	5397	5690	5946	3670	5549	5566	3878	4187	4690	4074	3670	3907	2990	4996	3038	2829	2802	2603	2032	3306	3225	2969	3053	3105	3199	3334	5436	5224	5544	5304	1078	5131
2.07_313.11		[M-H]-			313.111	ESI neg	2.07	56590	42271	43607	37329	49650	54338	25320	42395	59127	26525	59330	16579	30668	57207	40008	40036	38379	34402	30539	30388	35055	33159	41433	29068	39876	38447	37181	39609	32345	35573	36840	35565	36750	38305	35410	46891	71021	78908	91493	81352	11498	75276
2.07_317.14		[M-H]-			317.137	ESI neg	2.072	6071	4592	4545	3727	5872	5899	2110	3667	4871	2277	4977	1859	3764	6037	4924	4103	5056	4774	3662	3720	4317	4428	6315	3991	6566	6716	7190	7894	6814	6683	5570	7372	6312	6353	6371	6887	6064	6292	7959	6667	5812	5853
2.07_318.14		[M-H]-			318.145	ESI neg	2.072	47314	32225	33907	27584	41398	43957	15392	26089	35814	15823	36154	11135	25786	46016	34400	29838	37393	35463	24651	27672	31934	33363	46607	27320	53454	48927	52011	62696	50779	49772	40410	53784	48402	51252	48050	53747	42548	47205	56787	51108	43949	43629
2.07_486.20		[M-H]-			486.197	ESI neg	2.069	3810	2800	3003	2444	3594	3658	1680	2368	3523	1570	3930	1376	2160	3970	2847	2484	2795	2549	1938	1958	2398	2449	3106	2006	3637	3419	3118	3705	3296	3836	3180	3265	3092	2801	3150	3624	5106	5623	6890	6162	1561	5757
2.07_487.18		[M-H]-			487.176	ESI neg	2.07	14761	20775	9819	18548	16583	24121	15963	14704	14389	14155	18680	8746	13481	7585	13737	13891	6846	11401	12524	12136	12702	10109	8170	13448	7666	8485	9837	6981	5547	10586	9335	5951	7628	32279	6481	6458	7038	7692	12357	8726	3944	15318
2.07_492.21		[M-H]-			492.207	ESI neg	2.072	6220	8873	3951	7940	6948	8383	4438	4946	4389	3898	5604	3275	5608	3069	6325	5543	4054	5906	5496	5891	5541	4918	4383	5753	5706	6117	7255	5433	4687	7847	5084	4358	4982	21891	4269	3922	2593	2388	3917	3016	6946	4059
2.08_110.98		[M-H]-			110.984	ESI neg	2.075	2634	5625	3925	8256	3781	4229	16899	11047	5072	18073	5340	24142	12553	3207	10811	11120	4381	6554	9947	7698	6773	6939	3087	11725	1612	1689	1880	794	590	2057	2307	1895	2848	3176	2366	1629	3509	2337	475	2105	129	1887
2.08_220.08		[M-H]-			220.08	ESI neg	2.085	5504	5555	5415	6654	5760	7180	6971	6901	5758	7388	5979	7508	5954	5620	6076	7772	3770	4346	7444	7236	7901	8218	5779	9823	4158	2845	3637	4045	2142	4045	1421	1491	1915	2104	1736	1708	2840	2708	2137	2426	303	2635
2.08_244.96		[M-H]-			244.959	ESI neg	2.082	5131	5696	5750	6758	5704	6050	8657	7641	5838	8180	6350	8963	7166	4985	7474	7327	4995	5787	7943	7149	6481	7227	5637	8026	4539	4011	4391	3930	3275	4770	2478	2301	2761	2982	2595	2626	3392	2823	2586	2920	742	3143
2.08_245.04		[M-H]-			245.043	ESI neg	2.075	1458	1435	1215	1868	1589	1848	2193	1857	1321	2336	1334	2434	1953	1064	1956	1943	930	1250	3274	2336	2011	2218	1371	3038	1394	1174	1173	1039	895	1141	1274	1145	1355	1899	1141	1253	1062	886	661	881	97	759
2.08_272.09		[M-H]-			272.085	ESI neg	2.084	9723	7555	9190	6810	10066	9880	4892	7119	8847	5339	8059	4504	5582	10289	6087	6660	7353	6181	6585	7906	8071	8845	10878	6694	9831	8255	9148	10097	8806	8855	5132	5081	5677	5521	6004	6025	5303	6450	6749	5859	1380	7067
2.08_275.10		[M-H]-			275.102	ESI neg	2.085	10054	7708	8828	5393	10497	9109	3735	5246	7103	3868	6967	3252	6413	12278	7608	7273	10716	9195	4329	6073	6649	6866	10164	5345	14536	12850	13911	17860	16002	15135	14283	20216	18487	17304	19569	17634	14742	18121	23851	18078	20333	19078
2.08_277.11		[M-H]-			277.106	ESI neg	2.085	7934	5759	5121	4625	6649	9915	4391	3740	6384	5455	7631	3497	4239	5847	4897	4813	5052	4484	5037	5909	5197	6426	7914	5103	8370	7404	8371	9833	8939	8979	3775	5000	4833	4511	4988	4609	2453	2598	3225	2786	3316	3070
2.08_402.16		[M-H]-			402.161	ESI neg	2.085	3341	3473	3137	3569	3837	4697	4928	5725	4600	5339	5372	5402	3582	2570	3732	3930	1676	2347	3754	3101	2598	2709	1597	2602	1914	2108	1857	1550	1099	2410	3550	2621	3064	3840	2822	3655	1803	1502	1093	1263	91	2277
2.08_78.96		[M-H]-			78.9585	ESI neg	2.079	8162	15723	11121	22827	11347	12877	41717	29186	14317	45540	15176	62249	32378	9932	27303	28907	13885	18132	27976	19882	18355	19953	9693	30708	5908	5665	6333	3276	2788	7098	7024	5649	8831	10151	6976	5460	10354	6631	2021	6127	1133	5777
2.09_231.06		[M-H]-			231.058	ESI neg	2.088	4534	4585	4639	3677	4948	4775	2732	3674	4053	3037	4264	2530	2881	3833	2832	2866	3532	2975	4390	4932	5271	5003	6387	4133	5170	4724	4829	5066	4850	4999	1871	1684	1888	1715	2143	1978	1470	1526	1354	1406	239	1651
2.09_234.08		[M-H]-			234.078	ESI neg	2.089	9678	8923	9606	6170	10374	9229	3966	5717	7080	4299	6769	3769	6596	10361	7532	7008	10620	8725	6010	7513	8006	8450	12966	6727	16209	14859	16653	17425	18617	17079	10545	13557	12867	11903	14477	11834	7725	8597	9571	8106	8035	8738
2.09_299.10		[M-H]-			299.095	ESI neg	2.092	5233	5434	6422	4442	6140	6755	3967	5563	7685	4476	6418	3327	4309	8949	5227	6721	4265	4085	4752	5087	5694	5832	5096	4654	3254	2609	2883	2795	1975	2206	1759	1343	1528	1152	1284	1727	1471	1894	2408	2112	111	2739
2.09_361.14		[M-H]-			361.137	ESI neg	2.091	4006	4294	3867	3822	4531	5487	4676	5679	4548	5235	5717	5932	3636	2576	3905	3293	1869	2566	5453	4545	3905	4043	2581	3778	2451	2900	2994	1942	1838	3364	2969	1988	2200	2965	2042	2670	814	590	438	566	140	1046
2.09_364.15		[M-H]-			364.155	ESI neg	2.091	4316	4284	3687	3454	4873	5472	3648	4447	3858	3610	4621	4641	4340	3572	4938	3688	2979	3418	3692	3430	3520	3150	2501	2925	4173	4561	4391	4116	3591	5862	7865	7708	7821	9641	7719	8232	2173	1690	1261	1437	613	2605
2.09_368.08		[M-H]-			368.085	ESI neg	2.093	1373	3168	2110	3604	2270	2744	6197	5217	2331	6781	2948	10030	4785	1498	4127	4652	1886	2992	4790	3476	3123	3146	1236	4044	1070	1082	1094	375	228	1247	2211	1120	2199	2922	1780	1365	944	556	73	379	21	592
2.09_376.12		[M-H]-			376.117	ESI neg	2.092	5857	6471	6335	7033	6504	7573	8692	6976	6685	8721	7040	8998	8116	5354	7879	8536	4596	4669	10414	7194	6696	7276	4837	8644	5322	5183	5161	4785	3787	5108	2291	1988	2402	2596	2754	2548	1929	2632	2926	2432	606	2597
2.09_74.02		[M-H]-			74.0238	ESI neg	2.087	9467	9237	8685	9643	9481	10606	9141	10083	9702	9429	9948	9335	8005	8042	8493	7856	6999	6774	11378	9876	10204	10475	9684	10100	7345	6900	7007	7227	6131	8000	3715	3480	4212	4307	3974	3804	3859	3824	3646	3532	1411	4006
2.10_113.04		[M-H]-			113.035	ESI neg	2.099	10868	10297	11324	9809	10510	11946	12829	12600	12280	11410	12560	12648	11593	13036	11975	12567	9253	8452	14315	11600	12744	12780	12098	13658	7746	6286	5918	7229	5675	5905	3309	2766	2689	2933	2322	3111	2035	1770	2834	2521	713	2905
2.10_114.02		[M-H]-			114.019	ESI neg	2.099	5315	5224	5493	4496	4856	5615	5972	5834	6037	5880	5851	6053	5560	6709	5592	6186	4400	4183	6903	5824	6089	6078	5901	6651	3926	2856	2769	3357	2617	2794	1390	1416	1439	1510	1141	1483	913	958	1363	1169	303	1302
2.10_242.08		[M-H]-			242.079	ESI neg	2.097	21156	22941	18276	19834	23573	28491	23526	28636	22533	25231	26573	32160	23689	15998	23263	20071	12871	15809	23536	19041	17929	17365	12182	16728	16679	17667	16207	15210	12865	20425	28810	24211	25557	34126	26036	28551	7572	5882	4039	5889	1508	8946
2.10_261.09		[M-H]-			261.087	ESI neg	2.095	6295	5607	6166	3561	6645	5921	2726	3886	5278	2708	4656	2901	4859	7952	4895	4898	7430	5743	3525	4012	4860	4958	7820	3843	9214	8280	9769	9016	9347	8034	6505	7406	7311	6417	7702	6888	4075	5054	6111	5122	4145	5876
2.10_285.08		[M-H]-			285.08	ESI neg	2.098	5905	4961	6043	3174	5513	5539	3555	4865	6393	3665	5961	3562	4425	9416	4481	5466	4169	3273	5513	4339	6591	6467	7407	5410	3400	2670	2362	3307	2141	1857	969	587	653	752	571	934	276	390	689	409	127	790
2.10_288.10		[M-H]-			288.099	ESI neg	2.099	7094	5880	6178	3130	6822	6364	2905	4818	5761	3270	5352	3213	5669	9263	6050	6062	6508	5271	4371	3911	5627	5474	8023	4486	7134	6808	6423	7352	5819	5641	4570	3988	3609	5068	4442	4998	2855	2491	4387	2818	2304	4142
2.10_302.10		[M-H]-			302.101	ESI neg	2.096	29256	30130	25766	25676	31671	38290	29136	36300	29307	32876	36181	40087	31596	21900	30049	27212	18657	21700	31383	25298	23276	23712	16310	22050	23563	24154	24483	22457	18435	27956	40358	33910	37585	48906	36796	41739	14251	12568	10593	11456	2630	14887
2.10_388.15		[M-H]-			388.147	ESI neg	2.098	3150	3452	3096	2718	3409	4254	4230	4563	4030	4139	4704	4999	3240	2915	3046	3570	1703	1784	4493	3018	3638	3359	2131	3018	1772	1506	1420	1576	1179	1783	1391	967	1111	1457	982	1473	277	209	252	306	43	526
2.11_303.10		[M-H]-			303.097	ESI neg	2.107	5819	4806	4623	3533	5469	6535	4358	5339	4857	4480	5642	5578	5937	5088	5293	5205	4678	4469	4707	4027	4243	3926	4438	4113	5668	5472	5301	5481	4769	6003	6175	5858	5798	7134	5977	6374	4165	4404	4502	4429	2277	4438
2.12_133.01		[M-H]-			133.014	ESI neg	2.116	9789	11870	9032	15220	8981	11892	17933	6975	12626	13142	10506	8424	9582	14792	8951	13411	10095	12821	17739	13333	16648	14845	13820	15712	19993	15957	15439	18605	15873	15162	2282	2127	2240	2264	2001	1739	4989	5961	4684	6088	1437	5017
2.12_145.60		[M-H]-			145.6	ESI neg	2.124	7352	7813	7710	7396	6181	8209	6567	6794	5740	6770	6715	6851	6736	5589	7200	7393	4593	5286	7756	6666	7617	7814	5634	6122	6015	6127	4824	5660	5330	6045	3192	2909	3394	3099	3143	3313	3759	3738	3321	3127	853	3337
2.12_191.02		[M-H]-	KRKNYBCHXYNGOX-UHFFFAOYSA-N	3	191.018	ESI neg	2.125	1596	5529	2456	2585	701	1904	2558	15002	2126	6756	3270	16982	17322	2015	12106	5114	4247	5158	5695	7682	5991	9287	6269	6306	9576	16291	18566	7533	5661	14289	1138	1632	778	707	2627	1580	49715	43079	25723	28639	5092	50374
2.12_195.05		[M-H]-			195.048	ESI neg	2.115	2952	4926	2283	3840	2579	4863	5375	4741	2757	5808	6944	4615	6257	1631	5762	3597	3237	4573	4098	4097	2600	2763	4905	3450	3337	3654	5499	2924	2281	6035	2717	2624	3049	6590	2252	1953	3009	2615	2595	2267	1332	3631
2.12_196.97		[M-H]-			196.974	ESI neg	2.118	3466	5316	3404	4351	3564	3115	3371	2712	3480	5645	7897	3608	4244	3753	6224	3588	5017	2619	3775	4558	3591	4262	2715	2723	3217	3331	4712	3336	4644	4161	2835	2250	2999	2146	1824	1780	2724	2289	2860	3089	461	2383
2.12_318.10		[M-H]-			318.098	ESI neg	2.124	11182	9628	10133	7931	10704	10496	9415	10489	9627	8851	11631	10249	12458	12611	15164	12782	14809	14322	8131	8855	8003	9679	11218	8335	13641	15255	15683	18041	18360	17344	18829	22395	20981	22463	21559	19802	20939	21042	23580	22254	24841	21227
2.12_403.15		[M-H]-			403.147	ESI neg	2.115	9296	9986	8073	9601	10391	11751	9840	11470	9769	10287	11537	11650	8536	6353	8980	9068	4610	6479	11468	8784	8125	8624	5188	7259	6596	6874	6276	5922	4599	7949	7592	5613	6685	7935	5650	7293	2299	1448	1229	1729	139	2308
2.13_286.97		[M-H]-			286.969	ESI neg	2.128	9172	8548	8973	7193	8169	9569	7504	8049	7398	7891	8448	7835	9414	7394	9759	8796	8731	8375	7843	8327	7452	8088	8545	8050	8663	8532	8580	8960	8243	9544	6988	6631	6769	6521	6984	7483	6951	7393	7733	6482	2327	7785
2.13_293.10		[M-H]-			293.097	ESI neg	2.127	3124	4298	3068	2723	3196	4504	3023	3633	3704	2880	4235	2532	3345	4410	4515	3755	3782	4369	3171	3119	3438	3487	4162	4178	3695	3712	3586	3661	3066	3917	2039	2156	2501	1960	2389	2592	2542	2709	2903	3162	400	2542
2.13_315.08		[M-H]-			315.077	ESI neg	2.126	63556	60247	57181	49989	58744	62307	51209	53586	53561	51427	57329	49434	55568	57022	62172	59403	51008	50649	52803	57323	56783	61229	59105	54868	54138	60439	57803	65927	58012	61539	35822	33452	38481	35083	35458	36881	39614	42298	41525	40233	7603	39091
2.13_331.05		[M-H]-			331.053	ESI neg	2.126	8527	7320	8267	7215	8055	8639	6418	7265	7130	5914	7123	5312	6813	7429	8121	7817	6983	6461	7447	7528	7222	8015	7887	6422	8037	6798	7067	8379	7155	8045	4518	4557	4616	4328	4181	4712	4561	5456	5267	4666	835	4920
2.13_337.06		[M-H]-			337.062	ESI neg	2.128	14460	13606	12477	12542	13260	13655	10607	11973	12203	10213	13924	10004	11895	13395	13423	13386	12645	12519	11807	12494	12050	13771	14806	11951	14260	14714	14335	15442	14292	14806	8810	8465	9092	8198	7834	9361	9211	10818	12173	10357	2079	10094
2.13_340.08		[M-H]-			340.077	ESI neg	2.126	2435	2420	1704	1862	1933	2337	1561	2215	2252	1652	2653	1688	2320	3299	2566	2567	2986	3635	1200	1443	1527	1828	2414	1643	3278	3759	3808	4251	4046	3910	3628	5792	4634	5141	5017	4474	5334	4984	6447	5914	6894	5499
2.13_353.03		[M-H]-			353.033	ESI neg	2.128	10366	9317	10220	7447	10815	10489	7385	8486	9006	7149	8684	6621	8766	9619	10174	9297	8781	9055	8434	9638	9142	9873	10040	9063	10877	9851	9894	10952	9630	10088	6233	6084	6502	5866	6510	6208	7384	7056	8999	7003	1581	7731
2.13_359.04		[M-H]-			359.042	ESI neg	2.129	10093	8552	9614	8229	10781	9431	7559	8417	9098	7160	9336	7580	8764	9098	8253	9043	9964	9087	8247	8506	8911	10329	11121	8742	10215	10542	10814	11941	10865	11172	7240	7034	7317	6859	7360	6976	8026	8662	9146	8021	2619	8209
2.13_375.02		[M-H]-			375.016	ESI neg	2.13	6602	5816	6202	5268	7824	7581	5297	6116	6143	5309	6459	4679	6280	7547	6680	6634	6890	6849	5885	5554	6723	6865	6771	6012	7423	7312	8135	7858	7348	7769	4955	5129	5325	5071	5120	5022	5589	6090	5798	5306	1808	6096
2.13_488.16		[M-H]-			488.157	ESI neg	2.134	14241	6807	2851	49272	3821	3914	4111	3927	3802	3307	27808	5229	5877	5984	5919	4098	2112	4074	4103	6353	8716	3337	4363	5033	16432	3749	4554	6861	4056	9496	4667	4158	6486	20630	3459	2981	4046	3745	4476	3046	12502	7222
2.13_528.08		[M-H]-			528.076	ESI neg	2.13	4100	3629	4263	3649	4508	4302	2629	3627	3609	2391	4159	1991	3626	4675	3901	3468	4100	3914	3552	3344	3998	3831	4415	3848	4874	4134	5133	4945	5386	4855	2464	2615	2660	2071	2618	2805	3200	3476	4011	3144	452	3405
2.13_544.05		[M-H]-			544.049	ESI neg	2.13	4236	3688	4072	3357	3801	3791	2306	3478	3521	2947	4168	2242	3395	4376	3776	3755	3982	3390	3188	4026	3639	4150	5274	3314	4693	4671	3571	5429	5559	4939	2564	2534	2511	2203	2759	2708	2943	3645	4090	2681	453	3169
2.13_773.30		[M-H]-			773.298	ESI neg	2.134	4123	4177	4182	4130	4799	5577	4341	3478	3471	3156	3920	3901	4676	4025	4612	4034	2615	2516	13431	12133	10683	11679	7940	11375	5612	6048	5708	5462	4650	7237	5854	4144	4736	5354	4177	4656	2693	3350	2940	3112	155	2889
2.15_214.05		[M-H]-			214.049	ESI neg	2.154	80450	90636	58855	69503	80149	100919	76447	107239	63953	84592	76754	131630	84750	39722	68807	58343	34266	54415	84200	75348	53716	56273	36694	53663	47032	59842	57085	41184	35342	62984	130969	108865	110031	147491	125410	121952	327787	223171	154845	203498	45888	268776
2.15_231.02		[M-H]-			231.022	ESI neg	2.148	6230	5654	5887	4532	5720	5149	4689	4249	5314	4365	4181	3250	5656	5507	4678	5451	5265	5584	4390	5578	4531	5236	5415	5625	6614	6484	6823	6736	6545	6123	3565	4309	3912	4068	4086	4452	3403	4404	5286	4362	4355	3827
2.15_278.09		[M-H]-			278.086	ESI neg	2.152	28075	15516	7456	9863	13280	29994	6868	6897	11551	9320	18354	4846	6854	2983	6854	6150	2719	4669	18837	13754	6722	9894	5266	6933	2335	4953	4296	2190	1471	6320	350	241	208	291	194	307	356	357	417	231	7	595
2.15_451.09		[M-H]-			451.085	ESI neg	2.154	2112	3146	1376	1910	2521	3757	2132	4321	1707	2916	2028	5561	2413	762	1825	1369	578	1074	3071	2165	1087	1185	549	1177	962	1139	1141	664	494	1523	5673	3893	3923	5714	4756	4444	25323	13041	7148	13163	805	22306
2.15_78.96		[M-H]-			78.9571	ESI neg	2.155	3426	4198	3004	4598	3651	3897	5856	5465	3540	5520	4055	8255	5803	2396	5126	5286	2962	4031	5191	4167	3849	3906	2585	4569	2484	2626	2834	2096	2011	3229	4137	4012	4485	5676	4518	3857	8629	5827	3841	5551	2032	6912
2.16_282.03		[M-H]-			282.033	ESI neg	2.162	2160	2502	1589	1792	2122	2473	1758	2848	2018	2280	2164	2720	2498	1483	2417	1865	1601	1874	2059	1815	1535	1518	1195	1385	1833	2288	2150	1731	1746	2370	5222	4910	4838	5451	5251	5247	9566	7330	6480	7451	4325	8783
2.16_299.03		[M-H]-			299.025	ESI neg	2.16	2388	2597	1701	1866	2144	2717	2151	2691	2043	2351	1979	2929	2584	1312	2112	1945	1318	2128	1903	2131	1522	1631	1077	1768	1717	2084	2159	1567	1384	2136	3848	3701	3423	3937	4124	4176	7198	6924	5533	5552	2179	6669
2.16_556.16		[M-H]-			556.164	ESI neg	2.159	5666	6258	2846	15855	3468	5036	4353	20747	3282	8869	28465	44079	8839	1775	9063	5528	2319	5348	9305	12995	4707	6711	2684	5421	3124	4687	5101	2156	1556	5041	6591	5409	7496	37371	6232	4732	35084	21363	22837	24857	15444	44385
2.16_841.30		[M-H]-			841.296	ESI neg	2.156	3644	4617	1996	2789	3579	6104	3333	4710	2720	4560	3435	5330	3779	1546	2711	2838	631	1837	13789	8814	6600	5797	2704	5446	2225	3407	3177	1766	1195	3681	10475	6575	7376	11034	7995	8587	12107	8604	5581	8683	257	11975
2.17_387.11		[M-H]-			387.112	ESI neg	2.168	2529	2942	2659	3725	2368	1738	1979	8132	1918	3533	8030	13523	6350	2500	6069	5251	5092	5673	3724	7420	3938	5211	4118	4105	3477	5237	6063	3596	2673	5580	3012	3301	4252	13368	3711	2938	6245	7018	11325	7740	15436	8770
2.17_404.10		[M-H]-			404.101	ESI neg	2.167	3825	3626	2754	8523	2391	2636	2882	9733	2580	4658	18624	15707	6961	2327	6906	4903	3916	5534	5318	8507	4886	6029	3719	5246	3379	4490	5394	3065	2281	5085	2254	2271	2925	10905	2482	2005	4655	4658	7046	5179	26479	6553
2.17_689.23		[M-H]-			689.234	ESI neg	2.167	3350	4406	3477	3534	3776	4441	3394	3237	3531	3542	3950	2275	3566	2400	3233	3715	2353	2754	10606	8215	9511	8621	5411	9227	4650	4925	5076	3993	3577	5449	4962	3896	4741	4227	4344	5065	2376	2760	2453	2984	709	2793
2.18_288.12		[M-H]-			288.119	ESI neg	2.181	18265	21090	19040	20908	18738	24143	20923	17965	16854	19674	18480	17868	16053	13889	16622	18555	10647	11806	27445	20765	22154	23672	15054	26073	15249	13009	12741	13620	10445	14661	528	446	567	544	463	515	632	694	661	615	138	676
2.20_328.06		[M-H]-			328.056	ESI neg	2.203	4554	17882	6945	3772	7186	14697	18828	844	9686	13032	2188	3768	9215	15055	2346	17189	10204	5058	12104	6763	16206	14864	3454	17640	12925	4519	4992	8353	6498	1338	12280	17122	19407	14964	15454	17608	9537	8578	2748	8638	797	2079
2.20_635.14		[M-H]-			635.138	ESI neg	2.202	444	7857	882	250	734	4165	13184	30	1439	4117	47	313	1402	3969	79	5602	1627	488	3123	951	7294	4991	225	10195	2582	348	387	1158	690	18	3281	5152	10154	4780	4051	6981	1328	1074	105	1073	7	67
2.21_263.07		[M-H]-			263.07	ESI neg	2.215	884	968	912	934	971	1378	1353	876	855	1271	1115	1002	732	703	695	1021	491	466	1776	1237	1572	1682	850	1973	790	624	460	617	516	600	18438	17202	26236	22805	16643	23288	201	220	143	200	34	162
2.21_272.09		[M-H]-			272.086	ESI neg	2.207	735	7190	977	682	1461	4960	10773	118	2034	4375	317	692	1702	4213	356	6033	1768	767	3883	1488	7390	5732	501	9584	2705	497	557	1125	726	179	3098	4739	8882	5436	3739	6485	1462	1190	357	1097	48	208
2.23_115.00		[M-H]-			115.003	ESI neg	2.232	9477	10761	9610	11181	10104	11487	12098	11823	10804	12904	12310	11356	11870	10060	11752	12939	8048	9781	17571	16221	15408	16603	14922	16337	11264	11193	9658	10986	8169	11109	5392	4695	5632	5895	5521	4928	5777	4772	1909	4200	1336	4569
2.23_133.01		[M-H]-			133.013	ESI neg	2.23	5382	6811	5339	8845	4879	7342	9485	4079	7082	7344	6210	4097	5261	8747	4664	7546	5517	6749	8713	6809	8952	7885	7155	8427	10692	8926	8277	10532	7969	8086	1234	1177	1147	1189	1125	1052	2843	2950	2535	2965	959	2697
2.23_171.00		[M-H]-			171.004	ESI neg	2.229	4886	2565	5832	5138	5814	4972	2717	580	2277	434	743	397	319	2966	330	371	430	364	3007	2440	5370	3300	4929	4108	2573	1722	1293	2349	1501	1718	5935	4341	4245	20473	4991	5397	3084	3159	2728	3296	394	3376
2.23_290.07		[M-H]-			290.067	ESI neg	2.235	29127	29229	26173	26893	28626	27649	26032	25411	28249	25895	30991	26301	28632	25890	29198	31357	25325	27952	26543	29042	27538	28322	34115	27671	29083	28689	26146	29722	23198	31288	17671	16026	18724	18934	18666	17007	18861	17542	5725	16399	5156	17290
2.23_308.10		[M-H]-			308.096	ESI neg	2.233	3137	1720	1227	1384	2555	11730	1487	10168	2573	4486	8014	6886	5357	1483	9068	4061	1668	3319	6665	4652	2394	3977	1938	1870	959	2061	1639	1042	645	3237	1516	1321	2044	6436	1102	1258	635	661	1509	407	404	957
2.23_312.05		[M-H]-			312.049	ESI neg	2.234	4040	4107	3966	3859	4123	4691	3503	3445	4297	3711	4293	3870	4496	3761	4901	4003	3744	4054	3740	3915	3986	4062	4312	3832	4441	4276	4267	4351	3808	4816	3086	2603	2837	2690	2927	2601	2857	2802	872	2637	913	2647
2.23_448.10		[M-H]-			448.103	ESI neg	2.232	4069	3841	3514	3558	3834	4184	2910	3319	3878	3172	4086	3242	3773	3277	4104	3507	3714	3678	2879	3126	3074	3406	3238	2901	4312	4312	4100	4179	3794	4764	2916	2830	2644	2933	2653	2463	3082	3262	1207	2727	1148	3098
2.23_504.09		[M-H]-			504.09	ESI neg	2.232	3195	2815	5116	4712	5103	3251	4256	8115	4108	5486	6368	5904	6316	6500	7503	5608	3263	4483	6076	5292	4706	4536	5676	4981	5507	4501	4244	5129	4094	3864	7274	6413	7427	3935	7349	6751	4610	4411	3812	3928	875	4045
2.23_88.04		[M-H]-			88.0395	ESI neg	2.233	16402	19363	16242	20156	17611	21320	19908	24147	19679	23085	21292	21820	21893	18534	21400	24730	13347	16506	32396	29977	30758	29795	28234	31676	19581	18631	15404	17824	13004	20638	10299	10081	10729	11879	10554	9407	9329	7595	2435	7115	1492	7612
2.24_287.05		[M-H]-			287.048	ESI neg	2.238	5947	6818	6186	7284	6280	6720	7498	7370	6720	8410	7368	7604	7031	5666	6846	8073	5048	5554	12506	11784	10824	11182	10953	11501	6080	6274	5169	4856	3911	5945	2710	1999	2620	2198	2596	2194	2314	1851	209	1600	93	1655
2.28_222.05		[M-H]-			222.047	ESI neg	2.282	3256	3430	3187	3178	3750	3050	2891	2710	3350	2822	3455	3154	3681	3690	3316	3358	3942	3411	2256	2563	2792	2465	3208	2557	3714	3850	3854	3755	4061	4023	3558	3944	3808	4168	4131	3914	4540	4633	5348	4498	3316	4396
2.28_239.04		[M-H]-			239.038	ESI neg	2.283	6731	7235	7227	5518	7292	6003	5078	5316	5747	6124	6994	5366	7545	8623	7556	6406	8578	7991	3669	4896	4550	4381	6649	4235	8586	6937	9370	9410	8407	9081	6137	7313	7637	8437	9063	6961	10958	11873	12440	10282	7839	9846
2.28_251.96		[M-H]-			251.958	ESI neg	2.276	3922	3492	3544	3182	4091	3594	2675	3374	3506	2997	3964	3917	3928	4149	3546	3469	3602	3826	2976	3226	2869	3342	4057	2741	3382	3885	3921	4271	4025	4397	3394	3331	3663	4036	4047	3229	4484	3549	4758	4477	2564	3986
2.29_136.05		[M-H]-			136.051	ESI neg	2.286	5357	6501	5220	5864	5542	6340	5924	5480	4958	5867	5804	5927	6019	5677	6425	6249	4486	5243	6041	5517	5508	5631	5623	5671	5983	5206	5770	5728	4314	5859	7896	7319	8231	8199	8230	7445	6450	6142	5655	5532	1873	5524
2.29_137.03		[M-H]-			137.035	ESI neg	2.286	9666	10454	10093	9657	9815	10793	9904	9197	8551	10450	10155	10153	10759	9921	10807	10639	7621	9122	9278	9376	9060	9749	9282	9161	10557	8401	9349	9112	7353	10243	14412	13320	14321	14760	14431	13461	11515	11222	9916	10532	2409	10424
2.29_309.13		[M-H]-			309.131	ESI neg	2.286	4808	5121	4809	5601	4407	5792	5544	5237	4340	5595	5235	5406	5578	4143	4815	5301	3345	3405	5253	4979	4421	5129	3977	5208	4717	4056	3748	3454	2793	4096	9671	7932	8494	7694	8602	9506	5314	4970	3850	4308	132	5058
2.29_314.16		[M-H]-			314.158	ESI neg	2.287	4017	3768	3601	3731	3498	4293	3735	4037	3611	3718	4631	4178	4460	3637	4841	4262	3245	3752	3292	3520	3458	3591	3784	3761	4203	3832	3889	3913	3454	4839	4507	5116	4498	4650	4606	4591	4171	3386	4081	3871	551	3803
2.29_331.11		[M-H]-			331.112	ESI neg	2.285	19872	23132	21616	19136	23028	17879	16589	16307	17498	20439	18741	18450	21638	25047	19790	21989	19254	20324	12319	15683	14658	14607	17524	13565	23090	19908	23031	22878	17960	21630	30566	29126	34575	36857	35397	31524	38444	37900	33727	32851	3488	30752
2.29_336.14		[M-H]-			336.141	ESI neg	2.286	13127	14252	13362	10335	15640	11177	9531	10826	12762	11666	14361	12115	15143	19589	14809	15139	18039	17219	6337	8705	8371	8479	13222	7509	17822	15629	20371	22340	18261	19584	10873	13670	14247	19045	14189	12261	23306	24094	28925	22963	16219	19989
2.29_93.04		[M-H]-			93.0446	ESI neg	2.287	2745	3332	3397	3382	3156	3474	3229	2826	3204	3615	3266	3442	3429	3533	3393	3875	2342	2640	3086	3155	2956	3241	3354	3136	3269	3117	3297	3289	2370	3591	4500	4066	5704	4991	4410	4496	3606	3380	3240	3222	694	3346
2.31_135.05		[M-H]-			135.049	ESI neg	2.315	30680	32129	27236	32428	28845	37007	30207	10815	27374	16998	30741	27104	30565	29716	34185	32860	24719	28299	9062	7963	14316	7374	14543	7128	29585	27860	28835	32691	33563	31819	36900	36681	38495	37575	32973	33971	28445	25611	36354	30213	7458	24601
2.31_216.93		[M-H]-			216.927	ESI neg	2.315	3586	3162	3293	3723	2912	4164	3600	3079	2749	3352	3137	2798	3335	2847	3160	45	2588	39	3771	3402	3286	3633	3209	3600	2891	2722	2495	28	89	2945	4023	3936	3756	3433	3372	3730	3068	3152	46	2761	35	3088
2.31_231.93		[M-H]-			231.929	ESI neg	2.315	16060	15806	16178	13620	15886	16935	13970	17235	14634	14866	18329	16233	18297	14070	19206	15045	16169	16241	14840	14672	13641	15404	14991	14636	17509	15357	15150	16036	14088	17428	14145	16389	15999	17322	16580	15892	15970	16185	15711	15831	1147	15766
2.31_323.03		[M-H]-			323.026	ESI neg	2.313	3571	2464	3929	5234	2994	3163	3677	5660	3297	4633	5556	4089	4340	3086	4983	3644	2012	2236	9708	7630	6999	9558	7280	7903	3850	3783	3261	2708	2107	3248	7020	5445	6244	1013	5600	6884	2022	2044	1923	1716	226	2229
2.31_346.05		[M-H]-			346.055	ESI neg	2.314	3950	3562	6955	7750	5665	3846	6494	9848	4752	7109	7746	6555	7081	7366	7750	6589	3619	4936	10684	8809	8034	9905	7608	9456	5721	4514	4003	4059	3347	3945	9045	7168	9137	4285	7739	8514	4037	3899	2508	3229	469	3030
2.32_132.03		[M-H]-			132.03	ESI neg	2.319	12312	13433	11421	15342	11610	15292	7068	6227	12200	7701	14362	10284	14220	11067	14429	16109	8727	10843	4910	6054	6786	6778	8569	5431	11205	11597	10908	10550	9928	11282	2123	7164	8748	7978	2725	1586	5569	4584	2105	4880	242	4405
2.32_314.90		[M-H]-			314.903	ESI neg	2.318	5949	5609	5695	7608	9441	9024	6832	4932	4232	5590	5169	3553	4702	2550	4328	2936	1553	2935	9249	6954	6422	7334	5221	7699	3570	2880	2552	1920	1435	2148	8957	6258	6835	3825	6396	8000	2516	8343	1298	1945	88	3030
2.32_362.87		[M-H]-			362.872	ESI neg	2.32	3952	4084	3890	3339	4197	3432	3525	4249	3947	3520	4218	4264	4497	4098	4416	4456	4165	4224	2960	3035	3235	3411	4098	2914	4396	4005	4132	4016	4031	4492	3108	4473	4103	4891	3897	3579	4083	4032	4235	4258	2490	4230
2.32_386.03		[M-H]-			386.031	ESI neg	2.317	6328	1512	4264	11911	3004	2183	1229	215941	3184	6699	24646	142126	22727	3001	59798	4915	3392	10405	3791	7399	1777	3531	8729	1371	1106	2910	3356	837	759	30454	1136	700	781	907	1050	415	1070	528	382	338	445	5976
2.32_390.87		[M-H]-			390.868	ESI neg	2.318	3284	3353	3270	3218	3590	3368	3419	3385	3231	3134	3575	3281	3683	3008	3733	3208	2960	2985	3120	3009	3100	3557	3592	3043	3316	2976	2971	3108	2891	3288	3116	3577	3667	4007	3558	3076	3177	3275	3091	3224	199	3005
2.32_412.88		[M-H]-			412.877	ESI neg	2.318	2574	2726	2484	3616	14	4076	3160	2178	1318	2475	2207	1398	2046	1064	1701	970	599	1111	5039	3747	3600	3692	2222	4312	1219	914	642	627	20	11	4766	3057	3270	1313	3225	4251	839	935	425	17	66	804
2.32_444.03		[M-H]-			444.031	ESI neg	2.322	1700	1530	3022	3813	2492	1938	3064	3838	1985	3144	2972	2339	3003	2338	3114	2029	1040	1365	4749	3873	3661	4232	3172	4407	1692	1062	713	1095	1029	895	4344	3319	3942	1531	3366	3741	1213	1252	918	1051	9	1121
2.33_158.92		[M-H]-			158.924	ESI neg	2.332	2632	2488	2451	3607	2266	3663	2558	1761	2003	2288	2306	1781	1903	2293	2126	2109	1764	1771	4263	3210	2777	3028	1998	3264	2385	1566	1587	1571	1464	1636	3769	2550	2690	1946	2404	3239	2116	2121	2023	2293	59	2233
2.33_187.94		[M-H]-			187.941	ESI neg	2.326	21785	21047	21369	18955	21737	22333	19482	23703	20213	20677	24879	21880	24902	20729	26565	21580	21736	22020	19577	19495	19030	20832	21110	20442	24091	20312	21057	20488	18854	23829	19145	22265	21712	24792	22566	22133	22234	22924	21655	21726	1540	20793
2.33_300.05		[M-H]-			300.045	ESI neg	2.326	17918	16143	12308	14675	11017	24898	11295	4556	7199	6644	8700	4067	5103	5821	5522	5488	4238	4134	8648	7658	8300	8802	8627	9795	3717	3083	2735	3536	2034	3421	4156	3727	4200	2177	3427	4766	3239	3218	2430	2936	192	3634
2.34_156.07		[M-H]-			156.075	ESI neg	2.341	2458	3043	3859	3680	1975	5637	3673	4559	2847	3523	2891	4349	5438	4687	4920	3304	3065	3733	6694	5758	5110	4613	6556	5712	6227	4740	4819	2803	2847	3641	5850	5469	5221	5402	5856	4859	3584	2959	2865	2246	1339	2158
2.34_176.94		[M-H]-			176.937	ESI neg	2.341	34774	33700	30439	48720	29218	52999	37615	26549	23802	26927	27893	21123	22644	28063	25753	28047	19613	21348	60518	42084	38159	41933	27541	47326	29091	19026	19959	18273	16024	20982	54511	31488	36080	21566	31043	43435	27900	27289	23793	28669	30	27772
2.34_194.95		[M-H]-			194.947	ESI neg	2.339	45276	43115	37701	65280	37762	71674	50270	29282	29523	34064	34715	26707	28012	28649	29640	30215	24114	25467	90791	57758	54558	57978	29650	67570	29950	23557	24421	23329	21099	24497	76650	39555	46366	27350	42144	63879	35077	37491	28983	38461	953	39191
2.34_271.08		[M-H]-			271.08	ESI neg	2.341	3806	5102	6013	6449	2888	9374	6170	7115	4140	5522	4503	6330	8084	7046	7100	4772	4215	5585	11115	9751	8240	7657	10093	9365	9022	6918	7261	4412	4191	5453	10265	8486	7661	7534	9229	8650	5630	4777	4014	3593	540	3544
2.34_292.92		[M-H]-			292.922	ESI neg	2.339	10429	9860	7875	14571	8601	15307	10832	6299	6456	7444	7841	5342	6764	5340	6309	6180	5140	5893	25725	13737	13107	14154	5657	18142	5853	5503	4935	5427	4450	5346	18913	8012	10781	6154	9717	16452	7038	8240	5385	8212	32	9324
2.34_304.11		[M-H]-			304.113	ESI neg	2.34	3850	3730	4694	4008	3564	5774	3460	4305	3890	4394	4214	4124	4837	5792	6030	6040	3577	3899	4558	4725	4070	4140	5150	4707	6494	5011	4363	4438	4586	5602	348	419	408	634	389	389	1656	1686	1804	1517	85	1533
2.34_347.21		[M-H]-			347.213	ESI neg	2.34	989	1959	2734	2783	840	4531	2507	3777	1581	2458	1642	3450	4837	3823	4160	2076	2145	3006	6213	5262	4122	3140	6300	4656	6375	4757	5323	1800	2365	2799	4975	4604	3635	3980	5705	3974	2915	1856	1637	1258	1504	1270
2.34_369.05		[M-H]-			369.055	ESI neg	2.342	3580	4805	4646	5199	2932	6238	4861	4988	3475	4229	3946	4485	5622	4555	4594	3502	3437	4287	6117	5592	5919	5453	5977	6642	5156	4266	4619	3265	2967	3701	7141	6009	5374	4901	6256	6261	4020	3639	2493	2584	123	3377
2.34_467.03		[M-H]-			467.032	ESI neg	2.344	5318	6168	5722	7621	3972	8077	7203	6157	4856	6003	4893	5287	6176	5049	5909	4346	3707	4806	8093	7438	7197	7283	6154	8052	4886	4198	4554	3772	2959	3539	8345	7024	7470	5110	6969	7769	4613	4425	2765	3994	46	3905
2.34_543.16		[M-H]-			543.164	ESI neg	2.34	2135	3480	4021	4455	1575	5993	4307	4923	3112	4013	2822	5358	6730	5459	5474	3581	3282	4972	6692	6492	5649	4530	7587	6315	6299	5182	6566	3069	2883	3813	6906	6370	5351	6146	6995	5784	4671	3527	2417	2386	69	2431
2.34_641.14		[M-H]-			641.143	ESI neg	2.341	1564	2772	2776	3132	1198	3852	3038	3237	2047	2571	1652	2982	3506	2655	3190	1775	1751	2480	4221	3987	4029	3494	3974	3859	2999	2846	3041	1456	1165	1630	4517	3703	3652	2936	4098	3753	2233	1838	1271	1285	14	1415
2.35_191.02		[M-H]-			191.018	ESI neg	2.346	2206	10600	4757	5081	1314	3689	2735	24255	3467	8435	5449	23382	24080	4204	16833	9859	6005	7201	7770	10461	9842	13379	11591	8029	14832	22435	21564	9922	8720	19702	997	3154	1215	1831	4309	2039	68445	61356	39844	42670	2325	59619
2.35_62.96		[M-H]-			62.9642	ESI neg	2.345	2937	3235	3009	3796	2778	3929	3138	2682	2618	2905	2760	2504	2832	2519	2883	2878	1988	2379	4355	3405	3384	3667	3017	3617	2838	2362	2185	2164	1784	2404	3907	3322	3834	3096	2943	3945	2366	2422	2496	2392	365	2380
2.35_78.96		[M-H]-			78.9586	ESI neg	2.345	132265	139574	132280	165303	114685	177837	148530	119060	115266	123055	123510	107950	121951	115292	124332	124640	87839	98029	187420	151226	156596	161330	139777	167178	115507	98708	97429	93283	78176	99250	181405	153393	174353	119540	134495	169509	103900	105005	99884	107984	15961	106242
2.37_132.03		[M-H]-			132.029	ESI neg	2.371	4092	5193	6148	5994	4935	8867	5570	11512	7220	6560	7864	10163	9413	9620	11344	6936	5952	7561	13684	12222	9694	7676	14386	9823	15129	11611	14555	8852	7950	11453	2359	2688	2441	3083	2780	1978	1990	1265	807	1358	1235	1147
2.37_133.01		[M-H]-			133.012	ESI neg	2.373	3286	5205	5036	6658	3428	6397	7316	4192	6155	5659	5214	4098	4923	8573	4668	5652	4317	6221	8964	6993	7792	5942	7577	7283	12207	8555	8299	9482	7523	8645	935	980	750	768	720	656	1249	2255	1573	1254	697	1112
2.37_135.05		[M-H]-			135.047	ESI neg	2.374	9362	12720	14828	12105	12060	19797	10626	19180	15620	12023	16699	18904	20101	25923	24130	14686	15933	19227	16848	15938	13754	10630	23732	13961	40899	29519	36406	27039	25496	31491	8291	12281	10203	11705	11063	8240	8417	7196	13546	8491	26583	6658
2.37_154.06		[M-H]-			154.06	ESI neg	2.369	1467	2684	3475	3089	2794	4944	2890	4513	3230	3068	3331	4109	4126	5347	4658	3353	2976	3368	4528	3867	3157	2549	4895	3188	10778	7562	9593	4545	4521	5921	3534	2379	3787	3771	3135	2807	2271	2397	2880	2222	12417	2139
2.38_171.00		[M-H]-			171.005	ESI neg	2.383	1990	2563	1805	2151	2403	3435	2332	4051	2356	2333	2636	4073	2463	1704	3151	2080	1319	1695	3310	2651	2499	1800	1972	2020	2541	2237	2194	1624	1412	2629	4167	4283	4856	4630	5008	3706	1407	934	763	933	72	666
2.38_216.93		[M-H]-			216.926	ESI neg	2.377	4076	4214	4040	4213	4513	4422	4124	4179	4033	4027	4726	4174	4489	4719	4557	4438	3930	4604	4182	3950	4476	3808	4588	4380	5463	4345	4921	4610	4111	4915	4154	4060	4627	3838	4215	4149	3980	3835	4389	3946	1625	4017
2.38_258.04		[M-H]-			258.038	ESI neg	2.383	18225	22597	16893	19286	21923	31441	22680	37095	20168	23779	26596	36826	25818	15288	29227	20566	12081	18285	33836	25367	23095	17299	16849	19601	21242	20983	19223	14463	12434	25668	40170	40841	45613	42666	48274	36363	12206	8849	7183	7939	847	6652
2.38_314.90		[M-H]-			314.903	ESI neg	2.375	9607	9640	9031	8984	9659	10459	9393	8848	8412	8465	9944	8390	9455	8801	9479	8964	8079	8735	9105	9147	9692	8335	9490	9605	9513	8172	8432	8233	6884	8607	9448	9116	10277	7497	9333	10081	8181	8029	7534	8714	837	8566
2.38_404.10		[M-H]-			404.099	ESI neg	2.38	3267	5577	6904	6209	3351	9499	5588	11021	5529	6884	6554	10943	11516	8034	11631	6041	6735	8186	5164	5693	4628	3173	5795	4858	6755	5809	6031	4318	4423	6386	3923	4366	2769	4248	4819	2790	1588	1350	2232	1297	3107	1204
2.38_412.88		[M-H]-			412.88	ESI neg	2.376	5141	5040	4811	4887	4748	6015	4920	4377	4257	4437	4404	3800	4653	4295	4665	4552	3935	3984	4823	4657	5203	5057	4908	4999	4683	4102	4018	4040	3428	4284	4865	4836	5023	3738	4969	5232	4166	4501	3457	3892	206	4490
2.38_434.86		[M-H]-			434.862	ESI neg	2.383	4671	4049	4204	3617	4393	4908	4217	4296	4230	3813	4584	4003	4433	4747	5002	4391	3989	4228	4006	4194	4283	4031	4397	4420	5014	4328	4500	4615	3978	4887	4139	3995	4606	3409	4287	4341	4423	3913	3910	4144	427	4304
2.38_439.08		[M-H]-			439.082	ESI neg	2.38	24753	34986	29736	36555	22101	41541	38464	45298	23779	40762	29947	44408	45086	32017	40649	34713	24419	33323	25882	24110	24661	19479	21956	24991	20844	14284	14598	13216	10781	16858	30544	22361	32685	22315	27155	27103	20114	15770	14686	16567	620	17827
2.38_96.97		[M-H]-			96.9692	ESI neg	2.376	54031	56611	53363	66544	44616	69331	59721	48096	47121	48461	48693	43519	49154	45613	49483	49739	34464	39401	74225	59484	61162	63993	53740	68489	46987	40103	39396	37586	32035	38942	71939	61648	69026	47368	54901	68867	42388	42361	39305	43549	6705	42954
2.39_291.08		[M-H]-			291.082	ESI neg	2.389	672	1387	509	654	1024	824	645	430	846	646	1683	886	393	535	879	533	284	430	492	505	406	381	460	623	576	442	488	522	417	716	36431	76542	44399	24160	17618	46800	17253	28486	17398	36372	21	40731
2.39_336.88		[M-H]-			336.883	ESI neg	2.387	2978	3375	3026	2872	3377	3453	2839	3051	3137	2918	3613	2776	3550	3519	3523	3679	2964	3315	2970	3039	3133	2900	3298	2866	3506	3346	3504	3689	3360	4003	2628	3124	3254	2704	3214	3087	3291	3235	3474	3149	867	3113
2.39_370.04		[M-H]-			370.038	ESI neg	2.39	9657	2363	14149	32964	7354	1768	2502	8424	2902	2135	9692	3629	1548	1243	5239	1597	1217	3995	2999	2875	1426	1525	14217	2066	842	1377	965	1817	1407	21841	6634	1353	2845	2884	3259	2420	1592	2859	3076	2207	188	9215
2.40_232.93		[M-H]-			232.927	ESI neg	2.405	3315	3205	3392	3212	2889	3847	3137	3284	2680	3190	3553	2927	3427	2674	3481	3138	2916	3012	3195	3133	3103	3218	3216	3571	3109	2707	2968	2643	1839	2934	3308	3330	3021	3190	3377	3444	2609	2138	2948	2700	1523	2626
2.41_191.02		[M-H]-			191.018	ESI neg	2.414	3282	9830	4459	5254	2076	3802	4339	21627	4692	10694	6876	25400	24206	4655	17154	9930	5470	7417	9876	12751	9384	15908	11791	10693	14648	23826	25051	13208	9080	17908	2304	4061	1640	1659	5710	3991	66997	64417	35584	40990	2303	59254
2.41_261.07		[M-H]-			261.07	ESI neg	2.407	15052	12674	13958	14496	12963	16043	13949	13403	12553	13857	14801	11244	13128	11619	13567	11541	10718	11871	15443	15237	13652	15044	12703	16170	11738	11720	9750	10636	9860	12594	14249	14484	15830	11437	13424	15956	10653	11913	9774	11233	330	10932
2.43_112.94		[M-H]-			112.937	ESI neg	2.431	2269	2736	3119	4277	1702	3872	3434	16654	2572	4373	2688	20754	4729	2340	3514	2741	2058	2147	3734	3714	2598	3011	1897	2675	1841	1812	1556	801	1044	222	3030	1754	3352	1357	2772	2352	949	511	254	508	16	220
2.43_157.93		[M-H]-			157.93	ESI neg	2.431	4839	4565	4550	4841	4342	5132	4497	4737	3969	4876	4845	4494	4817	4038	4661	4745	3583	4333	4671	4659	4525	4615	4574	4764	4459	3734	3831	3696	3196	4007	4780	4691	4707	4666	4686	4819	3722	3727	3994	3463	255	3912
2.43_187.94		[M-H]-			187.941	ESI neg	2.429	31605	30463	30515	32757	28262	35038	30153	32767	27285	30665	31960	29936	33428	26582	32781	30292	26321	29529	31856	31202	30460	30667	30121	32979	30450	26047	26614	24953	21666	27925	32763	31703	31644	32272	31872	32031	24968	26928	26155	23353	2146	26977
2.43_288.08		[M-H]-			288.084	ESI neg	2.427	7590	3985	9166	13509	8433	7880	3924	9674	6448	8494	9605	9176	7960	4205	8447	4893	3887	7784	5299	8002	3840	4514	9845	3625	2731	3326	2761	2298	1398	7311	7142	4441	4134	5781	5237	5382	5320	4442	7185	4448	332	7108
2.43_306.07		[M-H]-			306.074	ESI neg	2.428	6867	3095	3429	2625	4861	14542	4324	983	5571	7591	6557	1535	5927	4687	4135	5555	2852	3755	12673	8619	4672	7570	3968	4286	5155	5477	5369	2418	1551	957	1975	2278	2557	3273	2196	2379	1772	1284	1011	1143	42	570
2.43_362.87		[M-H]-			362.872	ESI neg	2.428	4585	4934	4865	5231	3802	5554	4863	5056	4041	4772	4651	4629	4772	4262	5032	4624	4023	4551	4932	4677	4711	4705	4545	4745	4477	3957	4116	3420	2931	3900	5026	4370	4388	4613	4799	5025	3957	3510	3756	3558	421	3774
2.43_464.10		[M-H]-			464.095	ESI neg	2.428	16238	3314	6573	4046	8805	31696	4272	1055	11235	14480	16906	1933	11888	7962	9422	7731	4577	6537	31159	20241	7146	15608	7557	4739	7853	12460	12240	3971	2607	1287	1013	1144	358	1078	956	1019	314	184	954	120	10	82
2.43_760.08		[M-H]-			760.079	ESI neg	2.43	8047	10141	10557	13457	4758	11881	15203	9402	6242	12602	6236	8974	11995	7616	8467	8779	6122	7756	10771	10035	9751	10365	9036	12202	8097	5619	6507	3954	2488	4922	7306	5265	4743	4882	5977	5225	4368	3228	3083	3250	487	3784
2.43_782.06		[M-H]-			782.061	ESI neg	2.431	3907	4374	4226	5253	2606	5400	5727	4217	3081	4607	3265	4190	5272	3654	4174	4356	2811	3703	3922	4047	3994	4261	4318	4699	4280	3184	3448	2718	2171	3067	3149	2756	2344	2347	2889	2613	2300	2096	1985	2098	418	2090
2.44_135.05		[M-H]-			135.047	ESI neg	2.437	6555	6154	5892	6052	7349	6286	5806	5559	6820	5778	7204	6545	6654	8347	8259	8275	7852	7970	4708	5331	6162	6100	6901	5797	8073	7549	7676	8799	8831	9303	6890	9163	9268	8779	7904	7314	12056	11030	12137	11524	2823	9561
2.44_257.11		[M-H]-			257.115	ESI neg	2.445	6106	5677	5842	7145	5669	7551	5548	2724	4977	4347	4168	2980	3313	4978	3023	3676	2989	3478	5322	5096	5343	4591	4810	6235	6642	4815	3855	4139	3721	4760	7665	6279	7261	7539	6837	5892	14599	16507	12187	14178	586	13273
2.44_333.06		[M-H]-			333.058	ESI neg	2.443	111236	93975	71474	118746	70285	133467	125234	125234	83276	123591	108000	116597	135469	50118	108537	82888	48668	69055	141226	107856	91786	86999	70236	80549	48411	65336	56205	29939	26650	66179	105705	77323	62105	105961	84445	74901	106216	97545	58451	68578	11286	100108
2.44_373.10		[M-H]-			373.1	ESI neg	2.441	3482	3751	3784	4957	2431	6021	3759	1749	1983	2396	2220	1108	1820	2105	1447	1493	1234	1584	4211	3893	3747	3369	2894	4670	3401	1844	1758	1338	1092	1760	4627	3651	3215	2846	3790	4449	3450	3523	3387	3007	87	3278
2.47_533.10		[M-H]-			533.102	ESI neg	2.467	5080	5353	5848	7604	4572	6350	6711	7502	4846	7409	5888	7407	6745	4038	5888	5916	4169	4458	6765	5389	5218	5398	4406	6213	5052	4418	4684	3954	3284	4367	2390	2258	2351	1996	2209	1882	834	613	668	697	143	699
2.48_187.94		[M-H]-			187.941	ESI neg	2.477	22277	20783	23124	23160	18916	25068	23435	22676	18305	22784	25982	20082	24566	17871	23794	19326	19852	19380	23568	31202	21798	30667	19470	24570	22945	18716	20512	17105	16358	20982	26928	27139	25712	29891	28034	26893	24813	22843	22456	21258	7425	22115
2.48_191.02		[M-H]-			191.019	ESI neg	2.476	2469	6910	3873	4495	1009	2862	3581	15310	2809	7320	15	14444	17147	2697	10243	5879	4142	4806	7648	8984	6775	10666	8058	8408	10111	14776	14481	5775	4773	11834	2069	3391	1237	1282	5346	3380	42039	43068	23986	27320	3776	43443
2.48_194.93		[M-H]-			194.927	ESI neg	2.482	4848	4527	4640	5516	3975	5236	3932	3893	3124	6594	16202	3403	5205	3538	7891	2845	3937	3451	4787	5321	7449	4023	3883	4284	5040	3680	7947	5228	4110	4648	9341	8839	7790	83432	9066	4898	18474	8194	8716	7512	2668	13463
2.48_231.93		[M-H]-			231.93	ESI neg	2.477	22859	22590	21924	23423	20160	25789	22130	23905	20101	22197	24113	22127	24359	19396	23807	22214	19493	21217	22951	22439	21739	22455	21390	24880	22162	19148	19899	17625	16536	20683	23613	22770	22107	23310	22740	23944	18729	19114	19099	17901	5407	19744
2.48_96.96		[M-H]-			96.9611	ESI neg	2.483	46758	42460	47906	50298	43029	47580	41626	35903	40632	49676	79854	34227	50085	44222	56210	39410	40927	34058	39347	43683	55308	40289	41477	42341	45179	38630	50097	49300	38888	46336	68000	66098	63940	265040	64850	49120	88291	56151	60373	52016	30931	69406
2.48_98.96		[M-H]-			98.9556	ESI neg	2.483	2756	2575	2952	2951	2760	2949	2488	2052	2620	2834	4044	2140	2882	2838	3212	2428	2473	2177	2379	2698	3261	2411	2584	2612	2643	2510	2823	2884	2280	2801	3659	3718	3485	13041	3711	2894	4478	3174	3675	3153	2364	3776
[truncated: 25 more columns]

## Sheet: internal standards
	Compound ID confidence given by MSI levels					Label	A_001	A_002	A_003	A_004	A_005	A_006	B_001	B_002	B_003	B_004	B_005	B_006	C_001	C_002	C_003	C_004	C_005	C_006	D_001	D_002	D_003	D_004	D_005	D_006	E_001	E_002	E_003	E_004	E_005	E_006	F_001	F_002	F_003	F_004	F_005	F_006	G_001	G_002	G_003	G_004	G_005	G_006	H_001
	MSI level 1 is MSMS + accurate precursor mzrt match					Sample #	1	2	3	4	5	6	7	8	9	10	11	12	13	14	15	16	17	18	19	20	21	22	23	24	25	26	27	28	29	30	31	32	33	34	35	36	37	38	39	40	41	42	43
	MSI level 2 is accutrate precursor m/z and MSMS match but no rt match					Species	S cerevisiae	S cerevisiae	S cerevisiae	S cerevisiae	S cerevisiae	S cerevisiae	S cerevisiae	S cerevisiae	S cerevisiae	S cerevisiae	S cerevisiae	S cerevisiae	S cerevisiae	S cerevisiae	S cerevisiae	S cerevisiae	S cerevisiae	S cerevisiae	S cerevisiae	S cerevisiae	S cerevisiae	S cerevisiae	S cerevisiae	S cerevisiae	S cerevisiae	S cerevisiae	S cerevisiae	S cerevisiae	S cerevisiae	S cerevisiae	S cerevisiae	S cerevisiae	S cerevisiae	S cerevisiae	S cerevisiae	S cerevisiae	S cerevisiae	S cerevisiae	S cerevisiae	S cerevisiae	S cerevisiae	S cerevisiae	S cerevisiae
	MSI level 3 is accurate precursor mz_rt match w/o MSMS					Organ	cells	cells	cells	cells	cells	cells	cells	cells	cells	cells	cells	cells	cells	cells	cells	cells	cells	cells	cells	cells	cells	cells	cells	cells	cells	cells	cells	cells	cells	cells	cells	cells	cells	cells	cells	cells	cells	cells	cells	cells	cells	cells	cells
	MSI level 4 is Sugar Class specific, exact sugar not confirmed with rt					Treatment	SHM2, ADE17	SHM2, ADE17	SHM2, ADE17	SHM2, ADE17	SHM2, ADE17	SHM2, ADE17	shm2, ADE17	shm2, ADE17	shm2, ADE17	shm2, ADE17	shm2, ADE17	shm2, ADE17	SHM2, ade17	SHM2, ade17	SHM2, ade17	SHM2, ade17	SHM2, ade17	SHM2, ade17	by4741 (YPD)	by4741 (YPD)	by4741 (YPD)	by4741 (YPD)	by4741 (YPD)	by4741 (YPD)	cho2 (YPD)	cho2 (YPD)	cho2 (YPD)	cho2 (YPD)	cho2 (YPD)	cho2 (YPD)	by4741 (SMM)	by4741 (SMM)	by4741 (SMM)	by4741 (SMM)	by4741 (SMM)	by4741 (SMM)	cho2 (SMM)	cho2 (SMM)	cho2 (SMM)	cho2 (SMM)	cho2 (SMM)	cho2 (SMM)	by4741 (SMM+choline)
	MSI level 5 is unknown					File ID	Polymenis026_MX671618_negBA_A-001-001.wiff	Polymenis024_MX671618_negBA_A-002-002.wiff	Polymenis050_MX671618_negBA_A-003-003.wiff	Polymenis016_MX671618_negBA_A-004-004.wiff	Polymenis010_MX671618_negBA_A-005-005.wiff	Polymenis052_MX671618_negBA_A-006-006.wiff	Polymenis019_MX671618_negBA_B-001-007.wiff	Polymenis034_MX671618_negBA_B-002-008.wiff	Polymenis012_MX671618_negBA_B-003-009.wiff	Polymenis017_MX671618_negBA_B-004-010.wiff	Polymenis053_MX671618_negBA_B-005-011.wiff	Polymenis013_MX671618_negBA_B-006-012.wiff	Polymenis043_MX671618_negBA_C-001-013.wiff	Polymenis001_MX671618_negBA_C-002-014.wiff	Polymenis042_MX671618_negBA_C-003-015.wiff	Polymenis002_MX671618_negBA_C-004-016.wiff	Polymenis048_MX671618_negBA_C-005-017.wiff	Polymenis029_MX671618_negBA_C-006-018.wiff	Polymenis020_MX671618_negBA_D-001-019.wiff	Polymenis030_MX671618_negBA_D-002-020.wiff	Polymenis011_MX671618_negBA_D-003-021.wiff	Polymenis014_MX671618_negBA_D-004-022.wiff	Polymenis008_MX671618_negBA_D-005-023.wiff	Polymenis027_MX671618_negBA_D-006-024.wiff	Polymenis049_MX671618_negBA_E-001-025.wiff	Polymenis031_MX671618_negBA_E-002-026.wiff	Polymenis044_MX671618_negBA_E-003-027.wiff	Polymenis015_MX671618_negBA_E-004-028.wiff	Polymenis033_MX671618_negBA_E-005-029.wiff	Polymenis046_MX671618_negBA_E-006-030.wiff	Polymenis022_MX671618_negBA_F-001-031.wiff	Polymenis021_MX671618_negBA_F-002-032.wiff	Polymenis007_MX671618_negBA_F-003-033.wiff	Polymenis005_MX671618_negBA_F-004-034.wiff	Polymenis041_MX671618_negBA_F-005-035.wiff	Polymenis051_MX671618_negBA_F-006-036.wiff	Polymenis035_MX671618_negBA_G-001-037.wiff	Polymenis036_MX671618_negBA_G-002-038.wiff	Polymenis054_MX671618_negBA_G-003-039.wiff	Polymenis023_MX671618_negBA_G-004-040.wiff	Polymenis040_MX671618_negBA_G-005-041.wiff	Polymenis039_MX671618_negBA_G-006-042.wiff	Polymenis047_MX671618_negBA_H-001-043.wiff
identifier	Metabolite name	Species	InChiKey	MSI level	m/z	RT	Peak Height	Peak Height	Peak Height	Peak Height	Peak Height	Peak Height	Peak Height	Peak Height	Peak Height	Peak Height	Peak Height	Peak Height	Peak Height	Peak Height	Peak Height	Peak Height	Peak Height	Peak Height	Peak Height	Peak Height	Peak Height	Peak Height	Peak Height	Peak Height	Peak Height	Peak Height	Peak Height	Peak Height	Peak Height	Peak Height	Peak Height	Peak Height	Peak Height	Peak Height	Peak Height	Peak Height	Peak Height	Peak Height	Peak Height	Peak Height	Peak Height	Peak Height	Peak Height
0.25_339.26	1_CUDA iSTD	[M-H]-		iSTD	339.261	0.251	28096.3	28353	29840.2	28750.8	29684	38723.3	36822.4	38151.3	24381.4	24916.4	30351.6	36107.5	46304.9	24974	34164.9	36787	35055.3	35600	38294.5	22802.4	31366.5	34196	32966.2	34470.2	38928.8	31110.4	30007.1	32231.8	34489.7	42289	34478.9	38859	33919.7	40331.2	35202.9	36405.2	36489.7	43223.5	37814.8	41644.5	43386.4	44616.6	41622.8
1.68_140.15	1_D1-Leucine iSTD	[M-H]-		iSTD	140.148	1.683	91018.2	94928.8	80962.5	94734.3	91705.5	100148	87912.2	88636.7	87738.3	89125.6	107290	93558.4	109367	93170.1	112325	99127.7	99090.4	101298	94009.8	89845.5	94130.2	89243.4	94375.5	93300.3	110354	103487	110136	116952	95200.7	120847	88678	103276	93845.8	116795	86716.7	99390.8	101408	111094	121461	103879	109525	87583	114022
0.53_245.09	1_D2-Biotin iSTD	[M-H]-		iSTD	245.09	0.533	110399	110480	97686.7	100128	109543	117401	104429	111800	99699.2	101992	122015	112421	120364	105833	120697	116081	97515.6	110682	106983	101650	103911	110829	100648	105723	124163	105817	110281	119013	107954	126399	106264	116627	111887	122859	109505	110644	110759	105984	117288	112030	125757	107520	120746
0.23_201.18	1_D2-Dodecanoic-2,2 Acid iSTD	[M-H]-		iSTD	201.182	0.23	5184.36	4877.05	4630.78	4601.51	5419.99	5293.62	5390.87	5763.83	3611.36	4900.04	4751.01	5703.46	6039.63	4406.54	5377.29	6024.63	6018.97	5573.32	6729.17	4772.87	4725.8	5752.78	5052.78	5244.26	5031.16	5673.71	4616.01	5404.02	5975.95	6547.26	5863.6	5504.22	5224.49	6677.14	5810.14	5614.99	5542.85	6467.93	4921.75	6195.36	7124.84	5823.38	6498.47
2.39_133.09	1_D2-Ornithine iSTD	[M-H]-		iSTD	133.094	2.387	4459.19	2516.81	2694.29	2082.94	4339.7	4376.92	1849.02	4059.62	3361.87	1919.14	5055.72	3082.04	2984.18	3539.86	4707.93	4354.07	2438.49	2753.73	3123.49	2926.71	2353.6	3730.23	3376.93	2194.74	3625.63	3925.18	4220.79	5508.23	4581.1	5685.72	3623.91	4985.79	3728.26	4109.09	3992.46	3906.08	2368.5	3116.79	6034.27	3766.15	17940	3671.17	5016.86
1.86_150.05	1_D3-2-Hydroxyglutaric acid iSTD	[M-H]-		iSTD	150.047	1.864	2815.87	3266.6	2848.43	2879.56	2850.52	3669.87	2935.8	2843.83	2814.9	2798.7	3701.35	2733.93	3349.84	3182.07	4046.06	3374.82	3056.51	3310.47	3042.97	2639.62	2788.63	3124.62	2926.93	3022.78	3629.82	3144.95	3390.52	3664.63	2801.66	3859.12	2984.97	3596.28	3448.1	3709.28	3285.26	3068.5	3264.23	3346.04	3233.46	3417.2	3606.97	3069.24	3666.69
0.89_115.07	1_D3-Creatinine iSTD	[M-H]-		iSTD	115.069	0.893	9240.03	9574.18	9463.7	8967.01	9574.27	10765	9166.54	9791.08	9222.33	9150.81	10991.9	9789.44	10398.7	9470.17	11557.6	10432.8	9104.27	10140.9	9937.86	9385	9367.94	10039.3	9901.9	10096.9	11449	10695.2	10993.7	11548.3	10380.7	12220.7	9832.6	11123.5	10758.9	11986.7	10506.8	10942.2	11118.4	11086.6	11833.2	11330.5	12414.2	10662.1	12366
2.23_135.05	1_D3-DL-Aspartic acid iSTD	[M-H]-		iSTD	135.048	2.231	546271	560117	498633	498362	564900	623314	494223	503180	519698	506559	606571	506846	594127	560265	633951	604561	482357	574530	477264	481508	482197	511628	559327	496739	616439	575121	538198	656368	535415	691037	508585	599214	581215	661662	562289	533043	604023	566171	707971	587055	709835	583783	607321
2.12_149.06	1_D3-DL-Glutamic acid iSTD	[M-H]-		iSTD	149.063	2.123	156562	156264	138587	139999	145517	158019	143556	156829	134681	139374	159211	166944	178167	147779	198875	175663	164441	170148	126601	132379	135853	150241	139874	135190	172326	168316	183148	192027	187634	210900	193033	236994	226786	233324	214010	192544	211114	203058	223427	219706	313297	205568	201057
0.25_234.13	1_D3-N-Acetyl-5-methoxytryptamine iSTD	[M-H]-		iSTD	234.132	0.253	17961.5	16215.3	17756.1	15894	20495.2	19556.9	16662.7	17441	15577	16139.2	17537.6	17241.1	20182.7	17535.5	18540.9	19551.5	14936.1	17998	18064.9	17317.8	16289.3	17050.7	16936	17117.6	21133.4	17608.3	17291.7	18642.2	17213.5	20990.9	18328.3	22346.3	18872.2	20571.3	19254.1	21405.1	19411.7	19942.8	23217.6	22151.9	21302.6	18345.8	20909.7
2.09_107.05	1_D3-Serine iSTD	[M-H]-		iSTD	107.053	2.089	36923.1	36592	35428.2	33482.9	42667	40940	27590.4	33260.5	35097.7	28657.6	36517.2	29959.7	39451.3	43932.9	44877.7	37096.4	42805.5	39850.3	31937.1	31888.2	34792.8	36423.3	41077.9	34205.6	49163.2	45461.7	49337.2	53708.2	50449.8	60886.7	44473.9	55355.8	54552.8	54726.5	50533.7	46207.1	45006.7	45126.7	51973.9	47700.5	73362.6	45460.9	47392.6
1.95_92.06	1_D4-Alanine iSTD	[M-H]-		iSTD	92.0647	1.945	14191.4	14122.5	12953.6	14652.4	14097.4	15205.7	12887	13935.4	13782.7	13852.9	16162.8	15309.2	16519.9	16787.8	17380.7	18996	16261.4	16124.3	14287.9	13842	14311.2	15350.7	13689.1	12897.2	17018.6	15036.5	18285.3	16692.3	14531.4	19499.3	12577.8	15680.6	14436.9	18003.3	14463.1	12906.2	11784.3	12468.2	13593.1	14247	25851.8	12519.4	15099
2.46_243.04	1_D4-Cystine iSTD	[M-H]-		iSTD	243.039	2.465	3697.96	2337.87	2760.75	3016.68	3563.88	2885.75	1603.98	3791.14	3038.96	1148.71	4058.03	1612.66	1186.85	3205.47	3947.69	2819.32	1802.24	2469.38	1627.28	1654.75	1946.46	1930.79	3657.2	2077.27	3090.28	2543.77	2375.41	3390.67	2969.04	4685.04	6880.5	7917.93	7154.81	5122.09	7568.63	6939.85	3179.45	3808.62	4145.38	4062.45	1916.56	3714.6	4959.03
1.53_468.33	1_D4-Glycocholic acid iSTD	[M-H]-		iSTD	468.325	1.53	202224	199507	174688	180183	188509	224542	189827	185663	181806	177956	215499	196863	231000	192463	240141	212788	182347	190820	193304	186718	179281	198126	183187	194721	221214	201919	219796	228599	196670	249764	192313	208855	199960	221934	190487	200604	208603	223163	229072	210917	249059	199098	241115
1.26_502.31	1_D4-Taurochenodeoxycholic acid iSTD	[M-H]-		iSTD	502.313	1.261	218041	221394	202020	211324	214004	244815	218813	225267	207918	215604	249933	240754	266094	212150	270146	237763	224237	238847	220349	217549	208510	229746	220104	233140	262526	239284	256710	264970	237772	291745	223401	265357	246857	266097	239837	234090	244024	254745	268880	245491	299042	253504	277233
2.29_159.09	1_D5-Histidine iSTD	[M-H]-		iSTD	159.092	2.288	119047	127673	117852	108546	127664	128600	106948	117077	114727	112892	141170	120526	142440	142116	157941	136824	128346	144385	93984.6	106125	100610	111171	133070	102235	152582	136171	156358	168768	139830	179800	101674	132572	122238	141075	116141	103752	138997	139172	160159	141468	166080	129367	117523
2.08_150.09	1_D5-L-Glutamine iSTD	[M-H]-		iSTD	150.094	2.076	184263	167077	157378	163762	183014	204230	135462	158042	160425	134783	182868	138149	187253	184870	219903	180462	177844	186855	172181	166126	167945	187832	192587	188129	220104	200624	222111	239576	192571	245788	178370	220191	211546	227560	203383	195849	175772	172461	192937	191490	238589	165665	213398
1.48_268.13	1_D5-Phenylacetylglutamine iSTD	[M-H]-		iSTD	268.135	1.483	139683	129478	109312	126390	137298	149474	127800	123599	131738	121439	142500	132229	140883	128348	169265	145469	125177	129600	123501	119586	126719	129019	123487	134247	150427	129585	141993	157258	130286	157880	124780	147112	141825	149071	128131	128748	143192	128890	149369	140762	161899	131093	148320
1.98_123.08	1_D5-Threonine iSTD	[M-H]-		iSTD	123.081	1.984	84181.8	83435.9	77858.4	75148.3	80266.3	92641.9	81135.3	77831.7	78878.4	78276.7	95548.1	81277.4	95510.2	85969.5	100365	89942.7	86681	88318.1	77500.1	74228	72870.6	81200.5	79842.7	79980.9	95893.3	87009.2	94209.5	94575.7	88295.2	108636	85236.8	102211	96303.6	102520	92104.5	91745.3	99118.7	95676	106729	100652	124078	97033.1	97622.1
0.28_153.08	1_D7-Acetaminophen iSTD	[M-H]-		iSTD	153.076	0.28	37723.3	44372.9	40057.1	42817.4	45038.4	51951.6	44418.6	46303.9	42135.9	40718.1	45083.7	46004.6	50538.9	42480.3	40386.9	51519.8	43487.8	48799	44570.5	42842.5	44295.5	44851.6	47692	37870.2	56109	40795.3	49276.9	51674.4	48073.6	57547.4	50171.2	53819.5	48289.8	58729.9	49880.7	43488.9	51319.6	49799.4	49116.7	51467.6	48905.4	44491.4	50636.5
2.34_180.15	1_D7-Arginine iSTD	[M-H]-		iSTD	180.147	2.34	16364	11251.7	11668.8	9902.61	16169.2	18461.4	8788.7	14740.9	14357.9	9396.83	19287.4	11461.7	12338.5	15510.6	18368.7	17043.6	11178.1	12348.9	13569.8	13031.8	10900.8	15338.2	14720	10206.8	17488.9	16904.1	16728.9	20986.5	18770.7	22646.1	14279.1	19217.8	15538	18176.8	15647.8	15954.8	13814.7	15805.1	23739.1	18373.4	42435	16884.4	18317.7
[truncated: 51 more rows]
[truncated: 25 more columns]
