# Supplementary material for: One-carbon metabolic enzymes are regulated during cell division and make distinct contributions to the metabolome and cell cycle progression in Saccharomyces cerevisiae
Source: G3 (Bethesda). 2023 Jan 11;13(3):jkad005. doi: 10.1093/g3journal/jkad005 (PMC9997564; doi:10.1093/g3journal/jkad005)
Supplement: jkad005_Supplementary_Data [file jkad005_supplementary_data.zip › File S5.xlsx]

## Sheet: Run Information
Analysis
MiniX:	671550
Client Name:	Michael Polymenis
Matrix:	S cerevisiae
Sample number:	54
Platform:	Lipidomics positive mode
Client Requests:
Extraction notes:
Sample Preparation
Resuspension Volume:	110 uL
Resuspension Mix:	9:1 MeOH/Toluene + 50 ng/mL CUDA + Splash iSTDs
Wellplate Type:	54 vial tray
Positive mode
Instrument:	6546 QTOF
Mobile Phase:	A: 60:40 ACN/H2O + 10 mM Ammonium Formate + 0.1% Formic acid
	B: 90:10 IPA/ACN + 10 mM Ammonium Formate + 0.1% Formic acid
Column:	Acquity Premier BEH C18 1.7 um, 2.1 x 50 mm
Method:	D:\Projects\Core Lipidomics 5 Minute\Methods\CORE_posLipid_5min_5MS1_5MS2_DDA1_A2B2_vial_6546.m
Injection Volume:	4 uL
Start Date:	2022-09-28
Data processing
MS-DIAL Version:	4.9
Data Technician:	CS
Comments:	Data is normalized to the sum of internal standards

## Sheet: data
						Label	A_001	A_002	A_003	A_004	A_005	A_006	B_001	B_002	B_003	B_004	B_005	B_006	C_001	C_002	C_003	C_004	C_005	C_006	D_001	D_002	D_003	D_004	D_005	D_006	E_001	E_002	E_003	E_004	E_005	E_006	F_001	F_002	F_003	F_004	F_005	F_006	G_001	G_002	G_003	G_004	G_005	G_006	H_001
						Sample #	1	2	3	4	5	6	7	8	9	10	11	12	13	14	15	16	17	18	19	20	21	22	23	24	25	26	27	28	29	30	31	32	33	34	35	36	37	38	39	40	41	42	43
						Species	S cerevisiae	S cerevisiae	S cerevisiae	S cerevisiae	S cerevisiae	S cerevisiae	S cerevisiae	S cerevisiae	S cerevisiae	S cerevisiae	S cerevisiae	S cerevisiae	S cerevisiae	S cerevisiae	S cerevisiae	S cerevisiae	S cerevisiae	S cerevisiae	S cerevisiae	S cerevisiae	S cerevisiae	S cerevisiae	S cerevisiae	S cerevisiae	S cerevisiae	S cerevisiae	S cerevisiae	S cerevisiae	S cerevisiae	S cerevisiae	S cerevisiae	S cerevisiae	S cerevisiae	S cerevisiae	S cerevisiae	S cerevisiae	S cerevisiae	S cerevisiae	S cerevisiae	S cerevisiae	S cerevisiae	S cerevisiae	S cerevisiae
						Organ	cells	cells	cells	cells	cells	cells	cells	cells	cells	cells	cells	cells	cells	cells	cells	cells	cells	cells	cells	cells	cells	cells	cells	cells	cells	cells	cells	cells	cells	cells	cells	cells	cells	cells	cells	cells	cells	cells	cells	cells	cells	cells	cells
						Treatment	SHM2, ADE17	SHM2, ADE17	SHM2, ADE17	SHM2, ADE17	SHM2, ADE17	SHM2, ADE17	shm2, ADE17	shm2, ADE17	shm2, ADE17	shm2, ADE17	shm2, ADE17	shm2, ADE17	SHM2, ade17	SHM2, ade17	SHM2, ade17	SHM2, ade17	SHM2, ade17	SHM2, ade17	by4741 (YPD)	by4741 (YPD)	by4741 (YPD)	by4741 (YPD)	by4741 (YPD)	by4741 (YPD)	cho2 (YPD)	cho2 (YPD)	cho2 (YPD)	cho2 (YPD)	cho2 (YPD)	cho2 (YPD)	by4741 (SMM)	by4741 (SMM)	by4741 (SMM)	by4741 (SMM)	by4741 (SMM)	by4741 (SMM)	cho2 (SMM)	cho2 (SMM)	cho2 (SMM)	cho2 (SMM)	cho2 (SMM)	cho2 (SMM)	by4741 (SMM+choline)
						File ID	Polymenis051_MX671550_posCSH_A-001-001.d	Polymenis032_MX671550_posCSH_A-002-002.d	Polymenis044_MX671550_posCSH_A-003-003.d	Polymenis047_MX671550_posCSH_A-004-004.d	Polymenis043_MX671550_posCSH_A-005-005.d	Polymenis023_MX671550_posCSH_A-006-006.d	Polymenis028_MX671550_posCSH_B-001-007.d	Polymenis042_MX671550_posCSH_B-002-008.d	Polymenis029_MX671550_posCSH_B-003-009.d	Polymenis049_MX671550_posCSH_B-004-010.d	Polymenis001_MX671550_posCSH_B-005-011.d	Polymenis036_MX671550_posCSH_B-006-012.d	Polymenis010_MX671550_posCSH_C-001-013.d	Polymenis018_MX671550_posCSH_C-002-014.d	Polymenis019_MX671550_posCSH_C-003-015.d	Polymenis038_MX671550_posCSH_C-004-016.d	Polymenis012_MX671550_posCSH_C-005-017.d	Polymenis053_MX671550_posCSH_C-006-018.d	Polymenis046_MX671550_posCSH_D-001-019.d	Polymenis045_MX671550_posCSH_D-002-020.d	Polymenis021_MX671550_posCSH_D-003-021.d	Polymenis027_MX671550_posCSH_D-004-022.d	Polymenis007_MX671550_posCSH_D-005-023.d	Polymenis033_MX671550_posCSH_D-006-024.d	Polymenis035_MX671550_posCSH_E-001-025.d	Polymenis011_MX671550_posCSH_E-002-026.d	Polymenis008_MX671550_posCSH_E-003-027.d	Polymenis025_MX671550_posCSH_E-004-028.d	Polymenis052_MX671550_posCSH_E-005-029.d	Polymenis003_MX671550_posCSH_E-006-030.d	Polymenis039_MX671550_posCSH_F-001-031.d	Polymenis050_MX671550_posCSH_F-002-032.d	Polymenis013_MX671550_posCSH_F-003-033.d	Polymenis022_MX671550_posCSH_F-004-034.d	Polymenis020_MX671550_posCSH_F-005-035.d	Polymenis015_MX671550_posCSH_F-006-036.d	Polymenis037_MX671550_posCSH_G-001-037.d	Polymenis034_MX671550_posCSH_G-002-038.d	Polymenis040_MX671550_posCSH_G-003-039.d	Polymenis009_MX671550_posCSH_G-004-040.d	Polymenis006_MX671550_posCSH_G-005-041.d	Polymenis024_MX671550_posCSH_G-006-042.d	Polymenis014_MX671550_posCSH_H-001-043.d
Identifier	Annotation	InChI Key	Species	m/z	ESI mode	RT	Peak Height	Peak Height	Peak Height	Peak Height	Peak Height	Peak Height	Peak Height	Peak Height	Peak Height	Peak Height	Peak Height	Peak Height	Peak Height	Peak Height	Peak Height	Peak Height	Peak Height	Peak Height	Peak Height	Peak Height	Peak Height	Peak Height	Peak Height	Peak Height	Peak Height	Peak Height	Peak Height	Peak Height	Peak Height	Peak Height	Peak Height	Peak Height	Peak Height	Peak Height	Peak Height	Peak Height	Peak Height	Peak Height	Peak Height	Peak Height	Peak Height	Peak Height	Peak Height
2.63_566.55_2.65_548.54_2.63_588.53	Cer d36:1	MJQIARGPQMNBGT-WWUCIAQXSA-N	[M+H]+ _[M+H-H2O]+ _[M+Na]+	566.5491_548.5388_588.5346	ESI pos	2.637	2913	12584	1869	3712	2164	2085	2123	1706	2221	2566	1608	2835	2001	2513	1998	2064	2847	1851	2690	2557	2239	2722	2231	2623	3256	2835	2604	2425	2220	2376	1839	2297	2364	1764	1703	2710	1812	1721	2123	2033	2499	2493	2675
2.81_591.49	DG 32:0	JEJLGIQLPYYGEE-XIFFEERXSA-N	[M+Na]+	591.495	ESI pos	2.814	2102	1385	1257	2543	1695	991	1689	809	1120	1371	1109	1259	1057	1378	1000	986	1449	1375	1140	1399	1499	1451	1691	1706	1555	1533	2090	1496	1773	1118	1808	1442	1533	1313	1094	959	422	867	1129	552	415	699	865
2.58_605.46_2.58_589.48_2.58_584.53	DG 32:1	XEQQGHISHUGMIP-ASUORMEESA-N	[M+K]+_[M+Na]+_[M+NH4]+	605.4553_589.4811_584.5261	ESI pos	2.583	38897	32932	42642	41960	41286	34169	35918	24700	35747	36343	29315	21116	26635	27701	25250	31098	28925	29708	49439	50934	52000	47599	50079	51130	24726	23121	22327	22321	25293	20566	19614	29478	27790	28765	22454	26195	25354	20629	21721	19495	4066	22368	23405
2.34_587.46_2.35_582.51	DG 32:2	DUTDCXZPOSRTTA-UHFFFAOYSA-N	[M+H]+_[M+H]+	587.4648_582.5093	ESI pos	2.344	36008	32192	42315	42045	36207	31572	32408	20978	36092	33745	27264	15084	23641	31848	21060	33168	30214	26604	44573	45155	48598	44695	49087	48401	21584	17887	18855	18871	19787	16161	17821	21772	25957	40573	22502	23844	25500	22277	19271	20995	4179	25034	16285
3.05_619.53_3.06_614.57	DG 34:0	ONCLVQFEAFTXMN-DHUJRADRSA-N	[M+Na]+ _[M+NH4]+	619.5262_614.5713	ESI pos	3.0545	7408	3630	5208	8443	5891	5009	6131	2766	4639	3916	3077	2586	2884	4453	3452	3286	4814	3832	3648	4165	5582	5068	4794	4167	5018	4086	10016	6326	4577	3921	7715	4659	4441	4415	3550	4596	1691	2566	2529	2562	2187	2046	2457
2.83_633.48_2.83_617.51_2.83_612.56	DG 34:1	YEJYLHKQOBOSCP-OZKTZCCCSA-N	[M+K]+_[M+Na]+_[M+NH4]+	633.4845_617.5117_612.557	ESI pos	2.832	42121	39314	47129	49815	43877	38732	34137	21452	35213	42205	28541	19282	26936	28495	26713	32842	31436	33350	57548	55780	62840	53919	55238	59608	25652	22483	23775	21711	23646	20261	24169	30246	34754	33138	25284	30318	31565	26513	25273	22399	5218	28029	33244
2.60_631.47_2.60_615.50_2.60_610.54	DG 34:2	SVXWJFFKLMLOHO-YAIZGCQRSA-N	[M+K]+_[M+Na]+_[M+NH4]+	631.4713_615.4963_610.5413	ESI pos	2.59633	38554	30794	44197	43852	37681	33192	33716	22242	36801	33327	30163	16111	25382	35512	24801	33188	31361	31683	46899	45954	49387	47524	47179	51301	21783	18032	17692	17925	18886	15320	24865	28620	33912	42918	28309	33912	33245	27225	27676	26201	5173	31029	28025
3.28_647.56_3.29_642.60	DG 36:0	UHUSDOQQWJGJQS-UHFFFAOYSA-N	[M+Na]+ _[M+NH4]+	647.5571_642.6032	ESI pos	3.284	13469	5727	9072	16695	9057	7695	10891	2418	5445	6406	3151	1982	4054	5808	5344	5004	6264	5984	4360	7136	9293	6645	7768	6613	7344	6071	15574	7225	7386	6105	14180	4472	7571	6812	5595	6634	2065	3681	3344	2558	1593	3053	4896
3.07_661.52_3.07_645.54_3.07_640.59	DG 36:1	SAEPUUXWQQNLGN-LVVMQYBKSA-N	[M+K]+_[M+Na]+_[M+NH4]+	661.5175_645.5429_640.5855	ESI pos	3.07067	8815	7413	10612	10448	9569	7191	6869	4205	6650	9005	5730	4643	5389	6325	5596	7234	6948	6526	11040	9326	11441	9946	10284	11379	5101	4822	5368	4602	5295	4063	8886	9904	11880	8976	8321	9084	5555	6136	5160	4523	2083	5250	9521
2.84_643.53	DG 36:2	AFSHUZFNMVJNKX-LLWMBOQKSA-N	[M+Na]+	643.525	ESI pos	2.838	1803	1388	1862	2133	2589	1729	1575	1267	2055	2692	1511	1577	2174	2086	1568	1929	1749	2403	3019	2547	3137	2113	1969	2174	1065	1301	1544	1048	1597	1260	1842	1847	2106	2802	2094	2437	2243	2207	2446	1885	1120	1929	2219
3.27_670.61	DG 38:0	IQNYOCFHHRCMKY-KDXMTYKHSA-N	[M+NH4]+	670.614	ESI pos	3.271	2442	1590	1568	2789	2173	2118	2278	869	1754	1483	1206	1107	1253	1330	1091	1116	1621	1172	1458	1453	2079	1398	2224	1420	1832	1752	2140	1673	2013	1648	2623	1617	1557	1467	1138	1677	529	1257	1211	1011	568	903	1360
1.14_691.53_1.14_686.57	DG 40:6	WNUOQGZLRIMMJM-UHFFFAOYSA-N	[M+H]+_[M+H]+	691.5303_686.574	ESI pos	1.14	26410	12513	12739	26044	18252	16552	19242	4432	10805	14708	5190	5291	12380	15688	16958	13407	17101	14654	10341	16956	19665	18400	18298	14249	18272	15030	28366	16038	13408	13171	22425	21241	15885	19387	8642	2724	227	1008	1171	809	132	887	1663
1.40_747.59_1.40_742.64	DG 44:6	RQQBCTJJHDIFEN-UHFFFAOYSA-N	[M+H]+_[M+H]+	747.5935_742.6368	ESI pos	1.397	112433	60936	59582	144637	94405	68029	80399	34868	48221	70669	34442	31166	57898	71835	70075	69289	69386	63442	51520	75417	86641	89329	81139	61251	78519	69530	135494	71679	60367	61936	105456	86643	67726	87655	46440	22227	5097	14850	13173	13470	1976	16576	15214
0.43_468.31	LPC 14:0	VXUOFDJKYGDUJI-OAQYLSRUSA-N	[M+H]+	468.308	ESI pos	0.43	22210	13915	20707	21436	18907	15605	14419	17109	12155	17288	12222	18010	11298	10239	8655	11748	9816	12499	17974	15221	13089	11844	10541	13419	10304	7420	6797	7700	9460	7899	8245	14951	8878	9535	5773	9913	7877	7948	5774	7572	1113	9739	9266
0.66_496.34_0.66_518.33	LPC 16:0	ASWBNKHCZGQVJV-HSZRJFAPSA-N	[M+H]+_[M+Na]+	496.3413_518.3255	ESI pos	0.662	87021	75806	78294	88232	90610	80348	52396	51722	50943	61395	38873	59890	39498	30281	32573	34173	28743	42873	112082	91509	90503	67176	57336	77070	32526	31592	30238	23727	26822	33130	156134	300893	195009	143775	100927	167146	40064	39060	40147	37724	9498	41225	276138
0.46_494.33_0.46_516.31	LPC 16:1	LFUDDCMNKWEORN-ZXEGGCGDSA-N	[M+H]+_[M+Na]+	494.3261_516.3058	ESI pos	0.455	855953	495749	853528	866866	778964	560888	605191	598395	572342	619937	475007	596636	338646	428564	311902	464787	381700	431827	705630	629874	638641	563786	514520	607616	286988	221933	202599	226490	254430	189087	526296	1068045	676582	525340	438226	665182	186711	204758	161101	181073	19405	196491	601665
0.53_508.33	LPC 17:1	LPMGFNAQZPADDZ-FJIRUFBNSA-N	[M+H]+	508.335	ESI pos	0.526	1659	1663	2058	2399	2284	1772	1658	1084	1797	1898	1492	1453	1429	1089	839	1100	1189	1146	1646	1540	1312	1755	1026	1489	959	963	1293	935	1023	954	2006	4535	2872	2318	2350	3017	2071	1896	2064	1805	557	2331	1790
1.02_524.37_1.03_546.35	LPC 18:0	IHNKQIMGVNPMTC-RUZDIDTESA-N	[M+H]+_[M+Na]+	524.3719_546.3538	ESI pos	1.023	11200	10425	9311	11131	12622	11797	8776	9144	7429	9289	6669	9123	6554	4935	5917	6299	5603	7540	15203	14772	11717	10587	9570	11972	5409	5235	4995	3927	4321	5597	44860	82213	66599	55665	34207	53420	15532	16446	23775	16300	4388	18568	85793
0.66_522.36_0.65_544.34	LPC 18:1	YAMUFBLWGFFICM-PTGWMXDISA-N	[M+H]+_[M+Na]+	522.3556_544.3359	ESI pos	0.658	316815	330275	397546	406994	495774	310890	251973	141002	305639	262537	175324	129673	127145	156976	110999	143254	139205	193352	285660	287817	322356	217318	200833	238373	86437	86130	105703	88593	99996	92327	405249	876435	636273	215593	245501	598960	37895	37736	35004	37938	6055	36537	795870
0.51_520.34	LPC 18:2	SPJFYYJXNPEZDW-FTJOPAKQSA-N	[M+H]+	520.34	ESI pos	0.513	7719	5802	9428	9743	9113	5287	6621	5144	7474	7288	5090	4440	3154	4079	3332	4124	3883	3938	5982	6820	6400	5390	5483	5868	5373	4751	4931	4772	4918	4315	4584	8373	7837	5256	3571	5057	2765	2330	5723	2596	1959	3384	10576
0.44_518.32	LPC 18:3	WKQNRCYKYCKESD-YVHLTTHBSA-N	[M+H]+	518.321	ESI pos	0.436	2194	2220	2875	2372	2453	1950	1890	2214	2801	2123	1711	1698	1371	1552	1395	1688	1386	1555	2457	2148	2161	2019	1627	2215	1621	1551	1324	1343	1744	1376	1380	1772	1640	1336	956	1487	432	670	602	585	186	385	1171
1.33_552.40_1.33_574.38	LPC 20:0	UATOAILWGVYRQS-HHHXNRCGSA-N	[M+H]+_[M+Na]+	552.4008_574.3817	ESI pos	1.3265	1135	1469	1272	1244	1284	1115	904	1384	1016	945	902	968	1177	897	952	975	1251	1053	1392	1781	1148	1444	1215	1560	683	1001	821	809	587	1021	2917	3277	2949	3051	2164	2889	985	676	910	1003	916	1123	2892
1.05_550.39_1.05_572.37	LPC 20:1	GJTDRNFWIDPARY-GTPZACKGSA-N	[M+H]+_[M+Na]+	550.3867_572.3671	ESI pos	1.05	2929	2937	2863	2514	2658	2500	2880	2462	1953	2519	2227	2025	1435	1195	1412	1247	1488	1473	2492	2383	1846	1423	1565	1865	771	773	854	1103	966	647	2688	3627	3620	2392	2542	3250	1719	1801	1332	1827	450	2191	3405
0.48_544.34	LPC 20:4	GOMVPVRDBLLHQC-VEJNOCSESA-N	[M+H]+	544.34	ESI pos	0.477	3102	2806	3343	3970	4042	2469	3118	2067	2868	2457	2118	2362	1456	1336	1662	1708	2130	2057	2757	3085	3304	2459	2804	2754	2363	1996	2460	2321	2351	1708	1035	1151	1409	848	865	946	551	617	682	789	792	769	1429
0.76_480.34	LPC P-16:0 or LPC O-16:1	HTZINLFNXLXRBC-CQLBIITFSA-N	[M+H]+	480.344	ESI pos	0.757	2671	2079	1906	2707	2978	2341	2073	2614	2133	2177	2464	2494	1478	2102	1244	1872	1582	1292	2558	2557	2226	2112	1700	2634	1827	2055	2077	1691	2169	1699	1506	2627	1284	1372	1265	1782	855	1227	1406	1066	411	1598	1945
1.03_482.32	LPE 18:0	KIHAGWUUUHJRMS-JOCHJYFZSA-N	[M+H]+	482.323	ESI pos	1.033	1666	1582	1359	2142	1411	1351	1449	872	1305	1527	1068	1042	1218	902	899	926	842	992	2062	1520	1596	1190	1136	1419	876	1107	921	698	717	1207	1491	1832	1808	1162	1660	1957	2499	2160	2048	1834	763	2119	2072
0.47_502.29	LPE 20:4	ROPRRXYVXLDXQO-XSQXPFHXSA-N	[M+H]+	502.291	ESI pos	0.468	6232	2310	4034	4476	4070	3022	3075	3508	3144	4109	2647	2485	1714	2209	1681	2156	1851	2249	3751	3132	3441	2639	2640	2528	186	356	463	399	479	316	1198	1728	1248	972	932	1497	361	169	252	162	152	135	1039
1.03_650.44	PC 16:0/9:0 CHO	PPTNNIINSOQWCE-WJOKGBTCSA-N	[M+H]+	650.44	ESI pos	1.035	11114	15360	14768	13570	15221	21398	14240	8923	15099	12213	9860	7823	10654	10864	8855	8055	8398	8668	20394	17172	26207	20324	18505	19273	4311	5979	5516	6737	6414	7647	9390	35691	22690	17892	18099	20867	1567	1927	2260	2364	1880	2653	41507
1.65_650.48	PC 26:0|PC 10:0_16:0	VBWSYJOSSOZQOH-UHFFFAOYSA-N	[M+H]+	650.476	ESI pos	1.648	110564	104477	113175	116346	109717	112037	80587	75930	80269	97754	77999	78965	54597	53974	51602	61379	56983	60083	221228	201302	194522	197700	174420	193986	89860	83722	83824	77934	87673	76296	24462	49256	39871	29204	26900	33165	3926	3907	5278	3701	1301	3526	70845
1.47_648.46	PC 26:1|PC 10:0_16:1	DDDLUEHUXWOWFA-UHFFFAOYSA-N	[M+H]+	648.461	ESI pos	1.468	99797	97437	105111	109248	95734	99154	84766	68163	74931	86255	67580	71594	48187	52529	42631	60369	47985	49667	203808	173128	173124	153957	143994	181152	51482	45707	48878	43728	48891	41258	29127	53396	46489	35320	32212	38923	6413	6504	8043	6595	1546	5498	40048
1.86_678.51_1.87_700.49	PC 28:0	CITGLCJVPOWHKC-UUWRZZSWSA-N	[M+H]+_[M+Na]+	678.5088_700.4891	ESI pos	1.8655	373339	341555	375479	379570	391104	347147	280808	210100	273359	323158	227726	208499	221569	202648	200693	239568	209790	238598	637262	599398	689645	597334	560386	638052	327578	284905	310801	277664	335353	278141	91926	181534	136843	113406	94755	114402	19386	19781	18090	17082	3339	14914	314147
1.66_676.49	PC 28:1|PC 12:0_16:1	YTBUBHOCZIYJCN-UHFFFAOYSA-N	[M+H]+	676.494	ESI pos	1.664	962312	882687	986277	959885	937467	891597	660187	641137	649609	876675	605940	636564	434774	467012	424965	569164	492877	507114	1431612	1455849	1438585	1369810	1185445	1386249	488897	431412	456506	410481	464420	360153	104784	196306	168279	120469	108224	129028	23299	24437	26469	22065	4479	18320	194441
1.65_672.46	PC 28:3|PC 10:0_18:3	SFTYVWTXMIJDRW-UHFFFAOYSA-N	[M+H]+	672.457	ESI pos	1.648	5875	4999	6579	6486	5242	6202	3708	3868	4203	4579	3899	3857	2849	2827	2652	3474	2997	3290	10730	9277	9745	10633	8879	9292	4184	4161	3994	3542	3925	3978	1822	2361	2098	1843	2111	1997	405	390	547	546	146	452	3303
2.11_706.54_2.11_728.52	PC 30:0	RFVFQQWKPSOBED-PSXMRANNSA-N	[M+H]+_[M+Na]+	706.5385_728.5198	ESI pos	2.112	63133	55527	59385	64820	67275	59054	58439	45559	54444	60752	42415	38789	48606	43061	38471	51740	42078	50764	128682	124488	144984	116844	120665	127147	98411	81691	90627	85640	93922	80342	24685	39818	32827	26652	24780	29294	6784	8630	7285	5941	2149	5147	63938
1.89_704.53	PC 30:1|PC 14:0_16:1	XGGMHQYOVYWRLV-UHFFFAOYSA-N	[M+H]+	704.526	ESI pos	1.888	2127639	2081672	2169221	2232804	2256747	2150986	1926232	1651296	1973310	2099829	1661177	1617974	1501967	1445041	1381777	1678322	1485686	1598631	2349791	2422712	2493209	2257421	2138769	2306710	1470872	1298426	1423616	1344912	1405572	1351374	445338	778399	657226	539194	510607	603361	188092	195265	212680	173228	15958	148842	807061
1.70_724.49_1.70_702.51	PC 30:2	RUTXZOOOUKHIRR-UHFFFAOYSA-N	[M+H]+_[M+H]+	724.4878_702.5077	ESI pos	1.7015	602350	517566	624326	572783	606981	518582	438162	401080	406387	531461	375113	369064	304145	287716	276779	410642	294574	337599	538830	515360	546427	504364	425032	556518	149847	122969	127174	123473	132033	111371	35947	70885	54500	42889	37522	43822	29493	30808	32325	26834	4170	24002	52100
2.19_720.55_2.26_742.54	PC 31:0	NPGWXTIWUUFYAB-DIPNUNPCSA-N	[M+H]+_[M+Na]+	720.5456_742.538	ESI pos	2.2205	33077	31442	35534	34371	34516	33270	32518	29156	32750	35413	30192	26916	28980	30697	27980	30911	28356	29705	46194	44672	46690	45614	42715	48072	5352	5680	7210	6313	7031	5859	16939	22222	21791	20448	16654	18065	1801	2020	1984	1483	1219	2075	13385
1.99_718.54_1.98_740.51	PC 31:1	QFVHCMLUKNHDSH-WTWBAFHPSA-N	[M+H]+_[M+Na]+	718.5383_740.5131	ESI pos	1.985	135450	132300	137374	142331	135134	127160	136579	124653	135933	146605	113273	121135	117142	118378	115061	130304	120870	123210	148367	146148	150617	146894	140574	150646	71121	61740	67238	60606	69598	54575	34640	70572	51296	47351	36572	44464	11346	12384	11599	10058	1449	9156	68967
1.82_716.52	PC 31:2|PC 15:1_16:1	JFSKZJFUUYVMLO-UHFFFAOYSA-N	[M+H]+	716.524	ESI pos	1.819	111165	107129	116882	114494	114319	108269	86921	73486	93659	103761	79779	63951	59603	58912	63415	80645	68318	69619	96633	100650	105739	86943	84078	101911	37847	32142	35254	31358	36962	29576	18953	41579	35717	26522	21568	26966	9496	9197	9645	9343	1065	7262	31252
2.37_734.57_2.36_756.55	PC 32:0	KILNVBDSWZSGLL-KXQOOQHDSA-N	[M+H]+_[M+Na]+	734.5695_756.5501	ESI pos	2.3635	10110	40574	7582	12732	8937	8264	8018	6193	7690	8811	6417	5797	7515	6708	5683	6042	6497	7127	19791	22285	18750	21809	17447	18926	11327	10657	10319	9968	11443	9815	12575	16830	16834	14135	13543	12598	3165	3357	3379	3689	5098	3577	20790
2.14_732.56_2.13_754.54	PC 32:1	QIBZFHLFHCIUOT-NPBIGWJUSA-N	[M+H]+_[M+Na]+	732.5563_754.5367	ESI pos	2.1315	3754506	3463193	3558683	3702111	3650056	3530408	3114533	2774580	3075354	3396158	2812244	2530557	3009374	2835378	2723998	3091011	2849895	3156465	5055693	4984620	5170026	4930054	4494761	5051801	3392340	3198439	3328549	3249102	3511181	3090140	3538789	4827138	4461601	4048026	3650030	3919472	652158	700345	749581	570225	62589	499355	5353661
1.92_730.54_1.92_752.52	PC 32:2	GPWHCUUIQMGELX-VHQDNGOZSA-N	[M+H]+_[M+Na]+	730.5395_752.5202	ESI pos	1.9225	5688894	5485597	5597541	5709190	5588343	5501841	5586682	5363658	5515647	5573258	5128931	5230547	5379803	5363574	5338072	5465871	5392451	5522917	5714384	5615868	5714945	5620597	5257794	5746556	5431233	5220603	5364810	5260422	5596124	5241785	5361304	5822446	5717416	5548866	5415181	5640410	1892272	2097335	2252768	1841285	100325	1520159	5685895
2.02_728.52	PC 32:3	UXEFXNOSLOCOLX-ZCHSEWAGSA-N	[M+H]+	728.522	ESI pos	2.015	8959	9855	9760	10422	8620	8015	7956	6976	7320	8790	7088	5609	6547	6047	4655	6871	6235	6252	8436	7850	8439	8124	8212	8539	552	444	352	356	958	485	356	541	492	663	439	603	281	204	108	193	132	375	614
2.44_770.56	PC 33:0	FHENRYRLCPXONH-LDLOPFEMSA-N	[M+Na]+	770.56	ESI pos	2.445	2669	3602	3545	3038	2936	2864	3085	2064	2369	3311	2552	1449	2089	2175	2315	2981	2264	3067	4207	3626	5445	3961	3332	4055	162	399	310	550	498	444	2765	3799	3568	2692	2157	2332	155	302	248	379	465	298	2848
2.21_746.57_2.21_768.54	PC 33:1	OFRWLQSOUIZELQ-VEAYGOGPSA-N	[M+H]+_[M+Na]+	746.5702_768.544	ESI pos	2.208	169692	157243	166668	166035	167916	153754	128676	157626	164822	168477	153212	143091	152373	147141	146211	157812	154284	151577	155812	153778	159516	151308	116996	154144	21217	20083	19420	19007	21984	18746	71671	94779	91433	82222	74797	79809	21599	20433	21677	19065	2327	16845	51951
2.02_744.55_1.99_766.53	PC 33:2	SBNDHGBVMZMSNL-UESLNCBNSA-N	[M+H]+_[M+Na]+	744.5542_766.532	ESI pos	2.0065	98035	90265	98824	101133	101111	93171	81705	75201	81825	98432	71604	68522	53315	50220	48417	65095	53932	59013	86038	86586	89675	83082	76267	85599	37281	34978	34179	32059	38917	32507	54872	93381	82660	71795	55595	65029	36004	37532	41409	35293	5043	25832	42095
2.62_762.60	PC 34:0	PZNPLUBHRSSFHT-RRHRGVEJSA-N	[M+H]+	762.601	ESI pos	2.621	1384	6236	1404	2837	1457	1226	1444	1003	1017	1753	976	1039	1002	1764	1431	962	1163	1444	2021	2701	2426	3148	2555	2303	1559	1240	1094	1490	1553	1129	2623	3342	2873	2678	2646	2745	963	1231	946	975	1297	1393	4751
2.38_760.59_2.38_782.57	PC 34:1	WTJKGGKOPKCXLL-VYOBOKEXSA-N	[M+H]+_[M+Na]+	760.5876_782.5666	ESI pos	2.383	1212765	1197104	1205951	1286618	1286904	1205089	900550	711172	867847	1058237	769855	578516	817626	788202	744243	928527	795119	905892	2131738	2252567	2346322	2043917	2051172	2308410	910686	831724	831423	792806	912377	750487	2039286	3524748	2886369	2353803	2084886	2209379	205801	216226	231787	173304	35667	157190	3739688
2.16_758.57_2.16_780.55	PC 34:2	JLPULHDHAOZNQI-ZTIMHPMXSA-N	[M+H]+_[M+Na]+	758.5718_780.552	ESI pos	2.16	5789984	5652807	5736371	5864874	5678853	5621810	5564618	5200142	5516071	5683876	5143113	5051614	5216493	5077580	5067347	5370461	5189661	5523230	5967919	5854059	5897244	5807220	5467465	5885165	4216894	3913035	4048997	3874578	4224616	3790043	5269140	5906836	5815959	5637969	5460797	5692947	1320729	1340465	1470750	1123956	92494	960074	5784192
1.97_756.55_1.98_778.54	PC 34:3 Isomer A	VKVSSDKCKXJFIM-AFYHZPHLSA-N	[M+H]+_[M+Na]+	756.5548_778.5354	ESI pos	1.974	314723	299200	330731	334605	319515	300266	279979	254597	286785	311734	268410	243782	185653	185076	180021	212905	193091	195578	341981	340001	356176	337471	319861	354067	369036	321776	342620	314477	343568	280214	27000	44478	41509	34887	27311	34324	4693	5736	5437	6467	4768	4732	39510
1.82_754.54	PC 34:4	YWDDIWXKFJEMKF-JTZVLWBESA-N	[M+H]+	754.538	ESI pos	1.825	73797	69400	80220	79878	77186	71158	65948	49409	67749	79881	60764	43223	36539	36121	36815	47693	39368	41789	92344	93743	98130	84055	81795	95025	49413	42387	46099	40710	47477	38410	3076	5369	4429	4265	3690	3939	530	633	579	512	374	621	4672
2.47_774.60_2.46_796.58	PC 35:1	MFHIZGSSDZJFKD-IYEJTHTFSA-N	[M+H]+_[M+Na]+	774.5996_796.5804	ESI pos	2.464	15603	15833	15751	17830	16129	14921	13540	11910	13837	15529	12524	9460	12249	11109	11183	11528	12085	13106	14718	15798	17658	15595	14166	17144	5863	5605	6393	5205	7470	5424	20920	51469	42181	33971	20552	32352	9309	13756	14022	7471	2769	10924	11383
2.26_772.58_2.22_794.57	PC 35:2 Isomer A	MJWAVUYQCBFFHQ-WESJWMGVSA-N	[M+H]+_[M+Na]+	772.5849_794.5714	ESI pos	2.2435	18098	16037	17772	18814	17706	16128	14217	12945	15019	16372	13090	12379	10643	10323	10990	11739	10654	11256	13942	14530	14589	13315	13086	15756	8572	7453	7813	8414	8786	7186	24960	36696	33614	29353	26266	27546	16523	16873	17949	15270	2900	12850	12837
1.98_790.54	PC 35:4	OROZWUJCDDCYAU-IPUAOQJZSA-N	[M+Na]+	790.542	ESI pos	1.977	1994	1524	1893	2341	2216	2175	1817	1796	2052	1706	1668	1468	1505	1188	1638	1695	1223	1517	2406	2353	2943	2341	2196	2771	2165	1894	2495	1838	2058	1705	226	515	251	457	467	351	378	617	392	269	262	416	381
2.64_788.62_2.64_810.60	PC 36:1	ATHVAWFAEPLPPQ-VRDBWYNSSA-N	[M+H]+_[M+Na]+	788.6182_810.5983	ESI pos	2.6365	87935	87591	90902	92063	90034	85237	74337	54099	69018	79625	60649	46142	66755	66795	64751	78388	68325	74617	135207	133051	144478	126856	123290	132330	60723	56999	57708	57482	65689	52569	134792	220402	197331	167581	138580	145700	22926	22501	24024	19936	5868	17593	307736
2.39_786.60_2.39_808.58	PC 36:2	SNKAWJBJQDLSFF-NVKMUCNASA-N	[M+H]+_[M+Na]+	786.6022_808.583	ESI pos	2.3915	327672	317083	324274	351654	337863	317469	264350	234638	276294	321161	241108	191009	211441	204937	203676	255071	212627	223530	375262	376068	399445	370813	366181	394755	143665	129246	136749	127492	140760	122996	439206	747788	594531	488667	430416	476289	100901	100022	107965	88727	15649	76880	649784
2.21_784.58	PC 36:3 Isomer A	BXRLDROZWDUSGM-ZRYFCQOPSA-N	[M+H]+	784.585	ESI pos	2.205	56609	52667	56631	58168	56106	52427	50296	45392	49295	55100	48265	42473	34002	32543	33330	35861	36107	35488	58909	62119	63929	58343	64164	61279	63429	58749	64114	59752	63547	55381	6589	9191	10322	9064	6825	8382	2592	2288	2674	2636	5106	2569	12024
2.02_782.57_2.02_804.55	PC 36:4 Isomer A	NKQPOVROGSWLTO-NVPMBMBWSA-N	[M+H]+_[M+Na]+	782.5688_804.5489	ESI pos	2.0195	30526	30966	33921	34585	34054	30430	28178	26261	27629	35598	24334	23620	16826	17168	15155	21531	17339	18337	41930	40179	42741	38031	37820	39331	27799	24983	25368	24686	28712	21741	2699	3107	3376	2673	2047	2745	1379	1411	1429	1464	2385	1485	11885
2.15_782.57	PC 36:4 Isomer C	IIZPXYDJLKNOIY-JXPKJXOSSA-N	[M+H]+	782.566	ESI pos	2.148	23832	25490	23143	22505	23203	22547	22079	22191	23383	22051	21322	21104	16765	17224	18693	17065	17333	19565	26481	26383	26498	26821	24960	26760	32086	29523	30486	28308	30993	29034	16173	15438	15671	16035	16965	17351	5050	4955	6744	5560	5386	7260	14322
1.93_780.55_1.94_802.53	PC 36:5 Isomer C	SUZYROYNFNQALJ-MHEIZRSESA-N	[M+H]+_[M+Na]+	780.5543_802.5316	ESI pos	1.933	40167	37619	40332	41710	39549	39039	38156	36174	37647	39471	35806	34081	26761	24985	24705	26753	25120	26482	45831	45386	46584	45155	41255	45419	49037	46074	46366	44127	49403	45471	2189	1860	2202	1695	1523	2018	1525	1226	1302	1651	1051	1441	1842
1.77_778.54	PC 36:6	SPWBDEZMKCRQSX-NGPPOSSDSA-N	[M+H]+	778.536	ESI pos	1.771	8587	7417	8187	8153	8677	7638	7680	7358	7359	8729	7363	6809	4454	4938	4365	5704	5584	4801	10029	10191	10709	10166	9190	11101	6495	6010	6144	6593	6068	5838	371	444	524	346	304	559	62	220	268	142	170	107	260
2.88_816.65	PC 38:1	JYMPBNUSVAGSEH-XMJUQRDCSA-N	[M+H]+	816.649	ESI pos	2.881	1844	1849	1867	1717	1830	1824	1605	811	1402	1553	1022	924	1119	1510	1488	1332	1817	1332	2366	2754	2412	2658	2394	2519	1105	1258	1163	1428	1072	931	3573	4236	3867	3394	3011	2667	725	475	599	782	817	590	5432
2.63_814.63	PC 38:2	KXXLFCAPKGRXBT-FMJYHZMHSA-N	[M+H]+	814.632	ESI pos	2.632	5920	6152	6529	6415	6385	5844	5354	4268	5329	6270	5100	3590	5376	4739	4640	5704	4994	5105	7874	7767	8457	7000	7154	7027	3391	3094	2998	3546	3204	3465	6018	9473	9187	7157	6175	6585	2076	2659	2696	2098	1707	2476	10589
2.39_810.60	PC 38:4 Isomer C	PSVRFUPOQYJOOZ-QNPWAGBNSA-N	[M+H]+	810.598	ESI pos	2.388	4348	7788	4410	5534	4847	3699	5037	3592	4501	4516	3104	2577	2996	2921	2856	3010	3537	3140	5735	5453	5211	6706	5158	5127	4439	3598	4722	3928	3691	4471	2858	3316	5453	4301	3434	4220	1287	1101	1722	1540	3139	1377	3580
2.15_808.58	PC 38:5 Isomer A	SUACBSWYGWBPFC-GPUJSUHJSA-N	[M+H]+	808.585	ESI pos	2.149	13018	12767	12874	13436	11926	11631	11123	10658	11846	11859	10971	10113	7969	7481	7606	8203	7881	7906	12139	11864	12908	11967	11296	12356	14105	13368	14501	12090	13967	12518	637	637	2033	1899	1473	827	1198	1639	1377	866	1991	1302	1737
1.98_806.57	PC 38:6 Isomer A	PLZBTDKJYHXIEW-DZUXOTHRSA-N	[M+H]+	806.57	ESI pos	1.981	7514	7543	7689	7401	6995	7961	7048	6441	7404	7389	7047	5706	4374	4429	4071	4808	4568	4450	8656	8511	8509	8580	7650	8183	9129	8940	7890	8812	8346	6595	689	1084	659	636	475	700	395	343	630	672	347	456	639
1.85_804.55	PC 38:7	BNNUJTATKJXKJP-XCDHYEIISA-N	[M+H]+	804.554	ESI pos	1.846	4337	5009	5308	5263	6613	4014	3844	3835	4594	3926	3842	2891	2912	2373	2962	2955	2570	2747	7236	6829	7416	6917	5343	6774	3583	3098	3472	3612	3294	2829	326	629	647	288	465	286	316	242	295	332	88	364	541
2.14_856.58	PC 40:6 Isomer A	KZSXWBSDQDXESU-PPEVQBTRSA-N	[M+Na]+	856.58	ESI pos	2.144	2632	2190	2443	2623	2573	2718	2801	2004	2075	3239	2066	2103	2099	2164	1867	2847	1936	2006	2799	2817	3505	2761	2389	2868	1881	2133	1840	1667	2156	1476	1709	2057	2189	1870	1309	1603	1282	2045	2305	1746	359	1976	1922
1.94_852.56	PC 40:8	SIMZOWLEIOYZJX-VRCXRDLJSA-N	[M+Na]+	852.56	ESI pos	1.935	6100	6245	6624	6850	8164	6109	5785	6340	5218	6977	5513	4629	4488	5284	4415	5429	3822	4661	6100	5860	6125	5574	4068	5999	3318	2237	2484	2950	3487	2225	4804	7679	6515	6534	3272	4909	2473	2947	2658	2334	261	2421	6484
2.45_720.60	PC O-32:0	SVWBXNAUENUONE-LDLOPFEMSA-N	[M+H]+	720.597	ESI pos	2.448	1969	2876	1670	1900	1643	2582	1625	1286	1807	1870	1852	1381	1353	1770	1608	1649	1581	1386	2098	2013	2560	2730	2015	3038	1862	1665	2184	1877	2037	1977	1421	1250	1789	2151	2077	2100	1122	1367	1400	1453	252	1144	2281
2.44_746.57	PC P-34:0 or PC O-34:1	QCGUXAIDEOWPBV-SNKLRXETSA-N	[M+H]+	746.57	ESI pos	2.441	120183	110475	124661	133392	129400	118873	114188	78970	110726	136241	95831	65182	105156	92729	92299	113665	96217	99847	182044	189498	209584	182508	187022	208929	3310	3207	2711	2306	3291	3013	113858	198720	142047	126083	96657	113493	4511	3940	3894	4215	1002	3389	98597
1.95_662.48	PE 30:1|PE 14:0_16:1	AZKOMSGSPCBHKK-UHFFFAOYSA-N	[M+H]+	662.476	ESI pos	1.945	52234	50587	54888	54656	54871	47291	47847	35423	49938	55653	41759	31028	32075	34991	31690	38992	36293	38422	62052	61711	70231	62886	64133	67647	48275	42789	49260	44548	48850	38184	12588	20173	19344	19909	12694	17360	43391	43747	48866	42035	4097	34006	15245
2.19_690.51	PE 32:1|PE 16:0_16:1	CZOSTDZGCCEZTJ-UHFFFAOYSA-N	[M+H]+	690.508	ESI pos	2.195	345870	319166	353424	368488	342483	312441	309838	202686	304056	351764	261755	185573	263545	254597	236854	290344	271912	275670	418196	416209	478718	435353	444395	476746	380573	328717	362427	335494	367575	281933	180220	280559	254738	250001	181706	202602	258501	292445	294664	243047	27556	193171	173825
2.45_718.54	PE 34:1|PE 16:0_18:1	FHQVHHIBKUMWTI-UHFFFAOYSA-N	[M+H]+	718.539	ESI pos	2.446	350808	346584	381548	418602	369232	349360	325459	150211	292329	376806	227358	144639	288990	279797	237100	312300	283040	290440	432603	429993	516704	453281	466323	515206	331754	288798	316885	301459	341841	239707	212520	346959	312209	270530	209861	240726	146529	153216	144923	122083	19774	106437	246798
2.21_716.52_2.22_738.51	PE 34:2	HBZNVZIRJWODIB-NHCUFCNUSA-N	[M+H]+_[M+Na]+	716.5247_738.5051	ESI pos	2.215	666912	619946	707943	695840	693347	570589	546901	380183	518244	601904	478018	317037	475388	504591	452237	542793	528146	514749	734104	761015	874770	791207	800109	856739	524310	439942	503899	473201	536533	397503	354673	532625	507372	444827	373908	421994	346193	378569	400947	327093	35051	257092	483810
1.84_712.49	PE 34:4|PE 16:1_18:3	BMBUWKNHXZNMFT-UHFFFAOYSA-N	[M+H]+	712.49	ESI pos	1.842	6166	5942	8780	6197	6797	5607	4395	4043	6425	7070	5192	2039	4281	4402	3506	6833	4549	4320	9045	9228	7378	7614	9050	9117	11043	8724	11507	10008	12580	9211	477	1341	519	1135	672	666	626	375	577	741	510	928	888
2.70_746.57_2.70_768.55	PE 36:1	JQKOHRZNEOQNJE-ZZEZOPTASA-N	[M+H]+_[M+Na]+	746.5695_768.5502	ESI pos	2.697	7845	8886	8669	9486	8982	7722	8310	4295	6763	8906	5385	4001	6666	8194	5927	6641	6443	6876	10651	10671	12596	11501	11153	12693	10129	9763	9873	10000	11572	7832	6430	10138	10297	8824	6738	7683	9388	9705	8311	8248	2516	7205	9180
2.46_744.55_2.46_766.54	PE 36:2	SNKAWJBJQDLSFF-NVKMUCNASA-N	[M+H]+_[M+Na]+	744.5543_766.5356	ESI pos	2.4585	22165	22075	23607	25163	23915	20939	20059	13797	18313	23329	16791	11182	16900	15926	15373	20068	16322	17275	25130	25375	28127	26512	26631	28205	18431	15983	17979	17015	17216	13356	20136	30242	30175	26744	22027	23888	36155	35986	35648	30343	5569	28019	29601
2.19_740.52	PE 36:4	KZLUVTCXBFEIFJ-XGLJQOENSA-N	[M+H]+	740.521	ESI pos	2.189	17298	15846	15263	16047	16461	16427	17881	18919	18411	16592	16246	18142	16370	17600	16397	16946	17373	17624	18335	19055	17689	19403	17391	18494	5432	6098	6321	6304	5522	4156	13641	13298	13173	15533	13564	14102	2214	3167	970	1338	694	2938	11097
2.44_768.55	PE 38:4	ANRKEHNWXKCXDB-BHFWLYLHSA-N	[M+H]+	768.551	ESI pos	2.442	18134	17421	19659	19494	19119	17173	16987	11208	15965	19894	12268	8685	14525	14023	12295	17208	13014	14985	25524	28701	29657	25036	24848	31520	703	787	825	1273	1153	1524	15471	27609	19560	16781	12311	16248	561	1011	1264	821	1154	1244	14085
2.22_786.51	PE 38:6	LFGBKOUQHCWBQI-BZGLIJSBSA-N	[M+Na]+	786.509	ESI pos	2.224	1926	1571	1754	1347	1802	1702	1464	1136	1281	1563	1178	1268	1352	1437	1398	1610	1066	1523	1521	1509	1722	1462	1551	1829	1622	1350	927	1170	1399	1368	1420	1210	1553	947	1035	1349	285	263	367	448	159	320	1323
2.24_608.47	PE O-27:0	VLRSTPVKIZOUGT-UHFFFAOYSA-N	[M+H]+	608.467	ESI pos	2.244	6886	7370	8386	8044	7748	7068	6913	6522	7012	7535	6203	6321	7045	6133	6189	7536	6108	7310	9111	8638	8503	8053	7346	8145	5541	4867	4767	5193	5068	5358	14930	11485	23222	21950	17357	18806	15727	12988	13693	13161	1938	12304	18561
1.96_734.50	PS 32:1|PS 16:0_16:1	SQYNOJCBJMSMAA-UHFFFAOYSA-N	[M+H]+	734.497	ESI pos	1.96	90324	89757	87353	92650	97176	97576	97861	63603	82237	107554	92552	61534	75811	63943	56976	70695	62154	59816	159179	125930	169211	125513	121926	159186	89046	88177	80775	81993	76791	88232	45731	88792	82353	57430	29135	70680	5818	6254	6538	5412	1539	4123	77514
2.20_762.53	PS 34:1|PS 16:0_18:1	OIWCYIUQAVBPGV-UHFFFAOYSA-N	[M+H]+	762.528	ESI pos	2.198	121056	118027	123118	124441	123205	129282	120529	65300	100657	125792	105413	67948	118941	102291	90111	101573	100486	88763	175180	138979	199049	146153	149139	200435	108650	100460	94924	102993	100913	103663	78232	138527	129486	88715	50347	102752	6539	8215	8512	8176	2241	5908	144855
1.98_760.51	PS 34:2|PS 16:1_18:1	ISTSBKDAWNZURU-UHFFFAOYSA-N	[M+H]+	760.513	ESI pos	1.981	106487	100467	100539	99426	105112	97527	88243	74207	79016	100553	86008	68558	77584	67045	62581	77071	68421	66831	136006	112939	127788	103944	95217	129438	50911	48562	40464	46665	45755	48851	73374	135683	118832	88277	48952	106936	3768	5134	4881	4622	1820	4170	166572
1.84_675.54	SM d32:1	KYICBZWZQPCUMO-PSALXKTOSA-N	[M+H]+	675.54	ESI pos	1.836	919	484	846	778	990	494	948	629	907	632	670	625	589	787	825	809	395	627	882	865	699	961	522	1171	442	740	918	593	494	588	1665	1828	1863	1388	1114	1731	2144	2280	1887	3327	357	1741	1708
1.87_701.56	SM d34:2	YLWSJLLZUHSIEA-CKSUKHGVSA-N	[M+H]+	701.556	ESI pos	1.869	780	815	504	582	945	690	441	498	740	649	587	754	583	513	315	466	566	413	868	769	607	566	972	773	1163	360	470	841	861	625	552	1498	1012	1480	791	1144	1472	1460	1724	1725	495	851	1153
3.32_684.61	TG 38:0|TG 10:0_12:0_16:0	WPHXDIQHDVJFHP-UHFFFAOYSA-N	[M+H]+	684.612	ESI pos	3.324	7223	6894	6709	7106	6864	6954	6385	3001	5008	7430	5126	5185	5372	6266	5269	4584	8271	6843	9619	7633	9126	8773	5767	5057	3858	3027	4347	3334	3590	3341	3815	3434	5179	4641	4402	4600	2782	2327	2719	3581	5272	2718	5022
3.11_682.60	TG 38:1|TG 10:0_10:0_18:1	YEPUCWOBELVDPZ-UHFFFAOYSA-N	[M+H]+	682.597	ESI pos	3.111	5634	5572	5071	5846	5887	5036	5058	4302	3533	4898	4102	2931	4335	3570	3922	3881	3737	3821	4627	4124	4375	3889	3907	3672	2364	1898	2900	2060	1884	2213	2742	2767	3857	4336	3374	3872	4758	4429	5492	4718	3386	4715	3817
3.53_717.60_3.53_712.64	TG 40:0	XTHFMIVZMLNNFC-RRHRGVEJSA-N	[M+Na]+_[M+NH4]+	717.5968_712.6448	ESI pos	3.533	20911	21366	21117	24425	22642	20747	19484	6962	15841	20828	13819	10062	14507	16189	12606	15666	16493	17006	23995	20920	23925	22590	20173	20793	12309	11019	11835	11520	11631	9781	13271	13153	16923	16195	15100	16212	6291	5977	5329	5460	6632	4886	16803
3.33_731.55_3.33_715.59_3.33_710.63	TG 40:1	GKTDXHXZBFIZJU-OIJJMQLXSA-N	[M+K]+_[M+Na]+_[M+NH4]+	731.5544_715.5854_710.63	ESI pos	3.331	60854	57096	57763	67308	65540	59039	49923	20659	44150	59846	41055	24355	35106	31829	31572	38392	33270	38156	43901	40689	44339	38740	33985	39660	17160	16893	18628	15617	17431	16044	21577	17942	27375	26479	20587	24403	38080	35496	35468	27767	7231	28411	26800
3.73_761.61_3.73_745.63_3.73_740.68	TG 42:0	DUXYWXYOBMKGIN-UHFFFAOYSA-N	[M+K]+_[M+Na]+_[M+NH4]+	761.6069_745.6317_740.6771	ESI pos	3.727	57097	57426	58087	69024	59001	58641	57511	15917	41252	63005	31108	25954	44960	43887	32084	42609	40232	45600	79109	73841	88705	79408	83109	91559	44316	38466	44345	44069	47578	34307	76976	78082	99311	85741	80310	75623	13882	12150	11024	10707	8145	10325	105271
3.54_759.59_3.54_743.62_3.54_738.66	TG 42:1	PMWOTNASJLOLJE-BNQAGZCGSA-N	[M+K]+_[M+Na]+_[M+NH4]+	759.5897_743.6161_738.6622	ESI pos	3.537	292213	280687	274518	325179	314021	284222	229900	82509	206473	281848	185226	107903	178148	157257	141602	176423	160695	184752	261023	238366	263242	223525	207209	244507	109956	98501	104018	98045	110023	93623	175477	179344	240187	224694	184295	200314	177196	147169	144760	125345	21262	113893	278743
3.34_757.58_3.34_741.60_3.34_736.65	TG 42:2	IDWYMMYRNPSLDA-NNBKTNTFSA-N	[M+K]+_[M+Na]+_[M+NH4]+	757.5751_741.6006_736.6458	ESI pos	3.337	93148	84690	90259	103289	100926	87819	77546	35594	68962	90947	65494	35813	64658	63312	58673	65174	60268	69969	68349	60305	69880	58760	51379	58411	21076	18251	19877	17678	20120	18583	49779	42467	67875	64180	49699	55328	100504	93554	91985	77500	12257	74396	68331
3.17_734.63	TG 42:3	JNMDCUOOYCRSIP-WLFVLELZSA-N	[M+NH4]+	734.628	ESI pos	3.166	3135	2080	2192	2897	2630	2260	2172	1318	1992	2349	1978	1350	2461	1590	2360	1972	2029	1789	1632	1468	1794	1774	1316	1771	1094	656	972	955	783	904	861	501	777	1134	987	814	1603	1338	1724	1238	411	1320	801
3.90_768.71	TG 44:0	UXWDTZNNQVHGSG-UHFFFAOYSA-N	[M+NH4]+	768.708	ESI pos	3.898	41494	45077	48646	59844	42518	52390	57277	13487	30469	53619	19692	26191	41912	38788	25179	37124	38645	42046	69356	54017	74943	60194	67852	72718	46930	45407	54959	56839	51759	50256	91933	91561	105881	90935	87502	75371	15334	13074	12262	13272	9461	14499	94821
3.73_787.62_3.73_771.65_3.73_766.69	TG 44:1	OUKDNADVOQVFAR-NBTXLFQMSA-N	[M+K]+_[M+Na]+_[M+NH4]+	787.6215_771.648_766.6937	ESI pos	3.72767	396965	393502	362169	434438	417523	391957	321984	106029	278981	399087	250684	153913	263519	228503	211527	239710	217471	259565	365968	327512	372303	297159	299077	349624	184426	175329	188908	172966	185431	165631	329084	337468	411526	366952	313353	321631	313971	252827	232546	185529	41970	177598	445703
3.54_785.61_3.54_769.63_3.54_764.68	TG 44:2	LJXSUVSRRMQRRA-WHTYERKGSA-N	[M+K]+_[M+Na]+_[M+NH4]+	785.6051_769.6313_764.6772	ESI pos	3.53867	218916	210380	210502	243994	241455	219859	187501	70447	175549	233070	158070	90592	158646	137172	132162	158487	144304	164337	152014	132532	145646	122061	112354	131766	58759	55337	53367	51253	54718	51614	113185	95793	143658	141265	115131	123320	309099	264092	253378	218143	32747	203785	147963
3.90_799.68	TG 46:1	RSDIQTNCDWUNDP-VHXPQNKSSA-N	[M+Na]+	799.68	ESI pos	3.904	16593	15346	16671	17733	16319	16972	15516	7726	13714	15783	11317	11435	13964	12822	11160	12490	12937	13647	18331	16624	18785	16689	17440	19380	17099	17201	18681	19972	18749	19165	17025	18902	16928	15557	15047	16000	12956	10987	11054	10864	4913	10184	18295
3.90_794.72_3.72_813.64	TG 46:2	XUEMVUXNOCIHLG-MOFPORNTSA-N	[M+NH4]+_[M+K]+	794.7247_813.6369	ESI pos	3.8115	275348	263471	254380	319863	283313	293105	242949	66834	193815	282747	158978	130052	205043	182269	146300	183100	181604	207456	259079	204295	251618	203972	211175	243812	158170	159455	177244	188684	172431	180642	299235	298597	320214	291066	246951	249742	222911	186149	170994	148357	44161	138644	305579
3.90_794.72_3.72_813.64_3.73_797.66_3.72_792.71	TG 46:2	XUEMVUXNOCIHLG-MOFPORNTSA-N	[M+NH4]+_[M+K]+_[M+Na]+_[M+NH4]+	794.7247_813.6369_797.6623_792.7083	ESI pos	3.75383	735840	714773	683500	846979	766518	736796	640972	192360	557367	779612	494922	317357	555393	488102	422085	520217	480227	560114	552028	455281	527615	436408	439135	511496	288733	285515	308905	311263	303870	305182	527761	496478	613029	553357	465838	477918	850345	743038	682049	558631	107327	540996	565980
3.55_811.62_3.55_795.65_3.55_790.69	TG 46:3 Isomer A	YCZHBUHPOJGNKX-YLZDBGKXSA-N	[M+K]+_[M+Na]+_[M+NH4]+	811.6231_795.6482_790.6907	ESI pos	3.548	104159	99444	99620	123159	112931	102425	93266	32328	85226	113710	77371	41519	77062	68261	63525	78324	70387	79925	56814	46574	51150	41920	37937	47978	21556	19404	20088	16950	20069	18756	19573	16811	23733	23963	19294	19664	126125	113282	107433	92406	13222	87349	16687
3.65_804.71	TG 47:3|TG 15:1_16:1_16:1	UQDRUNRYKYCQDW-UHFFFAOYSA-N	[M+H]+	804.709	ESI pos	3.647	12472	11209	10749	13934	12656	11666	10682	4811	10485	13711	9514	7428	10748	9450	7841	8975	8289	9469	6560	5981	5653	4794	4371	5582	4503	5591	5897	7223	5698	7704	6079	6036	5243	5084	4069	4579	15353	13714	12530	11327	2691	10746	3234
4.06_827.71_4.06_822.76	TG 48:1	FEKLSEFRUGWUOS-DLOIZKPKSA-N	[M+Na]+_[M+NH4]+	827.7105_822.7565	ESI pos	4.058	245844	233563	255286	324228	252960	257204	268202	68786	171281	277542	122643	152461	229344	207021	156441	203309	192937	225015	307756	227297	293568	251032	267296	315790	189697	202455	221349	236299	210345	234082	578779	577441	632107	527334	498885	471917	173240	142430	121102	117679	53244	112526	522297
3.90_841.67_3.90_825.69_3.90_820.74	TG 48:2	RUOVJPPUXXFZPC-YZEIBMOJSA-N	[M+K]+_[M+Na]+_[M+NH4]+	841.6681_825.6936_820.7428	ESI pos	3.898	1327368	1288437	1232066	1506690	1412233	1376626	1169700	306026	983929	1444932	810854	476737	1017528	858864	727378	945654	832564	963419	1019893	837225	1051586	803451	793064	976257	441197	385533	423460	394255	420992	362996	1493096	1431117	1989062	1886167	1580228	1572649	1830251	1538866	1385881	1092001	149502	982474	1610748
3.72_839.65_3.72_823.68_3.72_818.73	TG 48:3	SKGWNZXOCSYJQL-BUTYCLJRSA-N	[M+K]+_[M+Na]+_[M+NH4]+	839.653_823.6788_818.7252	ESI pos	3.72367	1480691	1411161	1331212	1684087	1543570	1394677	1325334	402032	1187047	1701612	1117580	548802	1104620	976835	879674	1079433	901971	1109093	1055763	876845	934188	751734	722653	909372	339676	312364	308642	256813	293259	247812	981535	770926	1287207	1352893	963253	989156	2365381	2079964	1888348	1438286	180332	1432145	805838
3.60_816.71	TG 48:4 Isomer A	GRAMQDDTGXQCSO-ZJPFCMILSA-N	[M+NH4]+	816.709	ESI pos	3.6	6000	5972	5518	7270	6867	6210	5666	2203	5910	7399	4379	3591	3993	4232	3678	4434	4553	4154	3971	3241	3834	3006	2900	3395	3795	5003	4092	3655	3721	4938	2647	2272	1693	1843	1636	1479	2552	2403	3010	2314	1523	2383	1534
3.82_832.74	TG 49:3	DIGMYZZFQSIQBD-PNLKURBTSA-N	[M+NH4]+	832.74	ESI pos	3.816	24535	22139	20682	27012	24140	22516	21282	6479	18369	26262	16426	13237	17885	17290	14773	16881	15786	18494	14325	10357	11744	10119	9557	11838	11019	9212	10495	18108	9923	22644	17879	15307	14869	14974	10882	12312	23396	19090	17334	14862	3485	13913	12806
4.22_873.73_4.20_857.76	TG 50:0	MARPCPMDFOPPJX-UHFFFAOYSA-N	[M+K]+_[M+Na]+	873.7253_857.7554	ESI pos	4.2105	3842	4015	5001	5860	5008	4077	5103	2130	2737	5468	2219	3567	4383	3586	2971	3740	4039	3900	5435	4347	6220	6297	6311	5725	4353	4126	3882	5189	4034	4374	9237	11431	12316	10373	9818	8564	3349	2411	2518	2842	2040	2078	11109
4.21_871.71_4.21_855.74_4.20_850.79	TG 50:1	YHMDGPZOSGBQRH-YYSBDVFPSA-N	[M+K]+_[M+Na]+_[M+NH4]+	871.7138_855.7419_850.7877	ESI pos	4.20467	147465	155345	159278	216883	149132	174653	192892	46947	108319	192900	69033	102533	163134	149843	106041	137323	136756	162491	221792	160956	215657	187569	227154	239990	125077	122245	138115	146496	138479	142761	560966	584095	696378	568786	573453	445719	125915	102357	78086	82628	37814	81952	702452
4.05_869.70_4.06_853.73_4.06_848.77	TG 50:2	QEZWFCZNHWUARW-XQCAQTCHSA-N	[M+K]+_[M+Na]+_[M+NH4]+	869.7004_853.727_848.7729	ESI pos	4.056	1525952	1491225	1458879	1861418	1619596	1629329	1420533	372456	1009679	1678138	802208	560167	1287119	959516	846387	1036443	844079	1135572	1348583	1040799	1297639	1044455	939013	1234319	537394	487985	501629	462086	502450	434961	2407378	2376245	3039459	2664028	2297686	2265600	2225451	1787276	1471035	1155321	196440	1012571	2946930
3.89_867.68_3.90_851.71_3.90_846.76	TG 50:3 Isomer A	UFHNZOACKFBCOM-YXKNDSBASA-N	[M+K]+_[M+Na]+_[M+NH4]+	867.6832_851.7095_846.7576	ESI pos	3.895	2200645	2107368	2057031	2566207	2362826	2267253	2049910	516735	1761352	2540486	1489939	758435	1774340	1477132	1233299	1604320	1396348	1687766	1598207	1243678	1495243	1101271	1035827	1320033	517714	442356	465079	386857	453295	390745	1859982	1478900	2411018	2413254	1877463	1872434	2733550	2346218	2134022	1700048	199623	1542501	2047138
3.90_851.70_3.90_846.75	TG 50:3 Isomer B	UFHNZOACKFBCOM-YXKNDSBASA-N	[M+Na]+_[M+NH4]+	851.7033_846.752	ESI pos	3.9015	2167426	2077325	2024615	2531627	2329540	2235585	2018729	501487	1731774	2505990	1465756	741254	1746202	1452219	1209759	1576627	1371301	1660147	1570247	1221059	1469034	1079215	1015050	1295763	504372	431491	453214	376876	441151	380048	1832856	1453480	2378582	2380445	1849550	1845240	2700412	2314184	2103921	1673968	193279	1516976	2017748
3.75_865.67_3.75_849.69_3.75_844.74	TG 50:4	PVMBAGXWHHZKFP-JMPJWMFJSA-N	[M+K]+_[M+Na]+_[M+NH4]+	865.6681_849.6935_844.7394	ESI pos	3.75167	97282	91669	86775	110440	107226	97276	92234	26721	82578	107225	71002	39696	64739	55052	51054	58318	52087	60442	69603	57248	63698	50466	45655	59054	55177	49240	48915	40756	47439	43060	12973	10935	12766	14747	10819	11527	7563	7694	6379	6261	4030	6305	10610
3.61_863.65_3.61_842.72	TG 50:5	AFTBPUXZTDLRSP-UDQIKIEDSA-N	[M+K]+_[M+NH4]+	863.6478_842.7247	ESI pos	3.6085	14127	14063	13339	16407	15146	14398	15099	5954	14081	17738	12372	7370	10212	9163	8861	10458	8796	9978	11233	9447	9850	8677	7369	9225	9731	8937	9680	8584	8332	8651	1656	2291	2100	2340	1372	1512	1042	1041	838	1168	1335	1118	2210
3.73_862.78	TG 51:2|TG 19:0_15:1_17:1	XPTYWIRHGUJABV-UHFFFAOYSA-N	[M+H]+	862.783	ESI pos	3.727	4410	4290	4871	4696	4709	4076	4656	2500	3820	4588	5028	3193	3661	3876	4470	3781	3660	4192	3501	5097	3282	4120	3233	3227	2672	3072	2981	2845	2686	2779	4009	3061	3680	3119	3593	3309	4920	5078	4642	4402	2029	4075	3990
4.35_901.76_4.44_880.83	TG 52:0	SDNYRTVJOFMYIW-OIVUAWODSA-N	[M+K]+_[M+NH4]+	901.7555_880.8334	ESI pos	4.394	22331	21005	23556	31361	18408	25223	25930	13150	14363	23425	10838	17320	17908	18847	14611	16977	19201	18068	38290	25642	37490	32862	35906	38820	36609	34058	41848	36624	30368	32918	68864	65869	59149	59439	61432	36467	13645	15926	12844	16642	12629	14047	83000
4.34_899.75_4.34_883.77_4.34_878.82	TG 52:1	NPCZZYKITFKRQZ-RFBIWTDZSA-N	[M+K]+_[M+Na]+_[M+NH4]+	899.746_883.7726_878.8188	ESI pos	4.34133	75704	86508	97210	131567	77563	100766	119717	28748	56681	112700	29469	57409	96007	88320	60281	83647	80210	99642	119035	97983	127753	111136	125213	138075	72839	70920	76564	76598	77215	72005	376771	406047	490896	420429	455055	298634	92751	80501	55358	63515	24157	53838	462202
4.20_897.73_4.20_881.76_4.20_876.80	TG 52:2	TXMWKTABZBAJCW-QLHBUVOUSA-N	[M+K]+_[M+Na]+_[M+NH4]+	897.7299_881.7567_876.8043	ESI pos	4.20133	607077	638139	554007	764441	611275	700695	621975	164143	423341	709446	309092	276194	568579	446011	374697	418513	422808	542293	641802	449676	585309	508846	519571	508596	230282	214347	241210	212238	226147	211092	1218304	1232494	1643813	1409035	1273830	1106732	1226059	976430	673262	628596	136873	559480	1863424
4.05_895.72_4.05_879.74_4.05_874.79	TG 52:3	DQXQIWIQYYEGLG-MMWLGPPDSA-N	[M+K]+_[M+Na]+_[M+NH4]+	895.7151_879.7415_874.7889	ESI pos	4.05167	768447	719366	726269	948421	827474	792609	752241	210412	552314	861801	468846	311505	683007	536536	474087	561995	475738	625761	604788	455557	542310	456640	391401	494925	212275	192493	192571	168296	183917	170987	868398	717250	1083998	1006526	790073	828391	990118	885899	751724	562241	130860	507093	1059898
3.92_893.70_3.93_877.72_3.92_872.77	TG 52:4	WHSWXEYWNPTUPW-HNJDVRDNSA-N	[M+K]+_[M+Na]+_[M+NH4]+	893.7004_877.7248_872.7711	ESI pos	3.92433	80754	72822	70783	90639	81493	77934	82753	23159	63744	91754	53148	36766	58455	58751	47112	53736	57850	69084	84111	52578	64319	60139	44305	49397	44795	45003	49435	43591	43716	45041	19756	18450	22624	17374	14999	18456	9531	8960	8538	11539	25145	14049	17332
3.79_870.75	TG 52:5	CQZAAIKPSLHIBC-KDJOUNIJSA-N	[M+NH4]+	870.753	ESI pos	3.786	18681	16369	17148	20888	18967	18567	20640	6072	16246	22126	14157	10360	13973	14691	12149	12589	15580	16597	19980	13547	14925	15751	9397	11843	11491	11870	12614	11374	11390	11704	4074	3566	6884	4696	3333	5233	1759	2228	2444	3712	4631	3076	4082
3.67_868.74	TG 52:6	SSOSFUDNINFYLJ-KIYGNKBKSA-N	[M+NH4]+	868.74	ESI pos	3.674	7508	6792	6421	8088	7431	6479	6042	2700	6027	7854	5137	3223	4855	4903	4423	5488	4671	5386	5152	4587	5190	5092	3477	4631	4449	4077	4068	4422	4139	4705	1306	1329	1503	1254	1187	1263	722	551	897	1012	1245	946	1043
4.48_908.86	TG 54:0	KKBWDSMULWDHME-UHFFFAOYSA-N	[M+NH4]+	908.865	ESI pos	4.477	42402	24735	36292	44429	25749	38859	40624	18159	19498	31119	15299	30207	21269	25634	21918	24676	25100	25337	44977	36766	41796	32411	41678	39169	46428	45557	60016	50623	47189	52964	77461	70878	66938	61209	65710	47291	17432	25984	19480	29443	20778	18428	69430
4.43_911.80_4.43_906.85	TG 54:1	YFFIQXNTTVSKJC-NZEOUKRFSA-N	[M+Na]+_[M+NH4]+	911.8037_906.8496	ESI pos	4.431	29080	35375	35978	49486	27731	39997	46855	14042	20853	40795	13222	31686	40060	32617	20402	31439	32893	38863	48648	33702	48605	43625	50732	54540	38025	38665	42604	42355	36322	43959	158305	153740	143119	136172	142757	90118	45491	38569	25896	30892	15959	31056	163664
4.34_925.76_4.34_909.79_4.34_904.84	TG 54:2	WUUWGORPQFKFQN-XDVOZUNOSA-N	[M+K]+_[M+Na]+_[M+NH4]+	925.7613_909.7891_904.8351	ESI pos	4.33767	122887	123543	117484	154220	123823	135895	130664	38906	87878	141558	58155	72509	119194	119074	87245	100538	108364	134608	141867	102708	126993	117287	101352	114010	62460	61188	64950	60917	67354	61170	300896	303542	405620	345145	341983	265273	327639	274662	198559	197900	49890	160246	402812
4.20_907.77_4.20_902.82	TG 54:3	PHYFQTYBJUILEZ-IUPFWZBJSA-N	[M+Na]+_[M+NH4]+	907.7725_902.8176	ESI pos	4.1965	105105	79675	86837	110285	92604	85945	145360	48172	100615	132936	83798	141426	157223	320642	162196	143388	334631	324273	438364	197804	248056	357233	164790	63113	52893	75267	98060	79980	62630	85393	126604	122076	154503	138417	127185	138818	137007	129922	116562	125732	56864	135715	169744
4.07_900.80	TG 54:4	BRLGHZXETDWABO-NOFIOOQLSA-N	[M+NH4]+	900.802	ESI pos	4.069	35221	27303	32799	38475	35204	30064	63643	21492	42876	57420	37094	67499	71599	152484	82960	72627	153724	152004	186903	99591	116888	163107	50605	21754	23975	34392	41525	36912	25398	39016	24593	23746	29691	25426	23836	34671	13018	13820	15967	27040	29014	36114	26152
3.94_898.79	TG 54:5 Isomer A	OEJXMJPFOHYSIU-GRLFFVHSSA-N	[M+NH4]+	898.787	ESI pos	3.937	23194	15452	20675	23894	21595	17969	37601	13948	26715	34564	22370	39370	38112	86978	49828	42298	95905	92221	107045	57965	69688	93942	25907	15376	16018	21691	27430	22721	17425	23930	14658	13055	20527	14294	13826	20538	10022	8794	9949	17874	17022	21336	15674
3.79_901.72_3.79_896.77	TG 54:6 Isomer A	HBOQXIRUPVQLKX-BBWANDEASA-N	[M+Na]+_[M+NH4]+	901.7241_896.7705	ESI pos	3.793	12579	8650	9387	12373	11061	9180	19009	7496	12473	16173	11735	17620	18027	37087	24417	20121	41744	40040	59520	26291	30565	45305	9468	9156	9321	15016	14466	14685	11155	14976	8820	7807	15091	9306	8525	11281	6920	5041	6506	10057	9208	11991	9829
3.86_896.77	TG 54:6 Isomer B	HBOQXIRUPVQLKX-BBWANDEASA-N	[M+NH4]+	896.768	ESI pos	3.856	8569	7998	8348	10351	9253	8594	9657	2525	6788	9693	5308	4849	7261	8671	6343	6646	8845	9122	9961	7623	8161	9076	5803	5830	5940	5430	5746	5662	5744	5281	1323	1801	2838	1736	1856	2020	1130	1050	940	2069	2525	1212	1903
3.71_894.76	TG 54:7	ABKREXPZUFOPCM-RAEVWBILSA-N	[M+NH4]+	894.755	ESI pos	3.715	3920	3365	3893	4134	3424	3392	3605	1599	3562	3864	2733	2215	2625	3628	2615	3273	3680	4309	6288	2575	3602	3127	1897	2514	2329	2655	3075	2112	2472	2209	894	930	1584	1635	845	1268	540	670	579	1172	1342	1046	1254
4.48_955.81_4.48_939.84_4.48_934.88	TG 56:1	OCYFAHIHWCVZKS-FHSLLVMSSA-N	[M+K]+_[M+Na]+_[M+NH4]+	955.8051_939.8363_934.881	ESI pos	4.47733	39437	39922	53657	65786	34071	52562	61013	18931	22322	50467	14751	57665	51096	39260	24773	46905	40595	51901	68435	43892	58276	52540	71436	78437	57213	62918	67992	74777	66920	77471	151223	147467	137153	128430	112087	86602	50210	48684	29139	40251	21509	33611	143801
4.43_932.87	TG 56:2	PDEQUPGHMOMBFC-FYEHETCMSA-N	[M+NH4]+	932.865	ESI pos	4.432	17448	17168	17914	24023	17397	19349	21973	8261	11763	20420	9067	21712	20455	21870	13074	17028	21280	25589	30717	18474	24981	26670	20733	24439	17553	19677	21489	23153	20042	25921	70838	63003	63053	60048	56044	41450	43819	40383	26371	29327	11265	27998	64657
4.51_969.88_4.50_964.91	TG 58:0	QHWVQOIWQSXRRV-QPUWJJAWSA-N	[M+Na]+ _[M+NH4]+	969.8752_964.9099	ESI pos	4.505	10351	15797	17238	22598	10586	16266	17049	7603	8249	14798	3469	14428	18561	13479	9222	13102	10804	13223	19425	17478	25914	16318	26981	22377	20533	16965	18052	17518	16666	14304	75776	68920	70677	64796	79490	44791	19079	16575	11920	11305	6125	11893	94947
4.50_983.84_4.50_967.87_4.50_962.91	TG 58:1	OWZMHFAFGQCCNI-FBXRAONGSA-N	[M+K]+_[M+Na]+_[M+NH4]+	983.8409_967.8662_962.9128	ESI pos	4.50333	44557	73999	78400	96937	46624	77886	75699	27759	26569	77006	15910	59172	73543	63324	37240	54785	48282	63682	93684	72375	103190	77955	108956	121881	82290	80414	86839	87177	72809	84728	306284	297243	291497	280973	332832	176649	77175	69056	42389	55836	25209	53557	399601
4.48_981.82_4.48_965.85_4.48_960.90	TG 58:2	NFQQJRGJJVQGAV-MEADVOAOSA-N	[M+K]+_[M+Na]+_[M+NH4]+	981.8206_965.8521_960.8973	ESI pos	4.47667	52111	53110	66744	81489	50973	70053	72397	19767	28446	60744	16041	48811	67955	58472	35047	64787	52846	72582	77348	51159	66393	61589	72741	82369	51082	49195	54596	57067	55753	55517	304043	256061	312290	299372	270488	174414	112258	105348	61719	77822	24419	68652	231461
4.49_974.91	TG 59:2	ONQVFVNCAXIZPA-OEIGHXOUSA-N	[M+NH4]+	974.912	ESI pos	4.492	6378	5570	5175	7103	5042	5330	5877	3347	3045	6350	3234	17548	5676	6657	3637	4614	7110	7434	10951	5218	5908	6486	8450	9140	10627	14250	15219	18075	13827	22571	42597	36199	32033	40826	32358	22464	10342	8744	6901	9620	6375	10363	34618
4.52_1011.87_4.53_995.90_4.53_990.94	TG 60:1	XXNKCKKMSRHNDQ-MXRIWFMKSA-N	[M+K]+ _[M+Na]+ _[M+NH4]+	1011.8715_995.8986_990.9445	ESI pos	4.525	30852	52764	54913	69072	28442	59962	56401	26120	19442	54312	12819	33035	55243	41379	23522	42145	38782	48163	62797	56979	67616	71162	79518	88878	61085	50354	65949	48905	48664	42016	288983	279140	275948	289395	317722	171229	69601	58947	41310	46290	23450	40997	429204
4.50_1009.85_4.50_993.88_4.50_988.93	TG 60:2	QPNVLDQSHXVPMG-JMYPUKFOSA-N	[M+K]+_[M+Na]+_[M+NH4]+	1009.853_993.8826_988.9286	ESI pos	4.504	44504	64090	67892	84087	49530	70497	66477	23669	25213	67647	12731	36553	72259	66918	37723	55650	48561	59194	69899	51023	72887	57344	74752	87367	46896	44695	47723	47421	42010	46741	319212	272678	324073	317982	360684	180509	100656	101695	58103	75379	21644	72994	438507
4.51_1002.94	TG 61:2|TG 27:0_16:1_18:1	LFJQYPNVOLSGAQ-UHFFFAOYSA-N	[M+H]+	1002.94	ESI pos	4.515	3833	3754	3336	4511	3441	3339	3663	2467	1857	3919	2179	8318	3537	4040	3367	3395	4575	4504	6288	3605	4522	4015	6053	5211	7037	8702	9645	11593	8602	13704	25024	21346	20895	19073	20534	15344	7519	5373	4427	6815	4640	6155	27813
4.55_1039.90_4.55_1023.93_4.54_1018.97	TG 62:1		[M+K]+ _[M+Na]+ _[M+NH4]+	1039.9027_1023.9273_1018.9739	ESI pos	4.54633	12449	23091	18895	26035	11468	25668	22108	13951	7953	23730	7946	16308	21943	19651	10897	16004	14024	17922	20218	19177	25753	26554	28200	29585	24407	21469	24456	19009	17472	20879	119885	123590	107543	130032	136345	70990	31515	26523	21985	19989	13666	20324	168566
4.53_1037.88_4.53_1021.91_4.53_1016.96	TG 62:2		[M+K]+ _[M+Na]+ _[M+NH4]+	1037.8804_1021.9056_1016.9589	ESI pos	4.52867	13283	18588	18351	25101	12643	20410	20883	7653	8243	19137	5755	15545	20345	16803	10793	17557	16673	18453	19265	15736	18062	17591	20570	24844	18775	17600	20115	17817	17638	17649	92891	83097	88874	85529	90236	60304	38023	32253	18654	26891	11558	23698	123549
4.54_1044.99	TG 64:2		[M+NH4]+	1044.99	ESI pos	4.544	3854	3660	3952	5424	3308	4127	4566	2028	2735	4183	2839	7537	3970	4140	2600	3038	5264	4222	4995	3343	4010	3770	5171	4590	6270	8707	8261	9580	6981	12586	11742	11675	7869	10063	8232	7060	4365	4206	4015	4338	4078	4986	9702
0.19_136.06			[M+H]+	136.062	ESI pos	0.193	58457	37493	42246	40105	52954	55936	42326	23938	31496	39361	33141	32674	33822	10490	25592	40000	21130	26728	30281	29833	33039	22398	13654	27679	8081	17167	13426	7020	5170	16537	6965	11331	11515	3353	3837	7666	17975	16913	17105	14689	1648	17005	7773
0.19_137.05			[M+H]+	137.046	ESI pos	0.194	10418	6726	12432	11851	16431	10595	10295	8229	8204	9622	10114	9087	6547	3952	6653	8787	4569	4949	20956	15283	22474	11939	10163	20707	8173	11654	10172	8868	8139	12111	5377	7698	6233	3246	1886	6231	7908	12228	10731	8156	645	7060	12736
0.19_268.10			[M+H]+	268.105	ESI pos	0.192	62264	39751	41645	41195	46910	60049	44025	23871	35340	38923	39595	27747	32459	6660	20076	36121	19823	25079	25760	22550	27647	23449	11631	26472	2298	11769	9496	3997	1915	11462	3172	5440	4634	543	1254	2772	616	1087	976	302	212	406	2746
0.20_138.06			[M+H]+	138.055	ESI pos	0.197	1418	1375	1816	1561	2310	2785	49860	35753	1919	56996	1620	1710	1813	12563	1785	2439	3892	3150	2990	2477	5943	2484	1758	2274	1793	9240	1342	7079	1113	2138	997	1436	5502	643	766	967	8771	1293	1406	974	497	745	1411
0.21_120.08			[M+H]+	120.081	ESI pos	0.215	20745	7746	6367	9475	13745	6316	11089	18507	9868	12360	11742	10262	9362	8315	8744	14180	5530	6299	11971	8090	8404	9451	3940	10818	8096	5533	4483	3537	3637	5410	2446	3296	2679	2156	1541	1815	2603	3678	3122	1796	519	3962	4418
0.21_122.07			[M+H]+	122.071	ESI pos	0.21	165332	26424	23873	23082	48061	25780	20389	45546	19202	24571	26174	13266	19921	23053	21711	28755	15454	14844	43944	23428	35266	25278	16643	33890	14413	21384	16257	16299	13531	18006	21762	29508	23690	12734	6317	10609	8101	9563	9298	7180	879	1539	33329
0.21_144.05			[M+H]+	144.048	ESI pos	0.212	49875	7317	5590	6697	12335	6331	6414	11795	4388	6438	4380	3613	5261	5818	5172	6834	3157	4074	11228	5707	9099	6249	5139	8004	4021	6391	3558	3946	3664	4615	5524	8152	5116	3871	1449	3571	2463	2675	2580	1767	0	2264	9377
0.21_146.12			[M+H]+	146.118	ESI pos	0.206	44141	8721	10021	6289	12122	9661	4931	13893	9907	7124	5033	6398	7933	7270	11360	12457	8806	9846	9460	7771	7195	8864	7870	10686	7769	10165	8783	8631	11389	10275	8099	8451	7671	7959	4933	10340	12133	12541	12712	11894	7594	10803	5517
0.21_162.11			[M+H]+	162.113	ESI pos	0.209	78810	2511	2580	1484	2839	1446	1905	15407	1334	1787	1274	1245	1760	1619	3966	2339	1282	1236	943	1571	1803	2074	2006	8956	1956	5806	1465	1902	1784	1499	625	1192	1209	1082	958	1354	775	693	870	1060	1767	2304	858
0.21_188.07			[M+H]+	188.074	ESI pos	0.209	42811	10882	7531	7186	20995	6754	8934	8818	11398	10512	6775	6734	8145	7437	7240	12477	6269	6872	11153	7765	14139	10304	3873	12711	5181	6954	6523	4992	4529	6106	5097	8626	5727	4294	927	2577	4012	4561	3730	3271	118	3914	7361
0.21_258.11			[M+H]+	258.111	ESI pos	0.212	38621	163	761	992	1006	498	804	14845	388	679	853	587	497	471	1713	685	272	368	537	659	434	472	225	409	475	2286	296	434	341	383	517	1431	592	427	476	395	599	298	215	116	111	526	2443
0.21_277.12			[M+H]+	277.117	ESI pos	0.211	13589	3886	3657	3217	4109	3435	3410	6297	2019	5832	2515	3955	3923	5194	5110	4491	5849	4618	6585	6588	4816	4311	2654	6486	4191	6194	3605	5196	7037	2875	3346	1528	4008	1506	1456	2026	1132	1717	1961	3084	3934	3630	2546
0.22_175.12			[M+H]+	175.119	ESI pos	0.22	28833	1541	1685	2266	1426	1194	1372	24566	1186	1389	1068	1176	1895	1312	2556	1122	1077	1519	1426	1735	2002	1611	1788	1970	1559	1919	1125	762	1197	891	1337	2268	1619	1197	932	1269	717	1146	1336	1109	631	640	1491
0.22_247.13			[M+H]+	247.133	ESI pos	0.222	1804	2023	1590	3444	2844	2491	2209	8017	2623	4661	2614	12612	6443	2205	5564	5415	4072	4592	3245	3918	2998	2887	2583	2747	1716	2255	1904	1906	1825	2262	1850	2728	2094	3314	1735	2249	2923	2089	2033	1837	1345	1259	2581
0.22_265.11			[M+H]+	265.112	ESI pos	0.222	25224	1850	2770	3637	6787	2796	3807	7301	2841	2076	4161	1021	2234	3175	3244	4037	1447	1532	2415	2558	2522	3100	2816	3513	3154	1819	1653	1781	2388	2097	2402	3084	2674	2976	1440	2807	1673	2201	1704	691	389	106	4968
0.23_264.16			[M+H]+	264.16	ESI pos	0.234	4292	6627	5704	7303	6677	6904	7352	20735	7969	13585	7965	36263	14786	5010	15504	13684	12680	13811	11358	11982	9594	8198	6674	8235	5022	6501	7468	4195	5256	7896	7802	11498	7741	8761	5992	6148	8780	6341	6534	4464	1604	5266	6132
0.23_265.14			[M+H]+	265.143	ESI pos	0.229	3271	3180	2300	3763	2530	2748	2821	11308	4473	5893	3663	15533	6543	2484	6684	6795	5128	4633	4180	4639	4039	3603	3008	4032	3742	3131	3122	2306	3364	3336	2720	4528	4189	4087	2490	3165	3814	3602	2695	2615	1488	1373	2593
0.23_282.17			[M+H]+	282.17	ESI pos	0.233	9409	13058	11689	13573	12918	13000	14539	55016	19230	32752	21313	98959	39119	10721	37798	35739	30821	35308	20225	26497	19293	17059	13738	16533	9030	12524	14281	7109	9474	13978	14570	18310	16295	19758	12314	11726	19203	14370	12243	9449	2345	11868	11912
0.23_299.20			[M+H]+	299.197	ESI pos	0.231	2035	2845	2050	2310	2557	1750	3287	5659	2909	4852	3092	12595	4982	1337	5282	5108	4498	5006	2975	11249	2511	10342	2065	2321	1512	2008	3191	1518	2143	2414	1724	3062	3106	3335	2854	1757	3012	2385	1643	1681	1277	1740	1902
0.23_304.15			[M+H]+	304.152	ESI pos	0.228	4499	11061	8701	8641	10404	9168	13285	67376	13823	33232	18243	121525	46009	8618	39843	34184	27715	32594	18756	20821	17971	12682	11488	14932	7653	11475	13152	5677	6730	13083	14129	20260	15795	17991	10039	9192	17294	10648	8654	6275	2398	14199	10238
0.23_320.13			[M+H]+	320.126	ESI pos	0.226	14891	6878	6106	7645	8388	6193	11317	72007	9607	26697	10436	62819	25275	7161	23458	23603	20649	33142	15989	15316	11795	11311	6909	12422	4696	7880	7197	3181	4359	8616	6123	11380	7191	5797	3306	3542	4006	2987	3828	2585	1070	13412	4950
0.23_325.20			[M+H]+	325.198	ESI pos	0.232	1934	3704	3203	3162	9089	2760	3960	2914	2797	2091	2923	1784	2633	2203	1941	2067	2234	2121	2517	2507	2005	2063	1770	3364	2896	2046	2241	1499	2311	2396	2799	2815	2465	3728	3352	2051	2423	2219	2313	3604	1663	2007	2526
0.23_347.24			[M+H]+	347.242	ESI pos	0.225	1835	2622	2493	10251	4269	2097	3486	1839	2415	4576	4627	2090	3514	5059	2769	11589	10953	1761	1921	6220	3712	5951	4460	3555	2358	2578	4735	2201	2871	3513	4125	6623	3608	3513	2339	2455	4282	2723	3521	2357	600	11807	3025
0.23_437.30			[M+H]+	437.298	ESI pos	0.235	3904	994	3913	5479	5523	8006	1648	4098	5711	6601	10027	2185	4834	4211	4240	3545	2379	2874	2058	1409	3129	3325	1273	3048	2337	6967	3978	2490	2364	1650	6396	3706	1488	6115	1382	9811	5952	5828	3260	5069	1816	685	1120
0.23_566.31			[M+H]+	566.306	ESI pos	0.225	1723	3758	3321	3735	3406	6050	3257	2736	5193	3249	3419	2632	3952	2993	3865	2204	2572	2095	3171	2799	4704	4361	4376	3155	1492	1867	1920	1688	2349	2377	1516	2682	4401	3288	3518	3103	634	1008	700	802	551	569	4232
0.24_331.10			[M+H]+	331.101	ESI pos	0.244	1374	1452	887	1056	723	1440	2135	4452	1205	14504	518	2810	1448	954	1140	757	11090	7849	2566	2298	947	948	4582	1380	1879	2037	2639	2009	1498	2251	1036	1079	2642	2095	2425	2252	1312	1141	1019	25563	168889	16282	2274
0.24_412.25			[M+H]+	412.246	ESI pos	0.244	6351	4344	4648	4733	6311	3882	5124	6703	3906	5691	4693	4924	3692	3191	2425	3773	2706	2890	6900	6197	5723	5244	3270	4644	4881	4528	4157	2916	3072	3270	4313	7818	3903	4029	2109	4941	1165	1290	1530	1199	540	1320	6645
0.24_477.32			[M+H]+	477.317	ESI pos	0.244	668	2209	1485	1952	719	2108	2296	1714	1798	2494	2170	2066	2039	2197	2405	1980	2956	2511	3417	66749	1808	74548	2799	1734	2620	2177	2168	1893	2632	1900	2191	1694	2078	2540	2117	1848	1573	4041	1885	3883	3606	2735	1690
0.25_219.17			[M+H]+	219.174	ESI pos	0.247	9762	505	296	15877	18561	1388	15488	10384	5342	3432	585	906	2927	666	772	11604	13686	25949	6380	1403	12225	2105	484	2357	1473	1371	18623	3894	50008	17516	590	1851	12451	3839	738	598	11910	1941	4882	1956	1272	1367	1014
0.26_358.23			[M+H]+	358.228	ESI pos	0.263	8353	1786	1988	2492	1644	1297	2111	1262	7205	1657	871	1457	2031	1215	976	1096	1320	3183	17012	1639	1155	699	502	1992	1422	12719	51661	2990	4229	2152	4825	1906	3198	1139	38873	1120	2222	1079	2264	1642	2409	2676	3106
0.26_392.23			[M+H]+	392.228	ESI pos	0.264	6574	5852	2155	1847	1802	1919	2374	2130	2552	4512	2116	2080	2911	3634	2062	1754	2193	4070	3764	13968	2121	20621	2475	1713	1332	2295	2632	2020	10859	2556	1317	1709	1908	2046	3017	3393	1331	1308	1258	4040	1699	1877	1350
0.28_263.08			[M+H]+	263.082	ESI pos	0.278	2021	2731	3122	1882	2433	4616	16893	2018	6143	41871	1321	15401	9272	6564	68111	19485	13240	12991	2077	15292	40033	1922	3767	9800	2220	2705	5253	17068	21703	2682	1696	1566	8658	4774	2517	1947	2109	1671	3714	2985	16839	8611	63126
0.28_376.26			[M+H]+	376.26	ESI pos	0.283	899	418	626	1203	609	1157	170045	112070	97372	107578	148158	123442	112073	101685	110764	111263	100089	109782	159176	111117	115703	130168	105699	113718	81124	116619	92190	118774	88731	101007	92710	93385	129707	75810	60855	79097	79588	95952	103354	83685	17465	82566	127219
0.28_393.29			[M+H]+	393.286	ESI pos	0.283	837	436	744	1851	782	828	164323	108421	94340	103100	143866	118408	108882	98268	107706	110426	97799	108949	151441	105647	112808	126811	103452	109700	77306	111192	89108	119012	86763	99748	90178	87983	123725	74491	55322	76758	77907	91277	102467	81284	16895	78263	123602
0.28_418.24			[M+H]+	418.244	ESI pos	0.282	964	1144	16462	1603	6176	1592	7116	1068	1566	1480	10767	6570	952	5848	3451	1101	2029	2392	3687	4453	1471	7997	1047	1289	1277	2440	1887	905	1417	1186	861	1710	8020	4180	2478	1685	697	767	2504	2321	1130	1328	1215
0.28_423.20			[M+H]+	423.199	ESI pos	0.282	843	1423	21052	2097	8974	1883	10874	1295	1800	1860	13929	8887	1435	7588	3845	1524	2064	3436	3764	5281	1598	8834	1258	2170	1236	2601	2222	879	1260	1102	693	2472	11369	7332	3234	1599	787	775	3168	2871	1027	1347	1661
0.28_463.36			[M+H]+	463.364	ESI pos	0.283	436	180	1076	323	463	325	6944	4274	4583	4947	6185	4906	4629	4002	3987	4605	4268	4486	6035	5291	5219	5503	4226	4114	3534	4712	3792	4668	4281	3429	3005	3379	4423	2654	2261	3243	3738	3768	4735	3432	1535	3444	5181
0.28_477.38			[M+H]+	477.38	ESI pos	0.283	1036	868	1053	1018	845	653	99492	66889	55672	65065	82844	72398	67178	56401	69603	68062	61336	65162	88756	70390	72215	82533	62095	68322	44360	67998	54179	69510	52148	58936	52275	49780	76901	42192	31401	42831	44816	52618	59961	46412	11490	46129	73637
0.29_372.24			[M+H]+	372.244	ESI pos	0.287	10207	1842	2124	1418	1281	1419	1994	1185	8031	1352	735	1291	2397	1703	1384	793	1152	4099	20086	1630	798	1263	818	1622	1466	13636	62119	3104	4178	2080	6069	2156	3148	1330	53634	1025	2402	966	2116	1061	2767	2435	3467
0.29_440.28			[M+H]+	440.277	ESI pos	0.295	14315	9504	13653	14355	14343	10817	10114	9852	10242	11572	9777	10207	7803	8745	5212	9666	8068	8012	13746	13152	14050	13127	10645	13516	9741	8354	7610	8664	7700	7996	4499	7956	4599	4865	2565	5167	1846	1436	1524	1758	1963	3033	7150
0.30_318.30			[M+H]+	318.301	ESI pos	0.302	27449	14260	19551	37807	25929	17326	23491	10823	17211	28496	10470	12777	15264	18181	18950	16841	23856	18123	12760	22496	29140	24401	25973	24915	21379	23218	33505	20248	20500	18052	27034	28644	23686	19787	16527	12691	7109	9691	9170	9407	3899	8648	9125
0.30_362.33			[M+H]+	362.327	ESI pos	0.303	8453	4530	5825	11504	8312	6416	8216	3683	4980	9153	3016	3574	4708	6817	5650	5575	7105	5444	4197	7620	8800	7949	8356	7527	7161	7023	9452	6833	6872	6431	8721	8763	7221	7207	5271	3078	1621	2517	2560	2318	6040	2501	2957
0.30_415.21			[M+H]+	415.212	ESI pos	0.301	3310	2911	2690	3387	3185	3075	3160	4954	4037	4556	3726	6624	3682	3301	3708	3406	3406	3956	3516	3920	4444	3479	2606	3759	2931	2579	3420	2423	3038	2884	5397	8392	5179	5987	4748	4935	1430	1437	1647	1705	1858	1672	5720
0.31_466.29			[M+H]+	466.292	ESI pos	0.314	14889	7055	13307	12597	10421	7575	10801	9374	9553	11059	9194	10371	7089	9411	6375	10591	9838	8799	11860	9445	11090	10447	8323	9032	6352	5703	5288	5905	4399	4741	2439	5153	3027	2760	2126	3347	2459	2465	2193	2930	1014	3986	2863
0.31_542.31			[M+H]+	542.308	ESI pos	0.31	3042	2527	3383	3472	2723	2923	2746	2700	3023	2781	2399	2764	2180	2566	1749	2329	2395	1973	3421	2903	2938	3126	2725	3410	1542	1612	1422	2261	1426	1372	1994	4161	3708	2822	2463	2749	1412	1521	1185	1421	780	1250	3732
0.32_200.24			[M+H]+	200.238	ESI pos	0.318	5007	3662	3676	63789	3563	4254	4042	5423	4465	3620	3345	2752	2241	2550	2642	4891	58676	4634	6980	3968	7220	5413	2882	4069	5450	4370	4180	4484	15016	4342	2358	40960	4133	13742	4011	2698	2177	3036	2987	2970	2349	2246	2787
0.32_244.26			[M+H]+	244.264	ESI pos	0.323	1415	1310	996	1391	1211	950	8360	6976	6934	8923	5901	7051	947	1234	785	1104	1086	1244	6135	5796	7097	4874	6137	7181	4696	4124	6122	3958	4614	5093	2870	3171	3488	3591	3244	3474	1950	1431	1761	1314	789	1180	4370
0.32_348.33			[M+H]+	348.326	ESI pos	0.316	6220	1443	1997	12652	15208	3049	17335	9244	6263	6984	1841	1784	4029	1889	2059	10194	8729	14161	6085	2703	10985	2849	2964	7550	3735	2263	13267	3816	26440	10659	2168	3292	10774	4374	1749	2362	9742	3176	6109	4759	3635	2177	2325
0.32_468.31			[M+H]+	468.309	ESI pos	0.324	8001	7225	8786	8946	8798	6587	8299	3771	8168	7823	6619	6749	5015	5489	4510	5995	6742	5701	9448	8081	10782	7098	7260	7095	6016	6127	6232	5304	4640	5090	1919	2835	2504	2042	1485	2653	1146	1741	1085	1804	688	1739	4754
0.32_554.34			[M+H]+	554.345	ESI pos	0.322	8099	5091	7403	8237	6655	6170	7075	4130	6191	7206	5823	6347	4207	5205	3734	5528	4989	5625	11423	9564	11333	9288	7908	7751	4852	4579	4947	3572	3973	3415	3002	5780	3457	2840	3084	4320	803	1078	1216	989	260	1159	2021
0.33_135.12			[M+H]+	135.117	ESI pos	0.325	6456	6179	5138	4525	4631	5309	5043	3893	4090	5979	4104	4827	5529	5508	4650	3854	4474	5693	6063	17145	5653	17960	5740	4178	3305	3887	4251	3495	5978	4513	4488	5127	4714	4683	4899	5168	3566	2900	3836	4406	7605	3709	4063
0.33_191.18			[M+H]+	191.179	ESI pos	0.326	7142	6231	5742	4911	4890	6295	5700	4050	5481	7003	4598	4139	4848	6382	4597	4062	4779	5836	5865	18404	5866	21420	5995	4843	3880	4606	5233	4577	5760	4870	4165	5203	5115	5062	5662	5426	3223	3097	3794	5012	8064	3581	4517
0.33_209.19			[M+H]+	209.19	ESI pos	0.325	3937	3137	3424	2807	3451	3490	3110	2359	3172	4113	2547	2689	2962	3611	2945	2565	3365	2736	3525	11343	4355	12988	3146	3152	2375	2341	2619	2832	3587	2769	2197	3087	3120	3452	2867	3401	1915	1649	2168	2653	3165	2098	2487
0.33_332.28			[M+H]+	332.28	ESI pos	0.325	3714	3713	3420	2806	3262	2861	3583	2814	3229	4321	3067	3057	2813	4316	2960	3215	2575	2515	4033	9923	4249	11966	3323	2947	2512	2606	2909	2301	2609	2647	2411	4545	3189	3208	3079	3669	1775	1592	2647	2400	2296	1922	3378
0.42_302.31			[M+H]+	302.305	ESI pos	0.423	18797	10368	11339	25393	17884	12065	16422	7096	10450	15995	6879	6336	9804	12798	13226	12660	14675	12068	7600	13755	18189	15517	15385	14658	16565	14666	25761	13189	15340	12529	18909	18976	16079	13961	11842	7438	3012	5977	5223	4711	4955	6259	5329
0.42_346.33			[M+H]+	346.331	ESI pos	0.423	7763	5118	6275	13419	8829	5450	7943	2468	4423	7244	3139	3107	3870	5900	6184	6292	6201	5790	3610	7737	8476	7377	7485	6099	6492	6017	12277	6152	6865	5688	9392	8806	6553	7502	5581	3874	2104	2480	1938	2489	973	2427	2379
0.42_411.33			[M+H]+	411.333	ESI pos	0.419	2158	2385	2595	2592	3280	2787	1922	2644	2050	3759	2966	3256	2762	1693	2858	2074	2059	3080	3667	3032	2725	2149	1806	2094	1017	1762	2061	916	1211	1874	3838	3677	3803	2339	3110	3186	1648	2186	1998	1633	546	1420	4571
0.44_904.46			[M+H]+	904.456	ESI pos	0.444	2000	2605	3299	3286	3075	3341	4018	2469	3631	3058	4320	3772	4103	3450	3261	3622	4386	3140	4488	3760	4209	4247	4461	3964	2925	4156	3840	3815	3570	3778	3908	3714	5141	5523	4233	5463	2981	3777	2658	3232	754	2652	5097
0.44_940.43			[M+H]+	940.433	ESI pos	0.443	1357	2028	3264	2868	2450	2722	2970	1607	3096	2536	2988	3005	4124	3384	3055	3247	3838	2596	3522	3571	3617	3128	3410	3064	2609	3386	3714	3533	2919	3455	3761	2946	4054	4564	3863	4795	2205	2797	2159	2741	721	2078	4267
0.45_125.00			[M+H]+	125	ESI pos	0.446	5412	4276	7851	7036	6492	4551	4779	4029	5234	4448	3896	3916	2633	3243	2602	3873	4037	4865	6453	6558	5962	5810	4850	6188	2392	2110	2680	2828	2626	2101	3551	6863	5386	3286	3124	5665	1068	1513	1394	1302	315	1595	5245
0.45_184.07			[M+H]+	184.074	ESI pos	0.445	40916	28102	46689	46789	40772	26998	34335	21500	37809	32181	25015	21262	16833	24311	16480	23804	20470	25017	36416	35995	42284	34886	32803	39733	18384	14071	15127	16666	17592	12892	22527	47492	32776	20108	20070	35038	8053	9790	8129	7103	1819	8032	29153
0.45_496.33			[M+H]+	496.329	ESI pos	0.45	37784	22179	36294	37455	33750	24721	27166	25270	24588	27503	22950	28062	16752	20277	15469	20240	17497	19782	30289	27701	29236	24946	23351	26328	13380	11276	10076	11642	12017	9546	24671	45436	29945	24784	21641	28720	9464	9326	7248	9670	1103	10431	26137
0.45_696.41			[M+H]+	696.408	ESI pos	0.448	6779	8552	9362	7380	7923	10059	6885	5340	9072	7301	5853	5059	6254	6314	5898	4253	4307	5365	7934	5970	9888	10236	8967	8164	2491	3524	4365	3922	3887	4047	2233	5521	6622	5547	6763	7114	1458	1221	1775	2098	573	904	6017
0.46_311.26			[M+H]+	311.258	ESI pos	0.457	21292	19285	27729	26596	26225	17778	20910	12969	23412	21460	16165	15762	12604	16083	11006	15363	14665	16281	18112	22345	22043	17832	18321	21465	3858	3912	4014	3950	3893	4214	7482	14495	10999	7902	7380	10683	6372	8248	7210	7468	1625	5049	8171
0.46_737.54			[M+H]+	737.543	ESI pos	0.458	3717	3082	3381	4209	3493	3459	3727	2346	2938	2858	2801	1993	2090	2078	1388	2144	1592	2704	2782	3411	3110	2572	2155	2591	2083	1651	1656	1515	2041	1523	2372	3005	2818	1475	2467	2577	4476	4749	4197	3540	701	2830	2413
0.47_452.28			[M+H]+	452.278	ESI pos	0.472	56418	43177	52299	57965	53909	45233	42050	34338	38884	42672	33850	25741	23758	23911	22907	25354	22703	28729	45099	36070	35073	29104	26688	31954	21184	20472	16555	14687	17479	19748	23840	40981	32048	16365	22474	31099	50953	52859	51077	49640	5908	44421	26225
0.47_466.29			[M+H]+	466.293	ESI pos	0.474	25878	19331	23424	28080	25490	21309	21277	17729	20750	21533	17370	15737	13112	13882	12501	14443	13390	15987	16944	14048	12937	11061	10851	12240	205	173	319	465	322	595	2347	3319	2476	1905	1886	2310	73	370	315	162	179	267	2078
0.47_474.26			[M+H]+	474.259	ESI pos	0.468	4087	3159	3798	4084	4033	4056	2847	3182	3053	3145	2517	2383	2229	2190	2141	2513	2157	3154	3479	3491	3087	2637	2120	2533	2494	2161	2141	1461	1928	1928	2107	3198	2756	1619	2094	2808	3627	3592	4809	3472	871	3168	2342
0.47_480.31			[M+H]+	480.309	ESI pos	0.467	133488	94460	151739	153075	150624	114637	120813	94574	128045	124117	98416	96385	66692	82332	56790	82230	69042	83884	98843	101075	108868	79356	89925	103223	825	877	785	747	957	490	28069	51272	39173	22717	23960	34908	922	1129	939	1099	209	1191	24194
0.48_242.28			[M+H]+	242.284	ESI pos	0.485	36423	4311	5261	23669	10433	6808	5782	19135	7987	3238	4437	3131	4251	4057	3970	22427	22741	4973	4772	4264	5041	6024	7875	9167	4481	4508	17188	3303	20449	4330	3996	10262	4219	10229	3575	3941	5000	3742	3130	4314	3168	3083	5327
0.48_494.37			[M+H]+	494.371	ESI pos	0.484	44597	27758	45115	44788	41715	30589	32865	31948	30785	34135	27056	32617	19555	23799	17680	25321	22043	23628	37274	33685	35220	30601	28801	33796	15247	11806	11065	12217	13459	10180	29129	54988	36268	28882	24382	37757	10034	10852	8470	9705	1026	10621	32989
0.51_318.30			[M+H]+	318.3	ESI pos	0.513	12341	10783	9123	11602	10834	10005	12975	7648	8057	13004	6325	6659	10385	7986	7751	6819	7109	9975	10514	10439	11425	8914	9791	11825	5980	5401	5699	5156	6128	4186	9546	18318	7571	7154	7060	8889	6617	7453	5244	4966	2275	5645	9776
0.52_399.25			[M+H]+	399.251	ESI pos	0.515	2219	10934	1937	2190	7758	2544	3774	4713	3156	4409	1838	2174	1994	2876	2684	2617	2673	2692	5670	5250	7607	6927	2231	2022	2786	9091	2529	2227	4671	2045	1874	1957	5888	3873	1857	1863	1812	1626	1651	1776	2642	1973	4676
0.53_444.35			[M+H]+	444.346	ESI pos	0.525	11930	7946	12362	10070	10623	7912	6378	10314	5210	10804	9429	13743	10335	9301	9643	9858	8259	7710	15777	7796	6309	10820	6528	9122	5276	5650	1865	3177	6544	3551	4795	4014	6266	8683	6677	3130	3828	2666	2936	2612	2594	5200	6397
0.54_291.25			[M+H]+	291.253	ESI pos	0.538	6568	1729	26389	7092	11504	8902	12623	4046	4920	7101	1916	1379	3383	2523	5799	10407	34998	4585	34739	2140	11391	37241	7047	3110	2476	3963	5008	13643	4146	3686	5794	14698	14656	4926	3366	3119	15218	5896	47259	2440	7507	1666	2050
0.59_446.36			[M+H]+	446.362	ESI pos	0.592	5932	3992	6444	4958	5355	3395	3355	6016	2691	5737	5494	8183	3677	3898	4365	4331	3685	3260	6068	2858	2268	4833	2496	3172	2579	2416	1120	2005	3331	1690	1621	1395	1890	2220	1824	903	1121	895	1027	4626	86	1354	1880
0.60_428.35			[M+H]+	428.352	ESI pos	0.598	8931	8614	8898	9861	9513	7321	8391	5807	9005	8997	6204	6908	6045	5904	5387	5925	5483	7278	9551	10078	11435	9591	8301	10663	3112	3042	3995	2669	3514	2708	1845	2323	1844	2063	1560	2394	1092	929	1145	1483	342	939	2535
0.61_296.29			[M+H]+	296.295	ESI pos	0.614	4963	2917	2972	3198	2726	3519	4059	17505	4383	3319	2017	4428	3069	3147	2361	4623	4136	4130	4919	3197	3445	4672	3748	4940	5825	5624	4866	4600	4882	5321	4405	7064	4654	2419	3159	3413	1883	2147	2586	3407	2473	3302	4755
0.61_399.36			[M+H]+	399.358	ESI pos	0.613	13938	7526	8335	8530	7207	9215	10950	51364	9910	8826	6907	10359	8117	9926	5994	12230	10634	11931	15274	9187	7698	11525	9676	10472	15724	14915	14399	13034	15057	14069	12887	19672	11448	6691	10297	10009	5689	5276	6827	8537	7040	8592	12156
0.63_332.33			[M+H]+	332.332	ESI pos	0.633	44979	36051	34623	35304	28196	38289	46842	40374	47145	39442	25800	25843	27137	25014	23519	61775	29335	29905	82387	45104	47131	41441	29482	115492	38426	31534	31230	25671	40729	27750	15873	24044	36804	35978	19077	37930	17792	19395	20045	24104	28010	18851	24051
0.64_302.31			[M+H]+	302.306	ESI pos	0.636	6625	6541	6839	8605	6461	6209	10615	5799	6762	10833	5188	6540	8471	6539	6338	6498	5883	6715	9493	8891	9802	8998	9004	8481	5134	6266	4955	5569	6043	4104	11516	16262	14184	12293	10699	11723	6169	6182	5564	4979	1818	4966	15917
0.64_524.36			[M+H]+	524.361	ESI pos	0.636	16876	18000	21133	20966	25446	16305	14444	6786	17017	13834	9839	7457	7331	9663	6378	8200	8053	12271	16304	16447	17753	12648	11878	13203	5576	5693	6566	5416	6362	6187	20602	44308	30285	11535	14308	29984	1260	2748	2301	2410	3178	2233	39129
0.66_125.00			[M+H]+	125	ESI pos	0.664	4366	3733	4584	4684	5359	3965	3086	1747	3113	3252	1803	2130	1580	1888	1384	1669	2049	2390	4233	3893	4359	2603	2332	3044	1160	945	1227	1280	1261	1200	4857	9172	7409	3005	2817	6732	585	723	575	412	95	323	9095
0.66_184.07			[M+H]+	184.073	ESI pos	0.664	24310	24816	28336	32526	36201	23149	19653	9792	23192	20928	14481	11911	11181	12691	9217	12098	12588	14710	25653	23545	25876	18180	17966	21122	7830	7734	8554	7249	8058	7964	30909	65799	46857	18092	19009	40280	2325	2920	3370	2661	824	2253	56449
0.66_374.36			[M+H]+	374.363	ESI pos	0.655	12679	6928	8172	18782	11605	8305	12354	4506	7455	10457	4951	4332	6434	9463	9062	7555	10135	8764	5769	11582	13399	11853	11101	9128	9763	8471	18792	9667	9292	7894	12928	12957	10567	9516	7408	5399	2657	3643	3174	4046	2558	2659	4114
0.67_313.27			[M+H]+	313.274	ESI pos	0.674	4101	3467	2903	3645	3645	3824	3096	2811	2601	3179	2284	2901	2368	1750	1826	2088	1547	2258	3436	2892	2890	2220	2305	3031	1625	1502	1080	880	1147	1418	2788	3980	3119	2286	2177	3401	2561	2309	1805	2293	647	1862	2921
0.67_454.29			[M+H]+	454.293	ESI pos	0.674	34177	32302	28266	35196	35048	37380	25894	24638	23312	29414	21841	23465	21074	14411	18051	15381	13196	21882	33273	26625	25966	20686	17530	23722	13746	12646	11986	7510	9390	13496	24030	37082	30292	15782	19895	25844	27430	22969	19788	19854	3532	18037	23988
0.68_300.29			[M+H]+	300.29	ESI pos	0.678	2726	2000	1868	2477	1907	2277	4957	1991	3217	4659	1852	3015	1973	2179	1771	1665	1689	2543	3043	2413	3372	2581	1917	3173	1667	1726	1648	1575	1685	1164	6678	9038	8315	5466	5323	5841	10114	9029	6452	6334	1166	5551	9252
0.68_339.29			[M+H]+	339.29	ESI pos	0.682	17405	19692	21270	23229	25417	19812	16505	7673	19401	18262	12000	9916	9989	11112	9464	10892	10406	15383	15879	16560	17408	12703	12259	13782	4708	4972	5043	4726	5053	4903	12047	19069	16675	9542	9497	16992	4448	4520	4421	4973	988	3004	18550
0.68_480.31			[M+H]+	480.309	ESI pos	0.677	25527	28645	30717	33193	36498	27525	21880	11955	25614	23590	17730	14943	15024	17478	14124	16662	16198	21178	24619	27541	30936	22646	22365	24946	13801	15079	18249	15179	16857	16714	26255	48003	39282	22390	20645	37630	13524	16450	14225	16296	2521	8491	46229
0.69_482.32			[M+H]+	482.324	ESI pos	0.691	11812	10450	10472	12333	12529	12336	9354	7676	8815	10251	6998	7896	6218	4005	4950	4840	3964	6742	13429	9723	9640	6410	6381	8535	902	1077	1767	1375	1534	1460	9275	16364	11061	7148	6213	10127	1206	1601	995	1189	198	1214	8043
0.69_494.32			[M+H]+	494.325	ESI pos	0.686	12163	13001	15416	16355	17536	12522	11415	6534	13478	11888	9607	8086	9308	8681	7078	9011	9048	11476	9757	9988	11858	8558	7722	8456	755	1117	846	1060	588	1110	3189	6013	4156	2620	2253	4758	855	792	1013	325	374	643	4200
0.69_508.34			[M+H]+	508.34	ESI pos	0.692	56183	62624	82162	83930	100565	66017	57885	23290	67611	63280	37157	30794	29403	33576	23311	29170	26782	44702	46805	46743	51357	31333	31272	35429	624	552	474	545	643	452	23777	48967	37818	15041	14092	34553	477	469	410	610	206	395	43087
0.70_428.35			[M+H]+	428.353	ESI pos	0.703	127269	141164	133013	146374	144225	123973	110317	73951	117387	122147	83721	98731	98080	86769	84559	91049	91023	113093	160198	177075	195445	157640	147056	178533	34420	34747	43882	31957	35802	33027	69559	109415	88561	73034	50194	77027	31252	32033	28698	28390	4950	24700	92715
0.71_471.41			[M+H]+	471.415	ESI pos	0.708	2681	3619	3212	5266	4229	4458	4505	1388	3266	4588	2575	1249	2874	2623	1698	2857	2925	2780	2044	3375	2564	2298	2858	2186	920	1227	1227	1195	1525	1360	2889	4322	3220	3108	3341	4135	1865	1942	1734	1356	114	1182	4227
0.72_284.33			[M+H]+	284.331	ESI pos	0.723	32445	24915	33313	38234	20596	27930	31368	36533	26440	25194	24742	18865	29982	31521	23854	26295	121674	36072	27855	25732	31411	39808	18806	21285	31943	32801	30377	40855	57365	19281	14689	153735	23788	26875	15479	16742	12812	28329	19700	19918	16266	16685	17824
0.72_356.35			[M+H]+	356.352	ESI pos	0.724	6072	3923	5612	6159	4446	3801	8375	2828	13504	5038	3520	2512	2932	3786	5811	3395	4940	3657	6958	3646	5080	5155	4939	4425	5149	4078	7189	3783	4456	6948	4903	6148	6477	5899	7363	3435	2094	2505	2239	5088	19251	10930	3392
0.72_524.36			[M+H]+	524.362	ESI pos	0.72	11501	5723	8427	9522	9421	8385	7156	8104	5372	7884	6947	6162	5424	5100	5034	5722	5583	4949	7535	5343	5917	5594	4426	4078	3862	3765	2442	2976	4163	3276	8769	12557	12354	9153	10034	10597	3105	2868	2282	2181	866	2792	11699
0.72_648.42			[M+H]+	648.424	ESI pos	0.721	19372	22466	27400	23864	27442	31728	23374	19592	30394	22296	17385	18130	20300	19394	18615	16390	20409	16783	27526	25682	32564	36186	30456	34386	8898	11060	11114	14308	12219	12508	11317	49351	19602	15709	16477	17882	3126	2619	2841	2584	1288	2860	25548
0.73_480.31			[M+H]+	480.308	ESI pos	0.732	25547	16974	19952	22433	23919	22201	17661	20698	14563	19296	17169	16673	14121	13141	13902	16963	14599	14191	18450	14414	11941	13207	12365	11167	14163	13776	10488	11282	13988	13103	13995	21331	22238	17973	18287	19655	19135	18103	19836	17776	2630	18191	21958
0.75_494.32			[M+H]+	494.325	ESI pos	0.752	11858	7614	10140	10958	11315	10785	9775	10759	7945	9466	8577	8760	7696	8268	7145	9045	7764	9040	6071	5667	4576	4934	3889	4379	624	457	547	303	588	451	1766	3238	2130	2620	2182	1946	335	792	309	325	134	643	1903
0.75_508.34			[M+H]+	508.34	ESI pos	0.753	24599	14422	20360	21737	23677	21205	19326	22717	14280	18563	17664	17964	13071	14261	13679	15974	13825	14377	15257	9341	9544	8663	8413	8935	285	145	281	113	372	263	4549	8357	7391	5550	7348	7520	229	176	353	114	58	278	7596
0.76_326.38			[M+H]+	326.379	ESI pos	0.758	17560	22039	18687	15585	14429	18581	25521	24710	57269	27925	14402	13678	15907	15409	18628	17870	17022	19194	139531	23896	25992	20945	20260	14832	24405	20796	16174	18706	28940	14482	7331	9063	38255	11520	8534	28557	5950	11735	8545	11158	56087	12539	14136
0.79_372.35			[M+H]+	372.347	ESI pos	0.787	9378	5246	10655	6917	8001	5844	12833	10340	4627	5997	4679	10587	7622	6778	8761	4195	14199	4964	9622	3990	6817	8743	5166	8252	4901	7743	5063	3260	11663	20212	3045	5764	5774	4156	3221	4295	3235	6813	3206	33522	12213	10299	2757
0.80_430.37			[M+H]+	430.368	ESI pos	0.795	60022	64845	65967	71314	70657	61090	63828	43291	69921	73484	46907	55785	40253	36590	33680	39511	36255	45930	64751	72169	79655	64397	59234	73821	19442	19768	22103	19273	20139	17186	16087	23098	19248	18147	12036	17635	6577	7464	6009	6414	2021	5869	23543
0.81_427.32			[M+H]+	427.321	ESI pos	0.812	26544	27801	29991	36401	27532	42562	28227	20410	25482	21382	11668	10188	18910	17328	19634	19390	21529	19632	19640	20044	19180	17939	29685	18311	11723	10683	17805	11466	15187	15429	10567	18716	22528	16437	18041	12245	13533	10496	15423	11303	7641	10626	15632
0.86_428.37			[M+H]+	428.374	ESI pos	0.862	16846	6834	9112	8193	9956	14073	9429	11857	7868	12606	17450	8502	8357	7716	5177	7011	9763	8701	15955	7345	7263	13479	7996	20192	9811	9027	9289	8815	84236	12812	5057	9622	7476	24559	5920	11619	7080	3839	6762	6800	5590	6179	6089
0.92_429.34			[M+H]+	429.336	ESI pos	0.916	6409	6860	7337	8724	6717	9176	7717	5618	7196	6250	3286	3278	3958	4255	3546	3741	4269	3750	7650	6437	6030	5183	8753	5786	4836	4156	6585	4547	5742	5425	2819	4653	5411	4485	4490	3045	2371	2459	2802	1934	1491	1963	4415
0.92_524.37			[M+H]+	524.371	ESI pos	0.923	1479	1500	1542	1504	1827	1672	1131	876	1193	1317	1232	1349	912	1253	979	1150	955	1338	1791	2092	1937	1886	1565	1743	1301	960	1019	867	1149	968	4393	7064	6517	4217	3392	6096	1914	2173	2430	1661	470	1854	6707
0.93_360.36			[M+H]+	360.363	ESI pos	0.933	25921	20021	21572	20373	19966	23394	24531	21003	25381	23650	17155	17448	14900	15203	14409	32460	15735	16763	33142	25248	25659	23662	18907	75235	17889	16386	18078	13597	18442	16624	6652	10034	14478	12734	8693	19104	8647	7631	9838	10779	9672	8328	9487
0.94_324.33			[M+H]+	324.327	ESI pos	0.944	3035	2676	2317	2557	2361	3067	2978	35566	3402	2291	1913	2539	1968	2365	1983	4009	2968	3203	3472	2506	2359	3338	3110	2824	4676	4502	4072	3971	4106	3869	4020	5370	2320	2023	2668	2832	1917	1383	1892	2038	2199	2492	2370
0.94_427.39			[M+H]+	427.39	ESI pos	0.944	10147	6940	7013	7952	6178	8319	8811	127314	9420	7461	5236	8078	5576	8311	4918	11462	9572	10037	11124	6769	7170	8901	8115	9499	13491	13874	13093	12066	12968	12411	11915	16015	9173	5014	7080	7471	5162	3782	6357	7372	5873	6727	6770
0.96_315.23			[M+H]+	315.233	ESI pos	0.958	3759	4776	4124	4822	5058	5010	3510	2158	4111	3391	2427	4278	3343	2502	2923	3345	3547	3396	9251	8808	9940	7690	7590	8391	2137	2103	2807	1892	2536	2026	3129	6132	4833	3974	2580	4209	2007	1952	1945	2072	638	1792	4938
0.96_459.31			[M+H]+	459.31	ESI pos	0.957	4610	5665	5734	6502	5991	5681	4097	2796	4502	4504	3605	5233	3740	4582	3077	4113	4088	4636	10482	11465	11257	9685	8958	9827	3009	2928	2823	2119	3429	2850	4542	7793	5491	5499	4108	4975	2330	2260	1804	1838	845	1660	6872
0.96_481.29			[M+H]+	481.292	ESI pos	0.958	4934	5211	5076	5330	5655	5130	3128	2431	4097	3848	2946	4389	4071	2971	2589	3375	2732	3482	9019	8796	9547	7896	7377	8668	3016	1899	2950	2048	2429	2235	3615	6387	4292	3981	2831	4209	2325	1771	1874	2019	741	1251	4665
0.96_503.35			[M+H]+	503.348	ESI pos	0.961	3370	4002	4004	4579	4101	3812	2815	2232	2929	3074	2360	4556	2774	3026	2821	2312	3641	3247	6491	6790	7375	6881	5320	7136	2123	1637	2719	1729	1864	1730	2817	5639	3400	2793	2382	4670	1775	1389	1622	1280	561	1091	4468
0.98_402.39			[M+H]+	402.394	ESI pos	0.982	7643	4846	4672	10245	6442	4419	7769	2468	4779	7011	3161	3034	3586	5564	5718	5155	5115	4288	3878	6525	7765	6542	5220	4803	5264	5063	10483	6039	5747	5194	7113	6935	6283	4577	3540	3083	2261	2539	2717	3063	2438	1904	2489
1.04_672.42			[M+H]+	672.421	ESI pos	1.036	1956	3194	2637	2226	2502	3718	2625	1748	2277	2895	1275	1126	1690	1474	1481	1143	1804	1234	2734	2548	4202	3215	2635	2860	555	798	839	798	885	1128	1856	6651	3667	3126	2287	3565	550	412	271	336	255	757	6859
1.04_674.46			[M+H]+	674.463	ESI pos	1.038	5459	6012	5024	5868	5612	6466	4843	3425	4369	4703	4461	3673	3640	3401	3709	3599	3851	4908	5676	4518	4796	4142	3995	3402	2120	2261	2575	2266	2561	2275	3176	3101	5209	4943	4492	4586	3630	2432	2404	2701	1487	3547	4650
1.04_676.45			[M+H]+	676.455	ESI pos	1.042	16255	18048	20590	19217	21185	28390	18489	11858	22634	16703	13331	11081	13350	10136	11316	10229	11815	10841	19331	18043	24332	20983	18173	19051	3993	4900	4670	5625	4619	6246	12696	46956	23467	18324	17772	21904	1827	2114	1860	2123	512	1768	31576
1.04_698.44			[M+H]+	698.437	ESI pos	1.04	2460	3280	2815	3565	4301	4556	4013	1844	3185	2798	1864	1396	1982	1802	1973	1294	1477	1679	3118	2945	3535	2817	2564	2717	583	709	778	715	780	840	2044	7400	4283	2883	3218	3575	292	323	236	469	93	712	5813
1.05_317.25			[M+H]+	317.247	ESI pos	1.051	3978	4670	4769	4649	5298	5347	4024	2831	4617	4461	3088	3625	2590	2644	2290	2815	2296	3042	9574	9791	8868	7384	5823	7823	1850	1789	2627	1670	2050	2051	2780	4092	3986	2886	2669	3612	1036	1017	793	902	127	838	4225
1.05_461.33			[M+H]+	461.327	ESI pos	1.05	5134	6312	5587	5437	6427	5945	4797	3744	5339	5729	4310	4577	3450	3073	2746	3062	3012	3916	10951	10834	10607	8808	7799	9071	2589	2495	3357	2377	2462	3157	3160	4910	4791	3757	3916	4041	1731	1066	1259	1128	429	1387	5140
1.12_846.65			[M+H]+	846.651	ESI pos	1.124	1898	1838	1354	1905	1227	2843	2455	1812	2638	1675	1165	2329	1581	1590	1225	1495	2277	2186	3733	2398	1708	2020	2249	1491	1568	1585	1862	1396	1595	2020	1034	1446	2297	2294	1748	1892	1193	1078	38316	23680	4689	1465	2388
1.13_429.34			[M+H]+	429.336	ESI pos	1.134	5061	4761	7858	8274	6343	7950	6894	3310	7244	5471	4352	4662	5872	5886	5903	4332	6013	5691	5961	6951	8708	8366	6359	6829	2850	3297	4746	4549	3490	3849	4690	9174	4964	4802	5261	3912	3013	2705	2776	2440	1121	2646	4664
1.13_527.48			[M+H]+	527.479	ESI pos	1.128	12705	16274	15722	24346	19948	8402	23726	5784	16615	34354	13420	6480	16886	20567	12361	13299	18284	7463	12677	14465	12442	16920	13578	9418	6817	8753	13339	9549	12094	9519	20355	24242	21515	12987	9452	7846	13904	9462	12064	11239	823	3843	16026
1.14_331.28			[M+H]+	331.285	ESI pos	1.141	9869	5737	6652	11683	8703	7356	8116	2500	5261	6722	3378	3455	5842	7292	8067	6436	9033	7134	4572	8145	8722	8709	8032	6227	8888	7100	12049	7548	6417	7003	9841	8684	6898	8870	5110	2593	1113	1964	1855	2012	727	1596	2400
1.14_353.27			[M+H]+	353.266	ESI pos	1.14	9089	6972	5966	11687	8826	6755	8101	2463	5731	6270	2898	3179	6002	7185	7265	5508	7558	5873	4628	7057	8176	7003	7905	5700	9541	6816	10494	8458	6823	5976	10484	8459	6784	9109	4365	2101	821	1294	1363	1463	839	1393	1484
1.14_400.38			[M+H]+	400.379	ESI pos	1.135	10589	5503	10902	6792	16146	6258	12097	13563	5672	8219	4820	10663	7593	9080	12443	6023	19310	5937	8985	4651	7260	8647	7414	11237	5221	8682	6162	3897	11296	31140	2789	7234	6106	5433	3783	5664	3809	6579	5220	32821	15385	14503	3791
1.14_411.33			[M+H]+	411.327	ESI pos	1.144	4409	3970	5061	6208	5340	6044	4611	3124	5407	4239	3756	3491	4644	4292	3963	3635	3797	4683	5860	5576	6907	6394	4896	5816	2852	2714	3838	3035	2135	3131	3436	6494	3923	3623	3518	3313	2690	1867	1799	1937	1082	1673	3724
1.14_413.31			[M+H]+	413.306	ESI pos	1.135	4999	2852	2411	5102	4300	5015	3027	3615	3205	3291	2147	3440	2739	2552	2956	2959	3101	3933	6037	5343	5242	4300	4963	4186	2852	2078	3961	2609	2954	2717	2763	4166	3535	2657	2987	3525	707	529	597	567	268	719	1653
1.14_473.37			[M+H]+	473.374	ESI pos	1.139	3077	3572	4838	4151	4237	4813	4708	2214	5188	3966	2539	3491	4313	3229	3410	2831	3866	3724	4213	4479	5119	4847	4101	5373	2192	2558	2582	2958	1846	2959	2767	5930	3345	2906	3245	2350	1808	1612	1503	1465	673	1799	3025
1.14_713.59			[M+H]+	713.586	ESI pos	1.141	19437	10970	10512	19659	14900	13242	13441	4571	9589	12250	4288	5277	9954	12655	12785	11042	12575	12411	8506	14239	14626	13326	13799	10655	13308	11909	17663	12387	11641	10722	16818	16430	13182	15399	7398	2416	451	1345	1167	1153	130	1607	1548
1.21_904.69			[M+H]+	904.693	ESI pos	1.205	2780	1826	1990	2728	1557	2879	3437	1502	3043	2230	1813	3169	2470	2218	1516	1590	3316	2812	3905	3808	2235	3308	2918	1874	1727	1996	2364	1785	1898	2799	1318	2039	3172	2798	1873	2867	1252	1427	46382	33405	7100	1859	2389
1.25_533.28			[M+H]+	533.284	ESI pos	1.253	18718	32287	10076	20758	6981	12627	46615	227325	18310	1791748	7232	18326	10737	12663	9621	7816	250319	250066	105902	34076	115124	54340	38396	29256	13891	35598	25876	111793	39803	19445	18620	16345	29192	39268	20842	17510	10069	17134	16844	4235965	3895738	337979	26572
1.26_372.35			[M+H]+	372.347	ESI pos	1.265	4855	14111	12664	6907	9035	9796	8488	3716	13985	8772	4843	3491	6376	8825	4756	3930	3572	6578	6922	12631	21957	11276	16775	19202	3673	2928	6197	5368	5177	3858	5432	4315	8094	4347	3851	9536	3583	5347	3992	2759	967	1679	10828
1.26_962.74			[M+H]+	962.735	ESI pos	1.264	3145	2130	2021	3672	2142	3457	3676	2381	4055	3087	1978	2902	2290	2403	1825	2393	3728	3700	5489	4284	2507	3373	3142	1991	2329	2820	2725	2538	2506	3193	1743	1956	3221	3798	2226	3020	1667	1473	48301	35946	6751	2031	3174
1.27_411.33			[M+H]+	411.325	ESI pos	1.273	5466	3926	3798	5149	4427	4044	3238	3764	3394	3586	3268	3195	3336	3182	2613	3367	3178	2623	4383	4898	5384	3833	4010	4190	2346	2266	3012	1893	2509	2525	2338	3775	2743	2110	3914	2340	1823	1459	1486	1401	786	1827	2543
1.27_427.32			[M+H]+	427.321	ESI pos	1.274	4243	4763	5815	4957	5703	8064	6663	3590	7147	4418	7051	3848	7483	6706	5033	4491	5960	3184	5798	5075	9517	9025	6034	6939	3568	4604	4453	3731	3115	5710	3992	7512	5288	4591	4536	6134	3193	2698	2958	2203	1051	3061	6219
1.30_382.44			[M+H]+	382.441	ESI pos	1.299	86698	70209	132339	129743	137803	90011	177563	108239	166546	172869	143834	222955	253906	480625	280397	284113	492507	475143	295246	472886	380794	437973	63006	57750	65981	67599	93675	69527	54141	43155	18836	24889	33894	61517	110874	114259	42908	54455	44583	89154	71198	64056	71985
1.30_620.43			[M+H]+	620.428	ESI pos	1.298	7782	6301	7444	7960	7133	7104	6247	5534	5654	7403	4456	5105	4009	3473	3604	4304	3830	3711	8572	7618	8146	8910	8107	9058	4857	4242	4542	3887	4077	3502	2700	4577	3368	2776	2759	2788	976	1062	1211	1300	729	887	2792
1.31_1020.78			[M+H]+	1020.78	ESI pos	1.308	3334	2784	2250	3790	2905	4570	4491	3203	4466	3304	2563	3628	3285	3721	1008	2671	4008	4962	6238	5561	3510	3730	4368	3004	2891	3546	3672	2971	2415	4139	1637	3159	4624	3988	3056	3867	2004	1540	51877	49077	9811	2601	4549
1.31_465.39			[M+H]+	465.395	ESI pos	1.309	7434	6012	7933	7365	10915	6866	6565	6315	4598	7360	5527	6222	5659	6605	3295	6326	4991	4236	9154	6550	8235	7545	5012	9469	5422	3714	3134	3841	2984	3088	4713	7889	6140	3378	1791	6148	1523	1165	2291	1933	739	1523	8176
1.31_678.47			[M+H]+	678.47	ESI pos	1.313	3799	5397	6069	4590	4912	6692	5120	4523	5397	5294	4532	3640	6635	4827	5223	4077	5002	4354	7905	7065	9279	9849	8950	10336	4123	5130	3979	5177	5188	6168	5717	19672	11364	9645	11305	11109	1805	2305	2403	2457	4047	2926	18121
1.31_790.62			[M+H]+	790.617	ESI pos	1.315	1249	927	4622	7240	3639	2296	9789	1535	8182	8325	8183	10865	13063	26161	21218	11481	45221	35978	11313	12926	13310	10402	1297	1946	2655	3620	4098	4001	1674	1779	585	527	1602	2962	4883	10632	1391	1811	1548	3599	1877	1409	1438
1.32_340.43			[M+H]+	340.435	ESI pos	1.32	5120	6451	4169	6756	11733	7126	4905	2705	4290	4475	3058	14217	2653	3135	2564	3193	3538	3101	4787	3539	2087	3004	2884	2692	6842	3484	3629	2403	3190	3748	1723	1667	2863	2085	2091	3487	1833	1602	2249	1676	4487	1538	3022
1.33_455.33			[M+H]+	455.335	ESI pos	1.329	6321	3664	3859	5888	3900	3218	5125	2200	2499	3721	1831	1813	2580	2607	3153	3387	3293	3980	3091	3967	4164	4251	4059	3774	3780	3382	6128	2988	3167	3788	4092	4760	4232	3625	2951	1933	912	1204	1150	1223	1057	1641	2298
1.33_746.53			[M+H]+	746.526	ESI pos	1.332	5886	4120	4547	4931	4898	5888	4274	3278	3634	3894	3540	3073	3181	3192	3287	4197	4405	4153	6432	5822	6189	6340	5685	6401	2378	1791	2336	2178	2679	2084	1684	3098	3053	2077	2136	2373	845	773	1162	999	761	1475	3013
1.33_826.51			[M+H]+	826.507	ESI pos	1.331	18053	17895	17364	14350	15860	21567	14323	11435	12835	14222	11806	10714	10455	11792	11194	9240	8672	9429	17559	9151	17365	19919	18574	17873	7194	7371	8550	7953	7701	9489	5669	8589	12645	12878	12678	11164	2012	2107	3387	3526	898	2287	13554
1.34_1078.82			[M+H]+	1078.82	ESI pos	1.344	3309	2449	2453	3588	2320	4111	4833	2953	4336	2787	2223	3537	2519	2621	2309	2639	4021	4154	6140	5429	3284	3991	4181	2583	2484	2607	3740	1085	2589	3690	1116	1851	4215	3867	2917	4276	1859	1793	47469	47804	8345	2266	3654
1.34_548.43			[M+H]+	548.426	ESI pos	1.345	3282	2417	2450	3097	2026	4482	3692	2211	3184	2506	2146	3011	2935	2700	2360	2563	3221	3084	4704	3584	2518	4083	3250	2358	2184	1954	3044	3328	2135	3641	1855	1856	3652	2978	2328	3261	2243	1553	29308	30865	6634	2142	3138
1.35_411.33			[M+H]+	411.326	ESI pos	1.35	7471	7141	7447	8310	8509	8121	5806	5180	6534	7006	5383	5540	5420	5675	4606	6136	6043	5892	12919	10689	10781	10458	10280	11092	3178	3664	3487	3179	3354	3806	4700	9959	6442	6043	5290	5973	2410	2059	2992	2303	903	2077	8326
1.36_366.32			[M+H]+	366.315	ESI pos	1.357	5709	3240	5154	5115	5008	5285	1549	5218	2962	4249	3494	3936	4865	4547	4809	5430	4754	5477	7743	6985	4908	6683	6024	5888	1852	2068	1438	1599	2109	1416	2323	2677	2968	3638	3589	2880	1213	1763	1420	1308	484	1232	2318
1.36_375.31			[M+H]+	375.305	ESI pos	1.358	3556	3480	4347	3887	4325	5022	3522	3197	3509	3498	3553	2669	3358	3609	2852	3491	3800	3642	3588	3371	4402	4354	3449	4965	1816	2113	1939	1812	2385	2522	2143	3142	2657	2227	2982	2591	2263	1915	1945	1757	1104	2436	3347
1.38_1136.86			[M+H]+	1136.86	ESI pos	1.377	3242	2381	2332	3059	2332	3891	4273	2851	4416	2804	1935	3612	2527	2558	2300	2409	3813	4489	5778	4992	2900	3796	3315	2448	2614	2963	3035	2783	2664	3682	1424	2071	3757	4323	2178	3124	1785	2018	36503	47489	7230	1898	3378
1.38_577.45			[M+H]+	577.448	ESI pos	1.376	3617	2861	2921	3415	4499	4823	3972	3203	4270	3266	1992	4135	3591	3449	2973	3340	3875	5237	7032	4987	3952	3790	4085	2521	2870	4346	3732	2503	2944	3287	1979	3803	4363	4197	2818	4006	2273	2357	38966	47857	8948	2414	3582
1.38_885.44			[M+H]+	885.435	ESI pos	1.382	0	0	90	0	0	0	3214	7028	3812	15518	4544	2823	2694	9729	4661	5077	2744	3194	7760	4122	5652	2492	8706	7484	14806	7365	20616	6830	9793	10300	5348	3625	8449	4075	3417	2607	2372	2254	7641	6369	318	6136	2196
1.38_907.35			[M+H]+	907.35	ESI pos	1.383	0	96	86	0	0	158	28277	33327	35847	49452	17389	14756	25580	39318	42069	18346	35270	25905	26376	28203	21329	28332	22896	25803	45963	20649	51414	30287	62078	36315	27173	43946	33404	41020	48194	16054	11337	15098	35619	23618	1562	19519	32978
1.38_929.41			[M+H]+	929.406	ESI pos	1.379	0	0	0	83	0	86	11664	20890	15934	27824	9534	9666	12102	22530	19818	10045	13285	14284	16164	16983	12773	12970	12897	14137	26760	9749	20273	12903	27288	18810	14877	22687	18067	17743	22703	11955	15080	15743	45701	23691	2146	19960	37131
1.38_972.47			[M+H]+	972.473	ESI pos	1.379	0	0	131	123	0	0	3376	4838	4041	5600	2324	2355	3007	5572	4446	2623	4008	3409	3613	4014	2887	3619	3276	3634	5948	2577	4394	3909	6185	4573	3372	5038	4553	4703	5390	3279	4353	3459	8187	5974	971	5039	7016
1.38_986.49			[M+H]+	986.489	ESI pos	1.38	98	86	0	0	104	0	21762	32213	27535	42137	14648	14370	20196	35885	33326	15396	25502	20740	22105	26770	19088	21248	21316	24382	40474	16881	37017	24483	44577	32095	23802	33728	32336	30180	38293	18541	28374	24702	58272	38132	5383	29665	51212
1.39_491.46			[M+H]+	491.457	ESI pos	1.394	3704	17304	10379	26505	19188	2083	11603	1127	14637	24566	3364	3632	8753	14164	11744	2243	4414	1347	4187	9118	16298	19723	8015	9824	3030	4742	16795	4802	5332	8401	6920	26127	15299	3294	2029	1935	3926	3181	3654	5592	1503	2061	5494
1.39_724.48			[M+H]+	724.475	ESI pos	1.389	5523	5495	6041	4952	5797	6766	4089	3511	4714	4654	3000	3107	3263	3212	3219	2956	2712	2372	3930	4332	5991	7848	6111	6167	2327	3140	4152	4589	4846	4104	1611	2921	1949	2028	1915	1544	177	207	579	283	416	633	2008
1.39_746.53			[M+H]+	746.533	ESI pos	1.388	9383	9022	8323	10436	8830	7073	6481	5027	6680	7021	5019	5951	5581	5571	4558	6562	6045	6004	9964	10321	11644	11513	10931	11627	4577	4329	4599	3512	5005	3263	3264	5447	4897	3855	4220	2599	716	1030	1100	1066	637	766	2589
1.39_748.60			[M+H]+	748.597	ESI pos	1.392	21909	12045	11397	29441	17841	13305	14793	7490	8862	12886	7538	5794	10657	13676	12190	12581	12952	11495	9576	14119	16636	16712	15780	11183	14793	12526	27059	13331	11357	10664	20343	16096	13169	16855	8614	4009	849	2528	2136	2564	418	2735	2432
1.39_771.66			[M+H]+	771.66	ESI pos	1.391	7055	5479	4926	8322	6989	6127	6245	3417	4335	5595	4472	3739	5039	5986	5294	6771	7725	5654	5068	5352	5635	6891	5373	6659	6517	6303	7906	5436	5640	5495	6373	7171	4580	5861	4835	2788	867	1774	1399	1826	331	2629	1865
1.39_885.37			[M+H]+	885.369	ESI pos	1.385	881	444	471	420	601	421	182975	169449	187598	290085	81668	69638	133968	280776	258516	109377	212132	135466	130480	198311	158504	163801	158584	157478	311646	132415	388748	196161	339662	236225	201948	259791	201264	219480	245687	72134	76417	81314	244768	138698	10015	106616	203980
1.39_902.39			[M+H]+	902.395	ESI pos	1.385	241	0	99	95	98	0	43138	40898	44462	69222	19380	15244	32429	65678	58214	25178	48053	31965	30398	46789	39628	36617	38339	38333	75174	30564	86764	46282	78422	53216	49559	58829	48154	52932	57071	17009	17840	19383	55234	30666	2387	24998	47378
1.40_267.27			[M+H]+	267.269	ESI pos	1.396	7464	5680	4828	10051	6581	5845	6555	2735	4462	5642	3399	3210	5592	5904	5474	5555	5622	5049	4556	6209	6456	6132	5706	5160	5690	5253	8732	5521	4795	5112	6557	5995	5328	6836	5059	2612	902	2156	1538	1313	722	1660	1788
1.40_341.31			[M+H]+	341.305	ESI pos	1.397	11215	8385	7673	14635	10689	8575	10533	4772	7552	8773	5367	4582	8115	8843	8812	9265	8687	8033	6797	9361	9477	10447	10361	7647	9125	9318	13099	9159	8092	8279	11211	9589	8940	9596	7123	3693	1598	2514	2748	2216	869	3120	3036
1.40_359.32			[M+H]+	359.315	ESI pos	1.396	35824	25361	22553	45345	29924	26613	31959	14630	22519	27515	15366	14633	25123	27668	25636	24880	27121	24528	18818	26562	29267	29216	29394	21847	29066	26328	43514	26118	22924	24027	33982	31139	27732	31438	20609	10636	3915	7610	6572	6086	1843	8106	8137
1.40_376.34			[M+H]+	376.342	ESI pos	1.397	10916	8265	7584	14846	9585	8880	10180	4653	7665	9021	4776	4658	8070	8110	8846	8523	8740	7835	5276	8628	9143	8633	9580	7109	9353	8695	13212	8477	6759	7503	10868	9589	9336	9328	6755	3212	1526	2408	2225	2823	1049	2675	2479
1.40_381.30			[M+H]+	381.298	ESI pos	1.398	32830	26018	23586	43340	28517	26661	30112	15004	22661	24645	15469	15784	25825	24563	26165	24106	24856	24423	19227	22818	23997	24210	24744	21679	24177	25227	35845	25421	24534	21867	34072	30451	25524	28484	22479	11686	4170	9148	6608	6095	1788	8821	7427
1.40_441.34			[M+H]+	441.339	ESI pos	1.396	5727	3772	3568	8110	5014	3906	4164	2624	3121	4357	1954	2155	3203	4315	4194	4351	3940	4192	3316	3970	4107	4828	4852	3856	4449	3788	6513	3945	3920	3801	5922	4663	3560	5172	4036	2423	694	1272	1109	1381	237	1923	1457
1.40_739.61			[M+H]+	739.607	ESI pos	1.397	5625	4947	3984	8868	5343	5551	5018	2602	4241	4254	3434	3378	4804	4327	4440	4321	4943	4891	4623	4087	4471	5103	4660	3752	4680	4598	6586	4562	4640	4059	6766	6087	4714	5388	4007	2154	870	1660	1091	1389	413	2589	1561
1.40_741.64			[M+H]+	741.638	ESI pos	1.396	13306	8652	7728	17530	11920	9397	10301	5283	6907	9297	4844	4504	8328	9279	9865	9470	9265	8824	7417	10462	11655	11625	10884	8078	9886	9866	16745	9170	9351	8860	13031	11382	9119	10631	7255	3617	889	3094	2087	2006	380	3121	2548
1.40_746.59			[M+H]+	746.595	ESI pos	1.396	12218	6564	5852	14509	9739	7960	8357	3500	5229	7148	3538	3289	5869	6662	6960	7064	6855	6713	5858	7366	8989	9005	8109	6353	8314	7591	14048	7359	5865	5852	10104	9096	7370	9078	4552	2562	794	1717	1359	1715	680	2310	1710
1.40_763.57			[M+H]+	763.567	ESI pos	1.397	8347	5384	5134	10327	7084	5068	5323	3899	4256	5813	3017	2999	5041	5842	5708	5037	5962	5173	4624	6077	6201	6013	5807	5963	5800	5284	7786	5103	5428	5201	6655	6645	5344	6279	4020	2417	968	2194	2019	1523	479	1901	2017
1.40_768.65			[M+H]+	768.651	ESI pos	1.397	12455	8648	9564	13906	12091	9670	10542	6317	8220	9879	5454	5924	8833	9792	9489	9395	9601	9257	7632	9493	10119	10242	9364	9133	9755	9562	12796	9081	10181	8834	11454	10975	9322	10336	7695	4007	1591	2974	2905	2727	815	3138	3188
1.40_769.65			[M+H]+	769.649	ESI pos	1.397	56130	39244	41932	62434	53271	40318	45489	27017	33011	45381	22735	24786	38295	41554	39254	42610	40138	41146	33073	42434	43024	44019	43937	38938	45806	41806	55756	41481	41363	35969	52962	48574	40579	48380	32964	15976	5150	12355	10999	10353	1397	13516	11970
1.40_770.66			[M+H]+	770.661	ESI pos	1.399	8181	7348	5166	10532	18794	5816	6554	10419	7390	6779	4581	1920	4043	6947	4129	11027	5155	7585	12864	6404	16663	9763	6602	8836	14468	2358	10513	6679	7578	2802	9605	7210	5813	2899	6443	646	2097	848	5317	1945	810	4797	1927
1.40_783.66			[M+H]+	783.662	ESI pos	1.399	5530	3987	3697	6438	4853	3656	4236	2976	3356	4293	2543	2326	4060	4428	4130	3905	3704	3741	3500	4612	3878	4257	4076	4441	4540	3965	5251	3767	3710	3624	4776	4864	3436	4297	3346	1398	597	1563	1375	1317	125	1281	1091
1.41_1194.90			[M+H]+	1194.9	ESI pos	1.406	2962	2881	2200	3091	1608	3883	3698	3080	3314	2763	2055	3253	2695	3120	2118	2128	3760	3674	4975	5062	2279	3428	2996	2484	2687	2466	2961	2376	2380	3273	1483	1716	3310	4129	2329	2661	1032	1470	30606	40732	6940	2048	2755
1.41_606.47			[M+H]+	606.468	ESI pos	1.409	4225	2898	3159	3400	3026	5065	4702	3953	4979	2932	2674	4673	2913	3502	3448	4476	7384	5233	6498	6631	3904	4337	3945	3396	3345	3792	3761	2340	3299	5192	2189	3163	4636	4355	3862	4176	3192	3038	45382	56310	10589	3144	4730
1.41_789.55			[M+H]+	789.551	ESI pos	1.409	14848	11889	13705	14654	13692	12015	9786	5600	8963	12145	6533	5898	7981	9632	8555	11231	10081	9806	13095	17026	16830	17116	16808	17495	5099	4766	4317	4216	3983	3690	3560	5918	4567	3820	2980	1945	1128	1186	1048	1080	568	1004	2510
1.42_377.32			[M+H]+	377.32	ESI pos	1.42	5634	3842	5061	3316	4653	5810	3623	7170	4089	3831	7221	6008	4572	4116	4060	6627	5086	4470	8521	6355	4496	5671	4961	6372	3399	2874	1942	2757	3445	2597	2800	2691	3844	4202	4924	4074	2558	2388	2664	2225	1192	2903	6013
1.42_395.33			[M+H]+	395.33	ESI pos	1.419	24099	12793	17821	12801	16067	19645	12682	26333	12084	14351	23763	23316	15393	14574	12523	23638	20135	18843	31282	20420	13733	17493	17021	18985	9134	8395	4648	7414	8653	8298	9764	5533	11707	12826	15592	11618	8859	7109	7271	5268	625	9492	14431
1.42_505.47			[M+H]+	505.471	ESI pos	1.422	1084	862	916	1483	1024	644	1998	1854	1511	2339	1262	1438	1483	1225	1429	1608	1526	1270	1888	1900	1887	2019	1524	1571	3616	3373	2950	2817	4850	4001	7486	8757	3972	2888	6313	1559	1903	1960	9234	2168	595	1970	10370
1.42_688.45			[M+H]+	688.454	ESI pos	1.416	5578	4131	4354	5765	5451	4352	4228	3218	4032	4708	2817	3885	2592	2995	3310	3996	3263	3050	7979	7777	7712	8629	5740	6977	7488	6694	8854	5610	6555	5642	236	362	283	431	331	210	222	165	221	235	103	300	222
1.43_503.46			[M+H]+	503.457	ESI pos	1.43	248	544	283	323	570	269	2565	2836	2209	2456	1672	2030	1668	1890	2007	2014	2030	2143	3021	2909	2156	2177	1551	2008	8762	3532	9086	8221	7726	11300	22845	27734	2531	3134	21652	1190	3344	4108	20541	4894	827	2909	32380
1.44_1252.94			[M+H]+	1252.94	ESI pos	1.436	2105	1470	1532	2250	1779	2501	2794	1957	3614	1510	1334	2295	2024	1206	1542	1630	2965	2379	3929	2885	2026	2186	2051	1709	1609	1642	1942	1534	1762	2508	1041	1288	2707	2584	995	2379	1182	1065	22694	32479	5369	1719	2293
1.44_635.49			[M+H]+	635.489	ESI pos	1.436	5100	3893	3499	5061	4029	5198	6740	3793	5807	4004	3173	5375	3849	3564	3148	3912	5887	6314	9429	7250	4460	4990	4851	3636	3448	4103	4762	3753	3636	5266	2412	3202	6294	5513	3885	5692	3304	3331	52207	68248	11479	3529	5477
1.45_371.32			[M+H]+	371.316	ESI pos	1.453	11207	9400	11075	6943	6824	7592	7506	7797	7538	7997	7443	6755	7238	9101	7261	24217	63915	7372	8813	16056	7613	12422	6672	6213	7333	6781	7059	6723	15809	7000	5980	6097	6559	6795	7285	8587	5163	6955	5493	7482	6422	6596	6774
1.45_393.30			[M+H]+	393.298	ESI pos	1.45	10014	8203	10352	5569	5938	6824	6277	6352	5896	6638	6414	4824	6702	7437	6935	21697	51583	7216	7126	11634	6659	9989	5824	5620	5839	5516	6368	5890	14387	6807	5026	5516	6414	6667	6205	6732	5029	7387	5123	6690	6114	6105	6611
1.45_622.44			[M+H]+	622.444	ESI pos	1.446	9095	8844	9488	10513	9564	8567	8262	7409	7810	8690	7428	7464	4971	4275	4857	5442	5088	5143	14682	14430	14918	14546	12147	15230	7540	7345	7506	6485	7805	6753	2323	4026	3567	2649	2411	2688	1540	1285	1380	3626	2172	3893	3818
1.46_664.51			[M+H]+	664.51	ESI pos	1.464	4989	3773	3567	5868	3838	5985	6569	4566	6276	3736	3025	5783	3423	4282	3518	4057	5654	6130	8836	8087	5016	5427	4806	4640	4238	4290	5806	3263	4056	5274	2071	3062	5766	5371	3645	5327	3327	3645	53692	74054	12899	3377	5282
1.47_467.41			[M+H]+	467.41	ESI pos	1.466	40264	36533	40967	40683	41623	42303	46899	43276	32036	49791	37330	41058	28738	27312	19744	36396	23049	20979	92225	72522	69469	57265	35737	73004	37792	32455	31374	25939	22545	29640	18423	32907	22906	19777	7724	23731	8551	10214	9210	8269	968	10730	28112
1.47_648.51			[M+H]+	648.513	ESI pos	1.467	5189	4855	5494	5480	5250	4925	4242	3354	3476	4437	3332	3277	2293	2226	1750	2347	2255	2209	11103	10201	9831	8931	8041	10080	2051	1951	1600	2105	1630	1816	1324	2547	1887	1693	1519	2307	290	356	441	484	308	381	1888
1.47_670.44			[M+H]+	670.442	ESI pos	1.47	5414	4388	5277	5786	4875	4166	3919	3469	3648	4150	3221	4377	2407	2535	2350	3218	2903	2959	9949	8672	8480	8480	7253	8759	3085	2041	2378	2555	2834	2085	1627	2987	2671	2142	1889	2828	598	630	947	635	146	533	2197
1.47_749.42			[M+H]+	749.423	ESI pos	1.466	7296	6422	7227	7600	8520	6985	8672	7728	6476	8498	6578	8579	5636	5320	3769	6773	4220	4430	14360	12482	10115	9857	6583	12059	6694	6205	6263	4619	4448	5832	3897	6450	4527	4906	2231	4572	1807	2678	1641	1864	124	2081	5258
1.47_771.40			[M+H]+	771.402	ESI pos	1.467	3891	3812	4189	4945	3866	4012	3939	4075	3296	4813	3449	3843	2968	3442	2069	3983	2497	2887	6667	6075	5803	4882	4310	6148	3679	3737	2974	2797	2750	2906	2653	3333	2904	2553	1346	3187	1499	1090	1187	1349	247	1453	3119
1.49_397.35			[M+H]+	397.346	ESI pos	1.492	8890	3505	4852	4256	4059	5563	4399	7991	3877	4462	7074	6283	3859	3520	3163	6104	5175	4386	8818	6247	5088	5721	4952	6321	3633	3299	2425	3073	3876	3520	2334	1446	3135	2384	3094	2293	1444	1286	1660	1471	544	1436	2625
1.49_493.42			[M+H]+	493.424	ESI pos	1.488	10071	8132	10313	11395	12183	10175	9357	9726	7105	10238	8701	9708	7614	8381	5949	8308	6569	6537	10762	8903	9834	9208	5750	9378	4811	4036	4006	4662	3454	3518	4251	6536	6023	4599	2235	4982	3016	2965	3317	2808	513	3303	5869
1.49_693.53			[M+H]+	693.531	ESI pos	1.493	5442	3000	4334	5047	3551	5695	6048	4253	5462	4281	2861	4079	3960	4365	3930	4302	6540	7763	9175	8627	4742	5835	4493	4060	4051	3901	4830	3002	3679	5236	2557	3183	6449	5460	3023	4971	2227	2538	50258	73820	11824	3513	4495
1.51_606.41			[M+H]+	606.413	ESI pos	1.509	4410	4139	4965	4491	3646	4029	4004	2548	4141	4744	3042	2611	2502	2092	1902	2881	2688	2404	5794	6153	5727	5845	5693	5886	3159	2455	2753	2212	2279	2949	1474	2843	2957	1786	1931	2641	2776	2467	3880	3248	793	2379	1845
1.52_517.47			[M+H]+	517.473	ESI pos	1.522	2027	1399	860	2071	1707	1416	3264	2945	2976	2785	2285	2024	2441	2281	2448	2928	2547	2386	3275	2931	3064	3148	3149	2583	3443	2526	3938	4260	3107	3640	9781	11921	2562	2207	9167	2005	4804	6528	12018	6087	1695	5474	12984
1.52_634.45			[M+H]+	634.446	ESI pos	1.518	9984	9717	11682	9236	8138	9270	7781	7156	7939	8293	6554	6834	6753	5857	4844	5878	6095	5671	13480	11030	13017	12944	11560	13157	1032	1268	1190	894	1191	1040	1989	2865	2959	2056	2338	2335	1054	1050	816	1080	1271	1223	2360
1.52_650.47			[M+H]+	650.466	ESI pos	1.518	9221	3306	3090	3690	2473	2704	2383	2862	2669	2799	5938	2383	1631	2252	1558	1927	1870	1813	4241	4007	15492	4268	13190	14543	1990	3973	2782	1766	2163	2351	1270	1726	2403	1440	1379	3979	639	965	724	590	676	737	1779
1.52_670.44			[M+H]+	670.442	ESI pos	1.523	5393	6199	6952	5158	4683	5741	4268	3785	4255	4363	2932	3422	2613	2750	2383	2774	3646	3458	8523	6792	7193	8584	7992	7438	3174	3286	4020	2644	2859	2946	1985	2777	2865	1989	2372	2384	1027	595	970	541	270	509	2394
1.52_722.55			[M+H]+	722.551	ESI pos	1.521	3921	4303	3497	4221	3001	5415	4808	3709	5961	2988	3046	4320	2855	3189	3203	2958	4991	5025	6707	5252	3936	4674	3958	2989	3498	3802	4283	3171	2930	4842	2257	2667	4515	5078	4170	5094	2978	2337	42353	57434	11925	2716	3666
1.52_854.54			[M+H]+	854.54	ESI pos	1.524	7125	7279	8281	5503	6166	10338	5458	5715	5416	5857	5020	4014	4810	4777	4399	3656	3902	4058	6781	4122	6234	8838	7809	6056	3058	3460	3893	3583	3184	4229	3527	5274	8162	8108	7772	6452	1482	1089	1748	1846	1110	1443	6956
1.53_519.44			[M+H]+	519.439	ESI pos	1.526	5800	4365	5758	5577	5667	6116	5903	5579	4132	5893	4916	5298	4966	4964	3950	4584	4378	4556	4155	3258	3879	3253	2652	3409	2321	1810	1859	2095	1468	1907	1503	1922	1666	1339	1140	1880	2032	1880	1715	2084	880	2447	1898
1.53_649.47			[M+H]+	649.466	ESI pos	1.526	10411	10279	12944	8876	8902	11685	8352	8056	9167	8592	6159	7078	5606	5569	4716	6343	6673	7161	13454	12106	13933	14748	13450	14137	6425	5846	6977	5860	6236	5693	3730	5991	5620	4395	4158	5565	1231	1173	1956	1839	1776	1624	5354
1.53_672.50			[M+H]+	672.505	ESI pos	1.531	2915	3111	2801	2657	2446	2666	4278	3284	4702	4868	3701	3462	3197	2603	3678	4244	7094	3681	3548	4975	3248	6802	3208	2585	2626	2430	2917	2143	2960	3256	1562	1664	3061	3343	2867	2708	2035	3112	2670	2531	16759	3480	5049
1.53_674.48			[M+H]+	674.476	ESI pos	1.526	13955	12512	15370	12495	12475	14495	10655	9395	9763	10583	8964	9024	7457	7786	6660	8542	8415	8320	15489	14640	14617	16357	15322	14889	9050	9388	9140	7177	7903	8757	1919	2662	2802	2158	2087	2853	2072	1675	1765	1884	989	2157	3165
1.53_746.53			[M+H]+	746.534	ESI pos	1.526	12588	12881	14496	12855	12376	14547	11041	10209	10836	11091	8796	8869	8764	8623	7973	10388	10304	10355	17655	14965	16148	18485	17340	17758	7185	6767	8273	7291	7529	6725	4990	7051	7808	5356	5837	5722	1291	1364	1547	1023	638	1656	5750
1.53_748.55			[M+H]+	748.549	ESI pos	1.527	4383	4218	4651	4018	3743	5022	3192	3021	3105	3610	2994	2610	2921	4581	2877	3647	4177	4153	7077	5480	6348	7455	6095	6516	3168	3331	4330	2913	3447	2724	3133	4326	5108	3523	4634	3605	902	557	1014	1306	690	1016	4354
1.53_752.51			[M+H]+	752.507	ESI pos	1.534	13602	11582	14756	11848	13692	18475	9616	9640	12499	10515	8347	8708	9027	9059	9097	7113	8635	8495	13471	8649	12047	15743	13023	15561	8311	8948	8853	10396	8356	10008	3520	5576	4277	4915	5106	4064	1554	1786	2108	2724	1331	1553	5594
1.53_774.56			[M+H]+	774.56	ESI pos	1.535	8679	7206	8594	8644	8301	8759	6102	5837	6546	6467	5465	5646	5139	5774	5210	6878	6077	6929	10455	8341	10087	11573	12094	10618	4527	3960	4442	3756	3874	3748	4451	7042	6960	5364	5685	5570	1372	1035	1632	1178	1437	1369	6861
1.53_775.57			[M+H]+	775.567	ESI pos	1.533	4230	4018	5679	4388	5242	4264	3034	3563	3532	3165	2659	2336	2655	2854	2887	3269	3027	3840	4711	4663	5351	6191	4949	5508	2358	2169	2274	2184	2107	1883	3537	4594	3631	3132	3449	2593	1124	903	1149	940	977	843	4052
1.54_366.32			[M+H]+	366.316	ESI pos	1.539	16013	8977	12386	14397	13268	11426	10647	13021	8939	11963	9635	8346	14994	12046	12518	14248	12044	13816	22828	17593	16519	23782	18338	22397	5670	5501	3499	4670	5931	4523	8426	6148	8884	9611	8174	7308	5482	4409	3854	2800	653	4204	7575
1.54_788.54			[M+H]+	788.544	ESI pos	1.54	25877	19706	26920	24323	25236	27719	17988	17039	20523	19362	15823	17345	14853	15597	13832	19156	17355	19474	23643	20553	25549	24863	27167	27103	7919	7744	6928	6731	6790	7541	1266	1471	2442	1825	1316	1461	714	804	1027	890	619	962	1548
1.54_800.50			[M+H]+	800.504	ESI pos	1.543	7708	5627	9006	5783	8465	14491	4368	4796	8596	4916	3961	5776	4540	4795	4099	4545	4986	6396	8430	4529	6555	8411	8486	11019	4549	5182	3952	5159	4063	4092	4234	7173	4448	5356	5577	4246	1113	1332	1467	1030	278	1073	5733
1.54_901.34			[M+H]+	901.345	ESI pos	1.544	66	0	97	74	93	70	5949	5924	6942	5651	2770	2051	3568	5944	5775	3709	4968	4525	3710	5599	2744	3190	3728	4565	3547	1805	7674	2057	2704	3236	3795	2639	3691	1894	6846	2856	4087	4118	3751	4055	1278	3952	5793
1.55_751.57			[M+H]+	751.572	ESI pos	1.548	3368	2861	3093	3337	3427	4371	4156	2721	4134	3169	2676	4116	3264	3654	2780	2838	3470	4364	6121	5497	3864	5291	3954	2849	3150	3884	3224	2859	3423	3639	1725	2184	5240	3336	2554	3327	2489	2431	34581	44378	8450	2250	2921
1.55_778.52			[M+H]+	778.523	ESI pos	1.547	58148	46889	68043	51669	64610	89005	38742	38157	62119	46239	32916	42076	38902	41493	35813	40313	41090	41900	70771	38566	65332	79086	71254	86070	29999	36548	27933	38483	31861	33343	32693	61876	38845	36566	35010	32983	6914	7563	8313	6266	2803	7384	44071
1.56_519.49			[M+H]+	519.488	ESI pos	1.561	2237	3652	2487	5373	4144	1508	3548	1519	4789	6150	2224	1907	3185	4001	3857	2635	2609	1433	2581	3674	4947	5298	2707	3188	2999	3414	5632	3721	4540	4971	6583	10872	6977	3171	5580	2150	3128	3097	9412	3592	1152	2500	9142
1.57_491.46			[M+H]+	491.456	ESI pos	1.575	1477	6654	4060	9381	4788	1400	5437	832	5243	8171	1609	1367	3060	5302	4952	1289	2102	751	1809	3868	4724	6580	2893	2925	1402	2344	3587	2244	1994	2541	1676	3541	4205	1629	1178	1814	1654	1769	1401	1708	939	866	2220
1.58_780.59			[M+H]+	780.593	ESI pos	1.576	3177	2277	2813	3028	2373	3562	3695	2847	4365	3148	2391	3704	2663	2550	2722	2664	4169	3998	5047	3968	2921	3792	2860	2558	2757	2668	2980	2363	2541	3187	1715	1867	3150	3877	2293	3128	1702	1852	30873	40485	7774	2198	3730
1.59_780.53			[M+H]+	780.525	ESI pos	1.592	5935	6116	5829	6838	7780	10980	3639	3644	7700	4160	3042	5626	4870	4060	3263	5110	5493	6010	8513	4273	8221	10131	5380	10702	2652	5093	3543	4868	2987	4275	2692	6403	5231	2693	4619	4187	1013	1040	1001	1199	739	732	6281
1.60_533.50			[M+H]+	533.504	ESI pos	1.602	2823	2200	2756	2481	1796	1034	3431	1754	3217	3933	3934	2375	2233	2831	2170	2707	3217	1564	2959	4874	3068	3612	2370	2424	2900	3320	3341	2892	3956	3380	5000	6352	4304	2317	5098	1674	3176	3302	8587	4201	944	3035	7379
1.60_809.61			[M+H]+	809.613	ESI pos	1.604	2365	2248	2751	2741	1914	3084	2988	2492	2872	2755	2037	2680	2557	2522	1721	1796	4306	3771	4842	3845	2839	3116	2076	2400	2222	2100	2881	2003	2604	2019	1629	1468	2883	3530	2007	2217	1797	1686	23729	29304	6728	1885	2241
1.62_368.33			[M+H]+	368.331	ESI pos	1.619	9928	5783	6569	8926	7193	6249	7740	9173	5489	8807	6690	5699	6489	5673	7381	6869	5599	6097	13101	9047	9084	11790	10295	11090	3816	3959	2345	3444	4804	3076	2396	2036	3062	3622	3409	2423	1529	1640	1187	1455	313	1390	2456
1.62_531.49			[M+H]+	531.489	ESI pos	1.616	909	650	748	406	807	374	2136	2309	2011	2308	2068	1739	1915	1872	1863	1803	1699	1867	2602	1399	2356	2869	1612	1923	3843	3041	3876	4609	3887	5158	13486	13841	1734	1986	11872	1018	3986	5889	14895	6148	1278	4105	18333
1.63_519.49			[M+H]+	519.488	ESI pos	1.634	1234	1682	1472	2774	1354	709	4708	4870	4300	4551	2500	3010	2699	3942	3608	3262	3204	3010	3766	4017	4536	4202	3074	4249	5241	3838	3910	2635	5698	4981	9976	12456	8421	5425	8776	2511	10277	14801	19102	16609	1939	9497	15002
1.63_764.54			[M+H]+	764.541	ESI pos	1.633	4596	4453	4779	4705	5370	4545	3881	3592	3655	4146	3113	3435	2357	2570	2952	2622	1949	3227	8418	7808	7960	8138	7900	8689	3312	3010	2989	2714	3613	2504	1049	1272	1572	1305	1175	1268	814	923	1111	794	206	789	802
1.65_650.53			[M+H]+	650.529	ESI pos	1.647	5775	5134	6423	6022	6278	6029	4152	4219	4346	5202	4060	4335	2928	2873	2416	3272	2888	3224	12943	11318	11840	11329	10127	11075	4661	4499	4513	4080	4521	3689	1796	2404	1880	1682	1834	2273	845	632	779	766	519	558	3476
1.66_1351.98			[M+H]+	1351.98	ESI pos	1.664	10260	7265	8559	8682	9339	7942	4277	3958	3973	8157	3592	3697	1416	1384	1251	2818	2040	1983	15880	17186	16140	14337	12567	15475	2234	1611	1764	1519	2089	1113	75	220	222	0	67	162	0	0	0	0	0	0	209
1.66_184.07			[M+H]+	184.073	ESI pos	1.663	21554	19574	21612	23117	21048	19382	14714	15709	14657	21024	13855	15508	10334	10767	11224	12799	11506	13250	32164	30516	29098	31352	24403	30991	12787	10274	10486	9437	11486	8593	3000	5928	4667	3518	3540	3542	1244	1076	980	1037	156	860	5406
1.66_495.44			[M+H]+	495.442	ESI pos	1.66	63382	56785	65182	65625	66161	63259	65460	58100	46664	77491	56131	58683	46499	44180	35712	55531	38541	41625	108619	97608	97337	91793	59331	95085	60873	50513	48947	45508	43102	40817	28189	47650	38263	29641	14228	31427	22641	24275	20767	19958	1785	21674	31532
1.66_677.63			[M+H]+	677.627	ESI pos	1.662	10181	8117	7108	9776	8370	5900	5352	5136	3785	7957	4677	5851	117	1459	76	1664	3003	88	7771	13987	13158	10249	12009	14029	3920	1313	0	163	67	403	498	281	414	451	363	344	161	64	274	61	107	295	270
1.66_698.47			[M+H]+	698.474	ESI pos	1.664	43302	36942	42484	42286	40276	37811	28592	28489	26999	38754	24963	26333	17900	19457	17984	22702	20193	21915	62397	62265	57774	60527	51218	60102	20567	18499	19704	17730	18832	15144	5560	8691	9012	6077	4879	5378	1464	1658	1507	1364	488	1526	7961
1.66_777.45			[M+H]+	777.453	ESI pos	1.66	10364	8478	9551	10264	9125	9820	9931	9605	7068	11773	9495	9781	8282	8663	6141	8295	7261	6586	14347	12983	12731	12536	8913	13508	9532	8724	8302	8042	8188	7456	5519	8819	7102	5150	2789	6584	4430	4860	4086	3953	478	4314	5939
1.66_778.46			[M+H]+	778.457	ESI pos	1.656	5234	4275	5035	4779	4128	5556	4846	3434	3561	5062	4071	5232	3587	3729	3609	4644	3588	3569	6886	5977	5563	5877	3922	5770	4036	4438	4575	3395	3562	3330	2571	3796	4430	2399	1758	2840	2372	2102	2256	1873	347	2082	3588
1.66_790.56			[M+H]+	790.559	ESI pos	1.655	104990	91424	107933	110674	97154	101538	71695	65292	71149	89117	67722	70855	41531	48204	40267	57116	50018	50683	192867	183511	177565	176900	165013	185371	40821	35111	34762	34594	37119	29702	17557	31230	26862	18712	18564	19684	3927	5400	4371	3783	1039	3235	14970
1.66_799.43			[M+H]+	799.435	ESI pos	1.661	3869	3488	3997	4429	4532	3716	3745	3638	3975	5403	3608	3763	4780	3640	3221	4257	3148	3232	5272	5285	4847	4565	3249	4575	4126	3843	4519	4489	3998	3362	3038	4311	3332	3168	1743	3100	2530	3072	2844	2860	325	2304	3624
1.66_812.54			[M+H]+	812.541	ESI pos	1.656	7520	6273	8503	7905	6863	7275	4863	4874	4653	6506	4257	5124	3212	3086	2573	4245	2900	3504	15817	14245	13446	13895	12819	14396	2767	2887	2823	2366	2279	1930	1345	2265	1942	1450	1571	1627	365	428	348	357	44	246	1329
1.67_676.55			[M+H]+	676.545	ESI pos	1.665	45047	43244	47342	47213	46151	44273	34423	34001	34472	39449	33793	33369	23167	25876	24115	31259	27490	28392	61687	59946	59803	60770	53242	59936	27502	24659	26666	23629	26425	20505	5674	11101	10229	6436	5665	7478	927	1484	1204	714	540	1348	11248
1.67_678.50			[M+H]+	678.497	ESI pos	1.666	84214	76104	88715	86952	79387	81251	60128	57686	60764	79546	57346	59646	40144	42325	39571	50944	45171	48780	121092	119695	116609	115625	100623	115892	45210	38688	43270	37605	42388	33147	10124	18750	16756	12930	10662	13822	2881	3361	2856	2571	1105	2254	19484
1.68_393.32			[M+H]+	393.315	ESI pos	1.682	3968	4306	3680	3706	4238	4586	3211	2789	3314	3492	2697	3193	3682	3798	2996	3091	3463	3022	5533	5896	6514	5445	5541	5578	2233	2097	2599	2184	2412	2006	2456	4208	3155	3260	2467	3568	1761	2161	1890	1630	783	1761	3918
1.69_521.46			[M+H]+	521.457	ESI pos	1.69	49592	45440	50813	48028	53128	49075	52379	47632	39305	60462	42159	45815	39188	33220	31214	43366	31568	31125	54081	47230	52000	43724	31097	49748	24166	19232	18240	18774	17460	16785	10245	16388	13190	10588	5231	11618	15210	15113	14898	13900	1940	13783	12583
1.69_608.43			[M+H]+	608.429	ESI pos	1.687	7731	6652	7817	8579	7801	7005	7029	5561	6656	7340	5561	5189	4622	4606	4251	5385	5591	4975	12546	11610	14495	12595	11881	13515	6849	6569	5667	6570	6578	4938	2913	4263	4109	3999	3221	3146	3114	3396	3164	2610	820	2857	2763
1.69_636.46			[M+H]+	636.46	ESI pos	1.687	6400	5936	6666	5891	6833	5751	6483	5925	4935	6984	4992	4631	2979	3483	2755	4646	3522	3598	10137	9270	11003	10062	8486	10247	1297	918	885	913	1104	992	2010	3082	1974	1651	1628	2357	1073	1133	1109	874	307	959	2048
1.69_776.55			[M+H]+	776.545	ESI pos	1.685	10705	8825	12022	10244	10606	10542	8403	7993	7987	9697	7333	6729	6252	5929	5003	7622	5333	5725	14761	12919	15794	13341	12483	15237	261	300	361	237	251	266	115	685	719	468	288	489	243	107	160	184	186	249	350
1.69_803.47			[M+H]+	803.468	ESI pos	1.691	8059	6982	7507	7712	8958	7446	8235	8376	6473	8170	6933	6566	6258	5549	5316	7252	5367	5257	8014	6424	6671	6843	4766	7944	4354	3880	3899	3465	3224	3087	2084	3346	2947	2247	1383	2445	2973	3198	3142	2977	592	2941	2477
1.70_662.48			[M+H]+	662.476	ESI pos	1.704	29512	28283	33208	30218	30027	27953	25552	24608	22510	32651	22282	23430	16394	15079	14127	20749	14670	17755	41669	35930	40367	37021	28255	41416	468	664	399	503	655	433	2894	6027	4157	3162	2363	3309	102	835	258	286	358	634	2825
1.71_493.42			[M+H]+	493.425	ESI pos	1.705	7369	6854	7263	7045	7464	6671	6963	5460	5729	7677	5568	5777	4225	5080	4896	5662	4729	5009	10015	8412	10122	9014	7240	9941	2751	2289	1588	1674	2184	1802	2034	2755	1822	2430	1617	1739	1972	1862	2102	1919	623	1244	1865
1.71_547.47			[M+H]+	547.472	ESI pos	1.714	68977	60858	75343	73137	83938	61645	62972	60943	53778	67601	56690	58059	48358	54898	39606	55489	44607	43422	72483	68687	67384	62333	42785	64520	27326	20018	19719	20938	19889	17676	34800	55295	42074	32958	19528	37764	18396	18833	18464	16251	1818	17023	38346
1.71_634.44			[M+H]+	634.443	ESI pos	1.706	13816	12875	15027	14053	14149	12760	12137	10211	12246	13735	10560	10343	9368	9200	8990	11273	9752	10008	19051	19523	20717	19619	18327	19327	8795	7866	7832	7778	8137	7530	4224	7548	8058	6001	6137	5107	6443	7253	7646	6329	1381	5522	4937
1.71_807.50			[M+H]+	807.501	ESI pos	1.714	10179	8705	10281	10938	11646	9436	8253	9051	7662	9404	7431	8301	6554	7661	5251	8792	6457	6235	10443	10327	9684	8271	6682	8819	4101	3134	3856	4004	3337	2768	5402	8123	6159	5942	3641	5319	2814	2817	3029	2580	369	2569	5804
1.72_452.52			[M+H]+	452.519	ESI pos	1.724	3335	4100	2217	3406	2841	4912	3324	2237	4115	3008	2702	2981	1852	2315	1980	2106	3629	4598	5106	3134	7136	3464	3076	2941	3048	2703	3756	2489	3996	3632	2027	3129	1758	2310	1820	2079	1689	1388	2031	2229	2938	1515	2338
1.72_808.50			[M+H]+	808.505	ESI pos	1.716	4598	4331	4877	5296	5956	4485	4172	4439	3495	5063	4173	5035	3470	3882	3020	3951	3465	3318	4933	5242	4392	4112	3564	4694	1992	1983	1872	1750	1842	1399	2651	4467	3069	2529	1881	2788	1596	1550	1780	1757	208	1585	3188
1.72_816.57			[M+H]+	816.573	ESI pos	1.716	8681	6621	9058	8257	8697	7490	6303	5597	5725	6975	5228	4914	4304	4161	3639	4772	4736	3987	10467	9812	11056	9931	9792	11721	3373	2493	2452	2541	2788	1902	557	710	479	508	501	692	288	297	217	277	576	200	645
1.72_829.48			[M+H]+	829.484	ESI pos	1.715	11548	9667	11956	11231	13110	9499	9978	10642	8076	10910	9334	9714	7943	8999	6890	9260	7558	7974	11186	9748	10376	9285	6817	10015	4682	4498	4131	4597	4254	3588	7161	9964	8156	6587	4158	6959	4405	3977	4705	3503	342	3299	7582
1.72_851.46			[M+H]+	851.464	ESI pos	1.716	4519	4192	4622	4532	5265	4012	4255	4350	3871	3827	4130	3720	4323	3762	3344	4186	3121	3642	4604	4083	4085	3735	3063	3994	2727	2103	2043	2583	1911	2239	4594	4879	4032	3246	2280	3804	2427	2378	2163	1959	343	1853	3741
1.72_869.37			[M+H]+	869.374	ESI pos	1.722	0	0	0	105	0	0	6673	16318	9723	14161	7256	2041	4524	24068	16048	5555	12608	5922	5113	23760	4087	8404	12686	10829	4368	1252	18024	2430	4434	5983	4053	3145	1935	2009	9702	4129	10434	11854	6490	6370	280	9395	14396
1.72_913.41			[M+H]+	913.41	ESI pos	1.722	0	0	0	102	108	144	3289	9070	6277	7562	4265	1199	3148	14139	10105	3408	6930	4834	2218	9763	2277	3780	6482	4432	3364	906	12178	1634	3024	4351	2799	1985	1350	1230	5486	2179	6430	6708	4550	3509	0	5375	7550
1.72_970.49			[M+H]+	970.495	ESI pos	1.724	0	82	0	0	0	0	3855	8468	5113	6937	4169	1529	3146	14348	10405	3386	8234	4111	2531	10312	2184	4160	6166	4239	3359	1049	15128	2177	3442	5652	3961	2728	1544	1956	10565	3297	10781	12143	7024	6777	394	9490	12489
1.73_395.33			[M+H]+	395.33	ESI pos	1.725	4956	8273	8371	12669	11334	8872	8844	2935	5433	9309	3555	3651	8658	7426	8988	3590	4600	4484	7861	5972	8484	10174	8695	9213	2733	3198	2202	3619	3202	3667	4137	3346	5917	6392	3266	4040	1901	2233	2067	1990	954	2023	3406
1.74_414.43			[M+H]+	414.431	ESI pos	1.738	3372	3740	3444	2484	4148	3828	2897	3379	2457	2661	1790	10860	2078	2892	2150	1991	3196	2894	4339	2275	3073	3410	2394	3189	6021	4374	3309	2869	2504	3722	2564	3603	2520	2237	3033	2866	1489	1483	2019	2573	1695	5503	2118
1.74_688.49			[M+H]+	688.492	ESI pos	1.738	17087	15922	19697	17967	19363	15842	13693	13164	12979	16407	13763	11743	10427	11267	8599	11840	10495	10779	17892	15470	19816	16739	15218	19451	715	498	575	560	322	273	791	1148	1305	1512	923	1023	368	98	327	402	107	333	983
1.74_781.54			[M+H]+	781.541	ESI pos	1.743	4465	3726	3837	3246	4272	5104	3777	2755	3150	4050	2287	2952	3304	2671	2258	2867	2690	2173	5693	4156	6174	6353	4911	6385	3019	3125	2937	3068	3278	3633	2494	5904	4307	4426	3602	3466	789	1002	1044	1066	483	797	6275
1.75_377.32			[M+H]+	377.321	ESI pos	1.748	5016	8820	7011	7638	8709	6898	6018	2953	8279	6516	3617	4796	5754	4965	5735	3482	4278	5569	8347	12557	18148	10719	10777	12699	2674	2540	4825	2634	3237	2249	5911	9874	5779	4218	3719	6380	1880	2642	1999	2641	1302	1516	7130
1.75_547.52			[M+H]+	547.519	ESI pos	1.751	5415	26203	15238	46360	26915	3963	26164	3703	23547	38395	4763	5023	15563	22426	21142	4542	7274	2448	7644	15899	31223	32403	13327	17456	5426	9557	25670	10393	7460	11851	9787	34726	20367	6200	3848	3807	6118	5646	8536	8882	2079	3053	12395
1.75_623.58			[M+H]+	623.584	ESI pos	1.752	1841	6491	3420	9703	6109	1018	6456	466	6310	9764	1581	1557	4009	5840	5583	1186	1788	624	1911	4171	6876	7212	2702	4040	1806	2719	6405	2817	2649	3605	2485	8291	5586	1339	832	1562	1596	1444	1417	2551	784	887	2170
1.75_660.46			[M+H]+	660.46	ESI pos	1.745	4036	3525	5013	4493	4038	3718	3912	2951	3452	4212	3021	2079	2636	3528	2629	4000	4402	3622	5142	4739	4973	4647	5569	4960	2927	2243	3058	2817	3795	2611	908	1846	1946	1245	1214	1243	5929	7720	7047	6095	1143	4833	903
1.75_680.67			[M+H]+	680.665	ESI pos	1.752	1539	6820	3896	11704	6931	1595	7825	304	6380	10297	1417	1981	4707	7388	6053	1254	2130	656	2137	4406	7798	7614	3200	4259	1445	2803	7524	2953	2540	3596	2560	10002	6047	1862	511	1420	1977	1234	1766	2617	957	735	2296
1.75_806.55			[M+H]+	806.554	ESI pos	1.752	16919	15037	19217	17994	16515	18870	13122	12872	16062	14492	14634	14208	11043	13866	16118	10797	11289	10670	20767	14908	22752	22618	20171	27460	9505	8363	8168	10359	10685	9291	15894	33338	16556	14682	13562	12815	2641	2710	2985	2788	1433	2039	18454
1.76_392.33			[M+H]+	392.332	ESI pos	1.765	21148	14171	16544	17832	12598	13194	15969	18215	11548	14920	11722	10324	17398	13174	17155	13307	16877	18259	20684	18714	14192	21413	12223	18113	8667	9769	8285	12007	15383	8271	11784	19486	14757	20490	24640	12955	11850	12679	9068	10500	4098	13611	13729
1.76_537.31			[M+H]+	537.312	ESI pos	1.758	3148	1584	1595	2557	1519	2181	1574	2158	1749	2345	1734	1964	2481	2665	1441	2706	2451	1955	2668	2615	3862	4642	2596	2413	2086	1360	2640	1772	1474	1799	3961	3606	6000	5197	4490	4574	4283	3931	3922	4567	1123	4918	10877
1.76_638.43			[M+H]+	638.432	ESI pos	1.759	1673	1089	1118	1906	1090	1343	1393	1713	1780	1613	901	1126	2401	1859	1153	2573	1438	1736	2597	1973	1935	2761	1198	1758	1132	1347	2486	1659	1600	1113	3208	4003	4589	3948	3660	3370	3945	3456	3288	3623	1124	4493	9698
1.76_728.52			[M+H]+	728.524	ESI pos	1.764	8047	7480	8480	8119	8177	7343	6852	6141	6737	7560	6292	5520	4219	5135	5219	5779	4977	5534	9148	9173	9143	8186	7490	9090	4966	4603	5194	4925	5448	5266	2329	3312	2408	3042	2167	2424	1030	1057	1498	1463	451	921	2794
1.76_732.48			[M+H]+	732.482	ESI pos	1.757	15733	16255	15981	14796	17325	18048	17010	14543	13998	17419	17348	13447	14909	11899	10321	11449	11212	9293	28154	22169	33657	24009	19738	29562	7542	8870	7411	7752	6498	8499	7889	13524	13543	9030	5421	11240	877	1386	1156	1413	282	1012	14168
1.76_807.56			[M+H]+	807.557	ESI pos	1.763	7879	7878	9434	7711	9267	10046	6852	6294	8817	6827	6173	6358	6027	6433	5707	5168	5645	5456	11489	7777	11830	11803	9976	12385	4445	4675	4868	5646	7524	4264	7653	16124	8617	7160	6541	8817	1835	1691	1848	1236	986	1127	9768
1.77_780.54			[M+H]+	780.539	ESI pos	1.769	9533	7796	9427	7725	8510	10407	6215	6785	7392	7631	5757	5762	6462	6649	6124	5540	5313	6133	13622	10475	13254	12489	11697	13928	6185	6276	6598	7522	7262	7624	6341	12774	9691	7602	7393	7030	1565	1832	1955	2151	866	1468	13490
1.78_447.35			[M+H]+	447.346	ESI pos	1.78	5204	5710	8996	6110	5763	6166	6344	6128	4501	5613	4123	5807	5611	5353	6507	33373	6509	5107	7847	6465	7517	6594	4171	5457	5142	5735	5207	5208	4935	5552	4460	7016	8491	5427	6041	14117	4604	4213	4627	4875	26446	5429	6433
1.78_690.51			[M+H]+	690.508	ESI pos	1.783	9517	8294	8987	9831	9487	8384	7475	6991	7427	8930	6326	6835	5661	5291	5736	6484	5506	6541	8867	7324	8141	8376	6898	8259	5094	4024	5146	4418	4634	4270	1470	2396	1582	1786	1609	2030	1400	1451	1649	1339	364	1294	1990
1.81_806.56			[M+H]+	806.556	ESI pos	1.806	19948	17756	23235	19643	22285	24365	15206	14971	20241	17672	14634	14208	13677	13866	14015	13464	14297	12339	24753	19453	27896	29099	25185	32280	8370	9151	9304	11947	10685	10028	15894	46912	22609	17933	16353	18100	2904	3012	3115	2788	1474	2575	23163
1.82_1138.76			[M+H]+	1138.76	ESI pos	1.821	7218	5896	5410	5814	5830	5663	5307	4799	5878	5229	5018	4516	4763	4955	5670	6008	7527	6639	6848	6658	6210	5591	4992	6052	4773	4328	4517	4376	4568	4366	3614	4177	5893	5198	5470	5931	4323	3950	3658	4255	1515	4649	5766
1.82_535.47			[M+H]+	535.473	ESI pos	1.818	10990	10260	12183	11175	10996	10827	11669	9580	8961	11709	9653	8966	8124	8446	7038	10416	7473	7925	11387	9103	10230	9021	6618	10582	6108	5789	4949	5124	4684	5134	3699	6251	4772	3889	3702	4521	4518	4634	4182	3781	786	4047	4561
1.82_548.47			[M+H]+	548.469	ESI pos	1.82	5390	3581	4495	4495	3957	3614	3214	3795	3284	4837	2891	3008	2581	3374	2604	3701	2291	3158	6676	5941	5142	4682	3683	6116	2198	1842	1868	2209	2370	2044	2340	4112	2611	2597	2333	2809	1518	1250	1662	1406	3446	1311	3717
1.82_573.49			[M+H]+	573.488	ESI pos	1.825	5468	4835	5294	6198	6745	5104	4869	4459	4919	5396	4035	3768	3303	3116	2889	3793	3284	3229	6566	6298	6630	5459	4105	6144	4779	4062	4530	4193	4532	3732	1185	1820	1617	1629	1261	1227	547	658	924	517	288	627	1307
1.82_738.49			[M+H]+	738.492	ESI pos	1.824	8542	7508	8398	7130	7616	9456	6273	4524	7319	6858	4161	4354	6241	5743	5698	6359	5084	5863	9383	8182	10652	10417	9904	12520	5210	5034	5953	5605	6204	5118	3883	9622	6750	5600	4691	4363	5169	4749	5915	5352	750	2843	4975
1.83_377.32			[M+H]+	377.321	ESI pos	1.83	3291	3922	3132	3572	3329	3405	3690	2499	3671	3310	3814	2823	4110	3728	3664	2831	3553	3642	2961	3415	4290	4393	4384	3761	2844	2686	3564	2684	2460	3837	3460	4487	4806	4827	4871	4815	3772	3812	3811	4140	1369	3819	4543
1.83_379.34			[M+H]+	379.337	ESI pos	1.834	81160	85301	81995	85957	81247	78576	79941	70063	85747	77577	69622	72378	80742	77828	80709	76791	77232	81395	79674	84762	91471	84207	83451	93060	66492	64781	75075	67397	70187	68942	76797	88744	87943	80902	73980	84200	67348	63632	65010	63361	5601	60496	86991
1.83_397.35			[M+H]+	397.346	ESI pos	1.831	13345	15634	16906	17906	16883	16932	16674	11366	14919	16253	11942	11135	13819	13837	14924	14226	12637	13960	17010	15683	15377	16943	14084	16549	10839	10706	10914	10110	11456	10566	13247	14561	14132	15170	12974	13840	11588	10445	11431	9729	1791	10224	14359
1.83_547.47			[M+H]+	547.472	ESI pos	1.829	11250	8864	10300	11490	11234	8605	7764	9511	7053	11602	6210	7826	4958	5739	5038	8526	4972	7817	15369	14488	11753	10302	7364	13714	5124	3436	4137	3465	4807	2827	5426	10853	7075	5777	2882	5348	2246	2089	2581	1738	492	2043	5673
1.83_676.49			[M+H]+	676.49	ESI pos	1.833	8434	7573	8811	10011	8890	7889	7535	7028	7147	9402	6296	6475	5728	4725	5516	7498	5404	6370	12564	13770	11947	11251	10670	13157	3860	2979	3702	3313	3889	2952	1872	3591	4875	3631	2248	2385	1502	1374	1423	1790	105	1260	3172
1.83_728.52			[M+H]+	728.521	ESI pos	1.826	9400	9408	9934	9619	9677	9335	8461	6026	8659	9720	8178	5834	6687	5511	6190	6613	6475	5801	10807	11651	11512	10482	10532	11295	5440	5745	8085	5309	5644	6040	2271	2618	4565	3287	2561	3855	1738	1752	1562	2226	866	1797	3209
1.83_732.48			[M+H]+	732.48	ESI pos	1.828	34617	24887	32336	32648	33076	20774	20347	23322	20122	34473	13099	19898	11664	11306	12297	22602	11331	23422	55108	44225	32630	27278	16105	40426	12108	6745	5927	8071	13764	6606	16152	33687	15324	12402	7234	12900	2387	2375	1907	1114	79	1684	15975
1.83_764.51			[M+H]+	764.508	ESI pos	1.831	16317	13895	18171	14900	14940	17354	9350	7651	13154	13272	8531	7147	8764	11637	10118	10690	9334	9195	16885	12967	20314	20856	19434	26559	8447	7977	9169	11555	10983	8550	8924	24332	11865	10314	7004	9060	7624	7884	8499	8197	651	4950	10587
1.83_778.53			[M+H]+	778.527	ESI pos	1.83	10137	8345	10019	9696	9543	9710	6858	5762	8715	8066	5110	4913	8415	5859	6218	6413	6381	5744	9667	9556	10533	9860	8998	11851	2077	1152	1028	2697	2289	2088	1005	2200	1674	1189	820	1073	192	233	492	313	170	214	1105
1.83_778.60			[M+H]+	778.596	ESI pos	1.831	1277	1112	1290	1189	1242	1304	1022	959	845	1355	802	839	914	651	543	906	1126	757	1874	1359	1451	1827	1942	1540	535	700	530	457	637	681	2577	5326	5200	2942	2878	3415	378	502	613	432	130	302	3403
1.83_792.58			[M+H]+	792.576	ESI pos	1.832	98403	90197	101927	107585	101037	94961	78183	54941	80203	94282	70124	50978	39611	36271	38683	51473	42163	47165	228263	215245	208302	184678	176878	215859	52140	47590	48973	44855	52241	44857	28266	65626	57129	38093	33577	39326	8865	7817	8398	7436	925	5703	29068
1.83_794.57			[M+H]+	794.571	ESI pos	1.834	14112	7146	6531	9941	9127	11924	7273	3462	8533	9401	8742	4684	3204	4158	5233	3688	3439	3969	13804	16247	26834	17257	14606	17786	5611	1283	7298	4630	4583	6052	4160	8657	4308	2450	4757	4748	1057	1716	1294	549	462	1164	2627
1.84_393.31			[M+H]+	393.315	ESI pos	1.842	4681	4213	4920	4502	4183	3985	3273	2409	4621	4322	3177	2400	3531	3268	3065	3536	3453	3923	6282	5036	5501	6001	4591	5067	2580	2249	3123	2349	2415	2061	2678	5027	3745	4017	2710	3363	2191	2206	1959	2410	404	2472	4132
1.84_674.47			[M+H]+	674.475	ESI pos	1.844	6777	8509	8183	8227	8739	6509	6157	4067	6952	8598	5961	3853	5102	5326	6185	6412	5945	5555	6676	6850	7811	7324	6532	8400	4629	4491	4915	4433	5085	4664	2678	3030	2798	2848	2032	2136	7629	9059	7924	7223	680	6094	2154
1.84_702.51			[M+H]+	702.507	ESI pos	1.838	22420	21289	24906	24423	25021	21732	18793	14484	19163	23068	16811	13455	14063	13446	13894	17428	15295	17313	20435	20452	20581	18502	16609	20894	4016	2859	4110	3750	3459	3668	2813	4245	3548	3633	2952	2792	1743	1302	2103	1947	307	1557	3073
1.84_740.52			[M+H]+	740.523	ESI pos	1.842	11056	9896	11705	11911	11293	10661	11466	7866	12713	13578	9855	6924	6064	6718	6884	8152	6957	7807	12421	11648	12318	12878	11429	13697	886	516	761	600	777	568	601	1141	780	781	724	673	276	235	293	396	83	299	736
1.84_788.52			[M+H]+	788.524	ESI pos	1.838	8269	7897	9401	10280	9674	9722	8072	5856	8708	10025	7754	5932	4490	4890	4781	5481	4653	5418	10846	11545	13102	10828	10260	12303	5450	5822	6376	5236	6130	5466	75	432	159	251	343	114	93	78	224	69	87	206	285
1.84_810.51			[M+H]+	810.513	ESI pos	1.836	3164	4031	3957	3480	3771	4817	3103	2162	3639	3135	2455	2619	2586	4770	3525	2027	2740	2395	4210	3222	6555	5134	3937	5924	2780	2449	3083	3032	2561	3770	2240	4132	4447	2564	2597	3413	533	655	572	648	59	530	3384
1.85_540.50			[M+H]+	540.503	ESI pos	1.85	123750	124292	131577	132531	128488	118599	117439	91316	123289	125643	103380	89644	115354	112800	112039	117204	115090	111619	135813	126949	141051	133432	119987	134919	93773	87062	96319	92510	96159	91373	113605	138701	134394	131308	112459	119319	96306	97503	90804	89500	24635	93317	139242
1.85_547.52			[M+H]+	547.52	ESI pos	1.849	1283	1516	1356	1592	1987	1702	3030	3592	4522	4173	1986	2644	3135	2769	4205	3125	3451	1957	3159	3432	3584	3168	2749	3176	2660	2675	2200	2244	3444	2973	6927	7867	4196	3873	4768	2819	8473	12803	11503	17607	1967	6304	7636
1.85_818.59			[M+H]+	818.592	ESI pos	1.848	70668	62640	71609	72186	75919	64438	48026	38735	52287	64838	43854	37282	31115	31000	29840	39853	31415	35633	136081	129592	135750	122235	114691	137573	29331	23218	25983	22502	28531	22585	20671	39954	35207	28423	21320	24208	4935	5966	6043	4799	633	4123	18405
1.86_540.55			[M+H]+	540.553	ESI pos	1.856	6330	6109	6660	6602	6512	5723	6172	4243	5989	6059	5113	4120	5783	5416	5425	5867	5833	5300	6805	6289	7389	6575	6136	6769	4551	4184	4657	4199	4239	4084	5618	7304	6893	6857	5466	5924	4341	4584	4310	3983	1105	4204	6922
1.86_778.56			[M+H]+	778.559	ESI pos	1.862	5683	6495	6450	7026	5984	4584	5649	4793	6328	6620	5146	4348	3430	3475	2890	5161	4128	4110	9361	9077	11472	9616	9904	11191	1330	604	1421	1526	617	678	443	912	1004	365	245	487	514	322	434	260	220	377	811
1.87_523.47			[M+H]+	523.472	ESI pos	1.872	35951	33557	38561	42833	41111	37900	44556	21487	30842	50936	30874	23756	32239	26847	22207	34510	25238	27592	68396	67784	79070	63622	53575	73641	33890	27196	26813	25021	23962	21938	19240	39526	28760	22031	12505	22916	15398	16978	13651	12949	1339	12337	21721
1.87_711.75			[M+H]+	711.753	ESI pos	1.871	4144	5909	6345	7599	6473	5818	6800	4267	5624	6973	5521	3848	5855	5781	5163	4362	5110	5479	5531	7768	6838	6417	6794	7821	4797	2228	4323	2345	5420	2756	1729	6156	5541	3153	1495	3060	1344	1358	0	1278	229	170	4334
1.87_805.48			[M+H]+	805.484	ESI pos	1.874	3273	3088	3874	3779	4455	3559	3977	3193	3145	4409	2622	2893	3090	3116	2478	2943	2812	2501	4427	5312	5849	4635	3688	5281	3565	3266	3165	2669	3210	2695	2202	4643	3033	2281	2022	2763	2237	2335	1720	2106	478	2299	2940
1.88_125.00			[M+H]+	124.999	ESI pos	1.875	23718	24144	24223	26092	25716	21980	22842	21186	21705	25171	21271	18781	18111	18432	17953	18932	19243	19388	29038	29035	28936	28940	25456	30695	15409	15095	15446	14252	16938	14201	13561	21255	17794	17008	13720	16230	4898	5102	5151	4168	1113	3681	17239
1.88_1382.02			[M+H]+	1382.02	ESI pos	1.879	6868	7352	7802	7314	9211	7878	5434	4403	5129	7628	4351	4545	4169	4031	3612	5350	4417	4961	11349	13899	12939	10776	10107	11381	5502	5054	5011	4817	6057	4632	570	1999	1409	666	682	1011	166	72	0	0	88	0	3085
1.88_1414.13			[M+H]+	1414.13	ESI pos	1.881	7453	8273	7707	7948	9056	7324	8035	5640	7410	8733	6261	6451	5979	6041	5764	7195	6271	6004	8643	9272	8298	7612	7173	7765	6205	5283	6066	5040	6512	6024	1770	3220	2795	1965	1855	2997	919	921	811	886	0	578	3207
1.88_516.43			[M+H]+	516.425	ESI pos	1.88	3894	2955	2575	3302	5346	4501	6560	2949	3472	3771	3221	16987	4596	2691	3169	7869	4720	2889	2406	3288	1598	2647	2621	2873	2989	3027	2743	2946	4110	3593	1932	1618	2806	2948	3685	3072	2605	4390	5172	2252	8005	2374	4870
1.88_726.50			[M+H]+	726.505	ESI pos	1.883	66565	65907	67681	68275	68296	64020	63065	55856	66758	67942	52969	55370	47609	49385	45645	56928	50910	53784	65668	72056	68307	66429	63495	70025	53231	47367	50705	47646	54500	48292	18905	29093	23040	19891	19393	23134	9067	9021	10349	7455	1534	7620	27892
1.89_1408.04			[M+H]+	1408.04	ESI pos	1.888	36951	35087	38054	38853	41891	35615	30370	22642	30900	35101	24055	25090	18220	19631	18176	25809	20637	21861	45981	45295	43453	40321	39022	43384	22183	17235	19206	16693	20969	16467	3406	7234	5822	3855	4579	4655	650	712	805	571	0	493	9066
1.89_704.58			[M+H]+	704.578	ESI pos	1.892	44480	26809	37640	32898	39119	34036	40051	31848	39063	32957	32579	32525	45244	61031	41512	47973	60023	30467	26714	30320	39110	42952	42303	11318	59240	57554	60522	58331	61281	59377	25372	41432	35873	29425	28787	32627	11242	11952	12716	10159	1320	8701	38639
1.89_705.58			[M+H]+	705.58	ESI pos	1.888	43044	43245	46284	47228	45747	47524	41885	36662	39780	42791	36094	35009	34210	32377	32229	36583	35999	36182	47993	49549	52351	44916	44930	47285	33857	31380	32870	29901	32790	31914	12051	19926	18087	14124	13655	16018	4681	4004	5483	3387	718	3210	20963
1.89_705.66			[M+H]+	705.66	ESI pos	1.889	5178	4223	9351	5395	2753	6002	8791	6523	8464	7241	6428	11355	10644	15250	9618	7991	11562	6048	2538	5090	9695	6031	6974	2591	9645	14304	10018	7544	14450	10499	1698	4649	5784	1911	3087	5543	321	106	251	516	64	297	8444
1.89_706.53			[M+H]+	706.53	ESI pos	1.887	187818	179555	194650	195269	197232	184777	167999	146447	170512	182517	147108	145247	134321	130691	131019	146665	132250	142854	204319	208224	219395	194267	183220	203510	130612	117072	129096	124280	126888	125690	46908	78908	65740	54063	52181	61534	19800	19940	22001	18391	2259	15376	79307
1.89_706.58			[M+H]+	706.584	ESI pos	1.887	12728	13902	13779	14609	14877	13989	12567	10979	12381	13681	10558	10175	8879	9255	8098	11417	9258	9412	15865	16217	16797	13611	13331	15711	9419	7854	9228	8027	9800	8524	1113	4259	2832	2391	2185	3405	1099	1268	1903	1492	207	972	4283
1.89_706.67			[M+H]+	706.667	ESI pos	1.885	6022	5681	5581	6233	6546	6118	5422	3471	5748	5949	3954	4006	2553	4207	3429	4140	3542	3775	6746	6920	6978	5776	5840	6779	3450	3013	3687	2818	2621	3115	293	503	434	710	755	626	314	524	696	537	268	732	662
1.89_742.48			[M+H]+	742.478	ESI pos	1.885	6577	6252	6689	6546	6964	5902	6548	5434	6246	6553	5544	5283	4484	5235	4378	5219	4957	5809	6179	6548	6284	6295	6145	6335	5189	3862	4955	4627	5236	4782	2303	2822	2460	2392	2285	2489	1227	1167	1146	1420	65	1076	2988
1.90_1434.05			[M+H]+	1434.05	ESI pos	1.904	130471	121390	130658	134309	132445	120882	101897	95303	105677	120099	94618	89162	77767	75859	74382	90823	78919	84271	145658	146231	150377	139873	130556	155874	64061	58693	61113	54512	63513	56414	25587	49953	39705	32081	28186	32642	3738	3830	4540	3240	0	1352	50533
1.90_1434.12			[M+H]+	1434.12	ESI pos	1.902	5244	11889	9771	10169	13801	10409	10367	5578	8482	10013	5916	7210	5257	5350	5872	3733	7264	7071	8649	13431	11135	10234	9995	10613	3579	2597	2917	3595	3987	4751	1393	2487	2151	2360	2034	1269	212	199	280	112	0	204	2796
1.90_1436.06			[M+H]+	1436.06	ESI pos	1.898	57086	52548	55396	61385	57248	50245	43331	40721	46635	50442	39098	36745	33609	31347	31264	39728	33197	37277	63436	63076	64910	59082	57484	69159	27615	23545	25597	23031	25823	22282	10363	22485	17055	12472	11570	13301	1424	1911	1917	1436	0	980	20267
1.90_1440.14			[M+H]+	1440.14	ESI pos	1.902	7732	7251	7475	8575	7125	6759	7298	6369	7394	7121	6230	6692	6308	6965	5913	6949	6961	6336	8054	8162	7229	7202	6498	8050	5608	5676	5508	5231	5634	5370	6173	8613	6794	6438	6451	6542	1939	1813	1834	1230	0	1832	6753
1.90_1456.03			[M+H]+	1456.03	ESI pos	1.902	5212	5717	5331	5191	5655	4499	3766	4018	4726	3599	4203	4004	3498	3801	4007	4070	4356	4781	4872	5351	4107	4430	5530	4835	4103	3761	3773	3729	4225	4555	1828	3296	2592	2552	2592	2344	434	238	278	445	73	233	3394
1.90_531.41			[M+H]+	531.408	ESI pos	1.902	3491	4635	3368	3691	2710	4107	3786	3325	2631	3187	2944	3296	4851	3542	3302	5283	3944	4224	3278	3937	3093	3110	3411	2169	3199	3734	4892	3075	3404	4982	3278	4865	7299	8869	19544	9199	7524	9029	18704	83249	27204	13901	5697
1.90_730.59			[M+H]+	730.594	ESI pos	1.899	15391	3379	16507	21984	3500	21318	14489	12871	22159	7228	2651	5494	1982	5857	1594	5694	3898	16966	8259	2743	16783	20905	18574	7112	14780	2208	12160	23367	4232	17017	2979	623	1879	1549	14785	14008	37048	29049	11937	15371	5793	46101	20517
1.91_1462.13			[M+H]+	1462.13	ESI pos	1.914	15601	16886	13336	27070	20343	27929	26930	8118	9294	23384	14544	11449	11929	8536	15719	11356	15462	14341	27621	36369	36758	38121	24899	29405	7053	3260	4048	5114	5457	1236	3979	16482	14844	7814	409	13435	799	474	137	399	0	423	18124
1.91_1539.05			[M+H]+	1539.05	ESI pos	1.913	29263	27683	29853	31115	30276	28408	27505	25639	24304	34221	24833	21692	19628	19006	17918	23420	19577	20553	39448	36508	39257	36184	29280	40562	14098	12466	12155	10973	11894	10496	12018	21568	17349	14368	8625	14281	2739	3214	3108	2601	0	2001	15415
1.91_1561.03			[M+H]+	1561.03	ESI pos	1.913	12234	11542	11664	11836	11881	11710	12808	11612	12245	13338	11642	10691	11280	10985	10535	11360	11208	11003	13471	12602	12368	12815	10975	12989	10518	8906	9044	9203	9062	8448	9660	11945	10890	11009	8480	10330	3930	4066	3781	3551	0	3327	10411
1.91_1583.00			[M+H]+	1583	ESI pos	1.913	3334	3470	3400	3313	3122	3303	3517	3535	3583	3177	3119	3764	3759	3770	2149	3525	3477	3606	2954	3113	2799	2796	1884	2894	3546	3727	3328	3736	4099	3608	3923	4558	3991	4161	2803	4601	1770	1847	2229	2196	176	1668	3601
1.91_1618.03			[M+H]+	1618.03	ESI pos	1.909	10947	10292	11276	12602	12652	10819	13472	10833	9455	16411	10700	9429	9901	9009	7316	11039	8094	7217	16565	13672	15798	13005	8582	15818	7413	7086	5753	5376	5635	5105	4591	8760	6691	5532	2490	5566	5753	6103	5372	4842	0	5033	5146
1.91_549.49			[M+H]+	549.489	ESI pos	1.911	388601	360264	383720	416501	415972	385643	419666	348216	352697	471889	361088	324029	333186	308710	279723	358630	294813	290752	502852	454019	496973	438375	347022	491706	275606	242260	237909	223547	223842	206553	196472	322960	256502	234470	134819	228113	185918	202557	181588	174556	14609	176279	235670
1.91_549.54			[M+H]+	549.539	ESI pos	1.913	21686	20728	21649	23931	23584	22107	24357	19639	20256	26029	20684	18646	19187	16301	15815	20453	17354	16761	28095	25714	27594	24591	20288	27738	15437	13688	13556	12508	12398	11783	11084	18287	13886	12292	6771	12592	10221	11622	10560	7651	1030	9984	13169
1.91_730.75			[M+H]+	730.746	ESI pos	1.914	103372	67286	105060	104985	90317	90803	72383	80527	85465	90088	78816	78927	78798	64337	75621	81957	77654	80956	57048	40727	63525	58794	57336	33452	0	0	0	0	0	0	38830	86593	84125	62065	24561	76279	0	0	0	0	0	0	83406
1.91_732.22			[M+H]+	732.221	ESI pos	1.914	10524	8358	13131	10319	6319	9404	5764	8391	8383	5734	9561	5895	6001	7487	5577	8094	9086	5555	10276	12033	8619	10146	9154	13086	3828	4148	4783	3334	3696	4054	3243	10252	7148	5105	3767	4382	1109	888	1114	836	0	629	10178
1.91_733.70			[M+H]+	733.697	ESI pos	1.912	8953	11286	6913	8523	9755	396	7184	6813	7465	7173	6661	8434	5171	7475	3651	4674	6583	7826	4613	10556	12669	7715	6457	8899	7346	4277	5212	4641	5057	5925	5184	9975	8189	2387	1881	5142	1536	746	66	302	46	973	4995
1.91_809.52			[M+H]+	809.518	ESI pos	1.911	34251	30992	33397	39022	35539	34661	36219	32230	29885	40785	30448	27914	27608	26431	23725	32963	25864	26285	43836	39485	44180	37684	30199	42279	23846	21065	19762	18692	19698	18504	18739	28971	22708	20873	12010	19742	17248	17778	15541	16366	1888	15936	21380
1.91_811.52			[M+H]+	811.524	ESI pos	1.91	4472	5527	5337	4965	5383	4684	5178	4804	5098	6023	4717	3931	4153	4768	3243	4774	4248	4607	6518	4707	5990	5631	4572	5943	4110	3020	3474	3147	3202	2793	3477	4780	4527	3330	1868	4343	2472	2632	3098	2864	572	2288	3651
1.91_826.54			[M+H]+	826.544	ESI pos	1.91	10110	9353	10028	10164	11067	9373	10609	9700	10173	12492	9147	8750	8270	8166	7480	9077	7741	7536	13381	12408	13270	12018	9636	12969	7166	6438	6186	5601	6872	5466	6209	8018	6651	5989	4104	6284	5688	6279	4937	4987	442	4693	5930
1.91_827.55			[M+H]+	827.549	ESI pos	1.905	5309	5658	4469	5208	4891	4908	5548	4687	5918	6039	6268	4846	4290	3961	3426	4876	3766	5158	6424	6328	6163	6817	4182	6702	4125	2980	4178	3670	3540	3065	3426	3792	3644	3710	2139	3190	2411	2903	2701	3257	220	2510	3122
1.91_831.50			[M+H]+	831.499	ESI pos	1.906	12429	12609	12612	12888	13250	13268	16542	14384	12828	15312	13363	12104	15604	13973	14002	14122	12763	12841	13090	12557	13256	12384	10809	13012	14806	14747	13568	14185	13488	14714	13682	14825	14023	13492	9983	14002	20563	22148	19149	19748	3111	20457	12804
1.92_1460.07			[M+H]+	1460.07	ESI pos	1.917	687688	636942	705183	698597	693516	655513	573745	553411	587398	664551	505076	497872	404810	418594	382236	510160	447216	456836	850164	848051	886640	801136	790080	874164	271298	240165	249687	226166	270930	218105	283034	568504	453560	353544	305146	362081	19209	21114	26524	19333	62	12719	453989
1.92_1460.12			[M+H]+	1460.12	ESI pos	1.916	51984	41966	56746	54719	54205	45722	47879	40935	47742	48439	37334	37471	33104	37684	31930	44038	36623	38426	62657	63642	68716	67190	59049	69139	16093	13284	20783	7668	10205	12280	16977	42409	39727	25935	23482	25565	98	956	136	632	0	909	36464
1.92_1461.13			[M+H]+	1461.13	ESI pos	1.917	63694	51717	64647	64232	66850	52516	45776	41056	52104	54186	40483	41749	34379	35291	27078	36902	37559	41037	85818	80647	86939	77648	80066	88904	10813	7890	19207	6609	8651	10321	13332	42983	38319	30798	12705	26949	234	386	1379	186	0	583	37772
1.92_1462.07			[M+H]+	1462.07	ESI pos	1.915	292098	266456	304295	298742	288766	272522	248398	232365	244629	277255	215881	207892	176655	179035	168589	207651	188536	198446	364891	355242	384547	346297	341039	379565	119027	108288	110533	104261	119561	95109	126333	236496	198812	157219	136536	156867	8766	9473	12645	8248	0	5374	201125
1.92_1463.08			[M+H]+	1463.08	ESI pos	1.916	100869	92423	104200	103351	100945	95106	86507	80635	85430	97289	74399	74203	58978	63704	58472	75337	67371	70585	128104	122629	129813	121696	115643	129529	42251	35262	38774	36327	41219	33788	44580	83761	68835	57212	46120	55500	3110	3730	3787	2828	65	2128	69999
1.92_1482.05			[M+H]+	1482.05	ESI pos	1.919	20711	19581	21255	18619	18841	19230	17214	18755	21242	16640	16078	17989	16056	16483	18399	15728	18662	19852	19593	20811	19896	21745	23407	20083	15117	14386	15105	14488	16180	14486	17363	22339	23365	19837	24103	22253	1153	1050	1062	1011	0	814	24456
1.92_1485.06			[M+H]+	1485.06	ESI pos	1.917	3934	3906	3762	3998	3965	3681	3571	3548	3969	3304	3101	3362	2769	3073	3497	2989	3388	3390	3782	4394	3872	4271	4523	4304	2805	2817	2980	3011	3281	3047	2885	3652	3461	3214	3349	3334	136	291	168	163	0	102	3520
1.92_166.06			[M+H]+	166.063	ESI pos	1.916	5319	4439	4520	5304	4853	4375	4621	3196	3913	4204	3696	3477	3366	3804	2931	3669	3645	3750	5633	5101	6356	5188	4865	5188	2735	2477	2965	2255	2794	2538	2333	3600	3014	2657	2610	2966	828	794	1102	610	0	644	3486
1.92_184.07			[M+H]+	184.074	ESI pos	1.917	132987	124704	130820	131112	130895	123489	117914	112217	117053	127660	103507	109221	99928	97257	98056	109827	104517	109718	147180	150990	151785	144858	127828	149495	87048	82425	82548	82304	87286	70398	78596	116023	100310	94377	82203	89281	19929	20967	24288	20649	1417	17450	103564
1.92_636.46			[M+H]+	636.46	ESI pos	1.918	5783	5203	5591	6229	5677	5875	5621	3730	4889	5605	3989	3477	5019	4640	4477	4995	4540	4971	8361	8289	9259	10001	8747	9323	7762	7143	7126	6586	7442	6551	4102	6425	5745	4919	4319	4360	4282	5111	5274	3764	1213	3518	2996
1.92_730.77			[M+H]+	730.769	ESI pos	1.917	0	0	0	0	0	0	0	0	0	0	0	0	0	0	0	0	56	0	28112	29001	51404	49473	47899	71449	0	0	0	0	0	0	0	0	0	0	0	0	0	0	0	0	0	0	0
1.92_730.85			[M+H]+	730.847	ESI pos	1.917	11648	11401	8424	7589	13388	10271	10328	9466	10475	9622	8166	9913	8138	10579	12164	9319	9575	10316	21846	22173	11278	21705	21915	9443	5903	8590	11022	6942	6359	7442	11403	12653	8726	11924	8557	11223	2627	2893	1986	1358	55	1408	9256
1.92_730.87			[M+H]+	730.873	ESI pos	1.919	12211	8971	9195	10601	10048	11139	12182	9674	10932	11673	9533	8566	7577	7698	11256	7707	7814	7811	21210	20762	13312	20712	20078	13453	7328	6383	9420	6224	5165	5902	10080	10257	8637	7988	6929	10085	1514	1592	2206	1388	94	1422	9611
1.92_730.90			[M+H]+	730.904	ESI pos	1.919	8740	10255	10365	7022	12715	8405	9625	9704	9940	10254	9464	8854	6810	7140	5540	7897	7959	8681	18403	20530	9103	18564	20270	10638	8007	6721	7166	6249	7740	7114	5913	9352	10092	7189	7167	7921	1613	2621	1703	1135	73	1902	9746
1.92_730.94			[M+H]+	730.942	ESI pos	1.919	9258	9732	8916	6613	8234	7630	8384	6715	10267	10529	11209	8026	6876	6443	4063	8974	6457	8076	15825	17096	7975	17344	16309	9698	5449	4742	5582	4902	6331	5193	5062	7930	8780	5178	3992	7323	1543	1957	2077	1471	173	866	8103
1.92_730.98			[M+H]+	730.98	ESI pos	1.916	8370	6829	3881	8166	5326	6437	7978	5685	6796	6722	5514	8250	5460	5566	3926	5595	5319	8968	20062	6222	10318	11470	13887	8257	6085	5722	5591	5673	7453	4901	6252	6595	5512	6425	4261	5594	1859	2368	1837	1946	188	1541	9105
1.92_731.12			[M+H]+	731.123	ESI pos	1.919	8802	10864	8676	8656	9133	6897	9341	4630	7238	7904	6414	8261	6996	6789	8235	5292	6373	6781	11396	13834	9119	12569	7746	10973	5734	5199	5829	6202	5355	4819	6308	6816	5554	5480	5053	5862	998	1290	1028	1079	0	899	7745
1.92_731.15			[M+H]+	731.152	ESI pos	1.92	9862	10264	9938	11779	12868	8794	12090	8293	9855	9594	9307	7824	6616	7907	8404	8755	10635	7023	17916	12380	11732	13315	15281	12784	8901	6517	5968	6358	6345	4438	7499	9610	8106	5870	6699	8780	1209	1528	1021	1200	46	984	7464
1.92_731.19			[M+H]+	731.186	ESI pos	1.916	10357	8753	11641	10483	10752	9961	9913	5543	9889	9977	6229	8471	9433	8957	8420	7454	8192	7262	14367	12842	11216	8507	14918	9027	7898	6826	5640	6525	7338	5244	6531	13077	8626	7738	6761	10025	984	834	1091	777	66	1084	7869
1.92_731.31			[M+H]+	731.307	ESI pos	1.915	16612	17872	19861	14382	20118	14385	18478	11895	18367	21832	16903	13384	12860	11947	14674	10977	13362	13499	14298	24929	17837	24967	18992	20966	10971	9208	6782	9297	8628	5133	11389	14459	12955	11064	11651	10235	1533	1390	1152	1097	48	596	11146
1.92_731.33			[M+H]+	731.329	ESI pos	1.92	18772	17872	23237	20353	13831	13142	19923	13683	13230	19863	19904	15495	14663	9908	18514	13274	14843	11020	15877	19813	19781	24314	21719	21887	12671	8697	11094	9191	11562	9675	12938	19973	17290	10984	13348	19226	1667	1575	2081	1350	87	640	11795
1.92_731.37			[M+H]+	731.368	ESI pos	1.923	23958	15531	19097	20578	19521	25062	17517	19605	19582	16278	17736	15726	12306	14064	17015	13579	17010	13756	18151	23366	26134	26100	19559	22275	17602	11462	12005	10879	12883	11327	14700	18596	19575	9480	10976	13441	1722	704	1800	1228	127	862	14137
1.92_731.46			[M+H]+	731.455	ESI pos	1.916	12518	12786	21213	20219	3616	15307	6263	15916	12707	12174	12969	12394	13994	10143	14345	9859	6234	10411	15356	10515	17761	10149	12771	16620	3144	7828	4337	14185	11709	4128	7141	12727	9761	12534	12636	9636	1744	2033	1372	357	283	364	10623
1.92_731.49			[M+H]+	731.487	ESI pos	1.919	30730	25762	36636	29379	25817	24157	24648	19115	20974	30155	17601	29981	10703	21444	23279	23794	16768	32337	31156	28958	33188	26787	29908	24117	25805	10402	16799	19911	22089	18141	25213	27011	28060	22334	14248	14110	1494	941	3084	2565	259	93	5768
1.92_731.55			[M+H]+	731.547	ESI pos	1.915	4780087	4464787	4731398	4887611	4658813	4567162	4435327	4170200	4435196	4611492	3968631	4022426	3808045	3793848	3737451	4158914	3905829	4055111	5182819	5101795	5208937	5109306	4824212	5204163	3162149	2934611	3074034	2886888	3186156	2850194	3251440	4463828	4108733	3683213	3385716	3699017	752774	819365	896388	721836	46429	608648	4070471
1.92_732.04			[M+H]+	732.042	ESI pos	1.917	5636	5380	6152	5942	5952	6519	6036	4255	6644	6704	5494	4937	5768	6429	5849	4861	5786	4176	7856	4718	7216	4704	6234	6553	3933	2241	1863	3305	2791	4041	3584	8866	6088	3050	4068	4983	950	1250	1110	1072	135	973	5163
1.92_732.27			[M+H]+	732.266	ESI pos	1.918	10123	9384	11815	10939	12517	10860	7431	8202	8823	9881	8319	7329	8496	8095	7355	8650	7643	8006	11106	13167	15471	10952	11866	11415	4994	4742	6562	4446	4585	6499	5908	11751	6915	8406	5433	5949	816	1032	1119	812	67	497	7506
1.92_732.31			[M+H]+	732.313	ESI pos	1.921	12503	11615	11511	10261	11571	13117	9926	9451	11476	11492	7854	10141	5426	11697	7712	9036	8622	7461	14108	15978	10177	16755	13120	17410	4566	4516	7527	5013	7132	3480	4633	11226	8546	4663	6606	4770	925	754	405	966	0	507	12430
1.92_732.37			[M+H]+	732.37	ESI pos	1.918	15668	15695	16770	12032	10214	11604	11059	11165	15321	15988	12217	12420	7920	9543	11494	9849	9422	9311	16432	12831	24022	13914	15466	14965	6157	4536	5567	5608	8062	5984	4799	11627	9455	9587	6584	8746	963	566	805	968	152	548	11295
1.92_732.44			[M+H]+	732.437	ESI pos	1.924	13020	11828	15434	12629	16628	7594	12314	13959	10723	15648	7641	10648	9683	6046	4037	13679	8697	10669	16567	17131	15990	14776	17272	20075	4930	9085	4795	6128	6603	8173	9352	14801	7264	13049	8632	6367	824	921	1104	558	352	780	10899
1.92_732.48			[M+H]+	732.481	ESI pos	1.918	19317	18439	21703	21595	19920	17160	16731	14802	23332	10384	14779	14473	12102	7516	14041	18161	7741	11666	23613	27660	20762	16304	13882	22998	6862	8420	7278	4973	12322	6856	9641	15595	17315	8661	9927	8541	802	1356	1116	1566	169	1167	16816
1.92_752.58			[M+H]+	752.578	ESI pos	1.923	8536	8753	8447	8260	8131	8356	8547	8607	9087	7852	8075	8363	8916	8104	9030	8666	9166	9346	8149	8496	7104	8437	8541	8266	8992	9036	9661	6793	9720	9455	9870	10286	10720	7449	11780	10991	3192	2959	3777	3047	374	2379	10769
1.92_753.58			[M+H]+	753.578	ESI pos	1.92	3375	3079	2587	2622	3281	2813	3041	2220	2853	3011	3581	2819	3192	1895	3346	2674	3604	3455	3061	2449	2420	2845	3038	2240	2945	4012	4244	3133	2726	3938	3484	2704	3004	3745	3639	4185	1627	1808	1623	1707	147	1172	3939
1.92_754.53			[M+H]+	754.526	ESI pos	1.923	17390	17729	16627	17192	15899	16913	17107	16929	16929	15439	15817	16559	16462	16550	18068	16668	17358	17434	15925	17172	16541	16797	16623	17212	19278	17568	18956	19204	20206	18718	19400	19660	19806	19798	20691	19813	9246	8304	8240	7058	1236	6437	20441
1.93_1565.06			[M+H]+	1565.06	ESI pos	1.929	7349	6175	7558	7360	7698	6690	5614	5310	4996	6454	5746	4604	3215	5117	3894	6006	4611	5049	5940	6106	6623	6481	5489	6556	1808	1275	1546	2209	1988	1111	3915	6818	5634	4153	2801	4361	866	690	857	347	69	481	6055
1.93_731.21			[M+H]+	731.21	ESI pos	1.926	6900	13238	10227	7714	10502	12932	10263	7322	7491	10652	11363	7789	6745	7249	8737	9435	8505	7223	13597	10612	11469	11969	19332	11612	7515	7276	6018	4812	5525	5247	11305	7138	13554	7059	6343	6813	993	894	1558	642	45	571	7119
1.93_731.60			[M+H]+	731.597	ESI pos	1.932	73827	86095	98884	70167	88313	97393	82740	92192	94030	81323	89801	79639	114374	104611	105173	81076	97100	79469	95220	98283	76453	84899	78415	97148	131217	126212	127665	125019	137851	124587	127473	94681	123314	138740	128682	142075	39876	43933	47790	40082	2308	33642	152933
1.93_732.69			[M+H]+	732.689	ESI pos	1.933	12539	7897	10844	12470	14431	16799	11662	11799	15357	8539	6433	8748	12240	13889	14002	10752	10127	14682	16006	17491	13692	13249	12347	12674	21701	17614	19270	18666	16096	18835	14058	14237	6125	10559	14474	12030	5020	5001	6364	4424	334	1180	13442
1.93_768.49			[M+H]+	768.494	ESI pos	1.928	12727	12225	11530	12332	11551	12045	12189	13069	13839	11720	10871	12226	13713	13053	13395	12437	12917	13914	10644	11977	11506	12074	11787	11523	14414	14061	14782	14736	15333	15753	14273	15613	15348	15389	16586	15832	6287	8535	7816	6710	634	5298	16693
1.93_810.48			[M+H]+	810.477	ESI pos	1.931	2807	3144	3378	3695	3255	2666	2970	4029	2888	3327	2897	3996	3260	3542	4058	3048	3925	4341	2879	2646	2595	2327	2227	2229	6270	4460	4898	4987	5971	5365	6040	5446	5519	5466	6863	6451	3279	3460	3775	3627	1051	3270	5425
1.94_521.46			[M+H]+	521.455	ESI pos	1.944	19689	18076	20119	19788	19398	17644	18627	16143	19264	20891	16643	14588	13373	14499	14471	15318	14322	15106	21919	21159	21636	20593	19802	21817	8269	7849	8068	7956	8834	7143	4051	5829	4946	4533	3884	4361	7855	8050	8804	6738	1174	5999	3389
1.94_575.50			[M+H]+	575.505	ESI pos	1.936	95460	90265	101582	106652	120058	94608	89738	76487	78728	100892	78850	65208	71675	80164	59717	80031	64685	69422	92560	88053	98335	85683	69161	92905	48604	37425	37049	41205	43497	29770	68526	106361	95504	81250	50748	80088	38483	33133	33837	29665	3372	29003	110235
1.94_575.55			[M+H]+	575.555	ESI pos	1.941	4135	4610	5143	4810	6280	4770	4017	3449	3574	4941	3674	2755	3320	3727	2756	3717	2996	2911	4576	4079	4364	4057	3238	4370	1935	1815	1830	1694	1761	2254	2969	5452	4618	3909	2184	3603	1442	2130	2786	2026	359	2468	5358
1.94_577.51			[M+H]+	577.511	ESI pos	1.94	9621	7737	9195	10371	10473	8876	7746	6940	6903	8733	7365	6226	6849	7419	5986	7380	6594	6412	8822	8400	9386	8081	6377	8132	4645	3989	3528	5178	4545	3317	6373	9351	9126	7862	5271	7656	3989	4094	3648	3680	936	3209	9773
1.94_677.49			[M+H]+	677.493	ESI pos	1.942	9703	9144	10015	10670	9627	9462	9546	8531	10198	10206	7948	7430	6711	7976	7436	8550	7390	8123	9493	9326	9181	8914	8643	8982	619	519	856	645	966	649	670	1217	858	874	913	876	351	161	349	297	100	210	686
1.94_758.57			[M+H]+	758.568	ESI pos	1.94	38717	35307	39199	38846	36813	35790	35189	30037	35086	36840	30782	29149	26634	21928	21912	25408	23064	23421	41833	40510	42630	39667	37655	42814	42102	37091	42170	36554	36264	34710	3971	6542	6392	5724	3716	5038	6776	7206	8070	6119	1292	5249	3955
1.94_835.53			[M+H]+	835.534	ESI pos	1.936	14223	13016	14676	16035	17401	13604	12701	11863	11382	14837	10755	9221	9772	11108	9035	11369	9809	10790	13818	12822	13747	12311	10078	13451	7427	5570	5748	6528	6638	4664	10831	14632	12984	11331	7307	11584	5537	5187	5190	4385	539	5011	14232
1.94_857.52			[M+H]+	857.515	ESI pos	1.938	3947	4698	4395	4463	5290	3983	4218	4130	3940	3805	3718	4026	4334	4202	3643	4096	4249	3851	3176	3492	3266	3179	2719	3373	3302	2937	2603	3169	3224	2667	5353	5379	4892	4788	4518	5051	5219	4165	4068	3874	769	3913	5839
1.95_1406.03			[M+H]+	1406.03	ESI pos	1.948	18028	13959	18698	18648	19491	14970	16340	10955	14376	12965	12813	9638	8120	9783	11040	12374	11298	8057	19605	16341	15554	15498	13463	20434	455	0	67	259	800	246	1252	179	1205	1820	762	1068	0	88	228	130	0	0	853
1.95_1446.05			[M+H]+	1446.05	ESI pos	1.953	124012	114326	128741	132647	133812	117747	111186	100516	112054	129252	102942	89403	81207	83275	76047	98873	83135	85913	162073	156213	169523	153544	144626	166039	1958	415	1274	681	1210	889	23189	44299	38208	30318	25010	28641	310	305	208	254	0	154	26353
1.95_1468.03			[M+H]+	1468.03	ESI pos	1.954	7802	7965	7785	8176	7534	7595	7446	7563	7387	8186	6652	6923	5879	6071	5632	6969	6439	6919	8700	9124	5995	8381	8339	8669	1384	775	1617	1890	1260	1188	2249	3629	3300	2777	2421	2978	124	133	309	0	0	96	1745
1.95_381.35			[M+H]+	381.351	ESI pos	1.947	14741	13391	13868	15398	15537	14719	15696	9463	14570	18774	14521	8059	7446	6435	7381	7697	6778	8106	25908	24066	22067	22506	19876	20361	17277	16159	16493	14751	16359	14971	13384	20322	18977	17826	15006	17061	6914	5584	5646	5763	487	5835	20262
1.95_676.49			[M+H]+	676.491	ESI pos	1.947	23675	21969	22641	23871	24537	22419	22404	18920	21784	25494	21334	17331	18379	18130	17208	20224	18805	18310	21030	22394	23698	21719	20202	21659	1315	931	878	973	1003	1102	1609	2546	2569	2043	1703	1774	254	388	506	340	289	189	1513
1.96_1418.02			[M+H]+	1418.02	ESI pos	1.963	53687	45637	56578	56429	51781	46295	47191	38285	48426	54506	41392	33419	31784	36120	32991	44064	37053	38965	64350	64589	67070	65909	60101	65163	27283	21791	24913	22611	27453	18408	14733	28861	25166	22220	16214	18499	10587	11777	13241	10542	0	6930	22269
1.96_1432.04			[M+H]+	1432.04	ESI pos	1.962	96031	83477	99038	102127	98060	86441	88219	78281	88685	103588	80328	68101	64007	67389	63333	82569	70853	70144	104260	103427	111385	103596	93283	106674	89	174	250	188	0	92	6408	11409	10050	8963	6625	7992	413	428	363	263	0	204	5813
1.96_1440.00			[M+H]+	1440	ESI pos	1.964	12272	10681	12879	12690	12016	10828	11231	10573	12179	11989	10474	9393	9493	9657	9758	11284	10209	10799	11808	12782	12628	13029	12334	12323	8951	6892	8197	7340	8706	6272	4988	8839	7480	6523	5081	5847	3614	4118	4416	3235	55	1756	6042
1.96_1446.11			[M+H]+	1446.12	ESI pos	1.955	10396	2011	7190	10855	5807	5103	5879	7879	6788	8886	8660	6272	2449	2926	2039	7084	6060	7052	5435	8985	14394	11994	6190	12264	0	209	162	140	116	0	889	1388	1522	2275	981	1495	0	0	214	0	0	80	414
1.96_1454.02			[M+H]+	1454.02	ESI pos	1.964	16378	13746	15734	16893	14797	14960	14520	15468	15349	15875	13988	13440	11598	13185	12400	14806	13642	14023	13836	16125	15205	14741	14534	14051	498	442	471	628	610	223	1563	2924	3135	2427	1519	2320	226	159	234	85	57	81	1066
1.96_716.52			[M+H]+	716.525	ESI pos	1.961	1307697	1205901	1326500	1350719	1304102	1223100	1286324	1189895	1311233	1420977	1208924	1129511	1073081	1116428	1059588	1224426	1130712	1122375	1406807	1359134	1458615	1369317	1294953	1429543	4763	4541	5766	4701	5787	4537	279590	409585	382666	357879	293392	334948	5569	6484	6724	6160	827	5523	252108
1.96_716.58			[M+H]+	716.577	ESI pos	1.962	59927	54493	58040	56348	56234	55248	56185	56047	58862	58238	56364	51247	48556	49545	48892	55110	53670	50846	60940	60700	64484	58554	54458	62227	633	767	328	526	789	415	16343	23829	22770	21312	17418	19611	579	506	646	538	337	676	14888
1.96_717.66			[M+H]+	717.662	ESI pos	1.962	14246	13286	14656	15655	13482	13043	11783	13850	7006	11223	13393	12548	12706	11075	11867	9964	12487	11642	14960	12024	12393	15765	14769	10930	80	299	119	164	113	87	404	225	580	341	193	472	254	0	90	104	0	192	461
1.96_718.59			[M+H]+	718.586	ESI pos	1.962	8539	8727	6334	8360	8979	7775	8183	5846	9708	9274	7010	7261	6613	5752	4683	7782	6408	5357	9507	7313	10934	8628	9595	9192	668	412	1968	366	2386	1753	2320	2592	2647	2175	1656	2517	543	585	325	406	230	424	1682
1.96_756.48			[M+H]+	756.478	ESI pos	1.964	8309	7776	7346	7888	8140	7593	8031	7032	6888	8657	7382	6742	7793	6656	7095	7701	6399	6940	8931	8826	8093	8280	6697	9099	8376	6910	6067	6966	6388	7017	5247	8262	6907	5858	3789	6117	1241	962	1141	1199	331	1111	5989
1.96_817.64			[M+H]+	817.643	ESI pos	1.962	11903	12155	11893	12497	11631	11856	12020	11404	12332	11826	11552	11464	11120	10964	10771	11992	11405	11782	12384	11297	11047	11273	11246	11411	501	276	295	338	476	331	4102	5307	4600	5134	4428	4362	387	578	602	455	274	592	3485
1.97_1375.97			[M+H]+	1375.97	ESI pos	1.97	19815	18026	22811	22294	21073	16347	17286	11874	18872	22356	15522	9912	10830	13965	11385	16264	14865	13800	26081	30699	32584	32654	31014	33068	29932	23107	26530	24533	29429	18499	8998	16533	14992	16245	9765	11513	57968	62933	71832	54664	1030	35975	11071
1.97_1389.99			[M+H]+	1389.99	ESI pos	1.972	17332	14620	18476	19199	17420	14262	15431	12238	16082	18503	13709	10975	11075	12884	11323	16229	13729	12342	17241	18452	19654	19280	18048	19985	140	93	0	76	86	0	1171	2189	1826	1710	1045	1344	73	75	94	195	71	0	1007
1.97_1397.95			[M+H]+	1397.95	ESI pos	1.97	4776	4521	5375	5428	4738	3719	4258	3630	4693	4789	4135	2964	3134	3779	3307	4650	4009	4063	5525	6281	6289	6520	7000	6584	10095	6676	8024	7115	8576	4967	2743	4243	4655	4573	3066	3534	19060	22022	24810	18742	741	11787	2725
1.97_1404.01			[M+H]+	1404.01	ESI pos	1.968	21083	18365	21274	21471	21395	17111	18431	15004	20101	22963	17412	12459	12984	15089	13419	18245	16417	14326	22208	24125	25815	23627	23196	25053	121	323	584	417	416	128	2836	4275	4308	3977	2873	2332	209	193	374	175	0	101	2732
1.97_1421.98			[M+H]+	1421.98	ESI pos	1.967	9965	8053	9771	9384	9276	7517	8588	6491	7645	11187	6363	5297	5026	4751	4843	7041	6436	5967	16077	14057	15682	13950	10291	17192	11290	8321	8109	8665	10474	7107	3585	8424	6394	4847	2299	4803	1361	2558	1644	1472	65	788	4566
1.97_547.47			[M+H]+	547.472	ESI pos	1.968	196854	173839	207090	208525	196925	177426	184616	162245	192737	209043	167888	152126	145553	153582	143614	171961	160989	154991	223414	225053	233686	230695	217207	235384	70573	59017	66294	59630	67992	51248	60792	95526	87383	86158	61301	73501	83562	89080	96875	84847	9140	65450	67489
1.97_547.52			[M+H]+	547.522	ESI pos	1.97	10641	9527	11326	11953	11100	9918	10147	9084	10727	11377	9061	8016	7862	8594	7649	9843	8711	8385	12614	13033	13517	12862	12430	13107	2902	2118	3097	1988	2846	2432	2362	4271	4147	3977	2354	3040	3982	4343	4804	3913	744	2497	2902
1.97_688.49			[M+H]+	688.493	ESI pos	1.971	433751	401468	471695	476919	444061	387451	393409	307726	408851	446946	360179	280988	284701	322818	285473	366885	342298	313582	548507	583973	635381	596807	570224	602408	474529	411952	452454	413867	471008	346428	222610	363653	349711	352020	236430	299202	598556	657373	717087	594564	62472	466618	284793
1.97_688.55			[M+H]+	688.547	ESI pos	1.97	24999	23041	27036	26842	25758	21589	23397	17787	23241	25085	16697	15814	16649	19744	15133	20688	19909	17813	30557	31215	32527	33037	32037	33140	27137	23984	25433	22910	26835	19894	12802	21369	21030	20752	13613	17322	32307	35249	36397	32624	2488	26327	15718
1.97_702.51			[M+H]+	702.507	ESI pos	1.973	291239	260527	297206	305888	291136	258816	277418	233170	278509	310258	254807	212319	221430	238626	216980	276893	245977	240578	252924	258590	271884	257796	244811	265694	1469	1300	1193	982	1509	1069	17967	29197	27008	25769	19558	22877	928	968	1016	1133	346	1381	15829
1.97_710.47			[M+H]+	710.473	ESI pos	1.973	19375	19064	21479	21883	19517	18077	18816	16708	20527	19142	17714	14547	15742	17523	16900	18775	18317	18360	19944	22308	21944	23061	22362	22687	28346	24899	28657	27956	29391	23374	16157	20475	19548	21842	17481	18757	47548	51025	52079	46058	7326	39423	17500
1.97_726.45			[M+H]+	726.446	ESI pos	1.974	2553	2130	2148	2973	2051	1932	2300	1686	2366	1892	2139	1633	2338	1852	2020	2258	2807	2429	2213	2740	3219	2393	2924	2357	4249	2839	2833	3356	3602	2326	1918	2189	2711	2487	2156	1612	5553	6393	7213	5666	732	4834	2219
1.97_738.50			[M+H]+	738.504	ESI pos	1.969	80302	77312	79200	81459	76988	78436	84214	84975	88895	82589	78749	86897	81786	81544	81857	83040	82238	83409	75598	78605	74188	76321	72983	77196	4594	4060	4153	3224	4010	3351	31962	40491	39076	39768	29910	36970	1235	1479	1450	1510	422	1362	26381
1.97_754.48			[M+H]+	754.478	ESI pos	1.971	14706	13110	13816	13659	13237	13890	14011	13967	14422	14015	13651	14312	13647	13957	13840	14350	14154	14244	13199	12748	11895	12633	12254	13041	620	403	532	350	671	455	6600	7797	8608	7256	6123	7857	397	286	292	448	129	372	6620
1.97_756.61			[M+H]+	756.61	ESI pos	1.971	11680	18087	17762	18892	18837	18468	17364	15388	17704	18301	16044	11724	8723	11157	10699	12900	11705	11950	20675	19588	20366	20254	19158	20938	11668	18512	12876	18337	20213	16704	1149	2540	2003	2520	1279	1865	658	561	429	529	254	707	1514
1.97_757.61			[M+H]+	757.613	ESI pos	1.969	9632	8909	9329	9650	9595	8301	8270	7186	8243	7193	8039	6789	4882	4584	4169	5906	5739	5534	10031	10199	10818	10044	9208	10359	10756	9582	9956	9147	9753	7539	943	1245	1366	1555	1326	1497	345	451	780	384	467	511	1961
1.98_1448.00			[M+H]+	1448	ESI pos	1.978	9033	6788	8228	9918	10110	7568	7530	4650	6590	8902	7519	4409	6637	6435	5196	6812	6041	4743	10849	12194	17147	9633	10549	13944	5612	5827	6015	5125	4911	5269	4920	10678	11855	8760	3489	8944	691	989	897	861	0	615	12944
1.98_311.26			[M+H]+	311.258	ESI pos	1.975	4451	4688	4477	4511	4834	3913	4609	3774	4151	4512	3470	2975	2860	4333	3271	3796	4050	3431	6286	5792	5913	5748	5388	6930	4160	3211	3136	3795	3596	2821	2081	3314	3287	3579	1939	2723	3061	3168	3481	3831	702	2931	3236
1.98_712.48			[M+H]+	712.478	ESI pos	1.975	4031	3564	4518	4327	4263	3955	4483	3501	3956	4427	4072	3477	3615	3615	4160	4839	4189	4474	4528	4259	4415	4789	3758	4367	4824	3950	3480	3119	3688	3034	2636	3519	3181	2881	2894	2891	5609	5017	6762	5265	1469	4526	2333
1.98_724.49			[M+H]+	724.488	ESI pos	1.976	14013	13229	13126	14476	13314	12393	13086	12548	13878	12887	12471	12525	12266	14036	13415	13898	12885	13979	10611	10958	10299	11360	10613	11771	523	368	1028	401	319	283	1972	2759	2394	2482	2100	1854	542	498	677	552	832	562	1541
1.98_732.46			[M+H]+	732.456	ESI pos	1.975	4392	4601	4931	4114	4567	3901	4538	3974	4162	3877	4208	3636	3673	4183	4920	5112	6405	4791	4054	4474	5835	4994	5102	4366	6368	7044	7053	6431	7318	6227	5394	5518	6683	6584	5894	5467	10282	10181	10079	10101	3949	9367	4853
1.98_760.57			[M+H]+	760.57	ESI pos	1.98	9846	1119	7947	4581	11055	10938	10254	13247	14186	10728	7917	9134	12462	2384	13149	6737	4714	11370	13466	9014	17387	14960	7957	12557	4212	3708	3313	4618	3721	4057	2640	9261	7746	2895	3944	4296	907	871	1671	1062	548	1456	10262
1.98_761.57			[M+H]+	761.57	ESI pos	1.982	10095	3074	11477	9891	10661	8001	10104	9870	8934	9863	10109	9800	9907	8828	10169	8864	9068	9019	12798	9907	10698	9341	10478	12442	1968	2111	1845	1575	1503	2113	1742	8723	8094	7340	5269	6303	755	690	620	843	636	729	5771
1.98_782.49			[M+H]+	782.493	ESI pos	1.984	7631	6921	7356	7809	7880	6755	7079	6827	5616	7993	5883	5467	7848	5765	6023	6374	5343	5929	9885	8345	7975	6404	5849	8355	4371	3933	3216	4363	4417	4868	8628	10843	9640	7479	4961	9202	388	1076	854	857	541	835	12813
1.99_642.53			[M+H]+	642.53	ESI pos	1.994	6337	5435	6619	6269	6446	4802	5275	3426	5586	4829	4996	2926	3892	5080	3414	4377	4833	4658	8743	9693	9425	9557	8926	10742	5809	4041	3928	4250	4805	4244	2172	1849	2857	3611	2628	3138	3559	4019	3927	3569	751	3898	1670
1.99_730.59			[M+H]+	730.592	ESI pos	1.985	50303	50504	53710	57252	48011	48013	51421	45106	51284	26878	47138	49692	49450	45576	48286	51296	49843	45146	51060	54293	42807	52600	40797	57221	40063	38377	46410	42442	49381	41138	46570	44628	43793	48068	37429	47956	37048	38299	40232	40201	436	5766	44240
1.99_731.68			[M+H]+	731.679	ESI pos	1.988	7685	9710	5767	9794	11203	9802	10630	9417	9965	10136	8893	10331	8190	10250	9301	9420	6800	10641	8284	8172	10180	10550	9287	10507	7160	6556	6226	9952	9175	10260	7799	9909	7845	9496	6217	12110	443	701	490	623	239	365	7702
1.99_808.57			[M+H]+	808.571	ESI pos	1.991	6959	7569	7328	5523	7514	7738	5399	5057	5753	5695	4837	4238	5093	5286	4598	4496	4336	4377	9982	7490	10153	10223	9616	11239	5443	5460	5300	7522	6997	5543	7048	18972	11904	9009	7775	8408	2859	2171	3333	2873	3837	1833	15736
2.00_742.54			[M+H]+	742.538	ESI pos	2.005	56804	53931	59124	60214	56572	51999	53113	46177	54168	62701	45925	42802	31692	35340	31861	41772	34743	36472	52761	53529	61427	54238	51973	57848	1046	1161	1036	788	1214	873	1545	2502	2287	2251	1949	1926	141	485	370	199	278	272	1858
2.00_764.52			[M+H]+	764.52	ESI pos	2.002	7141	7203	8150	7784	7436	6632	6633	6251	7108	8127	5416	6061	3547	3920	3581	5693	4731	4761	7743	7003	7209	6663	6084	7884	1185	1286	1445	1626	1737	1269	1013	1027	1315	651	536	839	419	353	310	335	223	464	1287
2.01_1453.10			[M+H]+	1453.1	ESI pos	2.014	5094	4659	5437	5980	4779	4416	4161	3307	3764	4533	2720	3516	2860	2860	2820	4036	2616	3985	7270	5857	6228	5049	4647	6424	3314	2351	2200	2548	2733	1244	2106	4692	2638	1151	1534	2422	449	771	500	481	0	213	2930
2.01_573.49			[M+H]+	573.488	ESI pos	2.008	7913	7309	8472	8342	7292	6959	7101	5925	7171	7811	6051	5467	3718	4517	3884	5783	5537	5069	7895	8484	9024	7750	7915	8903	3862	3464	3845	3813	3941	3051	732	1199	817	886	835	996	589	552	385	679	428	711	1097
2.01_714.51			[M+H]+	714.507	ESI pos	2.013	11838	10937	13843	13185	11091	10890	11186	7667	10411	12122	9150	7358	6711	7569	6358	8502	7596	7613	14109	14884	17548	15519	15490	17059	25848	24006	25111	24318	25564	19365	1116	1738	1650	2050	1513	2224	1440	1699	1501	1318	883	1520	1598
2.01_718.59			[M+H]+	718.592	ESI pos	2.012	6204	5258	7113	7237	7075	6346	5330	4321	7617	6901	4059	3971	4406	3291	3590	5234	2956	3882	7221	6728	6941	5734	6445	7702	2571	2841	2840	2359	2709	2504	2161	3203	2555	1905	1396	1984	589	810	775	676	300	556	3379
2.01_719.54			[M+H]+	719.541	ESI pos	2.011	41342	41642	43462	46527	44566	41897	35922	31275	35756	42965	29670	29473	26425	27068	25900	32376	28246	30983	47803	46037	48863	42516	40282	45670	29190	25072	26841	23823	27696	22499	13105	25840	19499	17046	13446	16290	4775	4716	5005	4328	960	3823	28216
2.02_1446.13			[M+H]+	1446.13	ESI pos	2.018	3930	3122	3493	4110	3786	2926	3317	3265	3338	3687	3020	3090	2639	2771	2734	3281	1427	3619	5218	4744	3686	3472	3073	4619	4005	2060	2772	3126	3947	2460	2457	3709	2802	2474	1654	2886	1790	1941	2031	2012	513	1299	2706
2.02_184.07			[M+H]+	184.073	ESI pos	2.024	18785	18075	19900	19288	17742	15720	16288	15886	16420	20520	13471	16294	11610	15678	10865	16474	11699	17168	22590	22986	23871	20611	18677	23214	14576	12311	10090	13134	12656	10750	9834	14269	11839	11370	9800	11602	6850	7764	6462	6672	4483	5759	12709
2.02_563.50			[M+H]+	563.504	ESI pos	2.019	7216	7623	7175	8761	8411	7678	8344	5864	6588	9750	6989	6421	6692	6046	6095	6413	6622	5376	7070	6784	7250	5670	5215	7118	5644	4954	5103	4593	4459	5046	2947	4477	3997	3386	2499	4564	4075	3293	3154	3466	858	3512	5033
2.02_761.53			[M+H]+	761.526	ESI pos	2.024	24656	11496	18773	14599	14799	12223	23993	17736	25497	23140	17665	14572	23734	15295	8284	18967	10265	23245	39069	12951	13796	12724	8869	14581	14232	8223	11069	8086	16474	12975	11815	47073	22583	23085	2022	12364	2399	2852	3673	2669	1684	2162	12655
2.04_933.78			[M+H]+	933.776	ESI pos	2.036	3799	3655	3461	3647	4180	2967	7518	3212	2900	3627	4097	4935	4465	4166	5047	4704	10342	11063	32323	6547	5012	8635	4187	10792	5087	6591	7375	6992	6779	6833	3038	3572	3204	3093	2922	4188	2711	2491	3427	2981	2748	5300	3930
2.06_705.53			[M+H]+	705.526	ESI pos	2.064	2950	6506	6731	6060	5808	5684	5301	5144	5479	7295	6066	2691	4452	3685	4007	4670	4400	4985	6682	5772	3552	5556	5219	6853	3264	2777	2388	2169	1912	1932	2092	2411	2453	2320	1536	1794	848	1284	777	1235	783	752	2672
2.06_820.61			[M+H]+	820.606	ESI pos	2.055	13316	13737	15084	15730	15388	13978	11373	10220	12106	13175	10235	9205	6363	6164	7025	7633	6642	6715	34764	34380	35797	31027	28915	34004	10635	9589	10193	8707	10383	9588	7459	13999	11143	8657	6912	8635	1863	2134	2280	2049	605	1838	6859
2.07_676.49			[M+H]+	676.493	ESI pos	2.067	5144	4509	5122	6748	5657	5472	4187	3338	4544	5154	3949	3045	3764	3519	3773	3893	3679	3396	4246	4699	5262	4646	4895	4679	4843	3890	4419	5131	4168	3538	1313	2973	2029	2185	2308	1734	3037	3367	3291	3243	761	2993	2088
2.07_846.62			[M+H]+	846.622	ESI pos	2.069	3297	4010	4600	3625	3834	3146	3407	2788	2563	2942	2121	2073	1755	2391	1942	2463	2131	2125	5653	5529	6541	5603	5141	6114	1936	2223	1884	1848	2561	1872	1919	2784	3005	2298	1817	1931	1410	884	1510	1133	428	801	2512
2.08_410.44			[M+H]+	410.435	ESI pos	2.083	2429	1846	4026	3148	3738	3153	6679	2686	5930	6981	5075	7007	7311	14195	10339	8170	15794	13831	10239	9564	12592	14549	2091	1625	2070	2522	2989	2033	1672	1877	564	787	1557	2027	3325	3437	1084	1573	1419	3325	2419	2028	3349
2.09_702.50			[M+H]+	702.504	ESI pos	2.089	4688	4317	4930	5806	4825	4328	4368	3808	4494	4267	3554	3518	3323	3562	3144	3728	4734	3386	4807	5178	4899	4210	6021	4834	3401	2811	2840	3094	3570	2677	1530	2324	1883	1769	1419	1968	1937	2195	2163	1815	663	1916	1805
2.11_706.59			[M+H]+	706.59	ESI pos	2.11	2343	2092	1692	2876	2948	2577	2619	1831	1692	2279	1517	1259	2258	1520	1513	2099	1961	1823	6858	6184	7748	6190	6582	6668	4687	4023	4447	3907	4305	3888	765	1532	1215	1345	1553	1797	416	573	615	377	428	593	2886
2.12_754.59			[M+H]+	754.591	ESI pos	2.124	3861	3225	3963	2149	3916	3128	3005	2744	2798	4152	2660	2077	2579	3157	3377	2771	3184	3580	4347	4775	5453	4749	4507	4752	3108	3038	4203	3590	3820	4315	3210	4690	5032	4370	4091	5056	1566	1529	953	1152	689	793	6177
2.12_758.63			[M+H]+	758.626	ESI pos	2.124	18495	10376	2869	3309	7096	12624	4980	2654	8401	19832	17399	14221	19180	21460	16297	16646	18170	16135	19638	10359	3297	19858	19839	4263	27580	7010	7239	14720	16861	4359	22345	9550	25729	18319	10203	8693	53983	56818	58680	51121	5031	44526	13932
2.12_771.51			[M+H]+	771.512	ESI pos	2.124	3036	2578	4010	3134	3756	2620	2464	3056	3397	3217	2339	3676	2668	2653	3383	2541	2379	2423	3735	3824	4506	3743	4504	3242	3118	3028	3402	3442	4018	3533	3261	4881	3743	3582	3270	4018	1285	1339	1243	994	87	1359	4249
2.12_812.49			[M+H]+	812.493	ESI pos	2.117	2628	2279	2786	3084	2700	2161	2610	2438	2869	1931	2328	2137	2267	2593	2176	2850	2387	2419	2687	3076	3423	2409	3174	3381	3314	2585	3225	2779	3196	3422	3314	2973	2917	3904	4963	4221	1085	1128	1185	1035	463	1274	3424
2.13_1297.07			[M+H]+	1297.07	ESI pos	2.126	3570	3071	2819	2739	2834	2678	2421	2989	3250	2527	2359	2763	3533	3063	2884	2804	3322	3553	3184	3244	3279	3671	2831	2777	4636	4375	4638	4814	4530	4661	4463	4188	4361	4097	4426	4100	1444	1302	1681	1400	0	1040	4418
2.13_1464.10			[M+H]+	1464.1	ESI pos	2.135	58595	53380	59136	62034	61466	54471	40249	37267	39936	47188	34309	30339	34072	33935	32160	42632	33681	41644	127743	129689	132889	121563	113830	131368	48941	42518	46288	39142	50933	38376	58695	121765	97409	73534	61019	69826	1769	1950	2203	1272	0	961	172962
2.13_1464.17			[M+H]+	1464.17	ESI pos	2.132	1074	3095	5236	2049	3876	4490	3536	2099	733	1810	2074	711	1501	3235	71	1307	928	987	6749	12638	8034	7506	6852	7827	1137	3232	1358	669	2437	1894	2887	7622	2472	6420	1667	4947	72	0	124	81	0	0	10655
2.13_1470.19			[M+H]+	1470.19	ESI pos	2.128	5121	3882	4678	4760	5187	4262	3720	3614	3979	4442	2805	3201	3641	3562	3468	4110	3542	4092	6561	6731	7325	6632	5698	7104	4213	4073	4210	4330	4308	3783	4683	7186	6173	4830	5085	5671	755	905	723	754	114	698	7778
2.13_732.61			[M+H]+	732.609	ESI pos	2.127	2905	6230	26157	31707	26595	3527	21950	20083	25221	8682	29000	4922	2978	12539	6744	20434	8274	18232	13522	5721	17537	13413	23387	1737	28434	4052	16948	5358	14787	18191	15555	3034	14531	7087	6811	15160	33886	35099	37071	30592	2864	28002	8865
2.13_732.67			[M+H]+	732.667	ESI pos	2.128	25072	26981	0	31607	0	0	97	0	26431	23568	37364	0	0	0	0	0	0	21684	0	25353	41266	24937	0	121	310	162	25945	217	0	181	23929	0	0	0	237	325	166	66	0	0	250	0	0
2.13_732.76			[M+H]+	732.756	ESI pos	2.133	0	0	0	0	0	0	0	0	0	0	0	58	0	0	0	0	0	0	0	0	0	0	0	73	0	0	0	0	0	0	0	0	0	0	0	0	0	0	0	0	0	0	0
2.13_732.96			[M+H]+	732.958	ESI pos	2.135	2651	1795	2335	3588	2162	2181	2036	2614	1654	2355	1934	2638	2210	2282	2292	2974	2090	1742	4012	4925	3803	3368	2732	3358	2583	2370	2663	2517	2421	2535	3123	3976	2815	3080	2712	2690	680	510	675	618	0	532	4294
2.13_733.22			[M+H]+	733.218	ESI pos	2.135	3864	3631	2429	3019	3697	4661	2701	2116	2536	3461	2223	2002	2233	2459	2021	2696	2096	2155	4810	5509	7008	6896	3793	5672	4418	2971	2439	2707	3066	2800	3415	4862	5065	3824	3306	3197	507	548	874	591	71	517	5961
2.13_733.27			[M+H]+	733.275	ESI pos	2.134	3835	2634	3171	3641	3609	3220	2749	2338	2736	3646	1664	1943	3225	2157	2476	2845	3106	3379	6169	3733	6593	8307	4833	8692	3491	3921	3287	2739	3960	3426	3860	7389	5769	3676	4333	3756	90	529	452	132	0	490	7059
2.13_733.30			[M+H]+	733.305	ESI pos	2.132	3372	4197	2857	3724	4818	3470	3935	3370	2059	2878	2998	1698	2848	1715	1980	3628	2493	2240	8506	5395	9083	4090	6300	7105	1895	3115	1990	2294	4639	1888	3588	5853	3824	4757	3360	3218	511	597	471	552	65	281	5565
2.13_733.34			[M+H]+	733.343	ESI pos	2.134	5769	4947	2962	5051	2771	5932	3201	4209	2453	3574	3801	1617	3495	3247	2665	3997	2660	3210	9175	8287	8114	8344	8161	9916	5513	3844	2544	3240	3474	3494	4826	9788	5196	4933	3206	3768	323	605	458	470	68	447	8423
2.13_733.39			[M+H]+	733.385	ESI pos	2.132	4399	7209	5161	5111	4287	5789	6302	3220	5524	4727	3614	2763	4435	4203	3098	4741	3304	4158	10824	9060	7876	6963	8906	9454	3524	5637	5364	4454	3531	4812	4727	7486	4398	3786	4821	5641	625	251	838	568	381	337	10089
2.13_734.39			[M+H]+	734.394	ESI pos	2.134	2281	2095	1210	1821	2194	1939	1231	1379	1264	1664	1807	1336	1697	1179	1376	1552	898	1164	3373	4663	4132	4236	3689	4236	1764	1659	1807	1974	1906	1375	2532	4459	3078	2256	2001	2278	449	621	500	316	288	391	5727
2.13_734.42			[M+H]+	734.424	ESI pos	2.135	2060	2121	2448	2080	2700	2660	2027	917	1672	2349	1610	1436	1332	1737	1310	1889	1114	1806	4146	3943	3705	3567	4670	4683	2418	1358	2101	1711	2291	1287	2498	3711	3430	1167	2614	2562	579	213	698	557	223	607	4446
2.13_734.62			[M+H]+	734.617	ESI pos	2.135	25664	25610	24831	26662	26390	26594	23202	17218	17193	23843	19089	17096	22170	15726	19921	20959	21060	22154	33130	30617	36322	33433	33940	34753	20463	24219	24584	18096	24507	22374	24308	32024	31196	28915	27147	25246	2818	2516	2490	2814	521	2217	32820
2.13_734.70			[M+H]+	734.703	ESI pos	2.134	12033	11294	11687	11296	11764	11249	10568	9187	9901	11019	8781	8153	9814	9058	9321	9524	9776	10103	19196	17177	19335	16662	17324	19191	10886	10539	10718	10507	11053	9989	11752	15995	14973	13235	12243	13375	1028	973	839	1361	492	452	18618
2.13_735.61			[M+H]+	735.611	ESI pos	2.133	4780	3612	3583	5243	5396	4141	2410	2351	750	3553	3266	1930	2435	3108	2964	3338	1949	4111	4890	5901	3912	5819	5095	4949	2588	2626	3545	2363	2931	4044	4165	5369	3573	5154	3237	4329	1256	1217	1469	1211	367	878	4177
2.13_736.58			[M+H]+	736.576	ESI pos	2.132	4455	1191	6522	4338	5119	3161	2588	4597	3784	6655	3494	3117	5448	3412	5465	4283	3079	3307	5052	606	1579	7133	1208	5803	5274	4971	1974	6335	1196	5999	2034	5602	4349	4062	5381	7637	3128	1693	1801	938	335	1825	12171
2.13_738.79			[M+H]+	738.785	ESI pos	2.127	8185	4779	5976	6245	4057	5616	4581	3948	4849	4860	6270	3694	5614	4226	3239	4468	6811	6843	7264	7236	8209	6975	5028	6855	4474	3170	4867	3340	6867	3426	3893	5505	6532	6539	6085	4622	110	158	0	0	99	113	6642
2.13_758.69			[M+H]+	758.687	ESI pos	2.135	109	166	0	0	21869	105	171	29055	0	25305	19	28262	174	157	28172	213	0	209	32804	26564	341	309	74	25285	153	167	105	21018	51264	40918	21702	174	145	0	85	0	0	0	185	384	231	0	29213
2.13_770.51			[M+H]+	770.509	ESI pos	2.128	6811	6149	5101	5955	6007	5530	4928	5193	4846	5277	4443	4856	5551	5180	4343	4723	4525	5941	7682	7365	8546	7175	6029	7645	6168	6363	6201	6958	7260	6475	6472	9349	8418	7272	8024	7206	1987	1869	2703	2699	395	1826	8938
2.14_1380.08			[M+H]+	1380.08	ESI pos	2.139	5146	3918	4149	4664	3941	4346	4672	3540	4198	4464	4424	3374	5239	4406	3882	4770	4067	3862	4759	4051	4476	4459	3880	4190	3661	3400	3522	3482	3689	2956	3110	3886	3159	3293	2342	3111	3841	4137	4237	3356	798	3914	4784
2.14_1467.10			[M+H]+	1467.1	ESI pos	2.136	8930	7661	8942	8871	9522	7804	6179	5060	6080	6937	5303	4381	4922	5601	4623	6193	5500	6067	18539	18442	21140	18690	17364	19059	7349	6084	6881	6326	7736	5861	8681	17657	14510	10774	8873	9865	298	283	441	396	155	223	24525
2.14_1494.13			[M+H]+	1494.13	ESI pos	2.14	7842	7057	7416	7457	8072	7980	6135	5420	6214	6912	5141	4396	4654	4460	4414	5456	4640	5192	11627	11476	12503	11509	9852	11939	3859	3585	3773	3425	4436	2334	6478	12499	10434	7864	7216	8957	259	364	312	79	0	93	13532
2.14_1496.21			[M+H]+	1496.21	ESI pos	2.144	5420	4653	5482	4981	5333	4744	5402	4504	4994	4516	4554	4393	3937	4153	3820	4540	4203	4349	4801	4905	4634	5124	4613	4710	3003	3052	3052	2786	3273	2761	4348	6094	5824	4855	4831	5327	1151	1102	1204	928	0	826	4616
2.14_1569.09			[M+H]+	1569.09	ESI pos	2.139	12490	11327	11791	13113	13087	12058	10823	8185	10135	12021	9164	7376	9615	9195	7811	11017	9145	9497	20297	19811	22000	18825	18080	20493	9234	8347	8339	7929	8824	7265	8949	15323	12589	10818	7553	10428	2226	2017	2179	1428	0	1620	18145
2.14_1674.09			[M+H]+	1674.09	ESI pos	2.143	20767	20728	21770	25324	24958	22234	24502	12817	17311	27909	16808	11683	19865	18206	15121	21226	16672	16505	26892	24718	27968	24412	18201	28526	12811	9737	9854	9332	9792	7674	8878	14314	11098	10182	4023	8881	12648	12916	11910	9622	282	10068	11204
2.14_1696.07			[M+H]+	1696.07	ESI pos	2.142	5277	4874	5170	5440	5200	5168	6373	4235	5028	6531	4337	3780	5784	5436	4596	5455	4767	4473	4849	5065	5221	4435	3991	5607	4207	3722	3595	3652	3726	3043	3027	2659	2821	3116	1830	2366	6940	7062	6348	5186	223	5831	2978
2.14_577.52			[M+H]+	577.52	ESI pos	2.143	568921	539829	574258	638362	621438	575098	603775	413317	497216	675856	476766	378939	524628	492897	442413	548270	469150	466563	687094	637286	735926	632088	540256	722740	386566	333984	334952	333990	350262	285271	326108	477183	409889	375819	240932	345392	346283	362929	344804	280433	32698	305787	423775
2.14_577.57			[M+H]+	577.571	ESI pos	2.142	30427	30446	31334	35540	33629	31731	33231	23154	28327	37328	27680	21259	29631	28403	24308	30007	26636	26579	38213	34249	39055	35040	29773	39702	21829	19477	18878	19284	19829	15969	18257	25956	23311	21243	13200	20255	20180	21004	19305	16136	1144	17439	24086
2.14_732.89			[M+H]+	732.887	ESI pos	2.137	2359	2528	1609	2699	1872	2652	2691	1454	2610	2603	2462	3090	1483	1933	1871	2161	1536	1688	6760	4592	5505	4071	5423	3727	2924	1936	2582	2304	3178	2401	2769	4410	4913	1850	2089	3383	545	457	522	429	64	122	7266
2.14_732.92			[M+H]+	732.925	ESI pos	2.137	3600	3768	4248	4011	4658	3721	3498	3318	3217	4897	3710	2841	3230	3315	3151	3960	3119	3331	5859	6476	6422	6648	4605	5165	3569	3772	3962	3149	3589	4023	5093	6467	5033	4039	4490	4347	700	550	785	759	0	517	7356
2.14_732.98			[M+H]+	732.983	ESI pos	2.136	3267	2316	2469	2918	2601	3296	2345	2441	2903	2220	2469	2382	2869	2306	2366	3506	3368	2236	5127	5396	4198	4845	4219	4834	2965	2976	2359	3382	2444	2723	3212	4668	4266	3996	1475	2002	455	416	679	502	0	471	4267
2.14_733.16			[M+H]+	733.16	ESI pos	2.136	2125	2051	2594	2165	3601	1857	2343	2422	1977	2829	2411	1710	1275	1262	935	1728	1797	2002	3148	4660	4924	5320	3576	3155	2021	3217	2432	2110	2932	2070	2977	2913	4761	3322	2772	3006	506	515	547	430	0	401	5781
2.14_733.61			[M+H]+	733.613	ESI pos	2.137	72546	67625	63944	64319	64480	61980	66124	54646	63265	68552	57609	52073	59511	56243	54008	64635	57223	60887	92229	97814	105795	91600	91125	105996	60528	67321	68998	62072	70837	62979	63775	94424	78596	69312	69665	74568	18202	19161	21116	11815	1318	13717	110802
2.14_837.55			[M+H]+	837.549	ESI pos	2.143	48644	48297	49003	53486	52619	49542	51255	35038	42463	57632	39699	32897	45590	40561	36684	45750	38936	39091	57415	56333	63044	52999	46408	61563	33478	28550	29350	27519	29851	24253	28141	42806	35298	30512	21150	29953	29310	31027	28372	23264	3226	25673	36791
2.14_854.58			[M+H]+	854.575	ESI pos	2.144	15079	14104	15344	16514	15597	15087	15539	10903	12519	18266	11429	10309	12960	13263	11542	13976	11742	12178	17568	16205	19473	17585	14282	17650	10068	9250	9136	8727	9399	8123	9119	12671	11149	10480	6232	8642	8999	9409	8713	6769	1593	8999	11298
2.14_859.53			[M+H]+	859.531	ESI pos	2.141	20622	20002	20657	22164	21473	21032	22856	17866	19970	21971	19262	18651	22923	21621	19862	20881	20871	21048	18444	18515	19919	18469	16029	20239	20728	19580	18322	19148	18966	16690	14930	15797	15206	14452	13650	14660	30174	31287	29071	26320	4736	26626	14016
2.15_125.00			[M+H]+	125	ESI pos	2.147	21404	20446	20941	21900	20721	19549	17315	16736	17832	19909	16370	15111	14633	15348	13320	16481	15121	15947	25230	23320	24877	23040	22602	24126	13763	11447	13849	12340	13851	11611	16157	23438	20916	17640	16850	18250	4953	4658	5704	4225	854	3011	21824
2.15_1490.11			[M+H]+	1490.11	ESI pos	2.148	172133	154107	169145	171056	174348	162265	128489	117553	132859	153321	115291	102421	102341	101461	92764	125112	102969	121115	262455	272896	265804	245530	239905	261951	90739	77132	82744	72519	87778	71360	149218	281625	237384	184892	159657	179506	4808	5488	6395	4142	109	3116	297234
2.15_1490.19			[M+H]+	1490.19	ESI pos	2.15	12618	15013	3231	8605	10131	7629	7847	9056	8596	7978	7494	5982	7199	5050	6732	11094	6559	5847	17856	16738	22876	12844	9434	9733	4208	2429	2980	5301	3014	4057	13818	19362	16120	14123	12125	13329	140	219	88	167	0	0	19779
2.15_1491.32			[M+H]+	1491.32	ESI pos	2.146	4387	1696	2887	2143	3554	1607	962	1119	1119	2467	83	963	128	921	313	2153	199	1495	5920	6999	6920	5949	5713	5483	110	240	0	378	98	0	2434	7401	6055	2761	1267	4030	0	0	0	0	0	0	8150
2.15_1514.11			[M+H]+	1514.11	ESI pos	2.148	3743	2925	1677	2150	2830	2576	2583	3292	2716	2550	2295	2389	1915	2255	2012	2165	2101	2418	3833	3865	3735	3524	3789	3704	2697	2220	3009	2447	2798	2847	3317	4095	4284	3759	4941	4101	80	117	266	115	0	0	4824
2.15_1595.11			[M+H]+	1595.11	ESI pos	2.15	22851	22038	25140	26559	26333	23441	21812	16545	19164	25625	17602	14828	16986	15612	14565	19767	16373	18202	27740	27094	29727	27078	23536	29102	9844	8629	8627	8512	8925	7614	13899	25170	21029	16816	11930	16389	2842	3306	3571	2690	137	2313	19163
2.15_1617.09			[M+H]+	1617.09	ESI pos	2.153	9683	8991	9083	9192	10073	8978	8627	9268	9026	9284	7707	8385	7665	7990	7469	8315	7295	8076	9085	9306	9038	9514	7844	9308	5930	5538	5355	5330	6514	5580	7858	9607	9115	7936	6887	8025	2893	1600	2977	2605	142	2322	8125
2.15_166.06			[M+H]+	166.063	ESI pos	2.147	3849	3659	3729	3240	3717	3397	3388	3255	2649	3685	2718	2870	2356	2482	2663	3011	2508	2913	4388	4939	4523	4264	3864	5008	2350	1989	2275	2125	2399	2419	2775	4634	3397	3236	3011	3154	848	670	704	527	0	405	3990
2.15_184.07			[M+H]+	184.073	ESI pos	2.149	109162	101565	103747	113941	110329	98858	94611	81790	93490	101282	77882	80415	76814	80100	77920	92395	78273	86826	126454	128408	124269	122752	111688	126320	69035	62253	65301	62206	70749	57840	89759	114030	106912	97982	85561	96561	18120	17850	19773	15974	1543	14330	110851
2.15_610.58			[M+H]+	610.576	ESI pos	2.15	4036	2154	4664	2466	2387	2011	3187	3231	2121	2825	2092	3921	2391	3356	6849	2506	11642	2912	2343	2717	2044	2393	1942	3259	3031	3392	2988	2173	3810	15681	1659	3126	3059	2263	2012	2596	2633	3762	2370	37271	12094	7085	1582
2.15_759.23			[M+H]+	759.229	ESI pos	2.154	7229	7478	7759	7048	6582	7297	6494	4022	7745	7933	7049	5031	4640	5412	5499	4762	6549	3137	6555	7411	7713	7748	6738	8834	2933	2627	3302	3511	2322	2101	3973	5675	5461	8041	4439	5058	971	658	615	474	60	692	7329
2.15_759.27			[M+H]+	759.266	ESI pos	2.155	7911	9887	8484	10531	10449	10264	6694	6295	8526	6301	5814	5623	5501	4016	8110	7137	5501	7279	8200	8420	11441	10111	8883	6270	3368	6562	4531	4304	4517	2956	6067	8320	6733	8874	9375	8898	640	566	1098	754	116	653	9461
2.15_759.51			[M+H]+	759.507	ESI pos	2.153	11154	14206	20738	20436	23270	13421	13960	12402	9418	15804	15984	5300	10088	20564	21542	19633	14412	18989	18611	17225	12026	15968	19671	23537	14636	7585	13533	8625	12751	12814	13694	8709	14045	12309	15419	11031	117	527	448	671	361	398	12645
2.15_760.07			[M+H]+	760.066	ESI pos	2.152	4229	3944	4416	4607	4432	3333	3470	2962	2916	3534	3069	3649	2487	2599	3177	2984	3616	4915	3002	3422	4252	5030	2905	4532	2964	2337	2057	2478	2277	2139	3136	4696	4006	3779	2596	3395	1185	488	741	582	0	784	3131
2.15_760.51			[M+H]+	760.511	ESI pos	2.155	13240	13527	4989	13982	13568	8973	11205	10495	7037	13491	10468	9394	7514	8121	5134	10377	8110	9175	14567	15531	12395	12629	14126	13282	1524	3043	4315	2274	4826	2620	9060	15101	10641	9756	6980	9780	835	1341	928	1270	483	609	13325
2.16_1489.10			[M+H]+	1489.1	ESI pos	2.158	80114	51290	3114	56052	5581	913	69367	55906	68804	79034	62627	54905	57845	53210	56239	68404	57298	46422	69658	1751	4925	67044	61935	75610	851	1083	925	965	814	1191	1027	2127	1616	1349	1933	1340	0	0	121	115	76	0	1777
2.16_1516.13			[M+H]+	1516.13	ESI pos	2.156	239333	212283	243410	244909	242538	217915	186833	170889	196806	222065	172539	150929	136351	131013	127482	168997	141119	157238	264538	262585	274292	253823	254597	276895	73179	63838	67439	59527	70715	57826	175489	321026	280395	215745	193460	210372	5554	5691	7127	4676	78	3531	245543
2.16_1516.19			[M+H]+	1516.19	ESI pos	2.156	13059	22359	17421	12160	9924	12649	12402	7914	5177	1261	7167	8094	2626	7018	7108	4810	14884	13288	23420	16186	10059	21075	11568	20829	2791	1669	2551	3403	5739	4349	10929	16934	19084	19025	18167	8546	77	451	214	165	0	291	8059
2.16_1538.11			[M+H]+	1538.11	ESI pos	2.161	7204	6828	7132	5844	6794	6733	5479	7562	7129	6063	5958	6419	4646	5571	5450	5446	5689	6076	6413	6895	5925	6367	6795	6416	3446	3645	3532	3288	3736	3684	8870	10777	11160	9620	11110	10604	388	342	441	437	0	71	9858
2.16_1619.10			[M+H]+	1619.1	ESI pos	2.157	5030	4661	5021	5424	4750	4957	4512	4349	4804	4394	4078	3965	4062	4008	3916	4428	4008	4372	4652	4974	4331	4584	4161	4610	3239	3022	3188	2986	3269	3017	4042	4715	4277	4024	3678	4490	1392	1488	1563	1320	143	948	4192
2.16_603.53			[M+H]+	603.535	ESI pos	2.161	9691	9973	10611	11345	11200	10221	8686	7507	8620	9303	7046	5881	7494	8355	6619	7918	7450	7462	8966	8669	9334	9501	8309	9631	3959	3328	3520	4549	4074	3238	7921	10165	8774	8799	5716	8596	7786	7682	8517	6750	1397	7517	10480
2.16_758.89			[M+H]+	758.888	ESI pos	2.158	8245	8065	12899	7777	10430	6408	6423	7688	6211	5452	4667	4387	7737	9536	3929	7107	9388	10973	10982	6255	10722	6120	12599	8166	1930	2851	4399	3978	3722	7027	4634	8565	9087	11698	3688	5588	1257	1419	1256	1709	0	716	5568
2.16_759.01			[M+H]+	759.01	ESI pos	2.158	6920	6200	6113	5549	6091	5199	6428	5628	5663	5822	4754	5478	5403	4724	5636	5925	5182	5370	5833	6628	8113	6511	7113	7368	3887	4181	3904	3888	4035	3138	4897	6888	6453	6130	5064	5918	1285	1231	1419	1042	0	1000	6067
2.16_759.15			[M+H]+	759.147	ESI pos	2.158	6991	5957	5499	6831	4138	5356	5059	3669	5188	4239	5653	5535	4458	5436	4956	7074	3938	2375	5419	3341	5683	4855	4245	6232	1758	2736	2966	2459	2578	3279	4555	5967	3983	5727	5437	4548	699	658	983	546	0	492	6747
2.16_759.32			[M+H]+	759.316	ESI pos	2.157	9686	8345	8748	10519	17439	6402	10784	6162	10333	9952	8945	6820	9639	6265	7568	8720	9231	9765	10223	15691	9636	11630	12305	8854	4635	4589	5598	4112	6465	4820	5741	10184	5869	6950	9740	8566	501	1002	1023	778	0	902	7942
2.16_759.35			[M+H]+	759.351	ESI pos	2.157	8715	7396	8366	13235	17007	12026	15811	8349	11209	9191	11972	7967	8330	7106	6887	5978	7977	8431	12936	13334	11274	12965	9912	17211	5420	7828	5148	7763	6735	5257	6478	14453	13942	8442	10104	6291	566	1007	961	876	131	521	13616
2.16_759.63			[M+H]+	759.629	ESI pos	2.157	133364	132445	132496	135071	130632	131757	125223	122807	124136	135550	121603	108813	109535	108183	110509	118714	112685	120156	104033	133853	140645	139453	137446	143652	72030	74163	71752	69631	80139	72641	119209	79771	142045	133021	125650	129734	31291	33473	35546	30400	2616	26864	134627
2.16_759.70			[M+H]+	759.697	ESI pos	2.157	42269	68532	28129	88231	27669	67099	64911	53213	77666	73057	40508	41374	41694	22965	39929	60265	42168	0	90620	90201	93993	66714	52691	31011	151	0	0	0	0	0	60037	56792	101467	78419	38697	81060	169	350	338	141	559	0	42909
2.16_760.43			[M+H]+	760.43	ESI pos	2.157	8683	9219	9539	6587	7309	4299	7652	5662	6672	6240	7145	5583	3650	4879	3779	6636	5969	5593	8470	8496	9703	7477	9373	6780	2129	1745	3053	1715	3008	2386	6615	10078	8051	8002	4552	6807	691	630	675	730	324	561	9101
2.16_760.46			[M+H]+	760.459	ESI pos	2.157	7810	11320	9689	6984	9788	4513	6237	6081	5218	10791	6277	6566	6523	5382	4494	9031	4842	5275	8552	8291	4620	8559	6786	10192	2488	1136	3373	2040	2189	2474	5320	10540	11343	8342	3867	6197	423	855	645	495	340	661	9565
2.16_760.72			[M+H]+	760.716	ESI pos	2.161	20726	19314	13370	15425	11298	15432	19673	20299	24044	18920	18661	19344	18547	19149	20305	15603	17998	16089	16741	12371	16836	13791	11829	12570	14236	13197	13539	13116	15127	13191	19610	12605	11543	13558	17174	17429	2188	2866	4281	909	404	961	16780
2.16_761.58			[M+H]+	761.579	ESI pos	2.161	142141	137195	147035	148245	141528	135934	130948	120423	132396	141535	121498	112385	111833	109780	111178	118808	114650	115640	150541	150033	155810	148279	140922	154538	81967	75626	79061	75553	83127	74790	119654	166700	151661	136344	125516	136158	28775	27015	31751	24445	2561	20731	143577
2.16_761.73			[M+H]+	761.733	ESI pos	2.16	4815	1776	3100	6648	7142	4737	2413	3371	4560	3811	6504	947	3468	577	2984	4942	2431	5191	5033	7099	7449	7627	5815	3883	1394	641	1165	848	761	1311	5391	7075	4718	3703	3782	3952	1059	994	973	781	148	652	4840
2.17_604.54			[M+H]+	604.536	ESI pos	2.168	4820	4948	4797	5198	5686	4261	4482	3210	3256	4445	3092	2949	3495	4122	3509	4230	3540	3187	3830	3838	4620	3888	3668	4467	2703	2090	1817	2322	2601	1586	3409	5123	4312	4352	2394	3862	3676	3891	3906	3205	681	3565	4068
2.17_796.53			[M+H]+	796.525	ESI pos	2.167	10392	9768	9851	9389	9066	9096	9702	10495	10889	8505	9046	9756	9163	9392	9527	8777	9376	10304	8916	9713	8103	8513	8808	8639	9440	9340	9194	9586	10949	10149	12066	11016	11320	11640	12956	11903	4641	3883	3871	3685	465	3542	10554
2.18_758.69			[M+H]+	758.692	ESI pos	2.181	46793	0	0	0	30377	0	0	29055	0	25305	0	28262	0	0	28172	31072	0	0	32804	32271	0	0	0	0	37132	0	0	21018	51264	40918	29183	0	0	0	25480	0	0	0	0	0	312	0	32076
2.18_786.60			[M+H]+	786.597	ESI pos	2.176	7919	7854	8096	9570	9121	7393	7892	7428	8309	7987	7161	6876	4394	6731	4242	4894	5429	6281	8012	9547	8630	8458	9009	8009	8934	7720	8781	8011	8596	7984	1816	2243	2721	2275	2139	2069	4392	4140	4578	3552	1780	3392	2447
2.19_1380.01			[M+H]+	1380.01	ESI pos	2.195	10354	9214	10983	11772	10750	9545	9854	5333	8885	11310	7632	4871	7610	7555	6213	8818	8068	7983	14886	16040	17253	16397	16150	17652	17449	13191	16591	13727	16974	10387	5081	8478	7197	7568	5327	5587	11737	13990	14414	10050	290	7331	3503
2.19_1422.05			[M+H]+	1422.05	ESI pos	2.187	10862	9941	11863	12396	11144	10343	7887	7033	8426	11005	7060	5484	8323	9024	4020	10426	9512	8789	14866	15164	16384	14350	15534	15930	7255	6308	6675	6132	7217	5000	3851	6843	5936	5564	4053	4543	1418	1689	1902	1693	83	1051	5756
2.19_1448.07			[M+H]+	1448.07	ESI pos	2.192	39773	36276	41515	43051	41685	36913	36118	28057	35015	40516	30053	23018	28998	30286	26541	33925	31032	32771	46876	48356	48628	47153	47254	51858	23741	20100	21150	18914	22834	17154	17293	31570	25403	23243	17919	19836	5989	6780	7740	5002	75	3767	20712
2.19_1465.09			[M+H]+	1465.09	ESI pos	2.195	7160	6359	7110	8112	7807	6894	7304	5158	6907	7456	5437	5149	5672	4486	5012	5801	6601	5507	8919	10298	10398	8701	6635	10553	1191	537	3420	940	2981	427	1651	3561	2934	3040	1845	1969	1087	82	238	82	0	0	3645
2.19_1476.10			[M+H]+	1476.1	ESI pos	2.186	56656	55001	54518	59982	60163	54057	50833	43380	49569	56215	43037	35308	39934	38732	35747	44964	38536	41917	82654	82335	86092	78159	74987	88975	6823	3125	3313	3375	3593	1622	24111	46093	38511	30588	24684	31006	1402	922	939	1320	0	867	31413
2.19_1502.12			[M+H]+	1502.12	ESI pos	2.19	75434	68824	75873	76426	77885	70710	66083	58748	65017	74527	57469	49437	52703	49347	47723	58597	51233	54050	80978	77626	83257	74900	70644	83512	575	726	749	590	605	496	19923	40032	35526	26761	21354	25852	0	0	105	84	0	0	29022
2.19_549.49			[M+H]+	549.488	ESI pos	2.193	92041	87978	95645	98662	96027	87163	87198	66392	85859	98323	75123	58794	70749	74332	67418	79024	73005	75627	118284	118009	126201	113716	113556	126964	59631	50303	53985	50346	56943	43720	42662	67627	58415	55080	44210	51534	38488	44214	43864	34190	4747	28716	41491
2.19_549.54			[M+H]+	549.539	ESI pos	2.195	4264	3765	4318	4399	4404	4028	3950	3030	3826	4395	3398	2339	3212	3439	2953	3541	3324	3339	5919	6013	6584	6067	5415	6060	2333	2167	2305	2017	2450	1888	1839	2933	2543	2808	1729	1935	1899	2237	1862	1202	490	2043	1589
2.19_607.39			[M+H]+	607.391	ESI pos	2.19	1874	1507	1426	1763	1457	1444	1435	1645	1276	1613	999	1362	2522	2182	1088	2787	1628	1399	1854	1576	1860	2607	1511	1528	1970	1326	3104	2135	1256	1511	4420	2734	4469	4696	4158	4201	5945	5713	5315	5581	2345	6758	8466
2.19_718.54			[M+H]+	718.538	ESI pos	2.187	299068	284900	305394	312543	300736	291987	295814	268815	297996	312875	271511	241870	256721	251206	237633	276759	259085	263349	418889	410287	424134	402462	383853	422459	56018	45389	52220	49877	55145	41348	155846	214013	195153	185346	160725	172262	36092	37678	40748	33674	2887	26988	126890
2.19_718.59			[M+H]+	718.592	ESI pos	2.188	14669	12893	17928	13620	19018	17776	17272	16095	17703	14817	16464	12147	14157	13548	12530	8703	13164	15910	19954	19638	23210	23648	22072	22378	1278	2059	1821	1119	1677	1704	9401	13123	12246	9626	7757	10650	1611	1938	2329	1693	420	1379	8124
2.19_719.60			[M+H]+	719.597	ESI pos	2.185	7633	6563	7268	7448	7794	6775	7363	7011	7422	7782	7095	5661	6421	6153	6086	6597	7139	6066	11150	9228	8078	10919	10146	11105	1074	880	812	701	1185	864	2848	5116	4582	4050	2855	3419	782	609	781	755	208	669	2453
2.19_732.59			[M+H]+	732.588	ESI pos	2.192	28143	15729	23528	30257	29077	18053	22640	13885	15664	23749	21120	25437	28666	27104	28080	22620	15441	27845	35078	34386	31655	37268	29405	28304	34482	27895	28278	15166	25675	25973	29952	32820	33257	29447	26519	30876	0	0	0	1433	265	1128	36157
2.20_1485.07			[M+H]+	1485.07	ESI pos	2.204	5883	5105	5635	5053	5602	5773	5586	6178	5712	5931	4667	5331	4874	4739	5094	5592	5271	5954	5508	6339	5373	5876	5422	5577	449	415	312	525	434	675	1480	2107	2289	2321	1917	1794	596	383	506	211	0	175	1706
2.20_1488.10			[M+H]+	1488.1	ESI pos	2.203	83797	72841	87128	87162	85066	72621	73348	67083	72521	86677	67511	58889	61521	60104	60484	73135	63316	67979	74239	71361	76545	68423	65779	79520	133	716	204	142	1202	1094	7040	13412	11493	9071	8142	8733	82	90	110	124	0	107	8873
2.20_1498.08			[M+H]+	1498.08	ESI pos	2.197	5591	5356	5389	5477	5490	5103	5164	5681	5493	5300	4290	4517	4588	4480	4894	5478	4960	5551	5190	5135	5172	5304	5048	5165	2568	2018	2909	2648	2696	2625	4067	4134	4176	3330	3587	2879	567	803	753	1058	0	746	4139
2.20_1512.08			[M+H]+	1512.09	ESI pos	2.203	3650	5011	5403	5227	5492	5349	5461	5971	5343	5563	5150	5250	4941	4978	5112	4941	4684	4975	4601	5058	4477	4574	4732	4522	333	2663	569	839	234	456	698	1509	1745	3970	1622	860	109	602	292	421	105	297	2067
2.20_704.52			[M+H]+	704.523	ESI pos	2.198	108508	99564	108767	111273	108978	100467	106594	94126	104666	116262	95283	78518	96474	91446	93026	102475	99176	99836	113191	112446	122460	110226	108728	118198	2389	2859	2376	2002	2532	2033	11502	18175	16985	15664	12902	14138	876	1190	875	1022	535	936	9403
2.20_712.49			[M+H]+	712.489	ESI pos	2.197	12279	11992	11862	13180	11946	11518	12435	10557	12092	12639	10963	10366	11924	11694	12301	12037	11765	12094	12981	13492	13566	12650	13353	14329	20676	19934	20214	18608	21137	18614	11276	13234	12312	12758	12082	11240	22631	22406	22904	20745	4599	18473	9501
2.20_744.56			[M+H]+	744.556	ESI pos	2.203	1521600	1389799	1534930	1489376	1504573	1397639	1472959	1380626	1434471	1553332	1391219	1231070	1319372	1316021	1295106	1392981	1354214	1367495	1353310	1353615	1407629	1341645	1292270	1415926	4968	5255	6420	4467	7295	5353	366107	490907	468461	421161	382071	410103	3950	4507	4679	4052	1234	4998	397432
2.20_744.61			[M+H]+	744.606	ESI pos	2.203	59080	61422	62430	60846	50531	59315	61307	56752	60488	61761	56857	52031	59534	57842	57162	58161	58327	58442	56844	57544	62234	60877	57656	63017	578	325	561	298	631	361	20961	27657	27872	25008	23193	21794	725	725	811	769	345	856	23397
2.20_745.61			[M+H]+	745.614	ESI pos	2.204	36341	34236	34800	37473	28915	33758	33646	33177	33290	37195	33372	27542	32927	26871	31393	34378	32751	33690	35919	34441	32849	32394	33367	35379	341	350	210	368	435	501	8848	13710	13723	12155	9080	8890	291	460	382	386	343	277	11723
2.20_745.69			[M+H]+	745.695	ESI pos	2.204	9683	16588	8971	12611	9938	16463	16742	12212	13455	13569	12675	10540	15760	14397	10806	12756	15316	12923	15518	11806	16354	17063	12345	16128	76	282	309	98	175	108	557	5396	3145	2848	1348	1318	109	234	329	212	77	200	1546
2.20_746.62			[M+H]+	746.618	ESI pos	2.203	11587	11365	11998	11218	9304	9481	7956	10069	6030	9897	10077	8316	8921	10310	7105	11115	10788	10057	9520	9939	9977	10961	8429	9532	147	431	1192	1237	322	603	3134	3099	5194	3482	3526	4014	1333	1342	1058	1032	531	1112	3458
2.20_748.57			[M+H]+	748.575	ESI pos	2.202	5520	5864	5422	7116	5792	5045	5204	6495	5377	7737	3955	4135	4964	4648	4733	5133	5302	5444	6210	5249	6168	4237	5343	6340	1306	3200	1138	969	1481	2400	4910	7527	6557	6714	5721	6485	3245	2717	3567	2948	958	2374	1837
2.20_763.59			[M+H]+	763.587	ESI pos	2.198	4019	6034	5495	6216	7763	5793	6058	4948	6883	6205	6738	5391	6713	5793	5251	7068	6019	4039	7259	5182	8405	7309	5624	7370	4406	4466	2791	3004	3450	3573	4689	5632	5385	8251	4633	6236	1070	1288	1215	904	459	1212	6076
2.20_784.51			[M+H]+	784.511	ESI pos	2.203	9539	8939	9620	9558	9779	9049	9037	7276	8789	10192	8625	8271	9953	9377	8216	8537	8556	8513	11380	9424	10185	8736	8925	10164	9057	8247	7795	9332	9173	9531	7809	10966	9612	7936	5245	9721	1504	1727	1652	1629	479	1577	11194
2.20_785.51			[M+H]+	785.509	ESI pos	2.203	3826	4018	4104	4237	3927	4475	3757	3155	3783	4393	3757	3485	4304	3886	4156	3864	3610	3647	5091	4042	5786	5250	3932	4699	3778	4038	3217	4201	4174	4486	3265	4884	4442	4073	3371	4183	693	1082	834	843	164	668	5022
2.20_845.67			[M+H]+	845.674	ESI pos	2.204	12823	12508	13037	12153	13084	12193	12494	13972	12999	12166	12890	13309	12523	11968	13144	11764	12603	12985	10560	11042	10006	10741	10609	10708	324	454	427	359	172	607	4381	5413	5065	4835	5099	5016	431	478	403	502	301	528	4720
2.21_1406.02			[M+H]+	1406.02	ESI pos	2.205	29456	25717	31682	30492	30871	23473	24589	13883	22045	28206	20161	10924	18699	21406	16860	21874	21011	21612	36122	38470	44313	41470	44795	46073	35926	27051	34053	31284	35069	22461	11833	23132	20990	18494	14281	14887	22842	25245	26330	19549	448	14352	14019
2.21_1420.04			[M+H]+	1420.04	ESI pos	2.206	17476	15555	18569	17889	18225	14312	16432	9976	14400	17977	13283	8323	13335	13452	12404	16194	14628	14537	17050	18428	21408	18224	19362	20328	87	200	290	273	157	81	1333	2321	2189	1825	1971	1684	0	85	90	122	0	0	1113
2.21_1428.01			[M+H]+	1428.01	ESI pos	2.208	6131	5152	6122	5566	5988	4898	5690	3833	5110	5376	4501	3011	4430	4683	4925	4825	6272	4763	6379	7366	7100	7800	8255	7471	10410	8838	9513	9135	9536	6718	3734	5664	5480	5514	4494	4515	8360	9075	10037	7609	314	5297	3891
2.21_1432.04			[M+H]+	1432.04	ESI pos	2.213	34721	32441	36874	38806	37723	29237	26359	15172	24168	29768	21949	10841	20139	22446	19692	26842	25218	24867	39417	43541	50561	47521	48757	50905	30268	22766	28182	25503	30573	17008	14171	25994	24759	20510	15487	18958	17029	18456	19809	14085	312	9821	23160
2.21_1446.05			[M+H]+	1446.05	ESI pos	2.213	27998	24917	28612	28874	28707	23048	21912	13815	20297	24197	18377	10669	17285	20149	17563	24241	21023	21019	23457	23854	27171	25404	25889	28598	848	473	375	835	813	759	1903	3000	3309	2761	1814	2257	216	336	648	370	0	158	1952
2.21_1454.02			[M+H]+	1454.02	ESI pos	2.21	9635	8792	10211	9437	10562	8284	7314	5011	7072	8881	6382	4319	6581	7221	6853	7051	8000	7525	11214	10012	11878	11702	12400	13231	10250	8878	10646	9752	10985	7437	6172	9412	8416	7386	5811	6769	5960	7426	7313	5708	71	4143	8041
2.21_1460.07			[M+H]+	1460.07	ESI pos	2.209	29462	26989	30742	30667	29810	23760	25414	18164	22942	27123	20901	14041	20527	21520	18305	24631	23632	22754	27001	25539	27942	26816	26048	28377	312	126	159	121	163	104	3782	6849	5859	4903	4209	4577	0	0	85	137	62	76	4671
2.21_1474.08			[M+H]+	1474.08	ESI pos	2.206	48855	44326	51245	49083	49613	41204	40825	32308	39322	46188	36454	27764	35558	34552	32582	40197	37166	38735	44553	44627	45923	44149	44592	49462	14840	13775	14234	13373	15713	10948	15176	24679	22759	19406	15367	16415	3701	4021	4450	3472	0	2510	21167
2.21_1496.07			[M+H]+	1496.07	ESI pos	2.208	10755	10195	10984	10472	10642	9637	10210	8910	9643	10406	8552	9002	9703	9133	8678	10196	9405	10116	9616	10154	8932	10133	9552	9575	5704	4898	5279	4858	5996	4345	5319	7960	6695	6180	5236	6010	2221	2104	2883	2464	298	1890	6698
2.21_1510.08			[M+H]+	1510.08	ESI pos	2.207	11664	10628	10920	11517	11528	10586	10892	12117	10932	10601	10514	10546	10757	9755	10896	11090	10188	11271	9013	9185	9044	9435	9338	9071	816	364	544	756	418	562	2464	2790	2844	2948	2639	2926	622	438	270	942	167	605	2913
2.21_575.50			[M+H]+	575.504	ESI pos	2.21	236545	216627	242853	237054	236129	203940	205557	165743	199547	222674	180235	146724	174898	184065	169840	199197	186323	186331	227923	230181	252411	235716	232477	255996	66974	56184	64544	61356	68306	48988	76275	114068	107372	92737	80976	91231	41497	46480	47199	39371	4571	31988	98519
2.21_575.55			[M+H]+	575.553	ESI pos	2.21	13089	11960	14001	13525	13308	11692	11586	9221	11140	12550	10254	7610	9898	10035	9616	11642	10633	10414	13056	12747	14330	13292	13047	14157	2837	2186	2036	2545	2778	2197	3202	5407	4741	4116	3395	3682	1621	1878	2014	1313	272	1947	4247
2.21_716.58			[M+H]+	716.578	ESI pos	2.212	33911	31722	35789	35063	35005	30814	27743	15680	26628	31403	26029	17585	26125	25526	25731	28877	29273	27039	35761	37295	42563	38007	39078	42769	28084	20423	27720	24662	28315	21668	17317	28833	28094	23844	20499	15823	18872	20404	20985	18117	989	14119	26252
2.21_717.66			[M+H]+	717.66	ESI pos	2.211	6244	3742	6468	5310	5238	5807	2017	112	1840	5762	3199	159	2450	2979	123	4282	3965	1565	5039	7989	9316	7607	8986	9920	2876	269	2088	1581	0	236	0	3166	1407	1443	311	142	101	90	139	614	461	399	1629
2.21_730.54			[M+H]+	730.539	ESI pos	2.21	380240	342608	391651	384893	378605	338626	340385	274854	318240	368715	310639	233914	315379	319078	298120	350012	330560	337640	307060	307673	334051	306959	306756	333884	9085	10484	8912	8870	9638	7579	30774	45893	43147	37833	33233	36307	3638	3496	3487	3802	1100	3161	34200
2.21_730.59			[M+H]+	730.593	ESI pos	2.212	22182	20216	18266	21663	20385	19873	16604	15735	18541	14853	18299	13498	18069	17224	16552	20446	20012	19792	17650	17856	19775	17993	18402	20074	690	740	734	778	701	776	978	2427	1638	1820	2169	1674	420	646	682	914	315	553	1526
2.21_731.60			[M+H]+	731.597	ESI pos	2.213	10754	9636	10849	10497	10589	9022	9491	7022	8239	10215	8807	6135	8234	8980	8481	9610	9333	8765	7735	8596	9091	8179	7364	9057	512	359	502	458	356	539	850	1645	1480	1474	670	1373	498	294	369	203	147	481	1331
2.21_746.56			[M+H]+	746.562	ESI pos	2.209	159402	147217	156503	155573	157974	143111	153712	146055	154155	157801	142343	131406	141781	136679	136062	147535	143566	141403	145736	144155	149626	141406	138260	145042	20196	18817	18628	7391	8636	17528	65893	88024	84855	75402	67953	73511	19830	18920	19871	17268	1839	14914	47462
2.21_758.62			[M+H]+	758.622	ESI pos	2.213	56984	42149	51224	50242	50642	50533	49621	47116	45224	49958	48292	44701	46208	41825	43974	40835	46152	48444	47329	54490	56577	47942	62808	64951	47166	42313	44993	37227	41114	39869	43359	39455	46613	47543	46538	63132	11028	9500	15683	9213	813	8966	52506
2.21_766.54			[M+H]+	766.536	ESI pos	2.208	73569	74694	72240	71362	69185	72543	79328	84923	78566	71037	76976	86510	81349	77290	80713	73913	76524	78338	61575	63229	61792	62204	60130	62045	2411	1920	1879	2027	2550	2130	35247	36008	36185	35334	36034	35905	1689	1515	1148	1580	1019	1588	33466
2.21_782.51			[M+H]+	782.509	ESI pos	2.212	13604	11804	13030	12184	12013	11455	13282	15153	14403	12577	15744	14141	13818	13709	13902	13275	13055	14173	10679	11436	10539	10915	9659	11236	548	354	321	324	527	228	6847	7896	7025	6797	6785	7242	245	265	286	297	152	551	7081
2.21_788.59			[M+H]+	788.591	ESI pos	2.21	13291	13902	13110	13547	13136	13163	12979	14341	13238	12939	13335	14251	13484	13835	14024	12812	14197	13335	11704	11599	11430	12750	12290	12647	966	894	1044	1020	948	1130	7239	7988	7588	7611	7268	7432	696	596	525	891	753	652	6855
2.21_789.59			[M+H]+	789.591	ESI pos	2.207	6815	6633	6429	6768	7027	6940	6830	7088	6582	6748	6394	6886	7114	6192	6887	6632	5963	7168	5565	6293	5426	5522	5922	6412	674	511	225	852	415	474	3599	3872	3772	3943	3867	4633	504	445	606	337	666	625	3813
2.21_817.64			[M+H]+	817.641	ESI pos	2.212	3009	3221	3342	4307	3999	2818	3069	2928	3385	3825	2439	2456	3222	2884	2658	3088	3115	3169	3448	3984	3605	3563	3478	3350	2902	2767	2722	3628	2687	2636	2061	2756	2610	2742	2439	3199	2535	3221	2233	2482	722	1784	2824
2.22_717.58			[M+H]+	717.582	ESI pos	2.217	10789	13081	18606	18681	13419	13983	14371	7991	13821	15381	9080	7983	11989	12629	11336	13795	10455	11399	19786	19839	22490	16249	19700	22872	13775	9856	12998	12183	12706	8641	8744	9789	10651	10926	9658	11207	5502	9254	10318	8203	1052	6309	12450
2.22_752.52			[M+H]+	752.521	ESI pos	2.221	15867	15052	15743	17060	15881	15494	15427	14067	15102	15827	15005	12934	15668	15479	15621	15809	16519	15545	13240	12737	13428	12905	12902	13547	764	1339	717	703	678	836	2545	3351	3075	3399	2728	3346	485	715	870	614	535	572	2859
2.22_754.48			[M+H]+	754.477	ESI pos	2.216	3419	2972	3491	3236	3687	3489	2819	2923	2695	2847	3702	2819	3596	2788	2625	2728	2586	2950	4339	3322	3897	4310	3451	3860	5098	4155	4437	3827	5846	3868	2996	3369	3515	3684	3091	3375	3991	4387	4572	3312	621	3686	3548
2.22_759.71			[M+H]+	759.711	ESI pos	2.218	14426	11038	14872	13181	7933	10944	11709	6136	9520	12888	12806	12027	11689	10997	11117	11307	11678	12220	13018	12151	9965	12307	13550	13545	7206	10773	11424	9521	10061	9759	11508	8600	11470	10013	8784	11327	672	514	381	647	153	569	12769
2.22_760.49			[M+H]+	760.486	ESI pos	2.222	5308	4493	5544	4976	5182	5655	4878	4648	5913	4488	4261	4488	4997	4715	5261	5258	5721	6146	5185	4916	4815	4705	4960	5550	6017	6443	6709	6035	6390	6685	7028	4619	6107	6510	6030	6218	6642	6733	6476	6435	2503	6078	8228
2.22_762.59			[M+H]+	762.589	ESI pos	2.224	6429	8253	7037	3604	6127	6572	3282	8842	5696	5151	6703	3298	3790	2453	4327	2984	3667	3393	8420	3016	2358	2551	5408	8891	6628	5381	3857	2045	3687	3023	2464	3276	3150	2152	3673	2587	1336	856	881	1243	802	931	5498
2.23_754.54			[M+H]+	754.537	ESI pos	2.229	9020	8666	9766	9953	8998	8396	8577	7280	8089	8465	7834	9389	7577	9720	7299	8528	7902	8359	11574	11867	11105	11420	11084	11313	10264	8039	8064	8918	10174	8314	9438	13331	10673	10248	11004	10806	1926	2197	2938	1351	1261	1839	16237
2.23_755.54			[M+H]+	755.539	ESI pos	2.231	4028	3960	4250	4125	3946	4540	3455	3595	3294	3687	3173	4110	4149	3700	3294	2810	2891	3710	4989	6761	5685	6061	5378	4929	4674	4196	3515	3983	4876	4261	3889	5724	5402	4386	3836	4300	1265	1323	836	1288	671	892	7514
2.24_197.08			[M+H]+	197.081	ESI pos	2.244	3081	2199	2985	2833	2875	2813	2456	1883	2193	2722	2139	2381	2212	2398	2326	2571	2236	2401	3624	2991	2859	2672	2739	2854	1936	2017	1964	1649	2206	1695	5340	3484	8236	7960	5621	6086	5162	4208	3995	4063	597	4471	6661
2.24_591.44			[M+H]+	591.44	ESI pos	2.243	23297	24451	25195	27607	24957	24893	23302	22120	23059	25742	21583	21130	21345	21099	20902	23243	21313	21864	29504	29030	31455	27193	24008	28514	17231	16923	16232	15793	16818	16762	52920	39240	81696	79417	62941	71986	54424	46429	45435	46400	7116	43427	68073
2.24_770.57			[M+H]+	770.57	ESI pos	2.243	8488	7557	8612	8821	8252	8162	8124	7280	7877	8534	7186	5890	5162	5474	4922	6829	5849	5857	8541	8128	8347	7831	8160	8662	800	443	844	708	792	646	1130	1286	1424	1130	1077	842	578	530	274	531	503	389	876
2.25_1468.12			[M+H]+	1468.12	ESI pos	2.248	4567	4474	4894	5380	4380	4001	4275	2844	4300	4406	3341	2389	3280	3385	3200	4083	3568	3927	5123	5459	6055	5338	4699	5744	4293	3818	3937	4138	4567	2987	2255	3992	3223	3044	2240	2560	1983	2170	1949	2462	89	1799	3115
2.25_1495.15			[M+H]+	1495.15	ESI pos	2.252	8606	8292	8754	8983	9077	7829	8657	7712	8170	8881	6608	8127	6729	6968	6525	8017	7075	8730	8166	8400	8274	8288	7088	8907	95	0	114	143	104	0	1565	3430	2883	2368	1570	1271	0	76	0	0	0	70	2347
2.25_1509.16			[M+H]+	1509.16	ESI pos	2.255	4754	4103	5112	5482	5084	4461	3803	3505	4247	4972	3495	3278	3590	3342	3263	3788	3055	3926	5630	6030	5734	5051	4639	6058	2977	2596	1767	2702	3304	2522	3844	6357	2200	4112	3596	3822	564	727	867	562	77	546	4460
2.25_1510.16			[M+H]+	1510.16	ESI pos	2.253	4386	3879	4670	4686	4000	3901	3831	3319	3088	3671	4009	2877	2938	2797	2906	4118	3141	3300	4900	4992	4881	4680	3969	5187	2795	2377	2406	2442	4297	2094	3355	6195	4762	3915	3502	3601	804	618	600	400	0	468	4320
2.25_937.81			[M+H]+	937.807	ESI pos	2.251	2071	2369	2640	3563	2523	2561	3847	2798	3631	3538	2286	3415	3381	3245	2758	3242	4628	4747	6278	4416	6527	4352	2802	3127	3273	3817	3592	2848	3122	3718	2075	2398	4121	3802	2875	3554	2283	2305	79774	10766	6596	2262	3164
2.26_747.57			[M+H]+	747.572	ESI pos	2.263	45847	42656	46903	52433	47302	42788	42004	39119	42160	45954	40138	34729	34467	36257	34609	38543	35964	39379	47682	45885	49069	46138	43108	38292	20815	18069	18189	17083	20813	16964	32728	50277	55192	48273	44572	37880	12937	18623	19352	17149	2546	15609	26448
2.26_748.58			[M+H]+	748.576	ESI pos	2.256	5242	3956	4350	4877	5764	3989	3840	3339	4230	4100	4140	3697	3747	3607	3978	4037	3859	4226	5333	4954	5326	4743	5274	4318	3285	3200	2950	2870	4056	2764	4910	7413	6557	4933	5721	4586	3245	2717	3567	2000	943	2374	4453
2.32_704.52			[M+H]+	704.522	ESI pos	2.319	8224	7416	8372	8454	8091	7728	7318	4230	7267	7920	5810	3879	5449	6046	5383	6523	6776	6152	8246	7087	7489	6650	6795	7745	6544	6198	7093	5554	6762	5032	2883	4383	4448	4161	3699	3110	4007	5284	20202	8178	3970	4515	4072
2.32_705.53			[M+H]+	705.529	ESI pos	2.32	3611	4513	4550	3784	4536	5062	3711	2770	3469	4000	3618	2107	3258	4296	2636	3213	3010	3577	3599	4778	3778	3935	3718	3352	3521	3144	3391	2901	2985	3419	1879	2429	2785	2168	1505	2346	1559	3362	8811	3906	2132	3037	2654
2.32_730.54			[M+H]+	730.538	ESI pos	2.321	9049	8028	10921	10311	9398	8310	8813	7126	8414	8998	6752	4219	6153	7646	6134	6856	6257	7679	9540	10442	11147	9487	9119	11074	3243	3359	3858	3432	4274	2903	2840	4335	4186	3799	3824	3837	1522	1642	1787	1334	988	1664	4630
2.33_561.45			[M+H]+	561.449	ESI pos	2.325	4702	4221	5600	5623	5043	4897	5047	3431	4256	4729	4032	2984	3607	3434	3172	4054	3453	3971	5252	4366	5936	4872	5457	6388	3157	3154	2420	2849	2970	2449	1764	2024	1802	2063	2056	1915	1819	2296	1974	1678	593	2013	1618
2.34_547.47			[M+H]+	547.47	ESI pos	2.339	4404	3210	4239	4072	4266	3411	3229	3476	3763	3517	3232	2450	2662	3899	2399	4235	4262	3418	4846	4782	6451	4751	4793	4590	2790	1921	2667	2673	2498	2234	2079	2522	2678	3929	2404	2676	2833	2998	2270	2769	968	3557	2058
2.34_603.53			[M+H]+	603.534	ESI pos	2.344	3664	2976	2873	3328	2510	2260	4066	2227	2634	4132	2682	3138	3281	5851	2873	3018	4064	4193	5958	5108	5550	3977	2193	3198	3537	2404	3825	2914	2570	4756	1900	2522	4541	2865	4329	2894	2414	2577	25888	6249	2830	5006	3229
2.34_609.52			[M+H]+	609.521	ESI pos	2.344	2947	4139	3319	3157	3823	3534	4264	3188	4071	3013	3963	3353	3639	3253	2986	3390	5659	3261	3758	3273	3515	3410	3808	3594	3025	3163	3354	3161	3261	3362	4385	3472	3857	4190	4237	5888	4752	4244	2710	4070	1752	4223	2992
2.34_939.82			[M+H]+	939.822	ESI pos	2.336	13061	8457	9013	11049	8194	7906	12610	8304	10185	12125	7126	9973	8508	8853	9674	10247	15045	12904	24076	19266	22122	13946	6920	9383	10099	9885	10103	7134	10424	9063	5845	6107	19671	10827	14851	11160	5827	6357	135283	29973	12087	6821	10504
2.34_961.80			[M+H]+	961.804	ESI pos	2.336	4082	2948	2777	3467	3301	2922	3913	3034	2960	4153	2280	3456	2982	3227	3335	3113	4683	4369	6864	6045	5834	4035	2037	3263	3433	3174	3432	2390	3097	3134	2462	2230	6292	3523	4668	3354	2187	2464	39495	8934	4456	2471	3641
2.34_983.86			[M+H]+	983.859	ESI pos	2.338	2910	2427	2507	1728	2161	2163	2229	2072	2336	2726	1899	2584	2224	2302	2550	2242	3421	3183	4940	3772	4072	2826	1676	2416	2573	3110	2435	1995	3317	2543	1633	1473	5019	2961	4053	3076	1951	2005	32982	7846	4703	2507	2859
2.35_311.26			[M+H]+	311.258	ESI pos	2.345	6143	5311	6819	6718	6745	5210	5337	3681	5658	5910	4324	2451	3993	5736	3370	5647	4601	5760	7364	6653	9048	6943	7918	8506	3532	3468	3251	2759	3041	2866	3108	3782	4168	6447	3561	4768	4004	3474	3558	4016	951	3514	3205
2.38_125.00			[M+H]+	125	ESI pos	2.381	5932	4640	5386	5193	5018	4192	4107	3424	4428	4815	3319	2994	3726	3699	3367	3446	3412	4181	6839	6996	7425	7093	6116	7861	3412	3229	2660	3471	3642	2841	6312	8817	7141	7235	5358	5520	1868	1980	1964	1664	865	1776	8478
2.38_1520.16			[M+H]+	1520.16	ESI pos	2.382	8975	8555	8829	8933	9642	8397	4901	3936	4939	6221	4090	2678	4412	4239	3674	5342	3958	5553	21537	23078	23650	19412	19588	22462	5551	4617	4608	4539	5074	3706	23526	57535	41632	28509	24997	24763	285	490	409	198	0	222	65133
2.38_1542.14			[M+H]+	1542.14	ESI pos	2.384	1187	455	1013	991	1224	749	719	703	576	736	564	388	600	548	592	993	593	709	2409	2625	1197	1980	1819	2564	864	659	480	485	711	462	2333	5087	3898	2607	2245	2433	175	78	206	0	87	176	5605
2.38_1563.21			[M+H]+	1563.21	ESI pos	2.377	12629	10747	10810	11381	11440	10804	7788	7354	7772	10003	7182	6320	8265	7016	7412	8151	7195	8949	19349	20480	19914	15097	15353	18960	8641	7382	7745	7782	9881	6915	18470	27324	23293	19321	19740	19729	1953	2545	2552	1636	264	1284	28541
2.38_184.07			[M+H]+	184.074	ESI pos	2.38	21456	23615	21609	24499	23448	19714	18499	16445	17979	20395	14636	14971	15535	15762	15279	18394	16099	16564	33325	32832	35280	30116	27800	33671	16596	14788	13809	14374	17076	14081	24717	42876	34928	29647	25364	29849	7751	7489	8029	6270	3291	7008	42151
2.38_761.71			[M+H]+	761.709	ESI pos	2.383	276	491	0	0	0	0	0	0	475	410	346	255	0	0	324	341	604	121	0	0	0	0	0	333	0	0	0	502	0	409	248	0	0	0	317	0	524	477	22	431	597	292	326
2.38_762.53			[M+H]+	762.533	ESI pos	2.379	9764	8300	8682	8306	10351	6326	7423	4202	5773	8405	4262	4097	6240	5545	5595	7646	5876	7066	13690	9704	9841	9255	6783	10886	7225	4934	5023	6164	8325	5037	5376	10198	7735	5923	3841	5171	1282	1471	1090	906	169	887	7419
2.38_764.72			[M+H]+	764.72	ESI pos	2.385	1431	2835	46	783	4367	2113	3077	1921	852	1559	4292	684	3684	69	3814	52	871	5204	4314	1412	794	1465	734	1743	2674	2117	1997	3888	766	2355	4893	7183	4078	4099	4365	2193	470	783	1896	755	121	707	4302
2.38_784.57			[M+H]+	784.573	ESI pos	2.384	7231	6079	6950	8360	8733	7053	6487	4769	5805	6500	4356	5615	4728	4886	6091	5571	5489	5667	10965	11514	11919	10549	9909	11555	5693	5371	5304	6393	5725	5035	9843	14716	13116	11743	9638	9992	2149	3908	4020	4001	3841	1654	15713
2.38_798.54			[M+H]+	798.542	ESI pos	2.381	4148	4652	4414	4160	4817	4314	3063	2657	2928	3766	2587	2854	2772	3008	2770	3243	2941	3461	6868	6372	7140	5807	6293	7036	3447	2655	2612	2659	3377	2772	6193	9750	7956	7050	6267	7029	1490	1289	1002	1052	286	998	10588
2.38_887.56			[M+H]+	887.563	ESI pos	2.383	11212	10701	12006	12881	11548	10954	11867	6829	9526	12710	9305	6890	10931	9610	9431	11587	10699	10517	11730	11941	12937	11221	12155	13227	8347	7009	7536	6622	6813	5384	8106	9756	9759	7791	6451	7400	12494	12913	10230	10112	1661	10263	8495
2.39_1546.18			[M+H]+	1546.18	ESI pos	2.387	4559	4415	4553	4651	4717	4007	2870	2523	2701	3160	2618	1429	2404	2164	2158	2824	1992	2304	8701	8701	9004	7533	7810	8510	1988	1388	1897	1630	2136	1268	9997	26746	17660	12827	9551	11372	184	194	392	201	0	113	27115
2.39_605.55			[M+H]+	605.551	ESI pos	2.386	96856	99230	104085	122629	106924	106755	101574	52522	83971	115601	72413	54894	91130	87040	75467	96569	84673	86132	118053	115111	132489	115960	112584	132625	62914	55614	55000	54708	62959	45427	73940	112283	95329	85437	60741	73592	92990	92777	82967	73252	10426	76824	86810
2.39_605.60			[M+H]+	605.604	ESI pos	2.388	4676	4575	4718	6458	5449	5172	4799	2311	3815	5774	3015	2108	4070	4081	3522	4493	3904	3803	6115	5401	6998	5912	5699	7060	2609	2414	2364	1902	2526	1928	3354	5537	4458	3909	2233	2984	4355	4545	3765	3280	840	3384	3949
2.39_638.61			[M+H]+	638.608	ESI pos	2.386	14062	6807	13628	7872	5581	7173	9587	12490	6177	9178	7179	11538	7735	8915	21076	5713	44418	8617	8046	7025	7621	8761	5499	7607	7192	10488	7850	6388	10131	46737	4677	9862	7766	5093	5741	5608	5154	8259	5072	65381	18497	15401	4522
2.39_761.52			[M+H]+	761.523	ESI pos	2.386	956	1006	1326	1773	1876	1242	813	1291	666	1212	620	955	1184	729	1056	669	683	999	1245	1972	1091	2317	0	0	624	824	695	833	816	1042	689	8471	2005	410	459	651	563	542	665	572	503	506	4527
2.39_762.59			[M+H]+	762.592	ESI pos	2.386	129566	129657	132507	138552	141092	132257	100403	81989	98636	114179	88056	69959	96083	93242	86063	102966	94943	102518	223727	222356	235055	211126	205118	232940	104100	96140	94364	91386	104738	87247	213087	357431	291998	240964	212790	223571	35906	34027	35429	36339	26774	32104	379931
2.39_762.74			[M+H]+	762.736	ESI pos	2.386	1880	3292	2309	1705	3744	2235	2395	928	680	2462	814	547	796	433	689	1316	1181	1148	7248	7616	8418	6784	7130	8359	2548	1957	1717	346	1296	949	7149	12419	10781	8537	7442	8157	1006	693	750	494	318	512	13304
2.39_763.59			[M+H]+	763.594	ESI pos	2.392	26010	25306	24969	27368	28087	25470	20223	16765	19761	24376	17285	13435	18583	18265	17150	20239	18907	19828	43640	45682	47288	41434	43527	47444	20107	18677	17959	18415	20966	17859	41772	71578	58342	48597	42859	42757	9374	8814	9848	9897	7081	8791	75767
2.39_840.52			[M+H]+	840.525	ESI pos	2.386	3513	3493	3579	4229	3842	3317	3105	3290	3609	3872	3744	2606	2721	3291	3180	3397	3389	3033	5035	4865	5120	4723	5442	5228	3657	3679	3525	3993	4118	3585	5793	6181	6751	5926	6133	5342	1753	1735	1631	1680	623	989	5867
2.39_865.58			[M+H]+	865.58	ESI pos	2.387	8252	8927	8796	10223	9269	9321	9035	5230	7962	9709	6235	4885	8447	7972	6919	8594	7972	7397	10458	9794	11936	10337	9950	12023	6253	5064	4740	4922	5316	4245	6887	9657	8545	7783	5497	5913	8307	7981	6973	6699	1326	6802	7439
2.40_760.70			[M+H]+	760.703	ESI pos	2.396	0	0	220	0	0	0	0	0	139	0	0	192	248	0	125	0	0	0	0	0	0	0	0	0	0	0	0	0	0	318	0	56666	0	0	0	0	173	406	0	223	389	0	0
2.40_786.66			[M+H]+	786.66	ESI pos	2.395	9841	9073	5641	20644	9999	6572	15797	8581	6128	8992	1896	9287	6894	8206	9342	13385	8209	10310	13150	9646	17458	10666	7308	4642	8210	7306	7897	7145	8222	6929	24514	36870	31694	23612	21859	21764	4938	5291	5661	4375	739	3927	32642
2.40_787.66			[M+H]+	787.662	ESI pos	2.401	6015	9831	10170	8364	10406	9891	8102	5337	8442	9814	7158	5127	6278	6570	5482	7380	6638	6626	10876	12221	11813	6562	11411	9501	3275	3028	3977	1866	3574	2414	14086	18877	18896	12354	13588	15445	1484	2539	2155	1889	333	2584	16649
2.40_789.60			[M+H]+	789.604	ESI pos	2.397	8668	8208	8651	9271	9097	8510	7306	7313	7296	9058	7130	5054	6095	5547	5555	6830	6004	6174	10014	9218	9756	9575	9677	10520	4304	3702	4137	3881	4050	4144	11132	18868	15290	12894	10275	13100	3643	3006	3254	2888	687	2528	15799
2.41_1345.13			[M+H]+	1345.13	ESI pos	2.41	6675	7446	2230	6446	1216	3824	4683	2503	4175	5049	3336	6558	3081	3617	2616	4498	6235	7043	8345	2938	2324	3048	2330	2819	3735	3621	2291	2421	2763	3058	156	161	1901	2229	4867	2191	2733	1449	3044	1867	1411	1664	1446
2.41_761.73			[M+H]+	761.728	ESI pos	2.409	13696	10590	13361	15209	12018	10700	10969	8234	9757	9093	8717	3853	10248	9726	7467	9578	10446	10305	10392	8184	9379	11673	10349	8233	11034	9702	9450	7926	10556	8478	6931	5299	8353	11076	8927	6939	530	0	0	781	342	311	6484
2.42_664.40			[M+H]+	664.402	ESI pos	2.42	3289	9084	6243	4587	4140	2716	4829	2789	6544	4081	6144	4163	4063	7390	4581	5752	5040	8068	4855	3486	5163	7153	457	3947	3453	3529	7015	4939	3856	4647	259	130	4926	3158	0	2020	2393	4899	2206	6717	4037	4778	1621
2.44_1380.98			[M+H]+	1380.98	ESI pos	2.437	6378	6564	7103	7964	6679	6100	6328	2717	5527	6955	3701	3026	4979	4998	4587	5465	5128	5615	8409	7848	9463	8128	7753	8291	5502	4697	5237	4506	6468	4236	3168	4828	5581	4933	3861	3836	2325	2579	2428	1885	413	1559	4061
2.44_1478.12			[M+H]+	1478.12	ESI pos	2.442	3444	3157	3745	4042	3525	3303	2209	1199	2636	3679	1993	818	2219	1411	2130	3016	2124	2794	5990	6290	7990	5696	6323	7107	1724	1603	1851	1067	2158	1094	3012	6398	4354	3250	2365	3193	363	234	380	209	0	201	4357
2.44_1547.17			[M+H]+	1547.17	ESI pos	2.445	5599	5055	6062	6683	5946	5461	5273	1521	4221	5578	3383	1858	4163	4117	3587	5504	3823	4217	7266	8046	8232	6453	6583	8436	4699	3815	4930	4604	5073	3329	4085	7266	5657	4420	3574	3879	1770	2151	1804	1444	175	1160	5396
2.44_577.52			[M+H]+	577.519	ESI pos	2.445	69607	66340	75281	81822	72347	67174	64904	32602	59639	77787	47109	29687	56251	56881	46993	61601	53997	55643	91017	90948	108478	90309	91175	107387	46882	39793	42960	44152	47990	32453	42494	68075	56578	52536	39016	47779	20824	21031	20662	17597	3010	14866	46067
2.44_615.63			[M+H]+	615.625	ESI pos	2.435	3422	3593	2426	2177	3107	1456	2781	4066	1850	2819	3594	3523	17632	2467	2348	2911	3360	3315	2153	2212	2944	3206	2999	3165	3899	4403	2585	2322	16877	3822	6582	8953	3828	2705	3032	4854	4308	3277	5306	3837	1476	3580	3702
2.44_746.62			[M+H]+	746.625	ESI pos	2.442	6726	6418	6855	7503	7509	7091	6452	4276	6385	7863	5451	3044	5979	5041	4629	6534	5266	5390	11036	11412	13148	10802	8678	12364	502	521	214	314	465	439	6218	12134	8650	7028	5303	6439	539	541	492	520	392	332	5181
2.45_1436.07			[M+H]+	1436.07	ESI pos	2.446	15490	14905	17886	19195	17231	15886	13901	3634	10764	17531	7569	3467	10864	10496	8660	13416	10477	12012	20960	21738	28857	22428	25458	29055	14072	11384	12733	11915	15376	8658	6945	15085	11877	9191	6772	7860	3561	4085	3537	2665	65	2397	8545
2.45_1458.05			[M+H]+	1458.05	ESI pos	2.447	4427	5854	6963	7695	6771	6199	5528	1779	4292	6656	3218	1713	4512	4053	3244	5245	4512	4224	8497	8227	10272	8179	10096	10249	6392	4925	5490	5597	6296	3901	3553	6052	5071	4045	3066	3445	1513	1908	1662	1290	62	1564	4009
2.45_603.53			[M+H]+	603.535	ESI pos	2.452	7660	7417	8405	8552	8834	7894	7113	4969	6840	8292	6925	4190	5671	5775	5541	6989	5651	6341	8778	8979	9800	8574	8768	9016	2193	3177	2909	3197	2453	2729	4230	6361	5633	5531	4130	4345	4560	4149	5153	3718	1030	3657	5226
2.45_612.59			[M+H]+	612.593	ESI pos	2.448	4317	2827	2669	7290	4122	2554	4775	1372	2722	3418	1879	1268	2204	2967	3113	3394	3753	2607	2034	3549	4328	3440	3197	2734	3715	3026	7581	3930	2879	3083	5605	3893	3532	3050	2045	1836	1347	1387	1223	1507	607	1146	1566
2.45_718.59			[M+H]+	718.594	ESI pos	2.446	15670	19860	22404	23430	21838	20121	19610	8701	16885	21896	11890	8425	16124	12515	10640	18461	16862	17483	22931	23514	30287	23471	26976	30110	15406	13499	19228	15215	19751	14327	9419	19889	14981	15790	12845	14082	8496	9066	8418	7043	1241	6098	14691
2.45_719.60			[M+H]+	719.597	ESI pos	2.446	9700	9106	10411	11216	10029	9085	8821	2485	7714	9827	6081	3101	6849	7593	6463	8201	7740	7547	11760	11532	14296	12131	13025	13997	8569	7725	8453	7866	9385	6176	4702	9081	8301	7122	5702	6112	3492	3361	2532	2162	514	1890	6372
2.45_732.55			[M+H]+	732.554	ESI pos	2.446	71930	67765	76685	82975	76642	69648	73384	44010	68065	82648	57763	37816	66137	63527	62207	74763	66362	70210	81298	79379	89640	80041	76451	91800	2629	3672	2597	2893	2975	2982	13936	22756	18336	17194	13462	15004	1175	1688	1589	1022	546	1047	14369
2.45_740.52			[M+H]+	740.52	ESI pos	2.449	28384	26184	29982	30576	28242	26987	26614	14513	23773	30192	21100	14476	24683	22575	19777	23907	22526	24437	30501	32518	37387	31868	34447	37585	28364	25233	27156	26609	27815	21932	20377	29363	24400	23097	18713	22068	15177	16425	14813	12775	2987	11183	21472
2.45_754.54			[M+H]+	754.536	ESI pos	2.447	5926	4846	5813	6767	6069	5286	6290	4132	5728	6720	4469	3771	6028	4960	4568	6046	5419	5468	5448	6415	6951	5751	5981	7325	1082	958	945	571	920	830	1944	2546	1940	2295	1541	1957	517	398	643	649	858	465	1838
2.45_758.57			[M+H]+	758.57	ESI pos	2.451	16090	16134	16961	16835	16732	15141	14574	10215	13765	17305	12117	8747	14166	12191	11187	13979	12429	13452	15704	15384	18175	15505	15896	17569	3909	3413	3249	2828	4230	2224	6283	10152	8015	7706	5821	6642	1561	1290	1323	1404	581	1263	7453
2.45_762.50			[M+H]+	762.502	ESI pos	2.454	8750	7716	8398	8671	8623	8208	8443	5529	7636	7652	7001	6595	8252	8254	6987	9148	8712	7819	8731	8552	9267	9307	8276	9288	9440	8240	8855	8896	9979	7948	6893	7640	8439	7231	7109	7207	6103	6099	6234	6172	1497	4725	7639
2.45_764.71			[M+H]+	764.714	ESI pos	2.453	3988	3628	2667	0	2210	5180	0	0	2938	0	1968	0	7909	3591	5184	3437	3538	4593	0	0	2762	2554	3445	6927	0	3688	4509	0	2729	2817	3541	2896	4387	6198	3227	1242	0	5549	0	3905	2263	3502	7066
2.45_772.59			[M+H]+	772.586	ESI pos	2.446	58717	51852	60582	62591	61995	56652	55198	40217	52585	64768	46079	28802	45991	40842	40737	54018	40747	44240	58712	60699	66717	60161	58903	67235	1084	1288	1141	1292	1087	1166	15409	26873	22285	18859	14111	16520	869	1150	935	947	659	974	19357
2.45_794.57			[M+H]+	794.566	ESI pos	2.447	9358	7896	9524	9821	9899	8159	7833	5482	7900	9371	5854	4649	6939	5673	5814	7591	6064	7194	8748	9318	9010	8654	7428	9048	482	570	494	521	354	833	2599	4467	3553	3190	2930	3053	505	440	284	474	216	420	3421
2.46_759.57			[M+H]+	759.573	ESI pos	2.456	7988	7817	8825	8597	8194	7765	7053	5524	7034	8622	6192	5252	5952	5963	5600	7099	6437	6384	7740	8006	8613	8059	7889	9123	2180	2020	2518	2766	2284	1884	3540	5588	4019	3610	3731	3224	1112	884	935	975	228	864	2676
2.51_568.57			[M+H]+	568.567	ESI pos	2.508	30376	17445	19441	46242	26404	18222	31827	11026	16888	23322	13222	9407	16897	20957	20150	18597	21865	19596	14358	24690	30476	23375	24130	20378	24090	21415	45542	25175	21024	20913	33656	21867	22839	22527	17180	13857	8558	10530	10836	10030	8828	9545	12010
2.51_786.59			[M+H]+	786.595	ESI pos	2.506	17151	15660	15722	16378	15645	15169	12427	11778	12810	14624	9999	10201	12069	9563	9962	12172	11575	11479	17559	16570	18036	15707	15389	18362	9947	7570	8997	7942	9623	7546	14788	27115	21862	17890	17121	19389	5665	4982	5366	4905	1105	4347	23629
2.54_684.20			[M+H]+	684.204	ESI pos	2.539	38217	22041	59140	21824	16039	28760	33015	27140	53062	38199	13219	21361	34797	93705	33317	45213	89271	20218	31766	14554	19720	77829	40337	31887	33076	28901	60363	39987	20857	28654	26034	38818	25696	63572	14346	22930	31848	29058	31985	53597	29584	9782	22980
2.56_736.61			[M+H]+	736.607	ESI pos	2.563	5167	3791	4418	4810	4653	5266	5095	2746	4712	5407	3525	3336	4666	4120	3939	4020	4075	4611	4697	3624	3156	3722	2695	3712	2483	2039	2605	2867	2725	2770	2904	5769	4970	4572	3486	4886	5358	5220	5412	5616	3142	4840	3670
2.58_1155.97			[M+H]+	1155.97	ESI pos	2.582	4952	4038	4708	5129	4392	4159	3916	3167	4199	3996	3353	2647	3210	3172	3375	3088	2935	3293	5711	5958	6113	5723	6181	6222	2952	2734	2715	2089	2846	2033	2152	3293	3268	2983	2713	2223	2833	2127	2392	2050	328	2326	2993
2.58_549.49			[M+H]+	549.489	ESI pos	2.579	5163	3996	5592	5033	4673	4108	4444	4093	4336	4468	3914	3294	3469	3002	3613	3808	3999	3420	6703	5072	5839	5378	5715	5365	3591	2953	2951	3519	4127	2750	2710	3311	3477	3785	2894	4384	3365	2667	3502	3232	1137	3563	3155
2.59_311.26			[M+H]+	311.257	ESI pos	2.591	4030	3619	4610	4774	4964	4251	3662	2936	3265	3908	3358	2098	3068	3715	2736	3379	3615	3899	5809	5503	6180	5653	5335	5678	2694	2298	2268	2156	2660	2834	2515	3843	3567	4429	3233	3655	3291	3198	3284	3010	680	2989	3669
2.59_339.29			[M+H]+	339.29	ESI pos	2.594	3477	3404	3931	4356	3811	2956	3256	2301	3607	2843	2939	1534	2456	2958	2628	3455	3243	3304	3985	3914	4412	4372	4386	4499	2098	1791	1948	1888	2289	1693	2502	2368	3533	3508	2770	3150	2569	2417	2131	2785	662	2669	3655
2.59_575.50			[M+H]+	575.504	ESI pos	2.593	3836	4123	3980	4985	3405	3255	3064	2524	3629	3910	3631	2132	2838	4097	3127	4187	3010	2773	4257	3747	4560	4510	4079	4264	2266	2312	1897	2066	2251	2102	2346	2817	2983	3740	2702	3173	2911	2675	2693	2897	1043	3989	2628
2.59_611.54			[M+H]+	611.54	ESI pos	2.592	9728	8608	10307	10628	10153	8599	8968	7161	9519	7959	7730	5324	7562	9021	6995	8581	8600	8050	10824	11058	12435	11073	11132	12674	7512	6727	6382	6329	6592	5988	6848	8218	8938	10171	7965	8383	8496	8453	7183	6789	1887	7920	8293
2.60_637.55			[M+H]+	637.553	ESI pos	2.601	4964	4509	5523	5448	6464	4957	5545	3780	5126	4823	4811	3355	4252	4722	4034	5312	4924	5018	5600	5041	6670	5471	4970	5514	3601	3450	3713	3245	4004	3071	4841	6055	5824	5689	5134	5568	5394	5674	5237	5755	2002	5687	5114
2.61_616.50			[M+H]+	616.505	ESI pos	2.612	8218	6418	10201	9075	8299	6870	8442	5739	8174	7521	5990	3726	6058	7145	6185	7442	7332	7204	9435	9736	1072	10745	10619	10375	4735	4170	4008	4093	4079	3427	5513	6452	7047	8606	6073	7279	7567	6798	6968	5811	913	7405	5901
2.62_666.64			[M+H]+	666.639	ESI pos	2.625	12358	6531	11094	7232	5563	6607	8154	11154	6026	8923	5501	9009	7597	8452	19583	5350	35557	7765	7619	7043	8183	8363	5586	7700	5954	8994	6485	5767	9018	35174	4893	11151	7593	5977	4907	6430	4718	5810	4467	40351	14599	14875	6321
2.63_815.64			[M+H]+	815.64	ESI pos	2.631	4659	4421	3676	4815	3380	3638	4134	3291	3918	4237	3941	2729	3092	2937	2930	4096	3291	3819	6631	3961	5813	5178	4054	4228	1989	1927	3396	2451	2171	2097	3803	5045	5491	5751	3916	4464	2106	1751	1967	1987	1844	1700	5293
2.64_788.67			[M+H]+	788.674	ESI pos	2.638	4297	4610	4278	4549	4771	4035	2732	2430	3729	3987	2894	3300	3303	3466	3224	4228	4100	3927	7996	7990	8708	7414	6410	7001	2058	1914	2070	2573	2972	2195	7239	11335	8877	9410	8129	8086	1605	1584	1275	1464	575	1322	18327
2.77_552.61			[M+H]+	552.607	ESI pos	2.765	8161	8003	7949	7099	9766	9318	12454	12086	10247	16685	10973	22859	13743	9311	13744	14953	14287	19469	4768	4563	5764	5638	3508	4324	1873	1633	1943	1318	1890	1669	10003	5215	18623	6580	3494	5411	2462	1792	1480	2700	594	1847	14630
2.77_758.22			[M+H]+	758.223	ESI pos	2.772	41071	28083	67935	27942	19493	34489	38571	34845	58251	41312	14212	23926	38240	110685	38306	52423	103799	22201	36119	17544	24455	90958	54097	41619	34387	29276	67105	42659	19982	26622	22748	44539	27494	71082	18308	25699	36864	32427	36288	53541	36492	12184	27075
2.77_785.23			[M+H]+	785.232	ESI pos	2.772	2878	1883	4235	2315	1283	2675	2759	2486	3617	2736	1094	1723	2434	6589	2829	3287	5702	1730	2519	1739	2371	5232	3309	3383	2315	1995	3811	2598	1725	2208	1537	2883	2105	4184	1499	2120	2328	2017	2664	3512	2512	960	1693
2.80_596.60			[M+H]+	596.598	ESI pos	2.798	23915	12619	14597	34279	21197	14089	23730	7161	13668	18118	9928	7317	11548	15219	13872	13013	16075	14574	11611	20008	21459	19476	19310	15195	18362	16206	36310	18841	16485	16586	24315	14277	16541	16437	12675	11020	6693	7810	8256	7824	10446	7902	9429
2.83_1212.04			[M+H]+	1212.04	ESI pos	2.833	5594	4867	6241	6161	5750	5299	4622	2568	4693	5086	3470	1480	3849	3570	2833	4269	4414	4553	8207	7672	8810	7687	7867	9078	3247	2373	2789	2307	2620	2326	2824	3810	4298	4353	3251	3837	3992	3573	3080	2545	169	3332	4491
2.83_339.29			[M+H]+	339.289	ESI pos	2.835	3388	3819	3916	3976	3420	3191	3454	2114	3252	3346	2526	2122	2496	3083	2425	3492	2633	3304	5721	4138	5179	4897	4394	4896	2609	1942	2312	2286	2606	2284	2419	2775	2544	2973	2209	3105	3175	2328	2686	2628	1343	2744	3075
2.83_577.52			[M+H]+	577.516	ESI pos	2.828	6515	4500	5351	5786	5510	4780	4262	4253	4093	5141	4028	3032	4215	4123	4096	4672	4855	3968	7206	5366	8528	6118	6741	6781	3903	3201	2931	2928	3843	3055	3522	3598	4222	3951	3398	3901	4223	3467	3121	2945	1077	3920	4849
2.83_639.57			[M+H]+	639.569	ESI pos	2.828	6068	5941	7078	6754	6859	6253	5961	4878	6377	6183	5617	4219	4347	4541	5520	7484	5299	5121	7622	6794	8571	6940	7120	8337	5183	4312	4533	3764	4787	4959	6871	6004	6308	6868	5563	5407	6729	5935	5421	6196	1808	6544	5576
2.83_756.63			[M+H]+	756.634	ESI pos	2.834	1596	2512	3273	2762	2564	2236	7954	3326	2917	11069	2855	2233	3105	2612	3030	3732	3603	2963	3017	7108	3267	7475	2482	2384	3227	2371	2879	3069	3236	2443	1833	2107	4029	2782	2290	2288	2371	1793	1555	2571	5024	2879	4450
2.83_790.65			[M+H]+	790.654	ESI pos	2.825	3304	3725	4129	5715	4426	3320	6859	4012	5048	6661	4346	7117	7004	12032	8400	7930	15029	13267	12861	11214	11964	13793	2466	3107	2268	3735	3565	3506	2891	2782	1516	1871	2460	2799	3273	3809	2283	2491	2671	3065	2974	3444	3284
2.86_1244.14			[M+H]+	1244.14	ESI pos	2.858	4521	3802	4611	4516	4288	3791	3574	3736	3856	4119	3613	2640	3021	3238	2642	3413	3452	3820	5000	5471	5545	5077	5122	5592	3209	2555	2645	2459	2781	2345	2887	4081	3589	3815	1619	3252	3159	2801	3151	2767	734	3531	3734
2.88_1116.75			[M+H]+	1116.75	ESI pos	2.877	2782	4340	6887	6155	2355	4636	5606	1231	2846	6697	1201	1446	5625	5074	3068	5018	4006	5054	2892	2391	3462	3104	3521	4025	1084	718	1014	803	613	617	3865	4457	3663	3075	2286	1660	754	720	635	766	0	588	5237
2.92_954.70			[M+H]+	954.701	ESI pos	2.92	8634	12328	22220	21220	6947	14381	16987	4548	7683	21159	3517	4577	13924	13325	7581	13548	10816	11507	14834	15677	22379	21485	28776	27106	15340	8952	11937	9872	10197	4632	10804	12317	12950	9650	8193	6968	3066	2468	2135	1798	601	2468	13068
2.92_976.68			[M+H]+	976.682	ESI pos	2.921	2976	3997	5876	6297	2513	3953	4407	1477	2455	5922	1494	1505	4143	3725	2331	4028	3627	3565	4296	4941	6054	6155	7277	7635	4708	3033	3656	3201	2986	1559	3439	3771	4034	3005	3036	2279	719	994	867	677	151	1008	4811
2.96_938.71			[M+H]+	938.708	ESI pos	2.962	4679	8013	13386	12049	4350	8526	11986	3556	6069	14341	3175	3340	4759	4969	2875	4586	3816	4293	7673	8692	11597	12090	14995	14747	15100	8857	11437	10627	10508	4540	885	1024	720	578	508	391	752	918	520	621	212	390	791
2.99_832.24			[M+H]+	832.242	ESI pos	2.987	31736	23116	55806	23243	16169	27707	29152	29434	43874	32175	11273	20030	31904	83545	29466	39271	78060	19588	29034	15857	20163	72060	46258	33273	26741	22918	52927	33335	16634	22567	16304	34180	25510	55937	13830	22190	28507	26847	31158	41323	28246	10282	21789
2.99_859.25			[M+H]+	859.252	ESI pos	2.987	3295	2771	6258	2711	2460	2990	3345	3360	4727	3682	1617	2370	3779	8704	3136	4428	8058	1768	3226	2149	2406	7203	4936	3882	3397	2630	5596	3487	2284	2719	2138	3931	3054	5956	2499	3388	3481	2943	3783	4575	3324	1499	2281
3.01_580.64			[M+H]+	580.639	ESI pos	3.008	5057	5171	5028	3830	5398	5386	7770	7066	5933	10256	6169	13633	9157	5744	8917	8953	9202	12305	3416	2792	3309	2737	2593	3870	1154	975	1151	700	1287	935	5575	3011	9269	3627	2028	3485	1261	1212	1194	1284	229	1404	6595
3.01_792.67			[M+H]+	792.672	ESI pos	3.006	5964	4618	6314	8224	6158	4893	11131	6317	8301	9009	6879	11058	11385	17912	12144	11399	24435	20569	18094	17552	16864	21303	3471	3602	3452	4457	5983	5221	4019	3878	2349	2869	4309	4954	4833	5347	3465	3560	4002	4732	4160	5913	4555
3.02_834.25			[M+H]+	834.251	ESI pos	3.017	3312	2542	6842	1893	2440	1555	3795	4368	3458	4858	1160	806	1505	580	6239	1785	0	1389	2436	626	965	1777	7598	5613	2265	7558	8543	1294	2040	1533	1306	163	1495	4215	1291	1963	1364	4133	2180	1043	844	1706	1048
3.04_766.67			[M+H]+	766.67	ESI pos	3.044	5529	4218	4176	6763	5474	5243	4954	2055	4354	5208	2800	3257	3486	3630	3450	3915	3178	4253	5601	5272	5846	5547	5402	6515	4175	4408	4327	3770	3254	2728	3915	3242	4599	4695	4642	3270	4568	3548	2836	3091	2366	2608	4348
3.10_656.58			[M+H]+	656.582	ESI pos	3.101	4910	4749	4266	4897	4443	4592	4924	2704	3504	4895	4579	4161	4025	5073	4003	4184	5257	5218	7480	6102	6579	7017	4089	3665	3271	2878	3525	2733	2694	2414	2918	2894	3440	4550	3415	4623	2271	2133	2735	2643	6820	3117	3756
3.13_708.61			[M+H]+	708.614	ESI pos	3.129	6711	5899	6172	7354	7092	6338	4706	3380	4831	6764	4211	2723	4280	4129	4008	4277	4176	4723	3844	3758	3545	3361	4661	3076	2044	1799	1900	2125	1872	1490	2682	2538	4119	3949	3941	3991	5509	5170	5624	5134	1298	3924	2658
3.17_933.27			[M+H]+	933.271	ESI pos	3.175	3915	2776	5977	2383	1858	2906	3132	3303	3589	3067	957	2012	3030	7551	3158	3812	7263	2468	2915	1794	2379	7050	4487	3787	2717	2085	4967	4264	2265	1937	2260	3565	2704	4781	1898	2579	3002	2630	3150	4149	2909	1297	2327
3.18_906.26			[M+H]+	906.261	ESI pos	3.177	27083	19896	52502	19620	13907	24881	24659	24351	32676	27775	8577	15967	27613	70976	26805	34002	63741	16507	23503	13306	16323	61446	37488	28708	21456	16941	44987	29236	16231	17090	13250	27333	22576	42577	12183	20194	22837	20008	23562	31835	23117	7694	18116
3.24_608.67			[M+H]+	608.67	ESI pos	3.24	9164	8764	10386	8106	9122	11186	16399	14591	10034	21269	10756	26194	17657	10953	16993	18191	17453	23559	5611	5425	7782	6425	4950	6165	2127	2092	2621	1575	2291	1830	11856	6942	19667	9004	5122	7845	2902	2625	2598	3336	923	3088	14970
3.28_607.57			[M+H]+	607.566	ESI pos	3.279	8152	3909	6142	11059	5650	6160	7102	1775	4400	3869	2049	1843	2939	4797	3057	2839	3737	3010	3341	3940	7142	4591	5868	4241	5323	4788	11544	4464	5501	4894	10163	3687	5291	4336	3307	5642	1471	2631	2265	1875	1223	1631	3148
3.31_846.29			[M+H]+	846.293	ESI pos	3.315	4452	27647	2696	2934	2490	4968	3000	6064	2515	1705	7856	30093	5159	4300	9742	15684	2972	4729	4627	35266	4095	8712	31849	4478	4193	2142	2307	2782	3340	3394	5648	9604	2513	4235	40381	4750	5347	2479	3828	2494	2131	34452	41052
3.32_377.32			[M+H]+	377.32	ESI pos	3.321	14292	12877	13818	15976	13234	13959	12196	5857	10913	12938	10548	5908	11001	10415	9644	11849	10077	10816	10039	10213	12040	10496	10626	10010	3888	3208	3418	3180	3080	3369	4509	3806	6182	5910	5128	5592	3941	2981	2825	2947	991	2486	6359
3.34_465.39			[M+H]+	465.394	ESI pos	3.337	10459	9517	10207	12004	10990	10408	8545	3904	7845	10954	7733	4405	6775	6747	7101	7170	7410	7864	7865	7523	8440	7904	6677	7085	3093	2894	2461	2303	2703	2457	5446	5018	7558	7184	6112	5919	10577	9422	9604	8626	1858	7320	7829
3.34_547.47			[M+H]+	547.472	ESI pos	3.34	5477	5712	5070	6615	6173	5522	5228	1955	4154	5931	3736	2394	3733	4135	3711	4010	3826	4251	4887	4047	4714	4383	4012	4797	2307	1506	1396	1491	2795	2562	3634	2956	3917	3976	3009	3727	5568	4979	5705	4311	809	4149	3855
3.34_736.70			[M+H]+	736.701	ESI pos	3.344	3696	2866	3545	4397	2956	3377	3097	1408	2212	3612	2864	1657	2397	2297	1486	1528	2572	2822	1992	2427	2473	2075	1949	2153	971	1191	1167	796	1113	1230	2515	2053	1379	2735	1231	2069	3891	4107	3074	2452	981	2315	2809
3.34_763.66			[M+H]+	763.657	ESI pos	3.343	7792	7880	7896	9197	9489	7867	6868	3207	6042	7711	5713	3572	5421	4754	5189	5272	4642	6294	5424	5199	5725	4304	4286	5125	3236	2331	2392	1808	3040	2862	4678	3139	4685	4643	3705	3974	7773	7269	7062	5959	1561	5857	4640
3.34_820.74			[M+H]+	820.738	ESI pos	3.338	3236	2946	3627	3578	3928	3323	3319	2186	3573	3509	3132	1649	2702	2422	2063	3566	2383	2757	2853	2766	2547	2430	2142	2373	1183	1363	1381	1456	1501	1334	2132	2049	3889	2606	2468	2957	3542	3248	3177	3022	1077	3436	3242
3.35_878.74			[M+H]+	878.744	ESI pos	3.351	14965	13365	14354	17477	16304	13851	12492	5709	12091	14724	11556	5812	9728	9567	9745	9361	9028	10215	15973	13814	14966	11988	10036	12615	5802	4555	4104	3779	4272	4240	5928	4474	7020	6719	5246	6353	14128	12253	11521	9405	1573	9788	3849
3.35_883.70			[M+H]+	883.697	ESI pos	3.349	4824	4535	4286	5662	4550	4859	4109	1828	3533	4524	3716	2043	3243	2937	2547	3957	2804	3053	5812	4252	5610	3810	3430	4120	2095	1586	1373	1541	1232	1477	2271	2010	2573	2106	1690	1889	4178	3978	3442	3114	707	3408	1322
3.35_905.75			[M+H]+	905.753	ESI pos	3.353	4950	4301	4940	5731	5545	4662	4483	2457	4332	5754	4083	2086	3056	2963	3060	3241	3000	3694	5225	4756	4692	4009	3274	4177	2864	2017	2031	1504	1835	1590	1591	1789	1943	2018	1325	1872	3581	3793	2915	2624	917	2928	1436
3.35_980.28			[M+H]+	980.279	ESI pos	3.354	22975	15855	45666	16945	11017	19457	20958	22138	27814	21513	7040	12666	21249	59990	21251	27166	50681	13145	18857	10944	14152	51905	31347	23908	19436	14820	38964	24805	13858	14839	12235	25766	18684	38632	9705	16748	19233	17117	19771	27038	21468	7129	15600
3.37_712.68			[M+H]+	712.682	ESI pos	3.371	9283	10792	14270	15263	6190	11928	13910	6010	6944	18961	3918	7919	12963	10293	6541	8929	8796	9352	11713	10797	14418	14124	20654	16608	8159	6437	7284	5072	5209	3463	10440	11900	11671	9527	11505	8196	5736	4021	3708	3761	1715	4394	13935
3.37_762.66			[M+H]+	762.658	ESI pos	3.368	6852	7972	6484	7903	7474	6756	5389	3325	4831	6827	4605	3155	4516	4395	4731	3990	3736	5152	4687	3579	3966	3912	3201	3673	3457	2988	2883	2928	3355	2588	1599	1530	1631	1289	1527	2398	3722	4133	3579	2890	1393	3169	1777
3.41_379.34			[M+H]+	379.336	ESI pos	3.411	6980	6460	6476	7046	6483	6560	7380	3548	7385	8444	6913	3903	4814	4703	4369	5201	4514	3938	5080	5558	7076	5265	5834	5826	2576	2224	2980	2528	2721	2560	2076	2374	2295	2359	1880	1790	1457	1185	1347	1225	285	977	2478
3.45_696.69			[M+H]+	696.686	ESI pos	3.446	4711	5165	5972	6429	4238	5128	8178	3821	3659	10283	2844	5185	3955	4339	2938	3811	4475	3829	5239	4921	6394	6357	7355	7141	7213	6497	7435	5358	6365	3952	2381	2014	2440	1899	1914	2376	2029	1451	1895	2397	1713	2777	2077
3.49_920.31			[M+H]+	920.312	ESI pos	3.494	2947	73086	1968	2142	2060	2867	2873	4514	2413	1884	3553	67679	2158	2011	4492	11055	2063	2743	4188	82888	3272	5484	69712	4162	2594	1985	1745	2879	2680	2252	4390	5608	2464	3681	96832	2904	4084	2457	2723	1767	1748	94920	110861
3.50_923.31			[M+H]+	923.313	ESI pos	3.497	1787	33299	1591	1429	979	1989	1397	2439	1429	859	2068	31070	1493	1260	2960	4451	1058	1551	1953	35865	1787	3455	31354	2483	1394	1000	950	1625	1190	1456	2167	3510	1245	1828	44389	1228	2185	977	1731	1196	1014	41518	49537
3.52_1054.30			[M+H]+	1054.3	ESI pos	3.519	19543	13380	38568	15208	8856	17935	17325	19377	23632	19836	5979	11271	19974	51540	17473	23115	42318	11191	15461	9669	11513	39356	26684	21997	15405	12216	30914	20431	9702	12168	9223	22371	17107	33128	8626	14144	16125	14835	16578	22701	18775	6637	14514
3.52_1083.31			[M+H]+	1083.31	ESI pos	3.519	2561	2195	5609	2341	1871	2633	3178	2256	2802	2669	776	1887	2725	5386	2157	2854	5221	1481	2178	1346	1985	4689	3278	3105	2204	2255	4227	2340	1466	1464	1127	2554	2308	4275	1369	1706	3003	2301	2668	2853	2319	836	2681
3.52_894.74			[M+H]+	894.739	ESI pos	3.518	4869	3586	3347	5270	5052	5208	4486	1651	3929	3797	3157	2069	3235	3559	2730	3008	2898	3598	3469	2326	2808	3316	2241	3076	1576	2303	1821	2029	1986	2466	2386	5793	3635	4458	3782	3468	4793	4506	6062	4303	2020	4178	3578
3.53_885.72			[M+H]+	885.716	ESI pos	3.533	3967	3971	3533	3519	3579	3238	3079	1685	2838	3668	2437	1951	2440	1872	1771	2059	1864	2641	4210	3535	3618	3800	4275	3255	1842	1574	2197	2053	1401	1316	1955	2625	2789	2749	2684	2435	3474	2516	2720	2198	611	2013	1907
3.54_1464.24			[M+H]+	1464.24	ESI pos	3.536	3272	3137	2949	3641	3729	3294	2449	547	2171	3320	1626	719	1569	1633	1328	1405	1497	2050	2903	2498	2590	2122	1840	2637	799	821	806	725	685	474	2073	1848	2381	2401	1608	1652	1689	1149	1305	1031	85	709	2971
3.54_377.32			[M+H]+	377.32	ESI pos	3.542	5471	5738	5569	6150	6072	5509	5110	1957	4648	5259	3437	2594	4356	4317	3944	4398	4511	4174	5358	4578	6718	5139	5125	6106	2056	2579	2208	1825	2038	2282	2489	2635	3962	3525	3300	2846	2015	1898	1870	2263	396	2016	3670
3.54_465.39			[M+H]+	465.394	ESI pos	3.539	13615	12590	12996	15019	13687	13048	10362	4001	9616	12732	9126	5709	8471	7262	7470	8585	8150	9366	12219	11276	12579	10831	9631	12160	4977	4809	4660	4307	5008	4192	9084	9550	12697	12076	9602	10742	9117	7528	7634	5972	1295	5767	14348
3.54_467.41			[M+H]+	467.409	ESI pos	3.538	13999	13433	12785	15920	14681	14342	12031	4116	10417	14059	9108	5235	8500	8284	7917	9272	7802	9528	13076	12627	14044	12564	11184	12939	6130	5136	5607	5293	6129	4981	8575	9493	11618	12828	9152	9597	7901	6823	7155	6059	2181	5491	13943
3.54_493.43			[M+H]+	493.426	ESI pos	3.536	18482	17852	16876	20927	19140	17085	15210	6211	14102	18732	12501	7504	13186	11793	11818	12634	11369	14224	12583	11461	11839	9899	9396	10671	5330	4723	4869	4238	4963	4095	8403	7553	11092	10821	8767	8881	22600	19121	20076	17495	2731	15439	11441
3.54_519.44			[M+H]+	519.44	ESI pos	3.543	8926	8413	8067	9751	9456	8218	7230	3225	7910	10140	7099	3747	6256	6050	5589	6666	6448	6535	4581	3874	4503	3556	3757	4076	2148	1650	2349	1987	2282	2035	2210	1822	2073	2363	1680	2255	10445	8728	8691	7620	1689	7430	1957
3.54_547.47			[M+H]+	547.471	ESI pos	3.539	9425	8450	8672	10480	9505	8665	8439	3031	7248	9917	6327	3983	6173	5818	5995	7378	6291	6774	6402	6053	6099	4396	4048	5218	2418	2407	2524	2239	1868	2278	3963	3639	3882	4438	3527	3806	11073	10815	9954	9144	1653	7694	3933
3.54_549.49			[M+H]+	549.487	ESI pos	3.538	11134	10386	9466	11380	10445	10681	8571	3186	7592	10328	7401	4385	6439	6431	5277	6915	5918	7492	9988	9268	10236	9207	8100	9606	4271	3800	4000	3889	4187	3160	7770	7569	9796	8941	7394	8263	6403	5589	4657	4275	1259	4310	10919
3.54_550.49			[M+H]+	550.49	ESI pos	3.539	4068	4249	4157	5016	4235	4443	3455	1632	3606	3890	2867	2284	2501	2315	2487	2837	2801	2675	5376	3453	4528	4067	3152	3819	1725	1791	1668	1711	2056	1677	3042	3967	4005	3632	3384	3343	2215	2309	2712	2025	437	2030	4286
3.54_575.50			[M+H]+	575.503	ESI pos	3.538	5020	4722	4496	4596	4640	4628	4501	1864	3629	4896	3143	2584	3663	2766	3388	3229	2819	3693	4487	3413	3930	3260	2946	4311	2005	1494	2592	1892	1940	1661	2875	3340	5360	4322	3392	3484	4529	4020	3945	3437	900	2870	4305
3.54_738.72			[M+H]+	738.717	ESI pos	3.538	14947	10732	14271	13618	16181	11744	9368	3629	10563	14672	9677	4239	8881	7656	7011	8760	8142	8453	13241	12155	11982	11476	10814	12614	3584	4376	4440	4352	3530	4034	8593	9041	9387	11614	8896	10002	8893	7053	7020	5937	1277	5018	11484
3.54_740.67			[M+H]+	740.669	ESI pos	3.535	33965	33940	32488	38400	37034	34882	27545	10081	25556	33227	22778	13374	21268	19331	17129	21180	20155	21743	31522	26916	32104	26774	24665	28918	13357	12026	12547	11624	13255	10888	20633	21664	28499	25353	21567	23731	21783	17963	17967	15038	3052	13177	33846
3.54_764.73			[M+H]+	764.725	ESI pos	3.539	11966	11415	11736	13367	12942	12389	10095	2590	7377	12203	9152	2012	9197	6701	4350	6914	7027	6829	7543	5280	7818	5904	5330	6639	3218	928	2046	2412	3534	2992	4690	4556	6783	7598	4772	5897	16174	14333	13911	12086	1629	11051	8125
3.54_793.70			[M+H]+	793.697	ESI pos	3.545	4640	4489	4900	5533	5147	4627	4196	2420	3570	6063	4095	2501	3443	3404	2895	3848	3395	3630	3756	3102	2834	2373	2307	2643	1801	1576	1656	1678	1406	1839	2387	1998	2873	2526	2153	2192	5873	5116	5115	4290	1143	3977	2273
3.54_808.74			[M+H]+	808.738	ESI pos	3.536	4903	4476	4858	5243	4843	4566	4431	2756	4841	4489	3953	3011	4205	4016	3810	3592	4823	4038	4396	4650	4200	4436	4881	4539	3121	2690	2619	2715	2872	2879	3526	3846	4995	4452	4183	4429	3795	3232	3340	2701	1254	3440	5675
3.54_822.75			[M+H]+	822.754	ESI pos	3.537	6833	6884	7367	7864	8178	7391	6228	3433	5803	7226	5376	3504	5375	4642	4511	5474	5251	6263	6833	6433	6938	6363	6013	7879	4273	3283	3638	3261	3664	3194	5553	6116	6243	6702	5142	5982	5385	4580	4551	3913	1638	4070	7263
3.54_823.76			[M+H]+	823.758	ESI pos	3.536	4276	4618	4696	5574	5192	3838	4253	2380	3666	4021	4002	2834	3387	2930	3286	2986	2899	3234	4505	4648	4136	3710	3921	3706	2309	3010	2938	3270	2541	2423	3717	3549	4818	3839	4161	4100	3108	3340	2600	2610	960	2676	5283
3.54_834.76			[M+H]+	834.755	ESI pos	3.539	3171	3229	3392	4465	4204	3710	3420	2347	3106	3573	2561	1879	2965	2500	2271	2689	2883	3075	3367	2461	3299	2424	2521	2507	2243	2061	1914	1443	1947	1683	2675	2045	3024	3140	2934	3157	4377	4587	3473	3764	1326	4515	2691
3.54_848.77			[M+H]+	848.768	ESI pos	3.538	5369	5252	4478	5678	5209	5276	4618	2457	5118	5173	4239	2732	4185	3874	3483	4029	3907	4319	3857	3437	3602	3362	3255	3428	2291	2018	2386	2059	2420	1885	3176	3131	3880	4033	3228	3850	6330	5936	6415	5355	1509	5274	3747
3.54_880.76			[M+H]+	880.76	ESI pos	3.535	11202	10548	9835	12309	11476	10557	10280	3623	8051	11423	8176	4806	6390	6327	5475	6796	6157	6916	13883	11509	12391	10754	9590	10988	5696	4512	4717	4574	4689	4272	6860	5966	8800	8415	6720	7508	9578	8326	8232	6745	1598	6520	6219
3.54_906.78			[M+H]+	906.775	ESI pos	3.539	18548	18042	17886	20964	20302	18933	16300	5379	15249	18621	12894	6732	11656	10323	9974	10981	10488	12324	19607	16333	17530	14726	13010	15976	6490	5327	5486	5034	5667	5091	7643	7059	11327	9222	7954	7933	13681	11709	11718	9708	1610	9403	6849
3.54_911.73			[M+H]+	911.731	ESI pos	3.54	5956	5308	5435	6203	6135	4963	4752	2069	4592	5537	3654	2105	3513	3406	3453	3069	2672	3794	5615	4603	4912	4572	3642	5189	2088	2456	1959	1745	1991	1883	2298	1945	2977	2924	2557	2252	4410	3601	3436	3058	597	3818	2368
3.54_933.79			[M+H]+	933.789	ESI pos	3.543	4514	4538	4216	5795	4715	5356	4225	2223	4449	5042	3273	2378	3239	2701	2577	2919	3414	3877	4847	4525	4520	4268	3501	4788	1992	2066	1967	1850	2126	1852	1980	1366	2867	2029	2269	1973	3041	2557	2530	2138	562	1961	2270
3.55_817.70			[M+H]+	817.703	ESI pos	3.549	6827	6799	6429	7790	7389	6393	6182	3141	5789	8000	5106	3298	5090	4867	4793	5526	4758	5551	4594	3543	4721	3422	2810	3601	2965	2805	3053	1762	2365	2988	2150	1440	2668	2364	1912	2230	7066	6169	6310	5128	1467	4912	1755
3.57_738.69			[M+H]+	738.693	ESI pos	3.574	627	2716	845	669	878	1455	2674	1790	2096	1695	437	1205	0	979	1178	434	806	0	1655	1768	1088	1570	1939	1290	977	1391	1013	780	1241	921	956	972	1566	919	951	0	1778	1082	683	730	1057	1063	2012
3.61_764.67			[M+H]+	764.674	ESI pos	3.608	20581	18573	20117	25487	25668	18488	19276	9836	16218	22757	17044	14879	15073	15589	14035	14514	14426	18302	17948	14121	14913	13976	14693	15075	13371	14993	14700	15627	13939	16294	15862	14270	14749	12564	11334	14056	23190	19357	18033	16734	7100	18019	15613
3.64_805.71			[M+H]+	805.708	ESI pos	3.642	7335	6687	6656	8033	8299	7751	6059	2330	6167	7968	5301	4187	6160	6172	5030	5464	5116	6130	3695	3911	3528	3218	2832	4059	2882	5391	3499	3306	4131	3291	3381	3026	3056	3126	2643	3343	9214	8081	7809	6593	1992	6540	2904
3.65_996.32			[M+H]+	996.324	ESI pos	3.65	2291	114651	1499	2040	1652	1832	1710	2836	1488	1545	1981	100898	1602	1655	1994	4599	1543	1914	3427	111289	2268	3489	100246	3020	2107	1741	1511	1551	1698	1742	2420	2545	1995	1922	141032	1506	2652	1520	1851	1452	1284	127852	143513
3.66_994.33			[M+H]+	994.33	ESI pos	3.656	2138	131013	1175	2005	1658	2218	1810	3381	1506	1424	2440	112660	1905	1120	2317	5412	1947	1659	3697	118415	2344	3867	112336	2968	2156	1564	1531	1729	1877	1885	2899	3192	1824	1893	162851	1886	2852	1812	1693	1844	1329	142448	161171
3.67_1128.32			[M+H]+	1128.32	ESI pos	3.671	15407	11485	32030	11171	7235	15217	15517	16960	19410	17918	5370	9710	17437	43055	15436	19359	34048	9773	13031	8204	9844	34744	22692	16996	13126	10606	24877	17253	7264	9777	7462	19195	16045	26714	7375	11194	13413	12250	14020	18742	15139	5986	12484
3.69_818.76			[M+H]+	818.76	ESI pos	3.695	9323	11205	9467	115	9969	9273	20502	213	13357	19321	235	22855	13459	31410	27101	8039	513	28585	29459	46873	720	40883	38877	46397	283	459	371	746	3802	359	206	44918	8725	19231	6667	486	20200	8556	8429	324	1044	10398	35267
3.69_896.75			[M+H]+	896.755	ESI pos	3.695	4832	4013	3486	4431	4086	4847	4365	2089	3469	4637	2499	2941	3420	3777	3080	2934	3647	4278	4146	3294	3492	3051	3171	3290	2707	2878	3921	3749	2936	2984	3802	7878	5275	5313	4818	5036	4277	3952	5128	3728	2407	3518	5742
3.70_922.77			[M+H]+	922.769	ESI pos	3.704	2986	2551	2745	3469	2915	3020	3362	2392	3367	3914	2793	2243	3177	3559	2902	3535	3665	3574	3210	3289	3011	3665	2111	1862	1801	1981	2313	2535	2285	1768	2256	4760	3813	3207	2822	2818	3069	2831	2895	3289	3736	3119	3587
3.71_908.79			[M+H]+	908.792	ESI pos	3.713	10285	11504	10496	12487	11085	10594	8867	3155	8088	11284	8864	4084	6840	5971	5604	6207	5420	6460	13452	11623	13664	10187	9853	11785	5213	4704	4703	3918	5838	4713	9083	7958	12351	11216	9368	9464	10208	9358	7847	6012	1148	5995	8754
3.72_1546.32			[M+H]+	1546.32	ESI pos	3.723	5686	5603	5453	6156	5873	5606	4805	1348	4318	5526	3460	2129	4174	3711	3354	4250	3348	4148	5092	4156	5140	3874	4079	4748	1979	2058	2176	1577	1593	1597	4491	4391	5775	5080	4722	4353	3818	3450	3233	2463	496	2555	5983
3.72_1572.33			[M+H]+	1572.33	ESI pos	3.724	9320	9514	9620	11319	10358	10004	8361	2322	7626	10229	6829	3283	7150	5455	5323	6960	5870	7395	8107	6321	6989	5548	5592	6863	2637	2634	2320	2181	2316	2084	7168	6999	9456	8558	6936	6845	10413	8836	8101	6353	912	6208	8716
3.72_1598.35			[M+H]+	1598.35	ESI pos	3.723	8590	7571	7833	8923	8838	7445	7274	1524	6836	8849	6003	2324	6149	5667	5072	6402	5096	6752	5039	4588	4390	3655	3379	4696	1129	1479	1195	1159	1300	1130	4644	3524	4205	5294	4101	3967	12554	11657	10805	8416	927	8510	4286
3.72_1624.37			[M+H]+	1624.37	ESI pos	3.723	9067	8808	8661	11792	10443	9244	9057	2189	7644	11482	7795	3223	7039	6492	5705	7119	6194	7842	6173	5310	5250	4452	3894	5382	1382	1452	998	983	1215	1085	6597	4401	8518	10288	6595	6707	16680	15235	14314	10545	717	10891	4971
3.72_521.46			[M+H]+	521.457	ESI pos	3.723	28905	28553	27939	34062	30313	29497	26427	8934	22973	32194	21504	12590	23291	19488	19169	23433	18117	23692	21502	16046	18924	15176	16127	19132	10348	9415	9830	9530	9455	9063	13844	13376	16916	16148	13252	13560	36776	35086	29939	24651	4352	23243	16470
3.72_547.47			[M+H]+	547.472	ESI pos	3.724	132124	129925	123464	153484	136257	124850	120728	38388	112238	146576	104088	54169	102349	92047	81641	100778	86026	107066	100372	86274	92687	74963	67236	85981	31834	28958	29897	26601	28707	26349	89502	74902	116378	119027	89677	93906	192287	165467	154296	122092	17777	125890	79678
3.72_792.77			[M+H]+	792.766	ESI pos	3.723	25390	20926	19217	27882	26813	19880	12235	6632	9390	23882	13170	10360	11686	17358	9650	13017	11338	15719	15063	13486	15455	12999	12712	13006	6764	7001	6734	6527	6897	5926	12563	10552	17021	11971	11719	11117	32278	30060	27985	16803	2692	17673	10574
3.72_820.73			[M+H]+	820.731	ESI pos	3.723	204402	195913	190743	228786	215667	190923	186600	62623	171673	234883	157836	84436	160075	137482	129469	152429	132512	161159	148955	124998	136058	111421	106458	131750	55328	48202	48769	40689	47220	41454	140156	117138	186675	184272	138780	143760	328703	282725	261124	199290	28761	201322	122854
3.72_820.78			[M+H]+	820.781	ESI pos	3.723	15632	14862	14091	17880	16010	14825	14259	2596	9604	18480	6929	2637	10835	7647	9049	9644	4981	12208	7690	5766	8408	5637	3421	5454	1898	3518	2325	2839	3807	1952	8562	3842	14596	14752	7917	7578	25636	22462	20494	15529	2326	15528	5884
3.72_821.73			[M+H]+	821.733	ESI pos	3.718	43706	43776	40791	52674	49536	44635	42091	13118	37855	50728	35075	18090	34892	31795	28676	33671	29440	35075	33728	28108	31767	23995	23055	28479	11857	10722	11600	9293	11518	8911	29705	24087	41214	42265	31856	32171	70318	64006	57894	45029	6284	45535	24784
3.72_860.77			[M+H]+	860.767	ESI pos	3.722	4887	4777	4927	5015	4952	4872	4497	2918	4705	4766	4429	3513	4482	4414	4176	4764	3903	4422	3748	3999	4089	3821	3541	4308	2661	2464	2763	2345	2890	2279	3999	3814	5129	4743	3924	4054	6007	6139	5517	4623	2274	5531	4345
3.72_876.80			[M+H]+	876.801	ESI pos	3.721	6883	6545	6713	7397	7079	7395	6219	5036	6208	7334	5727	4477	6028	5701	4999	5466	6047	6408	4745	5181	6009	4461	4947	5872	3220	3002	3437	3214	3566	3656	4448	4160	5547	4758	4304	4081	8248	7363	7341	6653	2449	5686	4754
3.72_881.64			[M+H]+	881.636	ESI pos	3.722	4966	5209	5572	5709	5316	5429	4984	2683	4570	6077	4986	3150	4731	3969	3860	4248	4127	4420	4474	4336	4402	3259	3224	3884	2587	1801	1653	1905	1110	1760	5056	3978	5133	5176	4035	4431	7410	7183	6306	5460	1550	5763	3773
3.72_888.80			[M+H]+	888.801	ESI pos	3.723	8370	8279	7926	9464	9025	7708	9501	4241	7940	8383	7030	5132	7656	7154	6483	6789	6919	7200	7034	6224	6641	6370	5334	6567	3699	3751	3324	3198	3423	3390	6554	6579	7832	7790	6960	7085	10337	9898	9781	8812	2993	9103	6178
3.72_889.81			[M+H]+	889.805	ESI pos	3.719	5428	5228	5405	5573	5572	5127	5897	3401	5301	6283	5076	3479	5687	4455	4561	4704	4552	5180	5270	4353	5390	4238	4215	4151	2704	2526	3175	3154	2685	2326	4757	3992	5998	5636	4748	5340	6747	6702	6048	6885	2552	5260	5809
3.72_902.82			[M+H]+	902.817	ESI pos	3.724	15582	14259	14072	17270	16857	14773	13897	7397	14234	15592	12631	6404	12859	12538	11332	12596	12275	13366	12923	11170	11411	10837	9512	10835	6140	5707	5729	4680	5869	5871	12283	10525	14841	14920	13054	12091	20231	19488	17528	17011	4313	15456	10421
3.72_934.81			[M+H]+	934.808	ESI pos	3.717	7478	7388	6960	8432	7275	7414	6959	2400	5692	7246	5226	3385	4636	4172	3808	4396	3810	5306	8407	7244	6797	5462	5646	6770	3047	2651	2914	2339	2916	2677	4651	4733	5614	4537	4375	4084	5602	5096	5086	4305	808	4408	4973
3.72_948.79			[M+H]+	948.787	ESI pos	3.722	2163	3050	3460	4178	3507	2539	5703	2519	4147	4121	3244	3839	5029	7105	4971	4776	10002	6483	5376	7117	8043	10836	1669	1678	1629	2074	2157	2073	2073	2249	1434	1721	2431	2540	2453	2254	1739	1662	1729	2315	2893	3034	2378
3.73_1520.30			[M+H]+	1520.3	ESI pos	3.725	2820	3209	2882	3440	3397	2913	2477	846	2126	2290	1825	955	1847	1801	1450	1923	1974	1894	3396	3059	3330	2732	2702	2706	1556	1575	1598	1347	1518	1228	2908	3297	4560	3078	2854	2769	1406	1167	1149	1017	205	935	4457
3.73_1573.34			[M+H]+	1573.34	ESI pos	3.726	10966	10891	9810	11586	11512	10605	8854	2259	8090	11522	7344	3414	8025	6353	6613	7634	6302	7803	8395	7068	8057	5728	5593	8175	2796	2382	2446	2430	2897	2331	7869	7772	10296	10044	7313	7623	10945	10245	9252	6936	780	6783	9017
3.73_467.41			[M+H]+	467.41	ESI pos	3.728	13956	13667	11972	15706	14050	13955	11821	3917	10050	14869	8709	4938	9031	8469	7388	8575	8123	8844	14896	14250	15568	12904	12814	15931	7837	7187	7499	6789	7753	5518	12826	12986	16992	14347	13678	12822	5072	3827	4098	2906	1062	2973	19473
3.73_493.43			[M+H]+	493.425	ESI pos	3.725	18474	18923	15872	21739	19321	19304	15070	5622	14002	18879	11760	7032	12382	11208	10918	12728	11456	13388	15659	14557	15433	13327	12257	14984	7737	7133	7463	7099	8241	6046	14428	13975	17959	16366	14336	14155	17630	15173	13755	11440	1972	11182	20456
3.73_519.44			[M+H]+	519.441	ESI pos	3.731	5981	5956	5483	6656	6040	5219	5366	1652	4129	6503	3900	2888	4785	3707	3879	4407	4291	4456	3939	3476	3332	3198	2491	2919	2270	1935	1839	2471	2136	1980	2591	2035	2993	2641	1929	1766	6550	6590	6183	4725	1114	5007	2612
3.73_551.50			[M+H]+	551.503	ESI pos	3.728	2700	3690	3244	3557	4143	3478	3538	1515	2210	3474	2575	1658	2422	2439	1907	2336	2672	2415	3796	3565	4240	3245	3979	4331	2887	1934	2630	2143	3048	1849	3070	4293	4333	4094	3111	3629	1686	1752	1475	1377	506	1549	4141
3.73_575.50			[M+H]+	575.503	ESI pos	3.728	7839	7883	7519	9110	8156	8065	7247	2222	6577	8474	5879	4283	6649	5473	5118	6223	5191	6336	5843	5139	4997	4493	4705	5180	2552	2352	2574	2504	2968	2556	4030	4299	5981	7463	4311	4425	8747	7661	7674	6394	1670	5685	6091
3.73_577.52			[M+H]+	577.519	ESI pos	3.729	7955	8254	7469	8143	8148	7968	6305	3107	5704	7317	5055	3284	5169	4414	4021	4924	3902	4719	7668	7402	8401	6465	6276	7144	4296	4135	3826	3174	3734	3918	7176	6693	9319	9577	7040	6451	4927	3680	3717	2881	982	2990	9089
3.73_818.78			[M+H]+	818.775	ESI pos	3.725	56694	55794	56441	50061	60044	56611	54744	20836	48414	60603	47363	28360	48605	43408	39710	45434	41048	47249	46212	39008	42553	35780	33800	39498	17957	16923	16671	14043	15052	14013	42318	36034	55032	54536	41014	43814	29763	26179	38036	52817	9522	56391	38460
3.73_836.77			[M+H]+	836.768	ESI pos	3.725	3913	3897	4699	4110	4065	3946	3818	2631	3395	3983	3283	3128	3519	3297	2737	3795	2904	3117	4122	3846	4337	3881	3651	4138	3409	3935	3062	3275	3307	3221	3703	4239	4179	4805	3937	4137	3122	2993	3303	2660	1830	2831	5364
3.73_845.74			[M+H]+	845.736	ESI pos	3.726	70892	67571	64347	77803	73996	67918	64888	25667	60550	75802	54616	31341	51238	46970	43726	46741	41227	50286	49585	45396	45976	39102	36790	44497	34326	31212	31317	26448	31641	27625	28089	25392	33175	33928	28493	29173	38372	37652	36621	30582	9232	32895	24621
3.73_846.74			[M+H]+	846.742	ESI pos	3.733	29940	28114	27055	32769	30294	28650	27200	13784	24483	31398	23688	14862	23110	20745	20424	21755	19757	23010	22657	20659	20883	17363	17181	20756	13754	13059	13610	11337	13792	11017	15912	15625	19008	19125	16126	18266	23336	22357	22511	18399	6167	19209	14210
3.73_850.79			[M+H]+	850.786	ESI pos	3.726	6742	6345	6006	7120	7153	7721	5625	3324	5583	6358	4396	4064	6594	4632	5365	4832	5804	5465	6354	6556	6484	7263	5939	7719	4995	5450	5312	4779	4541	4156	7023	6221	8597	6436	5710	6364	4762	4454	4170	3786	1982	3700	9199
3.73_851.79			[M+H]+	851.789	ESI pos	3.729	4431	4269	4174	4548	4619	3897	3154	2401	4491	3882	3671	2927	3827	3125	2990	3161	4012	3888	4139	3842	4684	3832	3824	4738	3285	3071	2649	4189	3555	2831	3891	3993	4198	5281	4044	4321	3710	2793	3095	2568	1285	2637	4355
3.73_874.78			[M+H]+	874.783	ESI pos	3.73	3715	4190	3403	3679	4718	3586	4160	2880	4718	4159	3606	2260	3442	3275	3030	3067	3283	3450	3272	3030	3004	3589	2475	2760	1721	1611	1831	1699	2109	2049	2664	3447	3029	3542	3522	3951	4071	3940	4769	3789	1775	4504	2755
3.74_746.64			[M+H]+	746.635	ESI pos	3.744	3120	3241	3040	3601	3480	3019	2972	1349	2201	2766	1789	2347	2710	2390	2030	2539	2083	2933	3782	3802	4829	5636	4223	6101	3498	2528	3458	3324	3098	2654	4246	3926	4450	3631	3525	4389	1068	997	1084	1036	853	1195	5355
3.75_818.76			[M+H]+	818.76	ESI pos	3.755	23591	10196	19197	8835	17509	24031	8910	0	25928	19722	23559	28435	25427	31410	27101	16463	24831	24011	30851	46873	34253	40883	38877	46397	4185	1154	3798	0	3802	666	8573	44918	21210	30858	24763	20317	6958	18110	22724	19548	949	15294	35267
3.78_367.34			[M+H]+	367.336	ESI pos	3.778	5514	5827	5709	6590	6125	4959	5014	1657	4135	5467	3675	2087	4374	3845	3745	3740	3421	3475	7063	6657	8258	6480	6542	7170	2077	2033	1891	1895	2174	1704	3303	3003	3690	3287	3223	3000	1983	1771	1230	1595	628	1111	3510
3.78_547.47			[M+H]+	547.472	ESI pos	3.777	22670	22999	21940	32760	136257	124850	25931	6535	22859	29834	21672	10896	20858	16841	81641	17051	15726	21007	23319	14026	19778	16013	11199	17868	31834	8960	8137	26601	6659	26349	89502	14654	20313	23050	18502	93906	34660	165467	25918	21371	3312	19932	13951
3.78_792.70			[M+H]+	792.705	ESI pos	3.779	84653	77271	70921	104203	77362	78158	64228	23344	69841	90988	52216	59551	69846	60055	249921	57920	61555	77223	70731	48369	52035	57814	51677	54791	116401	54572	56750	109701	116272	110990	207984	60966	56247	58244	50385	206807	78031	84178	61894	68658	23085	53238	51380
3.78_845.74			[M+H]+	845.745	ESI pos	3.78	70892	67571	64347	77803	73996	67918	64888	25667	60550	75802	54616	31341	51238	46970	43726	46741	41227	50286	49585	45396	45976	39102	36790	44497	34326	31212	31317	26448	31641	27625	24507	16700	3282	33006	21680	22897	27923	32914	10048	21667	4635	23762	22629
3.78_871.75			[M+H]+	871.747	ESI pos	3.782	10793	9820	12481	13171	10202	11732	13842	4767	11596	8465	10169	6659	7979	10309	8474	9887	8564	11195	13382	9163	9778	7995	7223	9150	8116	8784	8962	7165	8630	8014	2884	2689	4265	2827	2570	3298	1981	1892	1896	2614	3365	2245	2908
3.79_818.72			[M+H]+	818.725	ESI pos	3.793	114792	101002	99060	111766	132679	104324	114841	27756	92963	103583	74169	57373	67765	83070	53937	75968	60265	74034	82254	64099	69520	53897	54708	69500	38429	43275	44755	44286	40216	50365	88901	68266	87322	80765	56527	61168	128876	128782	123282	93625	17264	76692	60367
3.80_1068.35			[M+H]+	1068.35	ESI pos	3.796	1783	178446	1311	2202	1461	2101	2023	2654	1536	1587	2468	150858	2158	1424	1718	2557	1785	1876	4333	149207	2036	3439	147541	2419	1385	1240	1469	957	1722	1477	1765	2884	1491	1576	208563	1425	2813	1350	1361	1461	997	172833	200916
3.80_786.89			[M+H]+	786.885	ESI pos	3.796	6168	3388	3521	5714	1201	4022	5031	4230	5580	5372	3529	1651	3013	3253	5312	3191	4542	3854	3712	3121	5071	6102	4383	5607	4093	4065	3785	1567	6287	3328	3230	4599	6031	2444	5260	4645	4427	4836	4229	3211	46	2285	4252
3.80_823.67			[M+H]+	823.673	ESI pos	3.803	8181	6931	9443	8104	7717	7317	8664	3052	8792	9092	7129	6380	6164	6004	5467	6717	5937	7259	6864	5073	6210	4536	5384	6112	3900	4156	5220	4807	4439	5554	8995	7252	8167	7166	5752	6356	12181	12062	9412	6567	1565	7658	4867
3.81_1202.33			[M+H]+	1202.33	ESI pos	3.809	14886	10393	29163	10612	7208	13738	13783	16361	15915	16750	5101	8076	14566	37371	14047	17180	28952	8400	11537	7384	9752	29840	20924	16070	10769	8668	21124	13969	5983	8142	7495	16858	14661	23701	6303	10065	12066	10232	11346	16483	12297	5253	11099
3.81_1229.34			[M+H]+	1229.34	ESI pos	3.808	4171	2206	5528	2297	1936	3293	3230	2750	3175	3900	1272	1890	2935	6515	3109	3322	5084	2259	2808	1333	2148	6040	3422	3108	1866	2213	3821	2896	1021	1615	1560	3648	3480	4277	1356	1790	2615	2097	2904	3303	2179	1171	2108
3.81_379.34			[M+H]+	379.336	ESI pos	3.815	6295	6271	6538	8124	7821	6898	5215	1695	4783	6766	4565	2304	4831	4590	3458	5068	4300	4181	8589	7663	10389	8928	8685	9862	3646	3209	3134	2902	3383	2391	5617	5255	8578	8027	6926	6269	10421	8068	7927	6335	1180	4758	8122
3.85_924.79			[M+H]+	924.785	ESI pos	3.851	3841	3933	3379	4087	3352	4024	4494	2017	3399	4484	2692	3064	4370	4168	3011	4644	4721	4835	4639	4089	5261	5877	3229	2364	2430	3340	2986	3596	2946	2644	2908	5803	5318	4196	4567	3826	3906	3820	4092	3953	4133	4636	4770
3.86_950.80			[M+H]+	950.802	ESI pos	3.856	3494	4181	4409	6533	4944	5508	9538	3485	6932	7018	5315	6274	8255	11347	7464	8642	16187	12258	11197	11876	12333	16824	2896	2778	2584	3810	3683	4398	3426	3235	2399	2888	4456	3855	5205	3856	3061	3269	2405	4627	3777	5235	4331
3.87_820.78			[M+H]+	820.777	ESI pos	3.865	7927	19339	19019	1195	3979	14678	9165	10135	18452	1158	33439	21130	10453	34186	1243	39472	44946	33357	17285	41080	17453	31910	33482	33621	1856	1135	1043	1160	8528	3277	88	23119	830	16498	8975	879	5381	17810	22386	12615	712	11538	23731
3.87_846.79			[M+H]+	846.794	ESI pos	3.865	18105	659	12015	1298	6570	16216	16700	29057	776	10275	4027	37927	7403	483	8240	17073	5894	17589	17795	19483	12135	17699	28549	20058	29473	20326	25970	708	23449	546	41	19938	9879	9575	13972	71	14285	918	10646	15593	3068	14675	19017
3.88_936.82			[M+H]+	936.823	ESI pos	3.879	4420	4079	3382	4114	3760	3956	3899	1810	2868	3921	2796	2351	3206	1929	1822	2301	2359	2273	4732	3841	4479	3720	3753	4208	2105	2190	2122	2226	2208	1949	5412	4644	7270	6091	5430	6049	5200	5270	4150	3791	1015	2859	5652
3.89_1375.96			[M+H]+	1375.96	ESI pos	3.893	4076	6247	6662	7624	6737	6939	6018	647	4535	5996	2861	1278	5563	5262	2964	4552	5412	4017	2869	3062	5633	3822	3884	4478	2027	1646	2117	1924	1939	1609	1991	3146	3916	2962	1886	2025	556	594	413	351	0	566	3638
3.89_1654.41			[M+H]+	1654.41	ESI pos	3.894	17903	16536	16095	19295	17527	17074	15954	4523	13878	18385	11526	7111	14482	12217	10279	13436	11542	13348	12797	9850	12759	10008	9098	11874	4179	3393	3762	2601	1232	3149	17145	15111	20901	22233	18229	18044	22742	19411	18103	14318	1240	13583	18761
3.89_1680.42			[M+H]+	1680.42	ESI pos	3.894	10874	10616	10203	11982	11105	11594	10225	2858	9229	12094	8187	3059	9058	7552	7025	8398	7217	9169	7408	6043	7033	5382	4843	5836	2064	1665	1669	786	1598	1367	7996	5857	9908	10871	7781	7761	12330	11101	10275	8324	696	7947	8719
3.89_311.26			[M+H]+	311.259	ESI pos	3.894	4254	3801	4259	4385	4060	4109	3247	1833	2839	4248	2265	1885	3094	2629	2254	3073	2780	2910	3624	2450	3560	2573	2392	2983	1803	1112	1566	1652	1310	1206	3799	3687	5316	4701	3862	3648	4505	3852	3071	3456	660	3280	3806
3.89_578.52			[M+H]+	578.524	ESI pos	3.89	4281	4743	5660	5570	4951	5027	5471	1862	3597	5758	3043	2291	3302	3214	2877	3073	3192	3229	4332	3412	3928	4028	3614	4049	2593	2031	2766	1854	1951	2113	3320	3348	4557	4907	3567	4010	5411	4447	3632	3064	788	2549	4928
3.89_846.81			[M+H]+	846.811	ESI pos	3.894	44066	31967	24263	41060	39719	37874	56550	28089	38152	41269	55253	37062	26442	57108	49742	60481	56429	49813	58311	51770	59962	47095	45812	55438	27269	23725	25180	21205	23592	21901	53492	59652	36105	57478	33879	53680	14685	30946	28842	49948	10914	58085	49677
3.89_848.76			[M+H]+	848.762	ESI pos	3.894	339222	320325	319787	389691	364255	348876	319554	87352	271359	381682	227461	122487	281935	224388	195913	243661	215008	257652	244547	194095	233081	178634	166693	212000	90284	75797	83356	70361	81030	68465	290442	231192	376026	374741	292692	291446	404886	361881	328269	260881	36664	233210	324905
3.89_890.82			[M+H]+	890.816	ESI pos	3.893	7758	7399	7856	8632	7581	7738	7664	4521	6800	7991	6195	5010	7325	6222	5857	6394	6099	6211	7624	6888	7166	6365	6416	7063	4492	4981	5803	4724	4307	5068	7967	8279	9146	9263	8039	9155	9007	7291	7403	7312	3013	7109	8466
3.89_916.83			[M+H]+	916.83	ESI pos	3.893	9378	8159	8864	9785	9937	9376	8881	4863	8381	9799	8407	5691	8633	7993	7137	7225	7399	7990	7830	7537	8615	7096	6622	7307	4298	3990	3838	4616	3798	3642	8147	7296	8830	8707	7497	8364	9009	9441	9188	8250	3110	7784	8574
3.89_930.85			[M+H]+	930.848	ESI pos	3.894	17080	16444	17485	19271	18159	16711	17387	8757	15910	19299	15420	10205	15772	14394	13075	16297	13161	15029	14553	13449	14408	11959	11069	13727	7572	7015	7074	5726	6431	6288	15100	13288	16993	17615	14389	15273	18654	17537	17321	15126	4617	15364	16007
3.90_1401.98			[M+H]+	1401.98	ESI pos	3.895	3978	5739	6365	7254	6027	7150	6598	611	5058	6594	3268	1206	4443	4060	1827	4009	4434	3825	2176	2142	2805	2196	1892	2515	2170	1878	2160	1515	1968	1672	5678	8815	10805	8363	5339	6791	2128	2385	2354	1755	170	1726	12753
3.90_1602.38			[M+H]+	1602.38	ESI pos	3.897	5272	5158	5476	6306	5334	5741	5111	1503	4194	5212	3225	2999	4580	3824	3069	4089	4478	4524	5992	4722	5776	4618	5095	4980	3266	2952	3473	3405	3776	3183	7401	7835	7483	7180	6425	6845	3794	3499	3047	2928	881	2675	7650
3.90_1628.40			[M+H]+	1628.4	ESI pos	3.895	12189	11566	12201	13304	12584	11963	11108	3194	9302	12342	7687	4920	9921	8435	7237	9259	8609	9544	9816	8429	10011	7675	7666	9948	4112	4202	4060	3900	4651	4027	14135	14713	16777	15649	13767	13831	13351	11760	10834	9217	1166	9147	14605
3.90_495.44			[M+H]+	495.441	ESI pos	3.899	10673	10459	10531	12896	11590	11168	10759	2718	7778	11576	5652	5328	8280	9206	6662	7177	7289	7998	11147	9137	12098	9773	10057	11469	7586	6676	7047	6772	6753	5993	12266	12713	14882	13644	12950	11200	6653	4802	5209	3629	1269	3775	15385
3.90_521.46			[M+H]+	521.457	ESI pos	3.896	25635	25071	25110	30360	28520	26166	23496	7001	18939	27248	16585	10692	19716	16994	14146	19653	17173	19816	20052	16260	18902	14888	15732	17700	10555	10022	11330	10982	10278	10328	17424	17411	22614	19267	17002	16129	24445	21813	20157	16493	3448	14819	22864
3.90_523.47			[M+H]+	523.471	ESI pos	3.9	7805	7713	7510	9039	7859	7504	7828	2513	5965	8257	4930	5399	6195	6652	4400	5885	6757	6617	8258	5881	7037	6852	7193	7865	5506	7344	6924	8022	7142	7823	10257	10355	9343	8026	7171	7337	7131	6734	5817	5793	2805	4559	7904
3.90_547.47			[M+H]+	547.473	ESI pos	3.895	83514	80321	76877	96696	88663	83720	76999	20042	63843	91498	53365	30021	63294	54829	46197	60158	53172	61996	65602	53327	63817	47224	45621	57952	23575	19237	20625	18782	21545	17171	83652	74593	110109	108525	85864	87066	101713	88404	75830	61777	8390	59082	90727
3.90_547.52			[M+H]+	547.523	ESI pos	3.901	4116	3944	3607	4753	4305	3405	3687	963	3423	4578	2573	1957	2862	2771	2277	2199	2063	2706	3174	2466	3893	3089	1965	2888	1086	1288	2147	1372	1624	1757	3903	4694	5486	5094	3638	3538	5629	4597	4195	3734	588	2819	4548
3.90_549.49			[M+H]+	549.488	ESI pos	3.896	74054	75676	73049	90429	79150	78273	69328	16573	58020	82910	45138	26162	57937	52114	42074	54141	49285	58049	64629	52717	63948	51151	50193	60385	25706	23514	25996	23170	26718	21836	89573	86841	115812	111364	92603	91494	92757	77197	70806	56461	8732	54341	93967
3.90_549.54			[M+H]+	549.538	ESI pos	3.897	3090	3049	3063	3765	2473	3433	3164	989	2379	3280	2279	1794	2139	1681	2003	2277	1973	2228	2646	1780	1964	2330	2174	2674	1420	1169	1275	1542	1276	1331	3817	4078	5925	5518	4233	4563	4567	3431	2851	2565	514	2248	4467
3.90_575.50			[M+H]+	575.504	ESI pos	3.895	127145	121250	119615	147661	134603	126686	118593	31108	101276	140592	87511	46954	103623	87361	74069	93861	82923	96669	92451	75175	88933	69729	63555	80387	32577	26752	29582	24929	27679	23391	104192	88549	130237	127057	105251	102390	143116	126021	116787	96768	12340	86718	117825
3.90_575.55			[M+H]+	575.554	ESI pos	3.896	6274	6322	5212	7682	7056	6885	5918	1579	4605	7663	3905	1815	4955	3924	3015	4269	3515	4544	3891	3217	3662	2542	2813	3453	1457	1274	1519	1400	1535	1134	4391	3673	6991	6614	4859	4797	7671	6926	5869	3860	696	3505	6036
3.90_794.78			[M+H]+	794.78	ESI pos	3.901	16307	15767	15391	18389	5586	17173	8985	2935	11523	12312	9495	7425	12768	9530	8693	10620	10577	12418	15799	12031	15485	10110	10892	11822	9174	9514	10964	10979	9753	6438	17989	14852	19511	17158	15425	6157	12918	10852	9683	8627	2168	7861	18168
3.90_820.79			[M+H]+	820.793	ESI pos	3.897	52956	51580	46069	57787	54846	56481	49195	16665	43893	55873	38213	25647	45028	40810	35012	33184	39375	43274	47166	39416	46838	38350	38298	42749	23926	17999	22852	20886	22982	20362	57813	56257	50820	46981	55041	62040	18411	58357	55798	45692	7784	44145	59556
3.90_822.80			[M+H]+	822.804	ESI pos	3.895	4296	13341	10688	12145	15739	11516	12594	2949	7286	15769	6346	3454	9635	6353	7133	5994	7395	8409	9067	8282	9808	6285	7629	7788	2998	3112	2573	2396	2974	2200	13864	11018	17281	20872	15409	16511	20364	17479	13054	10520	2109	8584	15355
3.90_824.75			[M+H]+	824.751	ESI pos	3.895	7294	7303	6870	8698	8038	8502	7617	2219	5661	7880	5544	3379	5835	4832	4443	5455	6389	5933	6376	5127	6368	4899	4907	5777	3514	3115	3507	3164	2970	2513	9323	7869	10927	10734	8932	9259	9741	8295	7694	6306	1966	5538	9177
3.90_829.73			[M+H]+	829.728	ESI pos	3.895	3133	3359	3279	4243	3575	3648	3532	1490	2921	3681	2851	1715	3516	2943	2710	2775	2582	3699	3218	3121	2910	2420	2535	3153	1628	1576	1478	1314	1392	1559	3007	2640	4013	4924	3227	3130	3808	4024	3964	3338	769	2466	3539
3.90_849.76			[M+H]+	849.765	ESI pos	3.897	76778	71085	72799	87173	81268	78130	71507	19630	62134	86175	54002	29009	63553	53129	44324	56648	50024	58414	55248	45906	53307	41724	37661	47355	20484	17494	18761	15922	18908	15327	66772	54869	84438	83564	65973	69467	90758	81596	72758	60048	8606	54326	74856
3.90_850.77			[M+H]+	850.769	ESI pos	3.896	14352	13891	13422	15843	15176	14787	13133	3986	11763	15695	10040	5612	11268	9704	8115	10125	9440	12071	12672	8984	10559	8230	7873	9459	4327	4609	4189	3379	4280	4505	12992	10451	15441	16129	12906	13058	16370	13977	13381	10524	2013	10908	13230
3.90_862.78			[M+H]+	862.784	ESI pos	3.896	4753	3739	4004	4315	4783	4701	4546	2906	3556	4781	4079	3001	3719	3981	4162	3840	3725	3761	3566	4271	4513	4180	4042	3960	2675	3353	3080	3366	2903	3125	4529	4850	5083	4551	4322	4623	5302	4002	5491	3968	1621	3908	4581
3.90_883.65			[M+H]+	883.653	ESI pos	3.895	4592	4269	3797	3822	3887	4266	3479	2117	3772	4197	3016	2550	3666	2923	2606	3404	3313	3136	3642	3287	4060	3297	3120	3668	2191	1839	1913	1842	2087	2139	4440	4414	5645	4864	4697	4445	4821	4623	4399	4036	1367	3902	4857
3.90_888.80			[M+H]+	888.799	ESI pos	3.896	5347	4642	5850	5546	5863	4598	5034	4134	5524	5966	4922	3347	4849	4636	5184	5697	4953	5175	5015	3729	4695	4353	3893	5071	3812	3318	3184	2436	2526	2377	4699	4236	4969	5015	4170	4854	5326	5745	7057	4617	2437	4160	5108
3.90_902.82			[M+H]+	902.816	ESI pos	3.903	4297	4027	4155	5358	4376	4420	4468	2315	3913	4807	3715	3692	4292	3529	3252	3428	3647	3974	3484	3596	3567	3334	2930	3542	2241	2064	2284	3041	2369	2504	5230	4233	4179	4194	4432	4180	4531	3922	4631	5020	1839	4187	4282
3.90_904.83			[M+H]+	904.831	ESI pos	3.895	12836	12829	12501	13485	14235	13370	12833	6221	12208	13410	11256	7511	12631	11146	10255	11412	10610	11686	11789	10941	12122	11334	10045	11815	7371	6880	7350	6466	7274	6259	14844	14940	15948	15569	13239	14933	15399	14491	13757	12676	4128	11620	14740
3.90_909.67			[M+H]+	909.669	ESI pos	3.895	6946	5906	6165	6716	6521	6159	5520	2483	5508	6582	5163	3391	4849	5701	4395	5271	5401	5718	5026	4313	4692	4210	3972	4627	1502	2381	2280	2098	2211	2113	5246	4703	6732	6478	5783	5394	6372	6614	5840	5643	1437	5469	6114
3.91_381.35			[M+H]+	381.352	ESI pos	3.908	5030	4480	5547	5622	4609	5625	5032	1694	4739	6638	3773	2011	3144	3148	2935	3227	3293	3419	5720	4205	6832	5317	5529	6030	3655	3078	3640	3168	4554	2259	3565	3232	4667	3986	3413	4168	4674	4903	3913	3383	756	2813	4412
3.92_1169.38			[M+H]+	1169.38	ESI pos	3.922	122	17365	104	157	0	129	122	127	138	0	0	12290	128	0	0	124	123	0	530	12873	115	225	13928	119	0	97	0	0	0	108	113	0	130	0	18201	111	122	104	203	0	85	16069	17784
3.92_846.79			[M+H]+	846.794	ESI pos	3.92	26257	21181	17834	23024	22986	23560	24121	25643	11061	14201	13047	35735	15109	13103	29551	22673	25625	21799	15217	18211	7459	25111	24645	13184	23624	20153	25794	14994	19520	11729	14470	22002	14945	25177	27011	18380	11187	22665	24850	20049	2301	25097	15142
3.93_1142.37			[M+H]+	1142.37	ESI pos	3.927	1692	181223	996	2210	1075	1404	1404	1465	1236	1376	1753	138067	1280	1376	933	1641	1268	1459	3227	134003	1576	2039	149276	1486	990	1394	1107	1243	1107	1454	1343	2005	1860	1424	195189	775	1653	1368	1394	1088	997	173827	184763
3.93_1143.37			[M+H]+	1143.37	ESI pos	3.928	1939	208874	1095	1883	1517	1921	1667	2195	1605	1597	1899	157450	1571	1888	985	2323	1192	1495	3454	151631	1723	2430	165667	1839	1108	1487	1427	1056	1568	951	1611	1960	1826	1665	214126	1083	1951	1495	1493	1258	914	198684	206271
3.93_1276.35			[M+H]+	1276.35	ESI pos	3.934	11147	7925	21947	7659	5254	10508	10782	12208	12194	13797	4003	6002	11773	27002	10559	12389	20010	7082	8441	5543	6475	21781	13837	11111	8890	7345	15616	11102	4436	6548	5548	13694	11500	17692	5165	7855	8720	8422	8158	13241	9636	4522	8046
3.93_820.78			[M+H]+	820.777	ESI pos	3.93	19320	17958	19280	24806	10690	19537	20520	1586	26806	20329	33439	21130	24143	34186	36819	35959	34758	33357	29327	41080	29229	31910	33482	33621	12108	6029	12667	4364	2541	0	19305	23079	8384	17361	19326	15929	16792	15681	15025	20033	2677	23651	21532
3.95_820.74			[M+H]+	820.74	ESI pos	3.949	1237661	152663	168102	214792	200357	209426	164123	60005	150222	172474	109116	134882	133292	137851	97214	115508	135602	887769	146263	761081	142264	112436	120998	131750	105501	342378	122033	144563	113628	321401	309261	269335	223981	230818	1479169	212777	192893	1443047	174207	167255	42868	149635	167484
3.95_873.77			[M+H]+	873.77	ESI pos	3.948	65683	62558	63366	78297	68450	68462	63904	26406	58300	74316	48875	32512	52432	49089	43697	46985	48370	59246	64163	45597	52330	47170	36854	43461	35484	33373	34242	30973	31891	30821	30796	28804	35153	38887	28601	33212	13687	11003	10726	11988	17121	27146	15526
3.96_847.82			[M+H]+	847.82	ESI pos	3.957	19142	11199	28485	11823	7364	7911	10245	8635	5576	27117	8359	6427	8393	10538	3407	6557	10218	8931	20971	8389	8570	12743	7114	7891	10422	6640	8821	8440	6864	9306	29819	9958	9487	11035	9506	8493	29012	7930	23655	9042	3869	10055	5672
3.99_974.84			[M+H]+	974.837	ESI pos	3.989	4637	2966	4855	4692	5183	3407	7694	3276	5920	7063	5007	11476	10411	21781	11877	10549	22781	23009	24770	17816	19236	23990	2783	3162	3349	4676	5366	3480	3010	4307	2719	2928	1995	2880	2901	3990	2060	1753	2421	3792	2892	4460	3796
4.01_379.34			[M+H]+	379.336	ESI pos	4.006	2697	2337	2763	3674	2972	2688	2915	763	2042	2731	1340	1375	2768	2345	1505	2297	1886	2389	4242	3452	5196	4692	4166	4837	2253	1597	2041	1871	1935	1308	3235	3141	5473	4219	3992	3474	4732	3462	2341	2249	605	2176	4970
4.04_1216.39			[M+H]+	1216.39	ESI pos	4.041	1238	160741	894	1423	1098	1189	1251	1500	1046	1149	1331	139505	1234	1259	735	1213	1065	688	2347	127182	1045	1452	128742	1629	868	1274	1040	762	1097	808	997	1320	1658	892	174293	1023	1855	987	1074	1097	515	146356	171455
4.04_1243.40			[M+H]+	1243.4	ESI pos	4.04	221	17889	0	118	126	0	0	0	101	109	222	13517	120	0	0	0	132	117	588	14458	169	199	13249	0	118	125	112	123	0	0	108	117	153	118	20058	0	102	0	0	0	0	15114	20237
4.04_876.95			[M+H]+	876.949	ESI pos	4.045	3562	1504	2145	2984	4004	4575	2718	1210	1321	4769	686	1513	2441	497	850	1407	472	917	474	634	855	788	728	830	1287	788	882	781	838	1104	4357	1874	7085	5069	4098	4659	5051	5232	2291	987	581	512	4021
4.05_1350.37			[M+H]+	1350.37	ESI pos	4.048	8947	6042	18838	6073	4155	8554	8359	10703	8210	10394	3233	4835	10694	20050	8124	9765	12888	2961	6626	4270	5124	16008	10863	9138	6438	5509	10530	8723	3535	4718	4862	11896	11156	14997	4207	6529	6039	6418	6638	9174	7380	3461	6800
4.05_523.47			[M+H]+	523.472	ESI pos	4.054	6291	5851	6666	7896	6238	6588	6979	2263	4894	7408	3164	5025	5375	5262	3871	5137	5088	6070	8452	5471	6184	5990	6673	6877	6633	7993	7779	8836	7638	8942	10364	10922	9560	8230	7550	7503	4338	3879	3228	3632	2971	3237	8817
4.05_547.47			[M+H]+	547.473	ESI pos	4.054	4844	4274	4430	6553	4431	4947	4734	1618	4368	4840	2831	2834	4142	3909	3224	3839	3139	3457	4271	3343	4852	3496	3805	4654	1849	2763	2220	2018	2346	2305	12207	11687	14170	13074	10971	11621	16931	15221	12318	10250	1869	8916	9115
4.05_549.49			[M+H]+	549.489	ESI pos	4.054	54231	54886	58498	70240	58446	58866	56341	13911	38184	62028	29154	23104	45256	37531	31022	40373	34843	45023	53074	42220	51006	44545	40706	52137	23032	21828	23898	22567	24687	21204	85704	86275	105842	91202	77635	76159	50519	41662	33080	27181	6509	25381	101301
4.05_575.50			[M+H]+	575.504	ESI pos	4.052	71238	69336	68620	87235	77651	74843	68488	17356	47998	79096	40240	28089	59990	46084	40494	52170	41153	55318	61841	46920	56136	46283	38742	55365	22017	18999	19350	18128	19739	17831	93773	88345	112419	103685	85019	86499	84266	70188	58321	45383	8195	40779	116497
4.05_575.55			[M+H]+	575.554	ESI pos	4.054	2741	2389	2887	3639	3508	2897	2993	981	1952	3452	1768	1499	2070	2066	1664	1922	1361	1423	2393	2278	1925	1677	1536	1940	1086	1024	1274	1106	1126	1033	4205	3883	5529	5054	3951	3824	3613	3058	2531	1495	435	1477	6046
4.05_577.52			[M+H]+	577.519	ESI pos	4.054	48913	50439	48700	60423	54223	53982	44532	12105	33411	54715	25202	19433	40457	32547	27541	35782	30338	39371	46137	35510	44343	36357	32250	44057	19404	17204	17403	17901	19186	15134	79074	79900	100091	86783	76268	72240	73573	61814	49239	39724	8586	37114	91529
4.05_603.53			[M+H]+	603.535	ESI pos	4.052	25115	24079	24451	29988	26598	25447	25494	7213	17579	28207	14622	11075	22843	19837	15620	19653	17725	23220	22329	16997	17944	16872	11886	15996	8829	7087	7339	6580	6969	6176	24388	22381	30699	29091	22974	22915	27222	25997	21217	16259	3935	16079	32146
4.05_849.72			[M+H]+	849.718	ESI pos	4.054	220	193	544	213	118	1846	446	645	384	252	267	715	414	852	614	489	585	219	156	542	216	534	685	328	343	1484	243	911	714	969	10872	6052	14097	11818	7629	4114	7128	6411	257	791	341	517	12793
4.05_854.79			[M+H]+	854.791	ESI pos	4.055	4168	3054	4412	3721	3807	3303	2761	2590	4203	2473	2593	2112	2792	2898	2568	3516	3006	2519	3407	3515	3180	3369	3458	2960	2942	2179	2147	2555	2598	2685	2719	4585	3956	4354	3915	3429	3930	3443	3073	3710	1369	3208	3499
4.05_874.84			[M+H]+	874.842	ESI pos	4.054	37035	37688	29902	43325	38758	37755	30222	11798	27687	40172	25833	11322	28073	12947	24577	25924	27497	30922	31494	8781	21692	26179	11372	20908	11763	11342	11354	8223	10599	9778	41763	36932	47983	31061	40609	41869	42891	41047	15961	30793	6645	22830	49606
4.05_876.79			[M+H]+	876.793	ESI pos	4.053	147510	136021	139866	175631	153777	146186	141746	43928	107861	165410	92702	63543	129645	105351	96158	110277	92697	121526	119462	91518	109436	93721	78284	100086	45833	41269	40695	37374	41196	37071	169108	143071	201563	191313	153580	160532	182909	164745	141163	111792	26688	102941	198217
4.05_877.80			[M+H]+	877.796	ESI pos	4.055	34265	33246	33773	41688	37639	35677	34619	10674	26637	38559	21247	15118	32256	25312	23104	27007	23074	28814	29145	22643	26455	20669	19529	24766	14031	11168	11016	9765	10883	9434	41109	35209	49187	46756	37685	39401	45342	40395	35266	27165	6987	25058	48772
4.05_890.81			[M+H]+	890.814	ESI pos	4.052	5019	5303	5188	5304	5472	5883	5235	2891	4115	4956	4631	4003	4557	3943	4053	4182	4036	4479	4606	4162	4436	5080	4199	4643	3336	3758	3074	2767	3709	3281	5797	5719	5991	6220	5338	5861	5829	5124	5182	5244	1823	4190	5740
4.05_911.68			[M+H]+	911.684	ESI pos	4.055	5619	4983	5030	5294	5025	4950	4493	2323	4013	5210	3361	2759	3971	3799	3512	3615	3845	3979	4427	3943	4517	4068	3731	5223	2352	2171	2006	2157	2400	2056	6511	6295	6750	6630	6302	5965	7479	5406	5066	4749	1436	4069	6955
4.05_918.85			[M+H]+	918.849	ESI pos	4.054	9560	9474	9284	10106	10215	9811	8753	4511	7529	9983	7340	5411	9171	7377	7601	7996	6841	7938	9333	7429	8909	8525	6563	8171	5884	5049	5177	5245	5218	5504	11051	10619	12324	12128	10192	10960	10932	10024	9317	8485	3416	7871	11914
4.05_932.86			[M+H]+	932.864	ESI pos	4.054	16894	15722	14781	17605	17244	16587	15556	7636	13171	17123	12094	8987	15013	12327	11160	12658	11886	13622	14327	13089	15236	12912	12290	15206	9322	8124	8784	6784	8424	7360	18474	20523	20513	19954	18475	20824	19800	17740	15874	13753	4850	13537	22677
4.05_944.86			[M+H]+	944.863	ESI pos	4.053	4353	4097	4309	5274	4844	4020	5490	2966	3142	4288	3890	3346	4193	3873	3480	3745	4325	4034	5131	3008	3471	3540	3851	3582	1986	2359	2523	2398	2613	2650	3682	3380	4709	4323	4094	4485	4852	4732	4111	4010	2009	3573	4960
4.05_945.87			[M+H]+	945.868	ESI pos	4.048	3776	2993	2740	3193	3349	4001	4720	2199	2636	3758	2530	2069	3507	2708	2656	2775	2684	3374	3450	2394	2453	2579	2388	3830	1894	1739	1696	1373	1374	1622	2809	2538	3265	3302	2779	3086	3557	3401	3441	3476	1341	2897	3918
4.05_958.88			[M+H]+	958.879	ESI pos	4.052	8309	7787	8085	8930	8584	8895	8594	3964	6783	8812	6015	4797	7118	6550	6435	6674	6334	7970	7428	5998	6289	5604	4980	5506	3437	3212	3339	3206	3682	3277	7174	6554	7851	8180	7283	8520	9641	9508	8443	6929	2864	6196	8398
4.05_959.88			[M+H]+	959.883	ESI pos	4.049	5863	5129	5389	6659	5690	5878	5718	3523	6647	6108	4390	4427	5972	5298	4473	4720	4570	5086	4688	4100	4794	5154	4122	5036	2608	2142	2768	2725	2973	2691	5117	4577	5642	6052	4768	5565	6233	6670	5786	5065	2449	4454	5913
4.06_1658.45			[M+H]+	1658.45	ESI pos	4.057	5995	5687	5856	6684	5810	5706	5864	1039	3623	6005	3305	2651	4858	3971	3211	4067	3823	3439	5934	4888	5689	4764	5337	6124	3194	2883	3211	3040	3128	3602	12383	13421	13560	11963	11282	10380	4168	3733	2871	2601	610	2823	12464
4.06_1684.46			[M+H]+	1684.46	ESI pos	4.056	12709	12913	12101	14250	12998	12935	11191	2093	8416	13663	6611	4252	10185	7865	6434	8534	6064	8729	10540	8294	10141	7657	7322	10119	3609	3162	3640	3195	3324	3203	18680	19669	23088	21514	19272	17824	17836	13384	11113	8999	772	7867	23941
4.06_822.81			[M+H]+	822.812	ESI pos	4.058	14569	12689	15129	18997	14956	15166	12791	2017	9882	14056	6450	8382	13473	12594	9154	12131	11400	10900	17811	13559	17007	14518	15614	14980	10423	12035	12923	13588	12213	13836	31183	32229	34546	30384	22424	27169	9978	7993	6640	6653	1872	6207	28052
4.06_853.79			[M+H]+	853.792	ESI pos	4.064	5343	4912	5428	6789	6391	7165	4754	3129	4640	6422	3674	3956	5918	6343	3851	4122	4530	6395	4497	4756	5360	5257	5572	5490	3940	3219	3587	4091	4011	4005	7613	7268	7283	6976	5822	6386	8025	6581	6104	4715	2505	4257	6333
4.06_876.85			[M+H]+	876.85	ESI pos	4.057	10998	5426	5300	13423	4554	8866	8435	1868	4899	10678	4866	2765	5208	6892	3598	6311	4961	8245	4966	5340	4756	5202	3279	3414	3186	3488	2490	3783	3374	3301	9304	7421	15818	11219	9195	11301	14188	11742	7167	3182	2238	3584	14781
4.06_879.80			[M+H]+	879.8	ESI pos	4.06	3387	2984	4672	4264	3841	3279	3862	1870	3254	3400	3409	2055	5070	3673	3004	3626	2976	2915	3576	5006	3746	3183	3312	2733	1981	2068	1850	1674	1109	1391	4182	3775	6027	2748	3747	4234	3519	4191	3455	3430	989	3186	4513
4.07_551.50			[M+H]+	551.501	ESI pos	4.074	9290	8537	8935	13461	9670	9958	9720	3347	6639	9737	4329	6155	7731	7134	5442	7171	6151	9744	10596	7630	10506	9090	9658	10760	7275	7904	9090	9376	8181	9497	19996	20031	21140	18439	17214	15229	7880	5729	6624	4842	2395	6418	18613
4.07_601.52			[M+H]+	601.52	ESI pos	4.068	3934	2181	2838	3326	3226	3229	5153	1846	2967	4357	2858	3986	4512	8250	4423	4381	8797	8847	10941	6411	6333	9484	3912	2836	2310	3068	2969	2793	2408	2873	2839	2080	2300	2539	2236	3105	1437	1403	1409	1870	2505	2215	2685
4.08_874.94			[M+H]+	874.938	ESI pos	4.075	19515	15707	28083	15885	11691	13286	18618	11426	13133	11634	23967	10033	13797	27034	25046	22285	25040	20815	30447	23526	25139	24296	17645	26652	7036	6765	10674	9046	9030	8052	14057	18109	12292	9348	15671	21507	11274	14210	11055	22979	4875	26525	10424
4.08_912.69			[M+H]+	912.685	ESI pos	4.076	3322	2838	3151	3574	3817	2952	2883	1670	2692	3370	3178	1584	2809	2750	2062	2630	2362	2326	2977	2740	2990	2890	2678	2615	1790	1444	1737	1502	1864	1482	3693	4398	4459	4007	4420	4052	3532	3338	3208	2998	801	2511	4323
4.12_874.78			[M+H]+	874.784	ESI pos	4.119	67689	57707	56291	80520	63435	71613	63845	22804	49137	62740	46315	46845	62111	45800	46585	49862	54166	61307	63957	43931	49937	48989	55813	49549	41319	40984	49391	47685	41548	50939	87198	81063	73769	67390	60118	76212	68494	51650	56769	50311	25496	45599	77691
4.12_875.85			[M+H]+	875.849	ESI pos	4.115	9307	16945	3326	15697	2377	3356	8645	3108	6109	17294	11767	4872	14601	9959	8488	7050	10944	13886	9922	10241	4315	11119	10658	12247	3622	5051	4071	4866	3977	5790	4371	10337	8979	4847	9180	4734	7004	3409	7628	996	2339	8590	7207
4.13_409.38			[M+H]+	409.382	ESI pos	4.135	2375	2488	2801	2957	2928	2962	2732	1229	2788	3099	2048	1308	1639	1752	1288	1694	1530	1336	3545	3103	4597	3902	3751	4316	3045	2056	2309	2914	3393	1947	3917	3784	5775	5613	4747	4674	3817	4179	3613	3136	683	2377	3851
4.14_1290.41			[M+H]+	1290.41	ESI pos	4.144	1213	143591	806	1208	1050	1072	1212	1226	1001	918	1263	121492	1068	855	628	847	809	778	2322	115536	1232	1308	120464	1116	717	1028	879	876	535	924	637	1149	1329	1023	140955	775	1296	690	947	900	605	135685	137896
4.14_1317.42			[M+H]+	1317.42	ESI pos	4.142	241	16165	120	0	0	213	0	0	107	116	0	15410	102	0	115	0	149	179	336	14098	0	113	13983	0	0	127	126	0	256	115	0	234	182	0	16812	0	106	112	0	0	0	16334	16059
4.15_1424.39			[M+H]+	1424.39	ESI pos	4.153	6498	4640	13429	4341	3701	5929	6338	7503	5950	8066	2740	3879	7732	14124	6266	6970	9750	3711	4427	3483	4593	12139	8140	5698	4999	4387	8423	6742	2385	3462	3718	8425	6837	10066	2998	4860	5242	4767	4617	6294	5501	3362	4830
4.15_1429.39			[M+H]+	1429.39	ESI pos	4.153	3919	2877	8962	1969	1766	3664	3827	4669	4200	4490	1706	2865	4524	8325	3749	3408	6327	2545	3105	3067	2217	7571	5123	4177	3035	2604	5065	3811	1490	2056	2223	4842	4253	5732	1646	2634	2921	3024	2625	3754	3581	1722	3134
4.19_902.87			[M+H]+	902.869	ESI pos	4.194	3838	2520	1710	2049	4451	1332	2868	407	3272	4374	2412	5178	7675	19077	8697	3002	19408	19580	25589	12332	8640	21761	5508	1824	1299	1467	1985	1250	1524	2214	6537	5102	9496	6050	4575	5272	5874	6896	3364	7516	1265	5901	9631
4.20_549.49			[M+H]+	549.488	ESI pos	4.204	2571	2733	2546	3992	3327	2921	3297	1499	1837	3674	1439	1767	2929	2507	1993	2499	2248	2983	3452	2536	3472	3112	3623	4773	2360	2191	2050	2116	2356	1936	9402	11240	11934	9759	10373	7630	3247	2904	2373	2452	1092	2071	8852
4.20_551.50			[M+H]+	551.503	ESI pos	4.203	5547	5120	5386	7993	4766	7870	7515	2477	4145	6375	3031	5531	5481	5860	4018	5268	5819	5824	10554	5951	7490	6970	8333	7808	5693	7292	8134	9764	8501	9456	14652	15382	14708	11671	12448	10735	4160	3051	2839	2958	2902	4358	17076
4.20_575.50			[M+H]+	575.504	ESI pos	4.2	6313	6467	6011	7901	6832	6792	6701	2122	4301	6579	3480	2770	6282	4873	3802	4381	4469	5198	6422	5320	6105	5501	4852	6150	2613	2503	2644	2417	2778	2654	15846	16926	21368	19705	17771	14823	21591	17609	12125	11480	2426	10646	20473
4.20_577.52			[M+H]+	577.519	ESI pos	4.2	32752	36839	32324	44234	33364	36853	36550	8677	20635	41122	15164	16937	31631	25503	20756	23807	24225	32206	40437	26310	35095	30988	31736	33480	15582	14695	16712	15039	16728	14762	68842	72415	87034	73277	71938	59931	40977	31442	23434	21452	6812	19995	106644
4.20_603.54			[M+H]+	603.535	ESI pos	4.198	17607	16743	14743	19981	16825	17187	21743	5829	13616	21751	11101	14207	20003	28844	17452	15942	29386	30467	39909	20250	25231	31610	19843	12948	7431	8067	10646	8652	7736	9199	22351	22971	26901	23685	21955	21508	17147	14907	11817	11775	5974	13647	35479
4.20_605.55			[M+H]+	605.549	ESI pos	4.2	7062	8094	7129	9528	7749	7846	7514	2343	5351	8818	3706	4152	6970	7117	6057	6256	6893	9754	9399	6126	8643	8098	5906	6782	2963	3831	3645	3256	3229	3162	17157	19106	24873	21259	19528	17171	21391	17709	13645	11999	2940	11020	23512
4.20_606.54			[M+H]+	606.545	ESI pos	4.202	2258	2889	3023	3570	3345	2879	2984	750	1620	2692	1921	1710	2919	2654	2332	2401	2750	2482	3097	2631	2256	2690	2167	3001	1835	1506	1995	1412	1793	1648	6274	8059	10548	9387	8216	7959	9528	7532	6773	5337	1431	4064	9736
4.20_850.85			[M+H]+	850.847	ESI pos	4.204	8544	8642	8561	9708	8172	9987	11404	2522	5405	10890	3044	5323	9346	8092	4196	7447	7772	6700	12458	6764	12557	11185	13783	11238	6412	6850	7999	8254	7654	8260	28452	32279	35084	29502	24138	18935	6609	5120	3502	4168	1771	3382	32635
4.20_876.86			[M+H]+	876.859	ESI pos	4.201	32862	27196	30224	24259	27042	26210	33527	8883	7315	35389	17979	16085	32427	25652	21293	23761	14957	22190	33563	19747	33042	28130	29379	22409	13640	12744	14183	12143	13294	12354	50371	52685	59495	53043	52702	49255	49107	26197	33252	32341	7948	30862	35996
4.20_877.86			[M+H]+	877.864	ESI pos	4.201	23140	23930	12292	22906	19354	26496	8727	5881	12838	27348	9949	8576	21606	11439	14328	15864	16506	18215	25060	17398	22853	19113	20198	19475	8593	8475	9063	7375	8699	7560	37197	37722	45755	40455	33110	23130	30032	32701	21117	17789	4122	21387	50472
4.20_918.85			[M+H]+	918.847	ESI pos	4.203	4169	4510	4813	5306	5334	5102	4408	2262	4208	5003	4546	4077	4036	3663	3796	3656	3623	4580	4083	3958	4443	4324	4415	5143	2570	2634	3605	2630	2932	3137	4620	5070	5923	7013	5490	5411	5957	5744	4963	4139	1983	3579	6947
4.20_939.72			[M+H]+	939.717	ESI pos	4.2	3521	3221	2908	3063	3884	3722	2894	1238	2185	3678	1472	2246	2933	2980	2183	2403	2887	3159	3629	2177	4103	2191	3188	2954	1658	1384	1654	1489	1717	1430	5813	4852	5094	4321	4618	4190	4367	3841	3478	3003	1292	3050	5600
4.20_946.88			[M+H]+	946.877	ESI pos	4.2	6692	6726	6782	7052	6457	7147	6023	938	5140	6923	4480	4296	7065	4866	4923	4984	4904	6038	5580	5306	6047	5090	5227	5281	3883	4183	3719	2976	3443	3832	7711	7555	9290	8377	7713	7923	8558	7915	6937	6278	3513	6074	9343
4.20_960.90			[M+H]+	960.895	ESI pos	4.202	10845	10801	9487	11288	10178	10894	9300	3820	7225	10510	6177	6251	9294	7680	7122	6975	6933	8447	9703	7460	9495	8167	8446	9017	4334	4182	4777	4456	4856	4187	13816	12879	16161	14584	13282	13727	14739	12685	10666	9927	3278	9160	17236
4.21_852.85			[M+H]+	852.849	ESI pos	4.206	1660	2381	1806	2675	2004	1992	2801	1085	1323	2060	833	1388	3492	1687	1812	1790	1996	1965	3385	2061	3359	2252	2355	2988	1917	1530	1610	1685	2512	2217	5098	5736	7906	3464	5311	4066	2004	1688	1123	1137	910	1760	4537
4.21_872.72			[M+H]+	872.717	ESI pos	4.209	3089	3445	3133	4382	2605	3052	3979	1068	2153	3303	1342	2519	2952	2692	2161	2664	2465	2957	2958	2948	3086	4348	4200	3831	2768	2291	3718	2879	2880	2878	6688	7259	7842	6076	6111	5984	1746	1737	1993	1854	982	1724	7525
4.21_899.74			[M+H]+	899.735	ESI pos	4.212	4199	4786	4510	5534	4856	4807	3920	1628	3126	5345	2847	1856	3743	4331	2617	3645	3006	3726	3719	3058	3392	3228	3582	4791	2153	2078	2655	2457	3083	1855	5527	7815	6616	6260	5761	5375	6345	5421	4835	4047	2184	4045	6832
4.21_934.88			[M+H]+	934.88	ESI pos	4.205	4991	4413	5185	5729	5145	4683	4698	2497	3261	4747	3096	3418	4671	3843	3947	3764	4027	4472	4932	4391	5753	4702	5834	5368	4557	4026	4855	4649	4633	4208	8218	9425	10111	9063	8438	7516	4590	3646	4003	3367	2218	2977	10320
4.24_1364.43			[M+H]+	1364.43	ESI pos	4.241	1233	109758	527	802	665	744	800	655	862	508	691	88313	1130	594	484	601	441	901	1474	92254	545	1208	89363	723	949	698	474	598	512	597	705	946	674	490	105313	467	751	365	428	491	287	103731	109335
4.24_1368.42			[M+H]+	1368.42	ESI pos	4.238	646	90676	716	1031	460	664	729	857	653	659	985	75421	862	809	339	671	432	461	1040	75487	405	789	73464	561	595	757	549	562	648	479	424	641	894	606	88673	446	802	641	685	600	245	85430	90966
4.25_1498.41			[M+H]+	1498.41	ESI pos	4.252	4078	3147	9253	2883	1745	4310	4392	5473	4119	5610	2336	2438	4868	9127	3753	4465	6207	2572	3354	1362	2949	7348	4856	4287	3136	2939	5435	4386	1772	2509	2297	5707	5123	6065	1884	3359	3586	3236	3299	4157	4018	2412	3435
4.25_1502.40			[M+H]+	1502.4	ESI pos	4.25	4687	2711	9644	3451	1604	3443	4077	5650	3343	4864	1565	2885	5364	3326	4551	4943	7299	2582	2683	2077	3351	6049	5333	3475	2817	3159	4554	3011	1930	2432	1978	6354	5331	5435	2448	3639	2494	3054	2671	4739	4079	2396	3360
4.29_944.86			[M+H]+	944.862	ESI pos	4.292	2978	1813	2527	2905	2566	2172	4827	2491	3373	4477	2882	6679	5338	13221	6493	5427	13865	12350	16506	8195	10733	15466	2572	1911	2054	3173	4101	2864	2188	3059	2426	2112	1629	2828	2356	4044	1280	1487	2259	2589	2087	3337	2285
4.33_1438.44			[M+H]+	1438.44	ESI pos	4.328	532	90035	388	1021	510	632	756	671	643	807	869	80879	603	804	402	667	498	920	1076	81526	507	744	74535	834	390	520	714	657	493	498	449	668	757	834	87937	712	690	535	561	286	368	82099	87573
4.34_1572.43			[M+H]+	1572.43	ESI pos	4.341	3523	1852	7377	1687	1708	3531	3320	4335	3109	4656	1681	2589	3992	6905	2501	3095	4822	1892	2191	2269	2750	5546	4078	3053	2373	2361	3790	3278	1394	1810	2002	4547	4382	5150	1574	2686	2201	2289	2628	3725	2881	1667	1886
4.34_577.52			[M+H]+	577.519	ESI pos	4.338	3251	3445	3436	5150	3386	3786	3724	1788	2289	3974	1560	2356	3106	3593	2416	3351	3014	3343	3818	3665	5107	4589	4729	4458	2382	2651	2336	2940	2858	2520	11365	12135	14942	12551	12834	9338	3176	3162	2772	2228	1510	2560	13689
4.34_579.53			[M+H]+	579.535	ESI pos	4.34	3278	3616	3104	3783	2716	2822	3816	2195	2613	3788	1862	2576	2982	3260	2271	3273	3354	3273	5299	3281	4084	3479	3290	4017	3000	3658	3135	3418	3754	4650	8983	10069	12122	10642	10038	7600	2347	2358	2341	3126	1925	1911	11096
4.34_603.54			[M+H]+	603.535	ESI pos	4.336	3010	3131	3262	3640	3223	3518	3353	1625	1960	3390	1675	1714	2975	2886	2678	2819	2689	3425	4162	3108	3918	3277	2418	3012	2324	2312	1954	1643	2127	1774	6431	7264	9264	7590	7328	5638	6844	6033	4990	4753	1605	3655	8309
4.34_605.55			[M+H]+	605.551	ESI pos	4.338	6351	8778	7080	9759	7758	8698	8505	2749	5434	9178	3164	4295	7170	6853	5802	6377	6609	7352	9220	6805	8185	7447	6812	9154	4821	3673	4173	3989	4671	3913	19651	21878	28163	23048	23353	17928	13887	11878	9042	10867	2726	7429	27822
4.34_878.88			[M+H]+	878.877	ESI pos	4.341	3207	4103	4396	7002	3812	4600	6408	2296	2997	5626	2047	3076	5019	4629	2342	4029	3924	5012	5508	4083	7018	6040	6811	7257	3685	3289	3679	3969	3495	3680	20723	14815	24025	16556	19350	14007	4628	3942	1915	3373	1436	2615	26061
4.34_879.88			[M+H]+	879.88	ESI pos	4.339	2497	2164	2634	4360	1927	3029	2947	764	2203	3507	1602	2618	2357	2087	2329	2759	2206	2347	3161	3200	3619	1958	2319	4650	2435	2498	2644	2601	1623	2552	14233	15307	14624	16788	17094	11737	3547	1812	2292	2039	1414	2675	17910
4.34_904.89			[M+H]+	904.895	ESI pos	4.336	5694	6672	6495	9210	6413	7564	6929	2887	3866	8501	2897	2108	6765	6434	3990	5409	4960	7095	6737	4219	6893	5107	4716	5137	2848	3391	2944	2820	2866	2894	10327	6764	10918	4186	5543	15415	5743	6274	11953	11847	2805	7826	10455
4.34_931.85			[M+H]+	931.848	ESI pos	4.336	8188	7321	6615	8048	6788	7361	9163	3436	6330	8605	4994	8618	9829	15478	8758	8671	14689	15398	17415	10752	11719	15808	5890	6053	4601	6264	6706	6591	5867	7108	11753	11396	14052	11373	9796	10627	11114	10624	9054	9245	4660	7826	12595
4.34_962.91			[M+H]+	962.909	ESI pos	4.342	1932	2346	2928	4651	2135	2806	2705	1408	2207	2760	1932	2270	2869	3136	2041	3399	2420	2983	3061	2502	3801	2741	4318	3600	2354	2274	2995	2806	3000	2642	7163	7209	7760	7351	7352	5876	2690	2506	2627	1988	1249	2040	8291
4.34_988.93			[M+H]+	988.927	ESI pos	4.338	3124	2706	2698	3082	2617	2470	2785	1727	2026	3541	2185	1720	3049	2627	1814	2320	2604	3809	2910	2957	3302	2417	2054	2641	2471	2172	2439	1508	1949	1895	4506	4954	5941	5810	4777	4255	5310	4751	3684	4212	1726	3275	5661
4.35_885.78			[M+H]+	885.782	ESI pos	4.354	1655	2263	2852	2849	2041	2419	3722	1089	1369	4193	1357	2434	2173	2209	1903	2968	2477	2933	2847	2396	4581	3198	2806	3764	2686	2551	2376	2266	2194	1963	7957	7134	7865	7232	7493	5140	1936	2655	1713	1901	911	1748	8056
4.40_1512.46			[M+H]+	1512.46	ESI pos	4.396	771	86236	614	1037	859	897	776	983	613	752	1158	77961	1119	863	422	719	598	706	1188	77140	506	1248	70669	794	713	946	805	543	1218	630	749	844	970	308	77046	792	597	748	648	687	492	79637	80968
4.41_1515.47			[M+H]+	1515.47	ESI pos	4.405	1066	129151	588	955	918	850	726	930	1119	1102	1490	118385	774	834	682	1061	622	730	1640	116921	775	973	110089	1144	681	568	705	733	805	660	405	1322	1121	424	113865	988	1108	696	1027	761	662	124387	122771
4.41_1646.45			[M+H]+	1646.45	ESI pos	4.408	3462	2808	8054	1620	1539	4125	3812	4799	2738	4890	1570	1961	4154	6572	4005	3735	4884	1846	2564	2112	2677	5543	4417	3154	3017	2897	4754	3095	1279	1967	1846	4521	5326	5668	1745	2566	2669	2512	2404	3707	3338	2229	3097
4.43_1586.48			[M+H]+	1586.48	ESI pos	4.433	585	4042	513	1099	536	853	1047	937	867	939	1446	80442	873	869	412	687	1016	697	1513	76484	818	1066	65454	1109	810	832	751	895	924	497	726	891	722	657	83112	566	1004	857	991	589	528	87331	90205
4.43_1587.48			[M+H]+	1587.48	ESI pos	4.433	1510	141462	1386	1862	1213	1102	1740	1495	1285	1329	2123	121549	1372	978	929	1122	1328	1215	1915	121761	843	1586	103252	1162	1120	1455	1121	1014	1224	967	639	866	1367	1159	126123	952	1339	1053	965	909	789	134354	137580
4.45_1660.50			[M+H]+	1660.5	ESI pos	4.453	974	84337	778	1096	699	735	1080	677	659	732	1324	62022	981	784	443	588	812	850	1188	65987	683	848	54555	778	533	967	813	689	577	386	617	1020	937	730	60743	786	563	232	725	505	605	76111	65069
4.45_1663.49			[M+H]+	1663.49	ESI pos	4.452	1149	21812	724	2005	948	797	1546	1779	1153	802	1852	59408	1295	645	513	642	1294	932	2024	47973	1108	655	48551	928	1219	1289	1230	1105	1171	888	834	974	1105	1021	47577	677	1213	802	1367	1069	558	53709	81664
4.45_607.57			[M+H]+	607.565	ESI pos	4.452	3385	2852	2623	2932	2499	2941	4118	1800	1862	2545	1532	1593	2269	1732	1916	2317	1673	1969	3845	3018	2814	2302	2338	3068	2884	2294	3203	3000	3209	2479	4673	5076	5210	4427	4625	3111	1995	2161	2195	2844	1780	2081	6405
4.46_1665.50			[M+H]+	1665.5	ESI pos	4.461	582	83306	259	951	486	883	1005	759	543	1194	1100	65193	485	383	375	524	566	431	893	65827	460	823	55914	596	487	735	626	733	604	261	260	1148	598	384	60639	457	525	340	465	599	419	77283	65946
4.48_1127.06			[M+H]+	1127.06	ESI pos	4.479	8839	7531	9775	8616	7920	9466	8297	2746	5343	7145	4015	3368	5756	4749	3626	5929	4369	5418	9249	7174	7777	6522	7838	10067	7327	5819	5744	5469	6122	4328	6926	4689	6564	7303	5569	5170	2987	3022	2584	2368	972	1984	7145
4.48_934.94			[M+H]+	934.937	ESI pos	4.477	2947	2982	2921	5263	2885	3882	4233	2599	2287	3248	1937	4070	3626	2868	2269	3874	3804	3023	3404	3051	2440	4099	3051	3953	4687	3721	4905	2701	3069	2612	10017	9517	8820	8925	7822	6086	4043	2101	2914	2900	3009	3349	9983
4.48_960.95			[M+H]+	960.948	ESI pos	4.476	4250	2647	1511	1784	2316	2793	3304	1425	855	459	2070	2574	5000	2372	1420	2655	1666	3162	1806	904	4180	3030	5271	1830	1002	1224	2383	2409	3020	3828	19796	9428	21256	16111	17154	9855	7654	4772	2216	1622	2767	3475	12975
4.49_1257.09			[M+H]+	1257.09	ESI pos	4.485	2883	1903	2328	2177	2688	1728	4114	1786	2747	4141	2023	6828	5379	13744	5670	7031	12055	12692	18221	12061	11970	17674	1853	2227	1797	2671	3075	2347	1245	2406	2603	1665	1215	2014	1375	2392	979	1044	1551	3114	1662	3071	1741
4.49_689.64			[M+H]+	689.645	ESI pos	4.492	3329	2919	4025	3952	2647	3214	4009	1899	2205	3311	1474	2568	3718	3799	2281	4060	2966	3837	4366	2537	4092	3717	4065	4452	2942	3513	3085	3244	3162	2829	12404	12861	12324	12660	14066	7166	5587	4588	3399	3128	1542	3213	14339
4.50_549.49			[M+H]+	549.488	ESI pos	4.503	1847	2480	2378	2516	2117	2950	2113	1433	1524	2808	1301	1789	2009	1880	1490	2405	1756	2129	2704	2173	2628	2712	2538	3387	2116	2196	2721	2410	2498	2059	6715	6752	6985	6433	7319	4069	2376	1876	1902	1792	1403	2263	8441
4.50_575.50			[M+H]+	575.504	ESI pos	4.503	1887	1842	1987	2430	2198	1956	2503	629	2093	2364	818	1416	2856	1841	1831	1778	1530	1728	1684	1794	2523	1489	2621	2565	1664	1437	1538	1312	1624	1209	5860	5816	6433	5739	7268	4641	2220	2265	2196	2037	742	2350	8744
4.51_1195.13			[M+H]+	1195.13	ESI pos	4.508	5095	5696	5768	6106	5752	5707	6051	2361	3844	6796	2791	2218	4751	4470	3074	4129	3097	3854	5252	4767	6285	4358	5958	6391	3724	3302	3340	3253	3272	2988	2796	2314	3762	2675	2883	2682	1415	1733	1838	1149	962	1225	3561
4.51_1237.07			[M+H]+	1237.07	ESI pos	4.507	6812	4323	3337	4296	5807	3023	7893	4335	5419	8647	4902	13205	12178	38283	13820	13276	26502	28228	43279	24298	27620	35239	3685	3934	3544	6654	7115	4948	4155	5614	3969	4006	2917	3372	2930	6016	2652	2292	3112	5179	3618	7496	3831
4.51_691.66			[M+H]+	691.659	ESI pos	4.512	1891	1965	2201	3511	2001	2555	2664	1833	1394	2466	1238	2340	2215	2435	1989	2532	2191	2521	2651	2393	2453	2858	2804	3040	2910	2444	2746	2386	2324	2781	6871	6579	6705	6285	7494	4744	2275	2506	1912	2266	1600	2086	9381
4.51_976.93			[M+H]+	976.926	ESI pos	4.511	7787	7480	5984	8550	7625	6419	7362	4435	4039	6430	5531	19106	7405	9200	5031	6113	8167	8923	12545	6415	9238	8609	13298	10826	14143	19570	20689	25892	17591	32553	44397	43552	33966	32127	35565	28931	10229	7033	7645	9005	8972	11225	46928
4.52_1018.02			[M+H]+	1018.02	ESI pos	4.52	2062	2019	2121	2260	1549	2628	1792	1915	957	2854	1305	2392	2203	1710	1435	1828	2119	2464	2056	1595	3188	2349	2034	1758	2387	2318	2708	2150	2427	2064	4287	2932	3728	3778	3302	3052	5000	2673	1995	2481	1212	2652	4438
4.52_717.68			[M+H]+	717.676	ESI pos	4.517	1902	2303	2842	2937	1863	2304	2906	1742	1537	3231	1005	1691	2877	2700	1553	2037	2213	2185	2488	2844	3006	2696	2824	3138	2560	2507	1936	2049	2143	2227	8635	7999	8555	8171	9463	5293	2776	2544	2566	2187	1187	2415	13317
4.53_1075.04			[M+H]+	1075.04	ESI pos	4.527	1802	2589	2067	3044	1727	2101	2770	1383	1554	2284	1990	1877	2469	1883	2030	1703	1922	2473	2337	2117	2015	2740	2371	2980	1990	2119	2267	1262	2336	6343	4368	4993	4609	4680	4676	3993	2147	2170	2054	2004	1629	1884	6117
4.53_1213.07			[M+H]+	1213.07	ESI pos	4.528	5495	3453	3058	4313	3842	2630	6471	3117	4858	6430	3954	10615	9283	24475	9296	9799	24572	22172	29835	19293	18182	31615	2829	3128	3559	5049	6419	3997	4146	3834	3998	3813	2432	2830	2216	4742	1853	2184	2537	4299	3402	6086	3290
4.53_1239.08			[M+H]+	1239.08	ESI pos	4.526	15607	9285	9404	9879	9264	6342	19958	8803	12862	19228	11434	30853	28188	77972	28049	32481	78364	75344	95451	59750	61931	95452	8344	8651	8534	13853	18499	10158	9558	10902	8858	9861	6140	7965	5414	13601	4851	5190	7358	11730	9580	19620	9855
4.53_577.52			[M+H]+	577.519	ESI pos	4.525	1977	1761	2620	3273	1954	2636	2133	1571	1668	1838	1414	1832	2037	1933	1855	1700	1581	2350	2594	2345	2368	2902	2177	2875	2400	2053	2866	2015	2453	1644	6031	6442	6081	6046	7131	4025	2544	2235	1699	1618	1094	1870	9926
4.53_994.96			[M+H]+	994.958	ESI pos	4.532	1705	1684	1941	2663	1472	1671	2099	1689	1120	1535	1332	2139	1713	2035	1700	2314	1704	1668	2006	1750	2220	2340	2150	2185	2919	2276	2106	2809	2100	2829	5304	4638	4527	4268	4874	3349	2153	1965	1677	1719	1638	2200	6193
4.54_1004.96			[M+H]+	1004.96	ESI pos	4.539	4975	4254	3876	5670	3452	4653	4035	3012	2482	4286	3094	9441	3640	4269	2937	3324	4765	4352	6147	4162	4648	4294	7082	5609	7602	10397	10302	12236	9452	15139	24078	27691	20624	23029	23762	16346	5775	5243	4822	5261	5597	5801	28012
4.54_991.01			[M+H]+	991.009	ESI pos	4.535	2723	3419	4008	4222	3914	2348	4253	2476	2968	3716	2332	3100	3702	3018	3121	2671	3186	3888	3489	4014	4714	3222	5884	6352	4132	3085	3606	3678	3185	4486	5168	7930	3694	7507	3673	8749	2050	3658	2505	3281	2932	1364	15835
4.60_1047.00			[M+H]+	1047	ESI pos	4.603	8332	9415	3546	12061	3663	6615	8744	1130	13023	19383	14191	1032	5696	9052	1725	10349	16295	1950	4947	3778	2479	6696	6815	9176	8484	3542	8480	12168	1322	2946	2191	13586	14973	5113	6557	5253	11145	3790	10509	3421	8870	10419	11670
[truncated: 25 more columns]

## Sheet: internal standards
					Label	A_001	A_002	A_003	A_004	A_005	A_006	B_001	B_002	B_003	B_004	B_005	B_006	C_001	C_002	C_003	C_004	C_005	C_006	D_001	D_002	D_003	D_004	D_005	D_006	E_001	E_002	E_003	E_004	E_005	E_006	F_001	F_002	F_003	F_004	F_005	F_006	G_001	G_002	G_003	G_004	G_005	G_006	H_001	H_002
					Sample #	1	2	3	4	5	6	7	8	9	10	11	12	13	14	15	16	17	18	19	20	21	22	23	24	25	26	27	28	29	30	31	32	33	34	35	36	37	38	39	40	41	42	43	44
					Species	S cerevisiae	S cerevisiae	S cerevisiae	S cerevisiae	S cerevisiae	S cerevisiae	S cerevisiae	S cerevisiae	S cerevisiae	S cerevisiae	S cerevisiae	S cerevisiae	S cerevisiae	S cerevisiae	S cerevisiae	S cerevisiae	S cerevisiae	S cerevisiae	S cerevisiae	S cerevisiae	S cerevisiae	S cerevisiae	S cerevisiae	S cerevisiae	S cerevisiae	S cerevisiae	S cerevisiae	S cerevisiae	S cerevisiae	S cerevisiae	S cerevisiae	S cerevisiae	S cerevisiae	S cerevisiae	S cerevisiae	S cerevisiae	S cerevisiae	S cerevisiae	S cerevisiae	S cerevisiae	S cerevisiae	S cerevisiae	S cerevisiae	S cerevisiae
					Organ	cells	cells	cells	cells	cells	cells	cells	cells	cells	cells	cells	cells	cells	cells	cells	cells	cells	cells	cells	cells	cells	cells	cells	cells	cells	cells	cells	cells	cells	cells	cells	cells	cells	cells	cells	cells	cells	cells	cells	cells	cells	cells	cells	cells
					Treatment	SHM2, ADE17	SHM2, ADE17	SHM2, ADE17	SHM2, ADE17	SHM2, ADE17	SHM2, ADE17	shm2, ADE17	shm2, ADE17	shm2, ADE17	shm2, ADE17	shm2, ADE17	shm2, ADE17	SHM2, ade17	SHM2, ade17	SHM2, ade17	SHM2, ade17	SHM2, ade17	SHM2, ade17	by4741 (YPD)	by4741 (YPD)	by4741 (YPD)	by4741 (YPD)	by4741 (YPD)	by4741 (YPD)	cho2 (YPD)	cho2 (YPD)	cho2 (YPD)	cho2 (YPD)	cho2 (YPD)	cho2 (YPD)	by4741 (SMM)	by4741 (SMM)	by4741 (SMM)	by4741 (SMM)	by4741 (SMM)	by4741 (SMM)	cho2 (SMM)	cho2 (SMM)	cho2 (SMM)	cho2 (SMM)	cho2 (SMM)	cho2 (SMM)	by4741 (SMM+choline)	by4741 (SMM+choline)
					File ID	Polymenis051_MX671550_posCSH_A-001-001.d	Polymenis032_MX671550_posCSH_A-002-002.d	Polymenis044_MX671550_posCSH_A-003-003.d	Polymenis047_MX671550_posCSH_A-004-004.d	Polymenis043_MX671550_posCSH_A-005-005.d	Polymenis023_MX671550_posCSH_A-006-006.d	Polymenis028_MX671550_posCSH_B-001-007.d	Polymenis042_MX671550_posCSH_B-002-008.d	Polymenis029_MX671550_posCSH_B-003-009.d	Polymenis049_MX671550_posCSH_B-004-010.d	Polymenis001_MX671550_posCSH_B-005-011.d	Polymenis036_MX671550_posCSH_B-006-012.d	Polymenis010_MX671550_posCSH_C-001-013.d	Polymenis018_MX671550_posCSH_C-002-014.d	Polymenis019_MX671550_posCSH_C-003-015.d	Polymenis038_MX671550_posCSH_C-004-016.d	Polymenis012_MX671550_posCSH_C-005-017.d	Polymenis053_MX671550_posCSH_C-006-018.d	Polymenis046_MX671550_posCSH_D-001-019.d	Polymenis045_MX671550_posCSH_D-002-020.d	Polymenis021_MX671550_posCSH_D-003-021.d	Polymenis027_MX671550_posCSH_D-004-022.d	Polymenis007_MX671550_posCSH_D-005-023.d	Polymenis033_MX671550_posCSH_D-006-024.d	Polymenis035_MX671550_posCSH_E-001-025.d	Polymenis011_MX671550_posCSH_E-002-026.d	Polymenis008_MX671550_posCSH_E-003-027.d	Polymenis025_MX671550_posCSH_E-004-028.d	Polymenis052_MX671550_posCSH_E-005-029.d	Polymenis003_MX671550_posCSH_E-006-030.d	Polymenis039_MX671550_posCSH_F-001-031.d	Polymenis050_MX671550_posCSH_F-002-032.d	Polymenis013_MX671550_posCSH_F-003-033.d	Polymenis022_MX671550_posCSH_F-004-034.d	Polymenis020_MX671550_posCSH_F-005-035.d	Polymenis015_MX671550_posCSH_F-006-036.d	Polymenis037_MX671550_posCSH_G-001-037.d	Polymenis034_MX671550_posCSH_G-002-038.d	Polymenis040_MX671550_posCSH_G-003-039.d	Polymenis009_MX671550_posCSH_G-004-040.d	Polymenis006_MX671550_posCSH_G-005-041.d	Polymenis024_MX671550_posCSH_G-006-042.d	Polymenis014_MX671550_posCSH_H-001-043.d	Polymenis041_MX671550_posCSH_H-002-044.d
Identifier	Annotation	Species	InChI Key	m/z	RT	Peak Height	Peak Height	Peak Height	Peak Height	Peak Height	Peak Height	Peak Height	Peak Height	Peak Height	Peak Height	Peak Height	Peak Height	Peak Height	Peak Height	Peak Height	Peak Height	Peak Height	Peak Height	Peak Height	Peak Height	Peak Height	Peak Height	Peak Height	Peak Height	Peak Height	Peak Height	Peak Height	Peak Height	Peak Height	Peak Height	Peak Height	Peak Height	Peak Height	Peak Height	Peak Height	Peak Height	Peak Height	Peak Height	Peak Height	Peak Height	Peak Height	Peak Height	Peak Height	Peak Height
0.26_319.27	1_CAR 10:0-d3 iSTD	[M+]		319.267	0.258	53527.2	36131.1	41625.8	40244.9	43066	41842.1	36572.9	45581.7	37205.5	39945.6	32586	35785.1	37750.4	36799.8	38869.4	37084.4	30111	34344.2	36535.4	35061.5	40423.7	30144.5	36586	45784.1	32526.9	35117.1	33825.2	33610.5	37806.4	33978.6	41841.2	44072.4	41647.6	40672.7	41331.7	35396.4	35132.9	39959.2	33872	30785.8	25532.4	28851.4	43592.1	38230.3
0.31_347.30	1_CAR 12:0-d3 iSTD	[M+]		347.299	0.311	78423.3	74395.7	72327.1	69695.7	71476	71488.4	68717.6	75060	67588	72234.7	63034.2	67649.4	66837.2	71203.1	68351.5	66853.4	61703.4	65714.2	67501.3	63171.9	77029.6	63461.9	69145.2	76690.5	69650.5	64101.5	62505.1	66871.4	70591.5	65242.3	68065.4	70382.7	73790.3	72979.3	73784.2	73144.6	64012	66476.1	67973	67151.5	56954.7	67126.8	74750.7	68908.7
1.03_431.39	1_CAR 18:0-d3 iSTD	[M+]		431.393	1.028	117861	109134	112622	116911	109574	107628	110575	110421	107451	109325	97166.8	104099	107562	106975	106628	108504	106207	113539	114109	111276	115539	107656	101092	119323	108960	106709	104230	105157	114894	107392	105178	113321	113908	110130	106895	113647	101928	100991	102704	101248	84429.9	104562	113370	107519
3.96_647.64	1_CE 16:1-d7 iSTD	[M+NH4]+		647.642	3.958	1045.7	1192.09	1409.47	1040.94	793.7	1126.35	1092.68	808.515	995.031	755.476	727.797	918.877	716.373	1081.05	1185.98	817.537	754.148	920.303	1151.9	1079.67	1137.28	887.53	1015.37	872.029	736.671	1099.02	1058.16	756.792	914.157	943.797	884.955	1151.62	1159.85	972.647	989.253	974.94	883.834	930.022	848.459	868.505	806.953	1016.67	1044.05	1031.64
4.01_704.64_4.01_699.68	1_CE 20:3-d7 iSTD	[M+Na]+_[M+NH4]+		704.6351_699.6763	4.0075	5992.5	5823.82	6226.85	6298.1	6503.73	6205.79	6536.22	5180.8	5736	6589.99	5627.45	4965.1	5613.53	5520.07	6187.41	5492.89	5984.07	5969.19	6922.76	7419.89	7832.65	8092.48	6745.62	7781.42	5808.85	4931.54	6151.5	4817.33	6329.32	4896.18	5287.84	5926.89	6809.7	6661.79	5596.13	5772.25	7511.65	6102.11	5074.87	5643.44	4213.53	4516.39	7070.41	6796.1
4.44_1076.01_4.43_729.65_4.43_724.70	1_CE 22:1 iSTD	[M+Chol-head-H2O+H]+_[M+Na]+_[M+NH4]+	SQHUGNAFKZZXOT-JWTURFAQSA-N	1076.0138_729.6511_724.6985	4.43467	1.06016e+06	965302	930033	1.08701e+06	1.04386e+06	966619	992920	990517	1.04456e+06	986767	760502	810241	889079	900113	954637	894235	949946	957569	978333	919323	1.03329e+06	1.0345e+06	844547	1.02921e+06	906651	868773	861492	874625	1.00809e+06	882594	736970	817448	887534	981818	941830	918304	957727	892296	918362	886973	838902	743763	901792	953354
4.04_730.65_4.03_725.69	1_CE 22:4-d7 iSTD	[M+Na]+_[M+NH4]+		730.6483_725.6913	4.0355	3535.31	2645.58	4710.66	2452.18	2999.64	2799.04	4155.54	4433.45	3737.05	3690.67	3304.69	3429.3	3202.32	3578	4099.73	2870.04	3464.46	3951.6	3942.29	4182.94	3964.84	4341.07	3597.21	4607.65	4280.76	3182.84	3713.95	2976.97	4668.48	3707.91	2789.99	2924.85	2694.2	2686.93	3193.38	3495.71	3508.01	3420.35	2825.71	3383.66	3151.92	3123.28	2894.19	2668.52
2.13_543.55_2.13_525.54_2.12_565.53	1_Cer 16:1 d18:1-d7/16:1 iSTD	[M+H]+_[M+H-H2O]+_[M+Na]+		543.5489_525.5382_565.53	2.13033	396413	380394	380377	387481	374211	369415	420569	406831	428261	378191	372909	412818	459852	433615	430561	392009	417220	429482	314758	323976	322740	323672	296610	329001	453829	450960	464067	495198	483780	501315	366572	315043	336400	356520	370323	400146	738750	771661	759227	736920	622990	775801	303281	299719
2.39_571.58_2.39_553.57_2.38_593.56	1_Cer 18:1 d18:1-d7/18:1 iSTD	[M+H]+_[M+H-H2O]+_[M+Na]+		571.5798_553.5689_593.5604	2.38767	364577	346588	366583	374794	351266	357904	374970	344213	363836	350915	337278	315751	357579	351917	347443	337963	341686	342868	333886	352315	351667	344968	331016	360614	353294	343263	333149	347906	355255	351177	323316	315597	300822	308670	302510	326318	355953	353044	346343	330419	252503	348707	287190	277291
2.63_599.61_2.63_581.60_2.63_621.59	1_Cer 20:1 d18:1-d7/20:1 iSTD	[M+H]+_[M+H-H2O]+_[M+Na]+		599.6105_581.5998_621.5919	2.63167	237017	216778	238869	237365	229237	225578	230098	215065	231512	217163	196240	204845	214931	213968	212881	221614	215647	226591	252540	249848	252516	236273	222312	235997	212449	206931	196981	211745	228527	207080	217142	241169	243564	237546	221675	223439	207054	192149	203873	198739	175308	202924	247547	245131
2.87_627.64_2.87_609.63_2.87_649.62	1_Cer 22:1 d18:1-d7/22:1 iSTD	[M+H]+_[M+H-H2O]+_[M+Na]+		627.6426_609.6318_649.6231	2.86867	449804	433567	451358	459035	428814	421984	422393	410568	427584	436870	369636	385749	417776	398225	386274	387224	408064	424290	460425	473183	475200	437994	396342	473053	420543	380808	405053	377459	423391	406286	384852	439286	444214	411942	399236	421992	406059	387837	376776	380465	342102	387183	440339	413336
3.10_655.67_3.10_637.66	1_Cer 24:1 d18:1-d7/24:1 iSTD	[M+H]+_[M+H-H2O]+		655.6732_637.6626	3.103	501374	472592	481076	488132	475047	461576	482811	439181	482117	465099	408390	430717	458742	444934	452694	439904	451272	464646	499689	503672	496219	476996	431877	496201	451838	443816	437571	422599	489319	447942	424808	497101	485099	472716	451367	486409	430297	429520	432641	431017	368094	428698	472310	455277
3.10_677.65	1_Cer 24:1 d18:1-d7/24:1 iSTD	[M+Na]+		677.655	3.102	77894.4	70560	74300.4	76832.1	72896.3	71105.3	71982.7	67775.7	71180.8	69776.9	61380	66649.7	68253.5	66100.1	68913.4	64960.5	65340.3	72087.5	77472.7	77717.6	77466.8	74113.3	68764	76340.6	68748.6	65423.3	67581.5	66038.9	75954.8	65217.7	66542.9	74187.5	72405.3	72100.8	67906.6	73747.7	64806.3	63398.4	67214.2	61839	52934.3	65018.3	71417	73139.4
0.30_341.28	1_CUDA iSTD	[M+H]+	HPTJABJPZMULFH-UHFFFAOYSA-N	341.281	0.301	492456	430731	482005	481331	461363	454300	456236	464350	474487	467755	424843	457556	458317	440080	441757	450044	454533	449408	492733	502605	523666	463537	417521	499477	410596	439016	435076	444475	470172	449330	468142	501263	475217	448315	429356	467461	450971	456225	420254	418737	397997	424484	490837	508003
2.47_596.47_2.46_580.49_2.47_575.54	1_DG 17:0/14:1-d5 iSTD	[M+K]+_[M+Na]+_[M+NH4]+		596.4688_580.4947_575.5416	2.467	6948.02	7653.72	6839.97	7286.58	7312.45	6847.16	7208.49	8075.59	8263.6	6612.91	7236.98	6764.76	7901.46	7389.42	7878.8	7247.22	6664.05	6997.65	7728.58	6824.53	7761.7	6932.49	6605.67	7890.03	6939.31	7970.21	7701.89	8631.6	9721.77	8053.54	7685.78	7756.72	7337.64	7400.45	8176.28	7428.64	7571.01	8754.91	7999.62	8375.26	6180.74	7262.32	7978.77	7034.56
2.71_624.50_2.71_608.52_2.71_603.57	1_DG 17:0/16:1-d5 iSTD	[M+K]+_[M+Na]+_[M+NH4]+		624.4982_608.525_603.5698	2.70733	14325.7	15195.4	15980.4	15927.8	16749.8	14687	14974.2	15868.3	13811.9	15166.3	12955.5	14656.5	14913.8	14186.7	13488.1	14507	13400.3	14755.3	17112.2	15623.3	15778	15272	13360.9	16778.5	13972.7	13322.1	13629.5	13376.9	16511.7	14254.6	14774.9	17960.8	14494.6	14657.1	14119.5	14977.9	14017.9	14585.3	15034.9	13639.8	12584.9	13465.8	15124.1	16253.6
2.95_652.53_2.95_636.56_2.95_631.60	1_DG 17:0/18:1-d5 iSTD	[M+K]+_[M+Na]+_[M+NH4]+		652.5278_636.5578_631.6025	2.95	25106.9	24164	23374.1	26248.8	24614.7	22043.9	22309.6	23899.9	23740.4	23382.9	20473.1	22599.4	23096.7	22676.3	22046.5	22372.6	21921.4	23465.8	25091.8	25136.7	23282	23414.3	19529.4	24050.2	22566	21458.9	21944.5	21886.3	25793.8	21797.3	23697.8	24937.4	24211.5	23820.4	24445	25147.4	23856.9	23738.9	21729.1	21211.1	18889.6	22321.9	24053.8	24579.5
2.80_676.53_2.81_660.56_2.81_655.60	1_DG 17:0/20:3-d5 iSTD	[M+K]+_[M+Na]+_[M+NH4]+		676.5333_660.5602_655.6034	2.80567	46664.3	45323.8	47196.2	52542.8	46713.2	44088.9	46060.9	41555.4	45133.1	45405.3	40725.7	41446.1	40167.4	43669.7	44360	43550.7	41253.7	44461.7	49005.8	50993.2	46725.7	47975.4	44000.5	51527	45616	40569.1	42284.8	41290.2	50900.7	43590	43424.6	45941.4	45815.6	45402.1	41951.7	46772	43538.7	41888.4	44032	39818.4	33155.1	43797.4	46118.7	43805.8
2.86_702.55_2.86_686.57_2.86_681.62	1_DG 17:0/22:4-d5 iSTD	[M+K]+_[M+Na]+_[M+NH4]+		702.5482_686.5746_681.618	2.859	31849.2	31178	33905.9	32760.8	30840.2	30445	29576.6	27599.4	31027.8	30884.8	27335.7	26270.2	29907.1	28222.2	27035.5	28524.3	29261.5	30562.7	33552.8	34184.3	34468.1	31744.7	30496.7	33610.2	28975.1	27352.8	29281.7	26662	29613.9	29381.8	26100.5	31464.3	31988.2	30637.9	28549.5	30833.2	29574.5	27438.5	26066.8	25669.8	22565.2	27929.1	33147.5	30757.2
0.53_487.36_0.53_509.34	1_LPC 15:0-d5 iSTD	[M+H]+_[M+Na]+		487.3559_509.3373	0.5255	155373	132325	141537	146506	138919	134277	132919	134843	133582	140453	117591	129491	132807	129472	129396	129204	129368	144179	154927	146157	139793	136513	122530	145031	121484	125065	125162	121205	139542	121924	124013	147126	135636	127607	123837	139460	124722	122233	121592	122355	100539	127550	137411	134893
0.82_515.39_0.82_553.34_0.82_537.37	1_LPC 17:0-d5 iSTD	[M+H]+_[M+K]+_[M+Na]+		515.3876_553.3377_537.3687	0.818333	288713	266154	281197	287712	273366	272349	281044	262029	274971	282531	244364	256359	268745	271273	259829	261706	266747	274766	290373	292705	287316	277415	248814	288651	259481	255204	255528	257786	284239	257285	264676	297586	281360	267937	266787	286471	256521	252421	252300	251880	221108	253131	290081	286346
1.19_543.42_1.19_565.40	1_LPC 19:0-d5 iSTD	[M+H]+_[M+Na]+		543.4185_565.3966	1.194	143256	133079	138272	143213	135478	134027	133074	127843	132342	135374	116982	126633	129392	128881	124132	130165	129953	135981	139606	142723	139189	138739	123492	143958	126449	121183	126300	121542	134516	126264	124387	141675	137118	132337	123531	135262	124998	119465	120092	120198	106529	123373	132345	132292
0.54_445.31	1_LPE 15:0-d5 iSTD	[M+H]+		445.308	0.538	15236.6	12901.6	14029.3	14973.3	13120.6	12828.3	13774.5	12683	13425.5	13722.2	11690.3	11717.8	13832.4	12546	12700.3	12340	12623.1	13705.2	14353.8	13875.3	14712.7	13762.3	12039.6	13778.1	12418.7	12920.5	12608.2	12887.2	13933.7	12496.8	12468.3	14073.7	13536.6	14063.2	12731.1	13462.2	12268.1	12720.6	13739.8	11475.9	10808.3	13231.4	13969.7	13124.4
0.83_473.34_0.84_495.32	1_LPE 17:0-d5 iSTD	[M+H]+_[M+Na]+		473.3398_495.3215	0.836	37135.5	35062.8	36286.9	36278.6	34896.8	35234.5	37041.9	34425.9	35873.5	35230.3	30820.7	31629.3	34329.6	33505.9	32743.3	34709.7	33910.7	34330.5	37811.2	37463.5	36839.7	35867.2	33838.1	35458.7	33235.7	33820.5	31257.3	33252.4	37293	33501.9	31856.5	35307.1	35527.3	33772	34390.5	34074.7	32749	32321.1	32948.8	33675.3	29568	34136.3	35244.7	33751.1
1.21_501.37_1.22_523.35	1_LPE 19:0-d5 iSTD	[M+H]+_[M+Na]+		501.3708_523.3524	1.2145	26122.2	24467.7	24448.3	25927.9	25945.9	23812.6	25879.2	22767.4	24032.9	25101.2	20463.9	22350.4	24043.2	23418.7	23360.7	24180.8	23718.6	25589.5	24719.9	25461.7	25524.2	25220.9	22967.3	25444.4	22888.7	22323	23348.5	22933.9	24593.5	22006.8	22254.2	24822.1	24864.6	22744.7	22516.6	24368.5	21816.9	22639	22070.2	21966.2	19106.3	21874	24242.1	24400.7
0.45_476.31_0.44_458.29_0.45_498.29	1_LPG 15:0-d5 iSTD	[M+H]+_[M+H-H2O]+_[M+Na]+		476.3111_458.2924_498.2866	0.445333	11695.2	9821.68	11332.2	10791	9924.75	9462.1	9576.28	9610.43	9841.62	9701.59	9073.33	9925.54	9286.65	8458.04	9924.36	9244.9	8809.96	10616.9	11876.4	11445.5	11225.7	11326.4	8831.36	11110.8	8974.52	8478.53	8317.89	8008.36	10897.1	8231.69	8248.16	11762.2	9696.71	9235.69	9169.39	11265.1	9876.71	8362.73	9081.69	7843.28	6852.78	8562.92	9712.44	9656.6
0.68_504.33_0.68_486.32_0.68_526.31	1_LPG 17:0-d5 iSTD	[M+H]+_[M+H-H2O]+_[M+Na]+		504.333_486.3237_526.3145	0.683	25614.5	23428.9	24238.9	23840.8	23277.5	23247.5	23521.3	22926.1	25008.2	22168	19948.4	20231.1	22249.3	21832.5	22884	22502.5	21751.8	24528.6	24570.1	24268.9	24592.5	24767.5	22305.2	23819.4	21358.7	21237.1	21710.2	21263.1	24863.7	21462.8	21757.5	25555.9	24344.7	23246.4	21438.6	23152.3	21196.9	20094.5	20444.3	21845.4	18405.6	21542.4	25490.7	23627.7
1.03_532.37_1.03_514.36_1.03_554.35	1_LPG 19:0-d5 iSTD	[M+H]+_[M+H-H2O]+_[M+Na]+		532.3665_514.3554_554.3478	1.032	19603.8	18787.4	17327.5	19271.8	19502.2	20049.6	18736.1	15685.8	17447.1	16891.6	16653.7	13968	15835.9	15563.3	14943	15495.7	16474.7	15726.8	17493.4	18978.5	18210.1	15720.4	14632.1	16999.9	13645.2	13700.3	13258.2	13342.8	15599.5	13796.9	16129	17996.8	18982.6	18752	15209	18226.4	14833.9	13575	14006.1	14631.8	12174.3	14026.4	20824.4	18261.4
0.32_564.32_0.32_546.31_0.32_586.30	1_LPI 15:0-d5 iSTD	[M+H]+_[M+H-H2O]+_[M+Na]+		564.3195_546.3084_586.2988	0.322667	10805.6	9917.99	10171.4	11742.5	10124.9	10169.8	10554.9	8733.11	9677.59	9841.13	9228.18	10474.6	11234.8	9446.29	11225.2	11928.3	10223.9	10435	10965.3	10680.5	11801.7	10592.4	10559	11282.1	9406.72	10840.4	11118.2	9399.75	8747.8	9755.41	9151.19	9810.91	10730.4	10650.5	10034.3	9814.73	8783.69	8320.71	9772.23	9191.21	7330.03	11054.2	11279	9997.11
0.60_592.35_0.60_574.34_0.60_614.33	1_LPI 17:0-d5 iSTD	[M+H]+_[M+H-H2O]+_[M+Na]+		592.35_574.3392_614.3287	0.600667	19501.5	18309.8	18989.6	20889.8	19716.4	19044	18124.3	18176.3	18689.2	19363.3	17249.4	17572.9	17411.4	18807.4	17850.1	18843.7	17216.4	19994	21054.5	20430.4	21328.8	19825.6	16889.6	19786.2	17449.6	18948.2	16988.2	18307.9	21052.5	18928.1	18066.4	21158.3	19850.7	19510.5	17020.7	19255.6	18638.7	18066.3	17915.8	17814.5	15663.5	17193.6	20727.2	19326.3
0.93_620.38_0.93_602.37_0.93_642.36	1_LPI 19:0-d5 iSTD	[M+H]+_[M+H-H2O]+_[M+Na]+		620.3769_602.3716_642.3645	0.926333	13304.3	12484	11984.5	13648.5	12749.2	12351.2	12635.2	12184.1	12501.6	12048.8	10549	11611.9	11468.8	11035.3	11875.2	12239	12158.8	11919.7	13384.8	13519.5	12443.4	12581	11851.4	12572.9	12496.5	11808.3	11569.8	12823.8	12834.1	11451.6	11297.9	13110.4	12864.3	11634.1	11711	13950.7	11277.8	10311.5	10745	11790.3	10347	11844.7	12890.2	12664.6
0.43_489.30_0.43_511.28	1_LPS 15:0-d5 iSTD	[M+H]+_[M+Na]+		489.2984_511.2811	0.433	5770.59	6472.44	6517.81	7396.64	6680.89	6556.17	5964.11	5615.64	6646.06	5387.01	5286.78	5883.04	6635.68	6358.12	6584.65	5703.52	6683.32	5750.91	7269.88	7060	6765.28	6097.83	6040.07	7165.25	5254.66	5728.18	6290.38	5356.27	6464.9	6585.73	5878.76	6478.52	7350.76	6228.51	4629.05	7348.23	6517.57	5346.7	5462.66	5626.84	5895.73	5937.9	7089.65	6020.09
0.65_517.33_0.64_539.31	1_LPS 17:0-d5 iSTD	[M+H]+_[M+Na]+		517.33_539.3138	0.643	12567.6	11985.7	12499	12344.2	12109.7	12335.4	12537	10958	12984.8	10988.3	11545.5	11983.5	12728.7	12419.7	11723	10706.8	12516.2	11306.2	11989.1	12250.6	14609.4	13014.1	13554.9	14136.3	11834.8	11784	11636	11302.6	11352.7	12680.6	11322.7	11863	13552.8	11677.7	10260.9	14684.4	10235.7	10105.1	10467.4	12883.7	11962.6	11387.6	14397	11780.5
0.99_545.36	1_LPS 19:0-d5 iSTD	[M+H]+		545.363	0.986	4026.75	4733.94	4667.37	4259.42	4348.83	5445.66	4099.02	4382.8	4569.04	3931.87	4184.61	3715.46	5262.14	4673.4	4594.61	3475.97	5492.86	3551.43	4606.57	3850.82	5323.33	4347.17	4500.62	4515.75	4061.78	4436.32	4521.74	3841.74	4024.49	5178.56	3465.6	4053.83	4675.74	4237.61	3896.27	5351.11	3115.09	3093.54	3501.3	4750.04	4360.24	4330.46	5431.92	3870.93
2.02_723.57_2.02_745.55	1_PC 17:0/14:1-d5 iSTD	[M+H]+_[M+Na]+		723.5709_745.5539	2.0215	632699	614507	618509	669960	624248	612863	596534	573120	591661	634339	489933	544713	534618	513684	502379	582309	539172	580212	678738	673513	666720	602226	562472	651385	553360	514165	518826	519269	567231	487183	465535	592015	532840	516386	453991	528072	453345	447810	430404	437877	297864	424990	537905	517820
2.26_751.60_2.26_773.58	1_PC 17:0/16:1-d5 iSTD	[M+H]+_[M+Na]+		751.6024_773.5843	2.261	1.20655e+06	1.15119e+06	1.23241e+06	1.24915e+06	1.18419e+06	1.14416e+06	1.08913e+06	1.04593e+06	1.13048e+06	1.14612e+06	959320	974702	1.06281e+06	1.04299e+06	1.04198e+06	1.10669e+06	1.04056e+06	1.14056e+06	1.27884e+06	1.26061e+06	1.25734e+06	1.19711e+06	1.08001e+06	1.29973e+06	1.09153e+06	1.00268e+06	987617	1.02384e+06	1.20715e+06	997877	947360	1.17518e+06	1.03732e+06	997537	931673	1.0407e+06	875919	818615	861544	854326	699140	796364	982840	1.04796e+06
2.51_779.63_2.51_801.61	1_PC 17:0/18:1-d5 iSTD	[M+H]+_[M+Na]+		779.6335_801.6147	2.51	1.35645e+06	1.22159e+06	1.38833e+06	1.39083e+06	1.29263e+06	1.29036e+06	1.30207e+06	1.23205e+06	1.28076e+06	1.34304e+06	1.0828e+06	1.16784e+06	1.27048e+06	1.23514e+06	1.22366e+06	1.24841e+06	1.23228e+06	1.30724e+06	1.44205e+06	1.36873e+06	1.39308e+06	1.34901e+06	1.19153e+06	1.42649e+06	1.24994e+06	1.20752e+06	1.19801e+06	1.19376e+06	1.36987e+06	1.20297e+06	1.22239e+06	1.39793e+06	1.34458e+06	1.26959e+06	1.17301e+06	1.29862e+06	1.16923e+06	1.14022e+06	1.13485e+06	1.13945e+06	1.00294e+06	1.15624e+06	1.33193e+06	1.29634e+06
2.37_803.63_2.37_825.61	1_PC 17:0/20:3-d5 iSTD	[M+H]+_[M+Na]+		803.6339_825.6149	2.3685	981176	883133	966904	1.00579e+06	956335	922475	922082	848689	903433	945849	786482	800529	892916	802463	835967	850071	849994	915566	1.0095e+06	1.0086e+06	978347	964852	880928	1.0382e+06	864586	807548	812634	824678	927456	787192	847085	980972	963573	898205	885610	945916	784309	792467	802893	724574	568753	723229	879045	941601
2.44_829.65_2.44_851.63	1_PC 17:0/22:4-d5 iSTD	[M+H]+_[M+Na]+		829.6489_851.6287	2.4445	414198	390215	420640	434976	416271	396537	392757	317122	376939	418726	324796	295196	377357	347519	344764	382413	354926	367847	434000	453531	468692	434878	420874	482016	376718	343855	360122	354381	409695	341617	368276	467742	397778	373003	323387	375901	309835	299191	296251	260447	205108	264058	388054	381734
2.08_681.52_2.08_703.50	1_PE 17:0/14:1-d5 iSTD	[M+H]+_[M+Na]+		681.5219_703.5047	2.0765	35720.9	36519.3	39962.6	41617	38742.2	37551.5	38036.4	36930.8	37852.7	38135.6	32753.6	35364.2	37448.5	37543.1	34424.2	37402.8	36782.8	36502.4	41193.6	41531.2	41295.9	38638.6	36276.1	41561.8	35512.9	33229.8	35955.7	35712.2	37946	34764.1	31445.4	38827.9	38353.8	36992.3	33894	36872.8	34335.7	33124.1	32763.8	31711.5	27994.6	32755.1	38157.1	37139.1
2.32_709.55_2.32_731.54	1_PE 17:0/16:1-d5 iSTD	[M+H]+_[M+Na]+		709.5544_731.5362	2.3205	81588.8	77967.1	78864	81923.7	79411	74102.3	74663.9	74276.3	72956.4	75250.6	66327	69024.5	71669.4	69888.6	72355.5	74430.5	73369.1	73914.3	84842.8	80950.4	81753	78619.1	73056.1	83121.6	70809.8	67236.6	67131.7	69077.4	75101.5	64777	64503.7	72846.5	70625.7	72130.6	69164.8	73545.7	68372.8	66632	67152.5	62908.5	59521.4	66663.3	75593.2	69798.9
2.57_737.59_2.57_759.57	1_PE 17:0/18:1-d5 iSTD	[M+H]+_[M+Na]+		737.5856_759.5675	2.5725	129281	120444	127942	135238	123034	122135	123006	114711	123090	123234	105191	111594	113924	115152	114532	114593	119517	121564	133533	135618	134210	131066	122015	137939	116839	110950	111964	116749	122409	115347	109295	125035	125066	119208	112548	124493	115134	106871	110419	111264	94142.8	108763	119199	116271
2.43_761.59_2.36_783.57	1_PE 17:0/20:3-d5 iSTD	[M+H]+_[M+Na]+		761.5881_783.5661	2.3915	534573	523160	527647	561742	558334	533129	403300	328341	393658	474317	358031	270060	372025	362617	342562	415386	371308	413811	934067	962798	1.00327e+06	883019	887799	995449	410234	378758	378540	362827	406793	342272	896194	1.54548e+06	1.25004e+06	1.03473e+06	897610	966450	106434	106051	113283	96199.3	66358.2	90798.7	1.63279e+06	1.60216e+06
2.50_787.60_2.50_809.58	1_PE 17:0/22:4-d5 iSTD	[M+H]+_[M+Na]+		787.6015_809.5831	2.4965	45678.4	41632.6	45580.3	48187.7	45923.5	42974.4	43784.4	40711.5	42315	42297.7	37049.3	39454.1	40872.1	38971.5	39309.8	41322.2	41614.9	41494.3	48167	47154.8	48688.3	45988.9	43497.6	50380.3	38834.2	36661.7	35981.2	39052	40634.6	37881.7	43899.5	55991.1	51176.7	47034.1	42244.8	45567.9	33573.5	32238.9	33209.5	34970.7	29565.5	34332.3	51751.1	48547.7
1.85_712.51_1.85_734.50_1.86_729.54	1_PG 17:0/14:1-d5 iSTD	[M+H]+_[M+Na]+_[M+NH4]+		712.5118_734.4982_729.5443	1.854	41048.7	42321.5	44149.7	45017.6	43751.6	39121.2	34488.7	28128.9	37990	44199.4	31349	25513.9	33843.3	35127.5	33136.7	35740.8	35029.9	36774.8	47562.6	44824.7	50751.1	45526.3	36822.4	45413.4	26750.7	26232.2	31864.8	29305.6	31479.1	27038.4	36076.7	46283.1	40757.3	41960.7	34090.7	35395.3	26516	28792.4	27219.8	25676.2	9373.13	27804.5	41696.4	41686
2.09_740.55_2.08_762.53	1_PG 17:0/16:1-d5 iSTD	[M+H]+_[M+Na]+		740.5457_762.5312	2.0855	11993.1	12178.3	12641	13220.6	12984.4	12686.7	13662.4	12213.7	12929.5	12444.4	10443.3	12388.6	12405.5	12234.1	10972.5	12447.7	11737	12540.1	13307.3	14388.4	15264.7	12558.6	11293.5	14245.9	11787.7	10810.4	11938.3	11125.5	13161.1	11128.5	11660.5	12197.5	12678.6	12640.4	11825.7	12303.3	10439.2	10936.2	11154.2	11388.3	9893.39	11669.7	13247.6	11948.2
2.32_768.58_2.26_790.56_2.32_785.61	1_PG 17:0/18:1-d5 iSTD	[M+H]+_[M+Na]+_[M+NH4]+		768.579_790.5576_785.6058	2.301	21091.3	21164.7	21195.5	23587.8	21445.9	20030.8	20489.2	18787.9	20672.3	22702.2	17374.2	17821	19022.7	20017.6	19207.4	20139.3	19375.7	19116.9	24398.6	22295.7	22500.5	21871.1	19609.5	21920.8	20645	18962.3	18215.5	18633.8	22139.2	17746.4	17348	20538.8	19285.4	19503.5	18127.6	19447.5	16995.4	16559.3	17575.6	16189	15246.1	17506	20515.5	18408.9
2.19_792.58_2.19_814.56	1_PG 17:0/20:3-d5 iSTD	[M+H]+_[M+Na]+		792.58_814.5572	2.192	15382.5	14264.7	13853.1	14124.7	12956.4	13046	13006	13977	14021.3	13145.1	12979.2	13934.6	14841	13319	14228	12987.3	13823.2	13499.7	13362	12237.3	14149.3	13549.8	11944.1	14306.5	16576.5	15861.8	16101	14946.4	16416.9	16925.8	13678.7	13648.6	14041.3	14143.5	14658.5	14972.9	18282.6	16679.7	16241.3	16724.7	13120.4	16406.8	14142.8	14546
2.51_818.59	1_PG 17:0/22:4-d5 iSTD	[M+H]+		818.589	2.511	2942.55	2451.98	2751.49	2919.16	3572.15	2971.26	2784.24	2931.11	2640.24	2537.52	2199.79	2362.69	2489.83	2330.48	2608.4	2371.82	2762.32	2808.11	2971.18	2576.81	2952.77	2589.39	2250.79	3077.69	2382.9	2076.34	2225.91	2904.98	3020.61	2089.43	2537.82	2786.95	2583.16	2727.58	2623.55	2557.96	2107.82	2204.6	2623.87	2407.29	1817.96	2430.85	2634.95	3547.59
1.82_800.53_1.82_822.52_1.82_817.56	1_PI 17:0/14:1-d5 iSTD	[M+H]+_[M+Na]+_[M+NH4]+		800.5332_822.5156_817.5609	1.819	21264.6	18141.7	19765.8	20314.8	18731.5	18934.1	17159.6	16194.2	18532.1	17405.9	15567	14709.5	16132	15208.4	17697.9	18650.4	17666.1	18925.2	20608.2	23112.1	21193.1	19716.8	18182	20873.3	14861.2	13773.3	17106.3	15147.2	16885.5	15156.7	16199.4	22109.3	20849	18721.2	18327.2	19861.6	15543.4	14421.9	14738.7	15258.8	5733.83	15480.9	19709.4	19896.2
2.02_828.56_2.03_850.55_2.02_845.59	1_PI 17:0/16:1-d5 iSTD	[M+H]+_[M+Na]+_[M+NH4]+		828.5649_850.5458_845.5909	2.024	12336.6	14382.7	11955.4	13880.9	12929.4	13335	13840.9	12354.2	12232.9	13308.5	11845.1	12516.8	12653	12540.2	12137.4	13032.5	13130.7	13216.6	14007.7	13573	14228.6	13179.8	12250	14038.1	13667.3	13026.3	13367.8	11832.1	13327.6	13143	13126.8	14378.3	14151.4	14432.1	12521.9	16114.7	13239.6	13132.4	12290.5	12598.8	11897.7	13967.8	13841.1	13932.7
2.26_856.59_2.26_878.58_2.26_873.62	1_PI 17:0/18:1-d5 iSTD	[M+H]+_[M+Na]+_[M+NH4]+		856.5943_878.5752_873.6204	2.26267	15281.2	13928.6	13997.1	15149.2	14347.6	14039.7	14429.9	13837.5	15644.8	14674	12469.1	13694	15056.5	14160.8	14817.6	13594.2	14459.8	14864.5	14742.3	14443.9	15372.1	14329.6	12792.4	14842.2	14253.2	13822	13636.1	14510.7	16002.2	14633.6	14045.1	15278.8	15627.2	14067.2	12850.7	15564.9	14322.3	13445.2	15265.7	14314.7	13845.5	13734.2	14092.2	14978.5
2.13_880.60_2.12_902.58_2.13_897.62	1_PI 17:0/20:3-d5 iSTD	[M+H]+_[M+Na]+_[M+NH4]+		880.5963_902.5782_897.6209	2.13033	16429.2	15870.6	15902.9	16338.2	15015.2	16031.1	15908.3	14954.7	16153.7	14321.2	13960.2	15043	16918.3	15126.1	15428.3	14519.5	15759.1	16552.7	14895.1	14724.6	14973.5	14282.8	13568.4	15830.2	14877.5	15367.5	16393	15756.2	16147.8	16387.6	14584.6	15485.7	15194.1	16160.2	14952.6	16957.9	15915.6	17903.9	16248.7	15683.8	17593.6	17535.3	14637	15959.6
2.20_906.61_2.21_928.59_2.20_923.64	1_PI 17:0/22:4-d5 iSTD	[M+H]+_[M+Na]+_[M+NH4]+		906.6106_928.5917_923.6356	2.20533	8592.56	8070.41	8884.71	9375.66	8684.66	8649.51	8248.61	8664.3	9216.14	8392.97	8142.4	9192.49	8745.97	9458.73	9197.84	8915	9022.81	8856.94	8602.57	9275.89	9063.84	8004.03	7786.08	9086.85	8752.65	8591.8	9015.14	9532.36	9246.25	8874.15	8617.37	8419.5	9208.14	8407.8	8687.3	9176.5	8088.31	7921.06	9250.82	9582.13	8355.38	8557.43	9329.66	9172.61
1.85_725.51_1.85_747.49	1_PS 17:0/14:1-d5 iSTD	[M+H]+_[M+Na]+		725.5132_747.4932	1.847	41791.5	64938.7	50125.9	46047.2	49164.3	73627.2	57832.5	35420.8	64095	42022.6	77647.5	41197.1	87320.9	73214	74410.7	46368.8	82121.3	33303	52480.1	44910.1	82572.1	66591.2	86074.4	70998.8	39279.8	59018.3	70874	49148.9	27767.7	83300.5	49285.3	46034	103721	75111	50903.2	95938.1	33473.6	37538.9	31058.5	70366.4	15999.9	51318.9	94026.7	49084.3
2.08_753.54_2.08_775.52	1_PS 17:0/16:1-d5 iSTD	[M+H]+_[M+Na]+		753.5425_775.5232	2.083	23821.1	29166.3	27014.6	25979.3	23233.5	27184.7	26421.5	20984.1	28797.6	23218.4	27077	22573.3	27522.1	24920.7	26197.9	22134.1	28187.6	21385.3	25796.4	23930.6	31866.9	25370.3	29692.7	29553.9	24501.3	25372.9	27477.2	25921.3	22463.1	31152.9	21861.2	23563.5	31973.1	25736	18296.4	31795.1	17953.7	19653.7	19394	26184.2	24427	23893.6	33407.7	23256.9
2.19_805.58_2.19_827.55	1_PS 17:0/20:3-d5 iSTD	[M+H]+_[M+Na]+		805.5756_827.5543	2.189	25741.2	28513.7	27054.8	27074.7	25007	26409.8	26923.3	24123.6	26832.2	22352.3	23050.9	24183.5	27595.9	25938.6	25924.1	22912.2	26757.3	23453	26544.3	24719.3	28965.3	25161.9	24787.7	29202	25090	25349.5	25844.6	24182.3	26449.7	29922.9	22478.8	25404.6	30236.8	25158.9	19158.3	32583.1	18581.2	17901.1	18924	25104.6	23375.5	22153.3	31712.5	25059.5
2.27_853.57	1_PS 17:0/22:4-d5 iSTD	[M+Na]+		853.572	2.27	1985	2170.91	1543.37	2030.45	1773.56	1739.01	1979.11	1741.27	2619.49	1743.18	2412.02	1993.84	1702.6	2063.57	1799.56	2146.76	2268.22	1920.25	2155.03	1743.92	2211.97	1977.37	2087.68	2220.28	1835.43	1925.62	1681.72	2402.98	1679.78	2402.13	1629.08	2060.36	2748.71	2096	1644.9	3026.33	1606.54	1777.87	1820.26	1850.41	1106.29	2155.16	2720.01	2109.76
1.87_710.62_1.91_732.60	1_SM 16:1 d18:1/16:1-d9 iSTD	[M+H]+_[M+Na]+		710.6174_732.599	1.889	715065	675318	715484	738256	710434	681923	666338	574677	663397	704396	567276	545664	608351	577024	576895	613669	589865	643213	729618	759812	777191	743768	668641	765670	567317	514479	538364	534721	593704	534368	509639	710831	654278	592217	544966	625411	459788	451430	433511	420786	241011	418612	645470	629814
2.13_738.65_2.13_760.63	1_SM 18:1 d18:1/18:1-d9 iSTD	[M+H]+_[M+Na]+		738.6475_760.6289	2.1275	361497	333071	330516	355370	347196	321889	351812	322032	343052	345958	306379	297995	360375	316915	320041	322836	314238	347618	326762	322978	337642	320953	300628	336202	322188	299413	319636	328410	328580	317153	296642	312529	314650	304290	293626	328805	326455	342980	343849	288729	162878	319045	296404	290040
2.37_766.68_2.37_788.66	1_SM 20:1 d18:1/20:1-d9 iSTD	[M+H]+_[M+Na]+		766.6785_788.6599	2.3685	132411	120119	129964	139083	130819	127648	128535	116151	125391	130996	106796	108917	119156	113510	115372	117947	119052	125724	138024	130998	139762	132804	125860	140852	115645	111393	110476	112125	123387	108848	115976	141288	137891	126225	119510	131177	111362	109129	111847	103821	82202.1	101710	131276	140118
2.61_794.71_2.61_816.69	1_SM 22:1 d18:1/22:1-d9 iSTD	[M+H]+_[M+Na]+		794.7101_816.6899	2.61	161539	152091	162440	173127	157279	151269	155328	140514	149977	154551	132057	140525	143903	145388	147544	144652	153728	155460	171889	170379	172909	170464	152761	173584	146274	140542	138885	144727	154707	136106	146014	162766	159385	152056	144198	162319	139914	137289	138161	135005	116152	136940	161496	155602
2.85_844.72	1_SM 24:1 d18:1/24:1-d9 iSTD	[M+Na]+		844.723	2.852	17847.8	16530	17270.1	17388.4	16536.6	16057.9	16297.9	15381.9	17540	16830.8	14116.9	14684.4	15564.1	15131.9	14804.2	15095.6	16200.2	17266.5	18348.8	19328.1	17838.7	17066.4	15470.8	17780	15182	16001.3	15933.8	15065.7	16125.9	15144.3	15125.1	17128.2	17430	16522.1	15953.4	16768	14529.6	15028.8	15190	14988.6	13740.1	15393.8	16836.5	16943.8
2.85_822.74	1_SM 24:1 d18:1/24:1-d9 iSTD5	[M+H]+		822.741	2.851	217946	209161	220315	220290	213956	205742	208627	195327	204834	214839	179985	189968	193036	199917	189905	196921	204291	203942	233314	233491	237017	220614	200907	235737	194829	183430	195886	182007	198802	193737	179315	207801	212847	207659	197133	209086	186012	190926	187124	183581	163638	183771	212176	210505
0.45_286.27	1_Sphingosine d17:1 iSTD	[M+H]+	RBEJCQPPFCKTRZ-LHMZYYNSSA-N	286.274	0.453	366592	349320	350558	367228	354983	350571	342145	351193	355852	356084	303875	319352	344466	329297	346624	343449	329393	366108	353493	381048	368529	344440	322049	370860	338027	315659	318769	318432	363018	314313	338287	360568	365625	353834	360858	368141	366458	361810	357100	338674	281299	343590	353839	350266
3.62_752.62_3.62_736.65_3.62_731.69	1_TG 14:0/13:0/14:0-d5 iSTD	[M+K]+_[M+Na]+_[M+NH4]+		752.6225_736.6471_731.6924	3.62	134485	133225	136005	144174	137659	134172	134942	124975	131591	131970	115026	122782	128856	125476	126991	128423	126375	132495	139345	143197	141894	136672	122583	136549	128112	123388	127199	122110	135957	125986	122126	137892	131943	129845	125423	131180	128511	128277	127402	123152	104091	124048	131298	128931
3.62_778.64_3.62_762.66_3.62_757.71	1_TG 14:0/15:1/14:0-d5 iSTD	[M+K]+_[M+Na]+_[M+NH4]+		778.6356_762.6624_757.7084	3.61967	296313	292377	297971	326905	306577	297431	295250	273605	291591	287744	249256	270747	284796	282937	278385	286486	279529	297894	313598	309914	318289	301551	264643	303937	285846	267528	274467	270004	300948	280089	263574	302944	293259	283825	272756	290745	291834	274640	278439	271294	230257	276255	288704	283882
3.80_806.67_3.80_790.70_3.80_785.74	1_TG 14:0/17:1/14:0-d5 iSTD	[M+K]+_[M+Na]+_[M+NH4]+		806.669_790.6956_785.7397	3.79767	615268	572040	607637	635246	586319	598869	598568	491914	562165	609033	495356	475920	554734	560912	554351	559777	567286	571848	643500	623043	664593	627498	538606	643005	518634	483089	498509	513388	562856	497825	550802	566270	576254	554565	547288	591660	557855	506718	518074	514947	398093	476484	578174	571369
3.98_834.70_3.97_818.73_3.97_813.77	1_TG 16:0/15:1/16:0-d5 iSTD	[M+K]+_[M+Na]+_[M+NH4]+		834.6988_818.7264_813.7715	3.97433	800217	769979	820600	870923	816729	777716	837247	710293	776629	799325	639369	717729	768288	754642	732078	763882	757651	805354	859928	869087	886216	858446	752598	872902	740302	695539	735586	721598	772930	712654	753527	816550	801103	809292	789063	813137	742332	733372	727552	736336	636316	723359	812663	830019
4.12_862.73_4.12_846.76_4.12_841.80	1_TG 16:0/17:1/16:0-d5 iSTD	[M+K]+_[M+Na]+_[M+NH4]+		862.7314_846.7566_841.8027	4.12233	994175	971966	1.01394e+06	1.05304e+06	977305	970241	996569	944654	993986	1.00577e+06	817251	886543	949980	931780	943673	915216	938832	958235	1.02207e+06	1.00531e+06	1.0701e+06	998529	870019	1.06717e+06	947540	866649	935132	928581	1.03588e+06	934244	895469	1.00781e+06	982032	997704	948106	1.05096e+06	940267	945954	953110	903921	798830	888646	986988	987975
4.14_888.75_4.14_872.77_4.13_867.82	1_TG 16:0/19:2/16:0-d5 iSTD	[M+K]+_[M+Na]+_[M+NH4]+		888.747_872.7721_867.8175	4.13633	941932	888477	925138	991507	921151	916248	939189	864082	930079	909458	757375	828371	894197	880944	888402	843883	899373	900356	983794	918726	972047	952370	807131	980591	845499	833146	832682	868663	958137	880733	829096	938482	937824	925192	878527	971547	877138	865004	867847	836034	732583	812067	874208	911512
4.12_914.76_4.12_898.79_4.12_893.83	1_TG 18:1/17:1/18:1-d5 iSTD	[M+K]+_[M+Na]+_[M+NH4]+		914.7623_898.7885_893.8329	4.118	664305	641605	662006	694237	650661	644306	658625	612424	644294	669907	536520	589712	636269	618711	617441	614315	621774	648075	671627	658538	696842	665512	575742	703050	625379	577511	610366	615250	696979	623219	595454	664948	644091	655919	625605	683837	627175	617185	619969	598558	528450	594887	664402	644862
4.13_940.78_4.13_924.80_4.13_919.85	1_TG 18:1/19:2/18:1-d5 iSTD	[M+K]+_[M+Na]+_[M+NH4]+		940.779_924.804_919.8491	4.13233	463529	427644	454006	476095	442968	445774	452183	426091	443861	444997	378222	402332	436659	432359	436097	402887	431594	429684	471432	447495	482937	446674	403509	480541	411982	396500	404376	421202	462693	427462	401965	449286	443537	449863	422790	462123	415842	412447	421898	408560	361552	401550	429882	434375
4.26_968.81_4.26_952.84_4.26_947.88	1_TG 18:1/21:2/18:1-d5 iSTD	[M+K]+_[M+Na]+_[M+NH4]+		968.8099_952.8359_947.8798	4.259	185724	171823	190319	193949	183960	184542	184026	168327	172315	186468	146113	170022	173880	175503	169849	170944	178807	184582	190891	189885	195888	191513	155462	187067	178556	157589	168700	171110	181793	175372	168341	186329	192318	181676	177605	188433	163248	167525	167949	162474	144632	159994	187251	179768
						1.75002e+07	1.6462e+07	1.72761e+07	1.80335e+07	1.70748e+07	1.66974e+07	1.67575e+07	1.55677e+07	1.66419e+07	1.69314e+07	1.41422e+07	1.47133e+07	1.60603e+07	1.56e+07	1.56172e+07	1.57676e+07	1.58117e+07	1.64778e+07	1.81915e+07	1.80215e+07	1.85555e+07	1.76168e+07	1.58782e+07	1.85899e+07	1.57234e+07	1.49369e+07	1.52144e+07	1.52914e+07	1.69392e+07	1.53048e+07	1.54335e+07	1.80529e+07	1.73681e+07	1.67556e+07	1.58456e+07	1.72187e+07	1.5133e+07	1.48613e+07	1.48826e+07	1.44888e+07	1.21188e+07	1.42989e+07	1.7479e+07	1.74018e+07
[truncated: 24 more columns]
