# Supplementary material for: One-carbon metabolic enzymes are regulated during cell division and make distinct contributions to the metabolome and cell cycle progression in Saccharomyces cerevisiae
Source: G3 (Bethesda). 2023 Jan 11;13(3):jkad005. doi: 10.1093/g3journal/jkad005 (PMC9997564; doi:10.1093/g3journal/jkad005)
Supplement: jkad005_Supplementary_Data [file jkad005_supplementary_data.zip › Reagent_Table.xlsx]

## Sheet: Sheet1
Data type	Experimental species	Symbol/name used in publication	Source	Identifiers	New reagent	Comments
strain, strain_background	S. cerevisiae	BY4743	PMID: 12140549	RRID:SCR_003093		MATa/α his3Δ1/his3Δ1 leu2Δ0/leu2Δ0 LYS2/lys2Δ0 met15Δ0/MET15 ura3Δ0/ura3Δ0
strain, strain_background	S. cerevisiae	BY4742	This Study	RRID:SCR_003093		MATα his3Δ1 leu2Δ0 lys2Δ0 ura3Δ0
strain, strain_background	S. cerevisiae	BY4741	PMID: 12140549	RRID:SCR_003093		MATa his3Δ1 leu2Δ0 met15Δ0 ura3Δ0
strain, strain_background	S. cerevisiae	SHM2-TAP	Horizon Discovery	YSC1178-202232293		MATa SHM2-TAP::HIS3ΜΧ6, BY471 otherwise
strain, strain_background	S. cerevisiae	CHO2-TAP	Horizon Discovery	YSC1178-202231297		MATa CHO2-TAP::HIS3ΜΧ6, BY4741 otherwise
strain, strain_background	S. cerevisiae	ADE17-TAP	This Study		Strain, see methods	MATa ADE17-TAP::URA3, BY4741 otherwise
strain, strain_background	S. cerevisiae	ade17Δ/ade17Δ	YDPM - Yeast Deletion Project	RRID:SCR_007977		ade17Δ::KanMX/ade17::kanMX, BY4743 otherwise
strain, strain_background	S. cerevisiae	shm2Δ/shm2Δ	YDPM - Yeast Deletion Project	RRID:SCR_007977		shm2Δ::KanMX/shm2::kanMX, BY4743 otherwise
strain, strain_background	S. cerevisiae	cho2Δ/cho2Δ	YDPM - Yeast Deletion Project	RRID:SCR_007977		cho2Δ::KanMX/cho2Δ::kanMX, BY4743 otherwise
strain, strain_background	S. cerevisiae	cho2∆	This study		Strain, see methods	MATa (cho2Δ::KanMX), BY4741 otherwise
sequence-based reagent	NA	pBS1539 plasmid	PMID: 11403571			URA3-marked
sequence-based reagent	NA	Ade17-TAP-FWD	This study			TCAGCTGCCGATTCATTCGATTTGGTTTACGTAGAGAACCCAATCCGTTTGTTCCACCATTCCATGGAAAAGAGAAG
sequence-based reagent	NA	Ade17-TAP-REV	This study			TATACATCGATTTGCCGTCATTTCTGTATTTATGGCATATTGACTCTGAACTCATGCCATTACGACTCACTATAGGG
other	NA	Yeast extract	Sigma-Aldrich	Y1625
other	NA	Peptone	Sigma-Aldrich	P5905
other	NA	Yeast Nitrogen Base without Amino Acids and Ammonium Sulfate	Fisher Scientific	DF0335-15-9
other	NA	Bacteriological agar	Sigma-Aldrich	A5306
chemical compound, drug	NA	Dextrose	Sigma-Aldrich	D9434
chemical compound, drug	NA	Cycloheximide	Calbiochem	239763-M
chemical compound, drug	NA	Zymolyase 20T	MP biomedicals	SKU 08320921
chemical compound, drug	NA	Sodium azide	Sigma-Aldrich	S2002
chemical compound, drug	NA	Tris(hydroxymethyl)aminomethane	Sigma-Aldrich	252859
chemical compound, drug	NA	Tris base	Roche	TRIS-RO
chemical compound, drug	NA	Glycine	Sigma-Aldrich	G8898
chemical compound, drug	NA	Sodium dodecyl sulfate (SDS)	Sigma-Aldrich	L3771
chemical compound, drug	NA	Sodium chloride	Sigma-Aldrich	S7653
chemical compound, drug	NA	N,N,N′,N′-Tetramethyl ethylenediamine (Temed)	Sigma-Aldrich	T9281
chemical compound, drug	NA	Ammonium persulfate	Sigma-Aldrich	A3678
chemical compound, drug	NA	Magnesium chloride hexahydrate	USP	1374248
chemical compound, drug	NA	DTT	Sigma-Aldrich	D0632
chemical compound, drug	NA	Triton™ X-100	Sigma-Aldrich	T8787
other	NA	Glass beads	Scientific Industries	SI-BG05
chemical compound, drug	NA	Phosphate buffered saline (PBS)	Sigma-Aldrich	P4417
chemical compound, drug	NA	DAPI (4',6-Diamidino-2-Phenylindole, Dihydrochloride)	Vectashield	H-1200-10
chemical compound, drug	NA	Choline chloride	Tokyo Chemical Industry Co. (TCI)	C0329
other	NA	Taq DNA Polymerase	New England Biolabs	M0273L
antibody	NA	Peroxidase Anti-Peroxidase (PAP) Soluble Complex	Sigma-Aldrich	P1291		(1:4000)
antibody	NA	Anti-Pgk1p antibody, rabbit polyclonal	abcam	ab38007		(1:5000)
antibody	NA	Anti-Nsp1p antibody	Thermo Fisher Scientific	MA1-10029		(1:100)
antibody	NA	Alexa Fluor® 488 AffiniPure Goat Anti-Mouse IgG (H+L)	Jackson Immunoresearch Laboratories	115-545-003		(1:100) (1:1500 for Pgk1p secondary)
antibody	NA	Anti-Histone H3, rabbit polyclonal	abcam	ab1791		17:40:00
antibody	NA	Anti-Histone H3K4me3, rabbit mixed monoclonal	EpiCypher	13-0041		1 day, 10:20:00
antibody	NA	Goat Anti Rabbit HRP	ThermoFisher	31460		1 day, 10:20:00
software, algorithm	NA	AccuComp Z2	Beckman Coulter	383550		Software to monitor number and size of cells with Z2 cell counter
software, algorithm	NA	QuantaSoft™ Software	Bio-Rad			Software to determine the concentration of transcript abundance by ddPCR
software, algorithm	NA	NIS-Elements	https://www.nikoninstruments.com/Products/Software	RRID:SCR_014329		Microscope imaging software suite used with Nikon products
software, algorithm	NA	ImageJ	https://imagej.net/	RRID:SCR_003070		Image processing software
software, algorithm	NA	Adobe Photoshop	https://www.adobe.com/products/photoshop.html	RRID:SCR_014199		Image processing software
software, algorithm	NA	RStudio	http://www.rstudio.com/	RRID:SCR_000432		Software for the R statistical computing environment
software, algorithm	NA	SGD	http://www.yeastgenome.org/	RRID:SCR_004694		Saccharomyces Genome Database
software, algorithm	NA	R	https://www.r-project.org	v3.6.3 RRID:SCR_001905		Statistical Computing Environment
